# Supplementary material for: Genome-Wide Pathway Exploration of the Epidermidibacterium keratini EPI-7T
Source: Microorganisms. 2023 Mar 28;11(4):870. doi: 10.3390/microorganisms11040870 (PMC10143877; doi:10.3390/microorganisms11040870)
Supplement: Supplementary file 1 [file microorganisms-11-00870-s001.zip › Table S1.xlsx]

## Sheet: Table S1
Table S1. List of comparison strain
No.	Organism	Sizse (Mbp)	RefSeq assembly accession no.	GenBank assembly accession no.	Assembly
00	Epidermidibacterium keratini EPI-7T	4.019	In this study
01	Sporichthya polymorpha DSM 43042	5.5	GCF_000384115.1	GCA_000384115.1	ASM38411v1 (Reference)
02	Modestobacter marinus DSM 45201	5.103	GCF_011758655.1	GCA_011758655.1	ASM1175865v1
03	Modestobacter roseus DSM 45764	4.517	GCF_007994135.1	GCA_007994135.1	ASM799413v1 (Reference)
04	Modestobacter versicolor DSM 16678	4.594	GCF_014195485.1	GCA_014195485.1	ASM1419548v1(Reference)
05	Blastococcus aggregatus DSM 4725	4.62	GCF_900221005.1	GCA_900221005.1	IMG-taxon 2734482074 annotated assembly (Reference)
06	Geodermatophilus obscurus DSM 43160	5.322	GCF_000025345.1	GCA_000025345.1	ASM2534v1 (Reference)
07	Frankia alni ACN14a	7.498	GCF_000058485.1	GCA_000058485.1	ASM5848v1 (Reference)
08	Streptomyces klenkii KCTC 29202	8.231	GCF_003626645.1	GCA_003626645.1	ASM362664v1 (Reference)
09	Streptomyces griseocarneus KCC S-1010	7.34	GCF_017356985.1	GCA_017356985.1	ASM1735698v1
No.	Organism	Sizse (Mbp)	RefSeq assembly accession no.	GenBank assembly accession no.	Assembly
00	Epidermidibacterium keratini EPI-7T	4.019	In this study
01	Cutibacterium granulosum NCTC11865	2.175	GCF_900186975.1	GCA_900186975.1	50569_F01 (Reference)
02	Cutibacterium avidum 44067	2.526	GCF_000367205.1	GCA_000367205.1	ASM36720v1 (Reference)
03	Cutibacterium acnes HL096PA1	2.55	GCF_000376705.1	GCA_000376705.1	ASM37670v1 (Reference)
04	Staphylococcus aureus NCTC 8325	2.821	GCF_000013425.1	GCA_000013425.1	ASM1342v1 (Reference)
05	Staphylococcus hominis FDAARGOS_575	2.257	GCF_003812505.1	GCA_003812505.1	ASM381250v1 (Reference)
06	Staphylococcus haemolyticus S167	2.56	GCF_001611955.1	GCA_001611955.1	ASM161195v1 (Reference)
07	Staphylococcus lugdunensis FDAARGOS_141	2.572	GCF_001558775.1	GCA_001558775.1	ASM155877v1 (Reference)
08	Staphylococcus warneri 22.1	2.542	GCF_003571725.1	GCA_003571725.1	ASM357172v1 (Reference)
09	Staphylococcus epidermidis ATCC 14990	2.491	GCF_006094375.1	GCA_006094375.1	ASM609437v1 (Reference)
10	Micrococcus luteus CW.Ay	2.544	GCF_019890915.1	GCA_019890915.1	ASM1989091v1 (Reference)
11	Streptococcus pyogenes NGAS638	1.791	GCF_001267845.1	GCA_001267845.1	ASM126784v1
12	Streptococcus agalactiae NGBS128	2.079	GCF_001552035.1	GCA_001552035.1	ASM155203v1 (Reference)
13	Streptococcus mitis NCTC 12261	1.869	GCF_000148585.2	GCA_000148585.3	ASM14858v3
14	Corynebacterium jeikeium NCTC 11915	2.477	GCF_000006605.1	GCA_000006605.1	ASM660v1 (Reference)
15	Corynebacterium aurimucosum DSM 44827	2.819	GCF_000022905.1	GCA_000022905.1	ASM2290v1 (Reference)
16	Pseudomonas aeruginosa PAO1	6.264	GCF_000006765.1	GCA_000006765.1	ASM676v1 (Reference)
17	Acinetobacter pittii PHEA-2	3.863	GCF_000191145.1	GCA_000191145.1	ASM19114v1 (Reference)
18	Acinetobacter baumannii K09-14	3.98	GCF_008632635.1	GCA_008632635.1	ASM863263v1 (Reference)
19	Roseomonas mucosa FDAARGOS_658	4.996	GCF_008693785.1	GCA_008693785.1	ASM869378v1 (Reference)
20	Neisseria meningitidis 11-7	2.157	GCF_008330805.1	GCA_008330805.1	ASM833080v1 (Reference)
No.	Organism	Sizse (Mbp)	RefSeq assembly accession no.	GenBank assembly accession no.	Reference genome
00	Epidermidibacterium keratini EPI-7T	4.019	In this study
01	Cutibacterium acnes HL096PA1	2.55	GCF_000376705.1	GCA_000376705.1	ASM37670v1 (Reference)
02	Staphylococcus epidermidis ATCC 14990	2.491	GCF_006094375.1	GCA_006094375.1	ASM609437v1 (Reference)
03	Staphylococcus aureus NCTC 8325	2.821	GCF_000013425.1	GCA_000013425.1	ASM1342v1 (Reference)
04	Staphylococcus warneri 22.1	2.542	GCF_003571725.1	GCA_003571725.1	ASM357172v1 (Reference)
05	Micrococcus luteus CW.Ay	2.544	GCF_019890915.1	GCA_019890915.1	ASM1989091v1 (Reference)
06	Streptococcus pyogenes NGAS638	1.791	GCF_001267845.1	GCA_001267845.1	ASM126784v1
07	Streptococcus mitis NCTC 12261	1.869	GCF_000148585.2	GCA_000148585.3	ASM14858v3
