# Supplementary material for: Genome-Wide Pathway Exploration of the Epidermidibacterium keratini EPI-7T
Source: Microorganisms. 2023 Mar 28;11(4):870. doi: 10.3390/microorganisms11040870 (PMC10143877; doi:10.3390/microorganisms11040870)
Supplement: Supplementary file 1 [file microorganisms-11-00870-s001.zip › Table S10.xlsx]

## Sheet: Table S10
Table S10. List of 20 amino acid biosynthesis related genes
Amino Acids	Pathway	Description	Gene ID	Gene start	Gene end	Strand
L-alanine	Pyruvate to L-alanine	glutamate-pyruvate aminotransferase	GENE_00421	477810	478985	+
	L-cysteine to L-alanine	cysteine desulfurase	GENE_02125 GENE_02530 GENE_02647	2182011 2614633 2734794	2183267 2615808 2735843	+ - -
L-arginine	L-glutamate to L-arginine (via L-ornithine)	N-acetylglutamate synthase	GENE_03430	3559252	3559779	-
		acetylglutamate kinase	GENE_01905	1951262	1952164	+
		N-acetylglutamylphosphate reductase	GENE_01903	1949083	1950117	+
		N-acetylornithine aminotransferase	GENE_01906	1952161	1953327	+
		acetylornithine deacetylase	GENE_01132	1197865	1198986	-
		carbamoyl phosphate synthetase	GENE_01832 GENE_01833	1871589 1872742	1872749 1876044	+ +
		ornithine carbamoyltransferase	GENE_01907 GENE_03536	1953324 3671593	1954247 3672594	+ -
		arginosuccinate synthase	GENE_01425	1456907	1458322	+
		argininosuccinate lyase	GENE_01909	1954755	1956185	+
L-asparagine	L-aspartate to L-asparagine	L-aspartate:L-glutamine amido-ligase	GENE_01609 GENE_01999	1648779 2044912	1650698 2046414	- +
L-aspartate	Oxaloacetate + Glutamate to L-aspartate + alpha-ketoglutarate	aspartate transaminase	GENE_03845	4010210	4011463	-
L-cysteine	L-serine to L-cysteine	serine acetyltransferase	GENE_02078	2129614	2130213	-
		O-acetylserine sulfhydrylase	GENE_02079	2130216	2131145	-
L-glutamine	L-glutamate to L-glutamine	glutamine synthetase	GENE_01563 GENE_01580	1601257 1619881	1602618 1621302	+ -
L-glutamate	L-glutamine to L-glutamate	anthranilate synthase	GENE_00186 GENE_00501 GENE_00502 GENE_01723	214612 573954 578498 1764613	215292 578498 579958 1766148	+ + + +
		glutamate synthase	GENE_00501 GENE_00502	573954 578498	578498 579958	+ +
	2-oxoglutarate to L-glutamate	glutamate dehydrogenase	GENE_03733 GENE_03734	3881576 3885031	3884968 3886542	- -
Glycine	L-serine to glycine	5,10-methylenetetrahydrofolate:glycine hydroxymethyltransferase	GENE_02350	2431536	2432993	-
	N6-aminomethyldihydrolipoyl-L-lysine to glycine	dihydrolipoyl dehydrogenase	GENE_01572 GENE_01890	1611768 1932313	1613165 1933674	- -
		aminomethyltransferase	GENE_01596	1637756	1638862	+
		glycine dehydrogenase	GENE_02066	2116452	2119319	+
	Glyoxylate to glycine	alanine-glyoxylate aminotransferase	GENE_02209	2279799	2281124	+
	L-threonine to glycine	L-threonine aldolase	GENE_03231	3352621	3353658	+
L-histidine	5-phospho-α-D-ribose 1-diphosphate to L-histidine	ATP phosphoribosyltransferase	GENE_01854	1894577	1895425	+
		phosphoribosyl-ATP pyrophosphatase	GENE_01853	1894244	1894507	+
		phosphoribosyl-AMP cyclohydrolase	GENE_01722	1764242	1764616	+
		1-(5-phosphoribosyl)-5-[(5-phosphoribosylamino)methylideneamino] imidazole-4-carboxamide isomerase	GENE_01715	1759349	1760080	+
		imidazole glycerol phosphate synthase	GENE_01714 GENE_01716	1758716 1760077	1759327 1760838	+ +
		imidazoleglycerolphosphate dehydratase	GENE_01712	1757917	1758525	+
		histidinol-phosphate aminotransferase	GENE_01710 GENE_03230	1755542 3351161	1756639 3352570	+ +
		histidinol-phosphatase	GENE_02664	2748806	2749633	+
		histidinol dehydrogenase	GENE_01709	1754173	1755552	+
		histidinol dehydrogenase	GENE_01709	1754173	1755552	+
L-isoleucine	Oxaloacetate to L-isoleucine	aspartate transaminase	GENE_03845	4010210	4011463	-
		aspartate kinase	GENE_03608	3759919	3761184	-
		aspartate-semialdehyde dehydrogenase	GENE_03607	3758882	3759916	-
		homoserine dehydrogenase	GENE_02623	2708355	2709647	-
		homoserine kinase	GENE_02621	2706316	2707293	-
		threonine synthase	GENE_02622	2707293	2708354	-
		threonine deaminase	GENE_00349 GENE_03068	395955 3182399	397196 3183616	- -
		acetohydroxybutanoate synthase	GENE_00209 GENE_02510 GENE_02511	243219 2593007 2593562	244859 2593549 2595379	- - -
		(R)-2,3-dihydroxy-3-methylpentanoate:NADP+ oxidoreductase	GENE_02509	2591897	2592922	-
		2,3-dihydroxy-3-methylvaleratehydro-lyase	GENE_02513	2596232	2597959	-
		isoleucine transaminase	GENE_02385 GENE_03291	2469695 3416926	2470825 3418029	- +
L-leucine	3-methyl-2-oxobutanoate to L-leucine	2-isopropylmalate synthase	GENE_03615	3769165	3770904	+
		(2S)-2-isopropylmalate hydro-lyase(2-isopropylmaleate-forming)	GENE_02494 GENE_02495	2578059 2578701	2578688 2580104	- -
		(2S)-2-isopropylmalate hydro-lyase(2-isopropylmaleate-forming)	GENE_02494 GENE_02495	2578059 2578701	2578688 2580104	- -
		3-isoprophylmalate dehydrogenase	GENE_02508	2590837	2591862	-
		leucine transaminase/leucine aminotransferase	GENE_02385 GENE_03291	2469695 3416926	2470825 3418029	- +
L-lysine	L-aspartate to L-lysine	aspartate kinase	GENE_03608	3759919	3761184	-
		aspartate-semialdehyde dehydrogenase	GENE_03607	3758882	3759916	-
		4-hydroxy-tetrahydrodipicolinate synthase	GENE_01407 GENE_02363	1439932 2447664	1440693 2448575	- -
		4-hydroxy-tetrahydrodipicolinate reductase	GENE_02377	2459162	2459914	-
		tetrahydrodipicolinate succinylase	GENE_01098	1165349	1166314	-
		N-succinyldiaminopimelate aminotransferase	GENE_02746	2845318	2846481	-
		succinyl-diaminopimelate desuccinylase	GENE_01099	1166399	1167484	+
		diaminopimelate epimerase	GENE_02334	2410829	2411665	-
		diaminopimelate decarboxylase	GENE_02624	2709644	2711077	-
L-methionine	L-homoserine to L-methionine	homoserine O-succinyltransferase	GENE_03419	3550199	3551287	+
		O-succinylhomoserine-lyase	GENE_03069 GENE_03309	3183773 3437969	3184936 3439072	- -
		cystathionine β-lyase	GENE_02584	2672232	2673380	+
		cobalamin-dependent methionine synthase	GENE_02182	2246897	2250460	+
		cobalamin-independent homocysteine transmethylase	GENE_02632	2718266	2719381	-
L-phenylalanine	Chorismate to L-phenylalanine	chorismate mutase	GENE_01945 GENE_02904	1994386 3024217	1994748 3024540	+ +
		prephenate dehydratase	GENE_03692	3841185	3842111	-
		phenylalanine transaminase	GENE_02882	2997171	2998208	-
	D-erythrose 4-phosphate + phosphoenolpyruvate to L-penylalanine	3-deoxy-7-phosphoheptulonate synthase	GENE_01643 GENE_01656	1682529 1696402	1683878 1697433	+ -
		3-dehydroquinate synthase	GENE_01811	1849361	1850443	+
		3-dehydroquinate dehydratase	GENE_01812	1850446	1850880	+
		shikimate dehydrogenase	GENE_01807	1846196	1847089	+
		shikimate kinase	GENE_01810	1848834	1849364	+
		3-phosphoshikimate 1-carboxyvinyltransferase	GENE_02662	2746437	2747765	+
		chorismate synthase	GENE_01809	1847659	1848837	+
		chorismate mutase	GENE_01945	1994386	1994748	+
		prephenate dehydratase	GENE_03692	3841185	3842111	-
		phenylalanine transaminase	GENE_02882	2997171	2998208	-
L-proline	L-glutamate to L-proline	glutamate 5-kinase	GENE_01440	1474733	1475860	+
		glutamate-5-semialdehyde dehydrogenase	GENE_01441	1475876	1477144	+
		pyrroline-5-carboxylate reductase	GENE_00916	984659	985501	+
	L-ornithine to L-proline	ornithine-δ-aminotransferase	GENE_00940	1006323	1007519	-
		pyrroline-5-carboxylate reductase	GENE_00916	984659	985501	+
L-serine	3-phosphate-D-glycerate to L-serine	D-3-phosphoglycerate dehydrogenase	GENE_03765	3920937	3922163	-
		3-phosphoserine aminotransferase	GENE_03241	3364031	3365182	+
		phosphoserine phosphatase	GENE_01245	1310506	1311771	+
L-threonine	L-homoserine to L-threonine	homoserine kinase	GENE_02621	2706316	2707293	-
		threonine synthase	GENE_02622	2707293	2708354	-
	Oxaloacetate to L-threonine	aspartate transaminase	GENE_03845	4010210	4011463	-
		aspartate kinase	GENE_03608	3759919	3761184	-
		aspartate-semialdehyde dehydrogenase	GENE_03607	3758882	3759916	-
		homoserine dehydrogenase	GENE_02623	2708355	2709647	-
		homoserine kinase	GENE_02621	2706316	2707293	-
		threonine synthase	GENE_02622	2707293	2708354	-
L-tryptophan	Chorismate + L-glutamine to L-tryptophan	anthranilate synthase	GENE_00186 GENE_01723	214612 1764613	215292 1766148	+ +
		anthranilate phosphoribosyltransferase	GENE_01626	1667051	1668106	+
		phosphoribosylanthranilate isomerase	GENE_01715	1759349	1760080	+
		indole-3-glycerol phosphate synthase	GENE_01726	1767844	1768653	+
		indoleglycerol phosphate aldolase/tryptophan synthase α subunit	GENE_01728	1769938	1770720	+
		tryptophan synthase/tryptophan synthase β subunit dimer	GENE_01727 GENE_03147	1768650 3269392	1769873 3270747	+ -
	D-erythrose 4-phosphate + phosphoenolpyruvate to L-tryptophan	3-deoxy-7-phosphoheptulonate	GENE_01643 GENE_01656	1682529 1696402	1683878 1697433	+ -
		3-dehydroquinate synthase	GENE_01811	1849361	1850443	+
		3-dehydroquinate dehydratase	GENE_01812	1850446	1850880	+
		shikimate dehydrogenase	GENE_01807	1846196	1847089	+
		shikimate kinase	GENE_01810	1848834	1849364	+
		3-phosphoshikimate 1-carboxyvinyltransferase	GENE_02662	2746437	2747765	+
		chorismate synthase	GENE_01809	1847659	1848837	+
		anthranilate synthase	GENE_00186 GENE_01723	214612 1764613	215292 1766148	+ +
		anthranilate phosphoribosyltransferase	GENE_01626	1667051	1668106	+
		phosphoribosylanthranilate isomerase	GENE_01715	1759349	1760080	+
		indole-3-glycerol phosphate synthase	GENE_01726	1767844	1768653	+
		indoleglycerol phosphate aldolase/tryptophan synthase α subunit	GENE_01728	1769938	1770720	+
		tryptophan synthase/tryptophan synthase β subunit dimer	GENE_01727 GENE_03147	1768650 3269392	1769873 3270747	+ -
L-tyrosine	Chorismate to L-tyrosine	chorismate mutase	GENE_01945 GENE_02904	1994386 3024217	1994748 3024540	+ +
		prephenate dehydrogenase	GENE_03662	3813511	3814494	+
		tyrosine aminotransferase L-tyrosine:2-oxoglutarate aminotransferase	GENE_00564 GENE_03845	643682 4010210	644869 4011463	+ -
	D-erythrose 4-phosphate + phosphoenolpyruvate to L-tryptophan	3-deoxy-7-phosphoheptulonate synthase	GENE_01643 GENE_01656	1682529 1696402	1683878 1697433	+ -
		3-dehydroquinate synthase	GENE_01811	1849361	1850443	+
		3-dehydroquinate dehydratase	GENE_01812	1850446	1850880	+
		shikimate dehydrogenase	GENE_01807	1846196	1847089	+
		shikimate kinase	GENE_01810	1848834	1849364	+
		3-phosphoshikimate 1-carboxyvinyltranferase	GENE_02662	2746437	2747765	+
		chorismate synthase	GENE_01809	1847659	1848837	+
		chorismate mutase	GENE_01945 GENE_02904	1994386 3024217	1994748 3024540	+ +
		prephenate dehydrogenase	GENE_03662	3813511	3814494	+
		tyrosine aminotransferase	GENE_00564 GENE_03845	643682 4010210	644869 4011463	+ -
L-valine	2 pyruvate to L-valine	acetolactate synthase	GENE_00209 GENE_02510 GENE_02511	243219 2593007 2593562	244859 2593549 2595379	- - -
		(2R)-2,3-dihydroxy-3-methylbutanoate:NADP+ oxidoreductase/ketol-acid oxidoreductase	GENE_02509	2591897	2592922	-
		2,3-dihydroxy-isovalerate dehydratase	GENE_02513	2596232	2597959	-
		valine transaminase	GENE_02385 GENE_03291	2469695 3416926	2470825 3418029	- +
