# Supplementary material for: Genome-Wide Pathway Exploration of the Epidermidibacterium keratini EPI-7T
Source: Microorganisms. 2023 Mar 28;11(4):870. doi: 10.3390/microorganisms11040870 (PMC10143877; doi:10.3390/microorganisms11040870)
Supplement: Supplementary file 1 [file microorganisms-11-00870-s001.zip › Table S11.xlsx]

## Sheet: Table S11
Table S11. List of metabolite biosynthesis related genes
Metabolites	Pathway	Description	Gene ID	Gene start	Gene end	Strand
Orotic acid	carbamoyl phosphate + aspartate to orotic acid	aspartate carbamoyltransferase	GENE_01830	1869368	1870300	+
		dihydroorotase	GENE_01831	1870297	1871592	+
		carbamoyl-phosphate synthase small chain	GENE_01832	1871589	1872749	+
		carbamoyl-phosphate synthase large chain	GENE_01833	1872742	1876044	+
		dihydroorotate dehydrogenase (quinone)	GENE_01834	1876037	1877107	+
Riboflavin	GTP to riboflavin	pyrimidine deaminase/pyrimidine reductase	GENE_01849	1890755	1891873	+
		riboflavin synthase	GENE_01850	1891898	1892527	+
		bifunctional 3,4-dihydroxy-2-butanone-4-phosphate synthase/GTP cyclohydrolase II	GENE_01851	1892536	1893771	+
		lumazine synthase	GENE_01852	1893768	1894247	+
	glucose-6p to riboflavin	6-phosphogluconate dehydrogenase	GENE_00145	175861	176766	+
		glucose 6-P dehydrogenase	GENE_00201	231507	232883	-
		diaminohydroxy phosphoriboxylaminopyrimidine deaminase/5-amino-6-uracil reductase	GENE_01849	1890755	1891873	+
		riboflavin synthase	GENE_01850	1891898	1892527	+
		3,4-dihydroxy-2-butanone 4-phosphate synthase	GENE_01851	1892536	1893771	+
		6,7-dimethyl-8-ribityllumazine synthase	GENE_01852	1893768	1894247	+
		6-phosphogluconolactonase	GENE_02110	2164877	2165620	-
		glucose 6-P dehydrogenase	GENE_02112	2166692	2168275	-
	GTP + D-ribulose 5-phosphate to riboflavin	GTP cyclohydrolase	GENE_01550	1586628	1587749	+
			GENE_03413	3542640	3543221	-
			GENE_01851	1892536	1893771	+
		diaminohydroxyphosphoribosylaminopyrimidine deaminase	GENE_01849	1890755	1891873	+
		5-amino-6-(5-phosphoribosylamino)uracil reductase	GENE_01849	1890755	1891873	+
		5-amino-6-(5-phospho-D-ribitylamino)uracil phosphatase	GENE_03680	3827764	3828675	-
		3,4-dihydroxy-2-butanone-4-phosphate synthase	GENE_01851	1892536	1893771	+
		6,7-dimethyl-8-ribityllumazine synthase	GENE_01852	1893768	1894247	+
		riboflavin synthase	GENE_01850	1891898	1892527	+
Chorismate (Shikimic acid)	3-dehydroquinate to shikimate to chorismate	3-dehydroquinate dehydratase	GENE_01812	1850446	1850880	+
		shikimate dehydrogenase	GENE_01807	1846196	1847089	+
		shikimate kinase	GENE_01810	1848834	1849364	+
		3-phosphoshikimate 1-carboxyvinyltransferase	GENE_02662	2746437	2747765	+
		chorismate synthase	GENE_01809	1847659	1848837	+
	D-erythrose 4-phosphate to shikimate to chorismate	3-deoxy-7- phosphoheptulonate synthase	GENE_01643 GENE_01656	1682529 1696402	1683878 1697433	+ -
		3-dehydroquinate synthase	GENE_01811	1849361	1850443	+
		3-dehydroquinate dehydratase	GENE_01812	1850446	1850880	+
		shikimate dehydrogenase/shikimate 5-dehydrogenases	GENE_01807	1846196	1847089	+
		shikimate kinase	GENE_01810	1848834	1849364	+
		3-phosphoshikimate 1-carboxyvinyltransferase	GENE_02662	2746437	2747765	+
		chorismate synthase	GENE_01809	1847659	1848837	+
Anthranilate	chorismate to anthranilate	anthranilate synthase component I/II	GENE_00186 GENE_01723	214612 1764613	215292 1766148	+ +
	L-tryptophan to anthranilate	tryptophan 2,3-dioxygenase	GENE_02932	3053235	3054071	-
		kynurenine formamidase	GENE_01895 GENE_03527	1937589 3663259	1938365 3663963	+ -
		Kynureninase	GENE_01384	1416590	1417867	-
Phytoene	2 geranylgeranyl pyrophosphate to phytoene	phytoene synthase	GENE_01661	1700551	1701435	-
Antioxidants (Trehalose)	enzymes	trehalose-6-phosphate synthase	GENE_02086	2137110	2138543	-
		trehalose-6-phosphate phosphatase	GENE_02085	2136337	2137113	-
Superoxide dismutase (SOD)		superoxide dismutase [Mn/Fe]	GENE_00271	306748	307371	-
Peroxidase (Catalase, glutathione peroxidases)		catalase-peroxidase	GENE_00363	409915	412197	+
		glutathione peroxidase	GENE_02244	2316042	2316524	+
