# Supplementary material for: Genome-Wide Pathway Exploration of the Epidermidibacterium keratini EPI-7T
Source: Microorganisms. 2023 Mar 28;11(4):870. doi: 10.3390/microorganisms11040870 (PMC10143877; doi:10.3390/microorganisms11040870)
Supplement: Supplementary file 1 [file microorganisms-11-00870-s001.zip › Table S2.xlsx]

## Sheet: Table S2
Table S2. Description of annotations in Epidermidibacterium keratini EPI-7T
#ContigID	Start	End	Strand	SeqLength	#GeneName	PredictionTool	Type	COG	EC_Number	HAMAP	UniProt	RepeatFamily	Note	GeneName	Uniprot 기준Symbol	UniprotDesc	NrDesc	InterProScanDesc
Contig1	492	782	+	291	GENE_00001	Prodigal:002006	CDS	COG1528	1.16.3.2	.	P52093	.	.	ftnA	FTN	Bacterial non-heme ferritin	ferritin [Epidermidibacterium keratini] QHC00614.1 ferritin [Epidermidibacterium keratini]	Ferritin-like
Contig1	1003	1608	+	606	GENE_00002	Prodigal:002006	CDS	COG1357	.	.	I6YBX3	.	.	mfpA	MFPA	Pentapeptide repeat protein MfpA	pentapeptide repeat-containing protein [Epidermidibacterium keratini] QHC00613.1 pentapeptide repeat-containing protein [Epidermidibacterium keratini]	-
Contig1	1618	2418	+	801	GENE_00003	Prodigal:002006	CDS	.	.	.	.	.	.	.	.	.	putative glycolipid-binding domain-containing protein [Epidermidibacterium keratini] QHC00612.1 hypothetical protein EK0264_10135 [Epidermidibacterium keratini]	-
Contig1	2479	3360	+	882	GENE_00004	Prodigal:002006	CDS	.	.	.	.	.	.	.	.	.	.	-
Contig1	3488	5329	+	1842	GENE_00005	Prodigal:002006	CDS	COG2015	3.1.6.-	.	P32717	.	.	yjcS_1	BDS1	Alkyl/aryl-sulfatase BDS1	MBL fold metallo-hydrolase [Epidermidibacterium keratini] QHC00610.1 MBL fold metallo-hydrolase [Epidermidibacterium keratini]	-
Contig1	5442	6176	+	735	GENE_00006	Prodigal:002006	CDS	.	5.3.3.8	MF_01621	.	.	.	fadB_1	HPCD	3-hydroxypropionyl-coenzyme A dehydratase	enoyl-CoA hydratase/isomerase family protein [Epidermidibacterium keratini] QHC02379.1 enoyl-CoA hydratase/isomerase family protein [Epidermidibacterium keratini]	-
Contig1	6374	7741	+	1368	GENE_00007	Prodigal:002006	CDS	COG2873	2.5.1.-	.	Q9WZY4	.	.	.	METY	O-acetyl-L-homoserine sulfhydrylase	aminotransferase class I/II-fold pyridoxal phosphate-dependent enzyme [Epidermidibacterium keratini] QHC00609.1 aminotransferase class I/II-fold pyridoxal phosphate-dependent enzyme [Epidermidibacterium keratini]	Cys/Met metabolism, pyridoxal phosphate-dependent enzyme
Contig1	7751	9067	+	1317	GENE_00008	Prodigal:002006	CDS	COG2141	1.14.-.-	.	O34974	.	.	moxC	SCMK	N-acetyl-S-(2-succino)cysteine monooxygenase	LLM class flavin-dependent oxidoreductase [Epidermidibacterium keratini] QHC00608.1 LLM class flavin-dependent oxidoreductase [Epidermidibacterium keratini]	Nitrilotriacetate monooxygenase component A/pristinamycin IIA synthase subunit A
Contig1	9174	9377	+	204	GENE_00009	Prodigal:002006	CDS	.	.	.	.	.	.	.	.	.	hypothetical protein [Epidermidibacterium keratini] QHC00607.1 hypothetical protein EK0264_10105 [Epidermidibacterium keratini]	-
Contig1	9424	10500	+	1077	GENE_00010	Prodigal:002006	CDS	.	.	.	.	.	.	.	.	.	hypothetical protein [Epidermidibacterium keratini] QHC00606.1 hypothetical protein EK0264_10100 [Epidermidibacterium keratini]	-
Contig1	10501	11202	-	702	GENE_00011	Prodigal:002006	CDS	COG0225	1.8.4.11	.	Q93S39	.	.	msrA	MSRA	Peptide methionine sulfoxide reductase MsrA	peptide-methionine (S)-S-oxide reductase MsrA [Epidermidibacterium keratini] QHC00605.1 peptide-methionine(S)-S-oxide reductase MsrA [Epidermidibacterium keratini]	Peptide methionine sulphoxide reductase MsrA superfamily
Contig1	11287	11964	+	678	GENE_00012	Prodigal:002006	CDS	.	.	.	.	.	.	.	.	.	EcsC family protein [Epidermidibacterium keratini] QHC00604.1 EcsC family protein [Epidermidibacterium keratini]	EcsC protein
Contig1	12064	12696	-	633	GENE_00013	Prodigal:002006	CDS	.	.	.	.	.	.	.	Y020	UPF0173 protein PF0020	MBL fold metallo-hydrolase [Epidermidibacterium keratini] QHC00603.1 MBL fold metallo-hydrolase [Epidermidibacterium keratini]	Ribonuclease Z/Hydroxyacylglutathione hydrolase-like
Contig1	12750	13691	-	942	GENE_00014	Prodigal:002006	CDS	COG2313	4.2.1.70	.	P33025	.	.	psuG	PSUG	Pseudouridine-5'-phosphate glycosidase	pseudouridine-5'-phosphate glycosidase [Epidermidibacterium keratini] QHC00602.1 pseudouridine-5-phosphate glycosidase [Epidermidibacterium keratini]	Indigoidine synthase A-like
Contig1	13697	14800	-	1104	GENE_00015	Prodigal:002006	CDS	COG0524	2.7.1.83	.	P30235	.	.	psuK	YEII	Uncharacterized sugar kinase YeiI	bifunctional hydroxymethylpyrimidine kinase/phosphomethylpyrimidine kinase [Epidermidibacterium keratini]QHC00601.1 carbohydrate kinase [Epidermidibacterium keratini]	Ribokinase-like
Contig1	14948	16207	+	1260	GENE_00016	Prodigal:002006	CDS	COG2230	2.1.1.-	.	O53732	.	.	ufaA1	UFAA1	Tuberculostearic acid methyltransferase UfaA1	class I SAM-dependent methyltransferase [Epidermidibacterium keratini] QHC00600.1 methyltransferase domain-containing protein [Epidermidibacterium keratini]	Mycolic acid cyclopropane synthase
Contig1	16292	17110	+	819	GENE_00017	Prodigal:002006	CDS	COG0631	3.1.3.16	.	P9WHW5	.	.	pstP_1	PSTP	Serine/threonine protein phosphatase PstP	protein phosphatase 2C domain-containing protein [Epidermidibacterium keratini] QHC00599.1 SpoIIE family protein phosphatase [Epidermidibacterium keratini]	PPM-type phosphatase domain superfamily
Contig1	17282	18286	-	1005	GENE_00018	Prodigal:002006	CDS	.	7.6.2.8	MF_01005	.	.	.	btuD_1	FBPC	Fe(3+) ions import ATP-binding protein FbpC	ATP-binding cassette domain-containing protein [Epidermidibacterium keratini] QHC00598.1 ATP-binding cassette domain-containing protein [Epidermidibacterium keratini]	-
Contig1	18286	19941	-	1656	GENE_00019	Prodigal:002006	CDS	.	.	.	.	.	.	.	THIP	Thiamine transport system permease protein ThiP	ABC transporter permease subunit [Epidermidibacterium keratini] QHC02378.1 ABC transporter permease subunit[Epidermidibacterium keratini]	-
Contig1	19967	21031	-	1065	GENE_00020	Prodigal:002006	CDS	COG4143	.	.	P31550	.	.	thiB	THIB	Thiamine-binding periplasmic protein	thiamine ABC transporter substrate-binding protein [Epidermidibacterium keratini] QHC00597.1 thiamine ABC transporter substrate-binding protein [Epidermidibacterium keratini]	-
Contig1	21240	22106	-	867	GENE_00021	Prodigal:002006	CDS	.	.	.	.	.	.	.	.	.	hypothetical protein [Epidermidibacterium keratini] QHC00596.1 hypothetical protein EK0264_10045 [Epidermidibacterium keratini]	-
Contig1	22219	23313	+	1095	GENE_00022	Prodigal:002006	CDS	COG1816	3.5.4.40	.	O86737	.	.	.	MQNX	Aminodeoxyfutalosine deaminase	adenosine deaminase [Epidermidibacterium keratini] QHC00595.1 adenosine deaminase [Epidermidibacterium keratini]	-
Contig1	23300	23884	+	585	GENE_00023	Prodigal:002006	CDS	COG1705	3.2.1.-	.	O32083	.	.	lytG	LYTG	Exo-glucosaminidase LytG	glucosaminidase domain-containing protein [Epidermidibacterium keratini] QHC00594.1 glucosaminidase [Epidermidibacterium keratini]	Mannosyl-glycoprotein endo-beta-N-acetylglucosamidase-like domain
Contig1	23901	25682	-	1782	GENE_00024	Prodigal:002006	CDS	COG0405	3.4.19.13	.	P54422	.	.	ggt	GGT	Glutathione hydrolase proenzyme	gamma-glutamyltransferase [Epidermidibacterium keratini] QHC00593.1 gamma-glutamyltransferase family protein[Epidermidibacterium keratini]	Nucleophile aminohydrolases, N-terminal
Contig1	25703	26467	-	765	GENE_00025	Prodigal:002006	CDS	COG1024	4.2.1.17	.	P94549	.	.	fadB_2	CRTL	3-hydroxybutyryl-CoA dehydratase-like protein, mitochondrial	enoyl-CoA hydratase/isomerase family protein [Epidermidibacterium keratini] QHC00592.1 enoyl-CoA hydratase/isomerase family protein [Epidermidibacterium keratini]	-
Contig1	26472	27506	-	1035	GENE_00026	Prodigal:002006	CDS	.	.	.	.	.	.	.	ACDC	Probable acyl-CoA dehydrogenase YngJ	acyl-CoA dehydrogenase family protein [Epidermidibacterium keratini] QHC00591.1 acyl-CoA dehydrogenase [Epidermidibacterium keratini]	-
Contig1	27503	28633	-	1131	GENE_00027	Prodigal:002006	CDS	.	1.3.8.13	MF_01052	.	.	.	caiA_1	CHSE2	Acyl-CoA dehydrogenase FadE29	acyl-CoA dehydrogenase family protein [Epidermidibacterium keratini] QHC00590.1 acyl-CoA dehydrogenase [Epidermidibacterium keratini]	-
Contig1	28736	29557	+	822	GENE_00028	Prodigal:002006	CDS	.	1.1.98.2	MF_02123	.	.	.	fgd_1	FGD	F420-dependent glucose-6-phosphate dehydrogenase	LLM class F420-dependent oxidoreductase [Epidermidibacterium keratini] QHC00589.1 LLM class F420-dependent oxidoreductase [Epidermidibacterium keratini]	F420-dependent oxidoreductase, MSMEG2906
Contig1	29557	30678	+	1122	GENE_00029	Prodigal:002006	CDS	.	.	.	.	.	.	.	.	.	TAXI family TRAP transporter solute-binding subunit [Epidermidibacterium keratini] QHC00588.1 TAXI family TRAP transporter solute-binding subunit [Epidermidibacterium keratini]	TRAP transporter solute receptor, TAXI family
Contig1	30671	32722	+	2052	GENE_00030	Prodigal:002006	CDS	.	.	.	.	.	.	.	DCTMQ	Isethionate TRAP transporter permease protein DctMQ	TRAP transporter fused permease subunit [Epidermidibacterium keratini] QHC00587.1 TRAP transporter fused permease subunit [Epidermidibacterium keratini]	-
Contig1	32737	33099	-	363	GENE_00031	Prodigal:002006	CDS	.	.	.	.	.	.	.	.	.	UBP-type zinc finger domain-containing protein [Epidermidibacterium keratini] QHC00586.1 hypothetical protein EK0264_09995 [Epidermidibacterium keratini]	-
Contig1	33155	34813	-	1659	GENE_00032	Prodigal:002006	CDS	COG0318	6.2.1.3	.	Q5SKN9	.	.	.	LCFCS	Long-chain-fatty-acid--CoA ligase	long-chain-fatty-acid--CoA ligase [Epidermidibacterium keratini] QHC00585.1 long-chain-fatty-acid--CoA ligase[Epidermidibacterium keratini]	-
Contig1	34859	35305	-	447	GENE_00033	Prodigal:002006	CDS	.	.	.	.	.	.	.	.	.	zinc ribbon domain-containing protein [Epidermidibacterium keratini] QHC00584.1 zinc ribbon domain-containing protein [Epidermidibacterium keratini]	Putative regulatory protein, FmdB, Zinc ribbon domain
Contig1	35420	36238	-	819	GENE_00034	Prodigal:002006	CDS	.	3.1.1.81	.	Q7X3T2	.	.	ahlD	AHLL	N-acyl homoserine lactonase	MBL fold metallo-hydrolase [Epidermidibacterium keratini] QHC00583.1 MBL fold metallo-hydrolase [Epidermidibacterium keratini]	Ribonuclease Z/Hydroxyacylglutathione hydrolase-like
Contig1	36546	38210	+	1665	GENE_00035	Prodigal:002006	CDS	COG0318	6.2.1.3	.	O07610	.	.	lcfB_1	LCFA	Long-chain-fatty-acid--CoA ligase	AMP-binding protein [Epidermidibacterium keratini] QHC00582.1 AMP-binding protein [Epidermidibacterium keratini]	-
Contig1	38210	38947	+	738	GENE_00036	Prodigal:002006	CDS	COG1802	.	.	P0ACM2	.	.	rspR_1	YDFH	Uncharacterized HTH-type transcriptional regulator YdfH	FCD domain-containing protein [Epidermidibacterium keratini] QHC00581.1 FCD domain-containing protein [Epidermidibacterium keratini]	-
Contig1	39164	40489	-	1326	GENE_00037	Prodigal:002006	CDS	COG2015	3.1.6.-	.	P32717	.	.	yjcS_2	BDS1	Alkyl/aryl-sulfatase BDS1	MBL fold metallo-hydrolase [Epidermidibacterium keratini] QHC00580.1 MBL fold metallo-hydrolase [Epidermidibacterium keratini]	Ribonuclease Z/Hydroxyacylglutathione hydrolase-like
Contig1	40486	41694	-	1209	GENE_00038	Prodigal:002006	CDS	COG1804	2.8.3.-	.	P96877	.	.	.	COATR	Probable fatty acyl-CoA transferase Rv3272	CoA transferase [Epidermidibacterium keratini] QHC00579.1 CoA transferase [Epidermidibacterium keratini]	CoA-transferase family III domain superfamily
Contig1	41691	43028	-	1338	GENE_00039	Prodigal:002006	CDS	.	.	.	Q0K843	.	.	sauU	GUDP	Probable glucarate transporter	MFS transporter [Epidermidibacterium keratini] QHC00578.1 MFS transporter [Epidermidibacterium keratini]	-
Contig1	43142	44080	-	939	GENE_00040	Prodigal:002006	CDS	.	.	.	.	.	.	.	YDCI	Uncharacterized HTH-type transcriptional regulator YdcI	LysR family transcriptional regulator [Epidermidibacterium keratini] QHC00577.1 LysR family transcriptional regulator [Epidermidibacterium keratini]	-
Contig1	44077	44961	-	885	GENE_00041	Prodigal:002006	CDS	.	.	MF_01233	.	.	.	hdfR_1	CYNR	HTH-type transcriptional regulator CynR	LysR family transcriptional regulator [Epidermidibacterium keratini] QHC00576.1 LysR family transcriptional regulator [Epidermidibacterium keratini]	-
Contig1	45084	46247	-	1164	GENE_00042	Prodigal:002006	CDS	COG1914	.	.	P96593	.	.	mntH_1	MNTH	Divalent metal cation transporter MntH	Nramp family divalent metal transporter [Epidermidibacterium keratini] QHC02377.1 divalent metal cation transporter[Epidermidibacterium keratini]	NRAMP family
Contig1	46320	46979	-	660	GENE_00043	Prodigal:002006	CDS	COG2197	.	.	O32197	.	.	liaR_1	YXJL	Uncharacterized transcriptional regulatory protein YxjL	response regulator [Epidermidibacterium keratini] QHC00575.1 response regulator [Epidermidibacterium keratini]	-
Contig1	46976	48289	-	1314	GENE_00044	Prodigal:002006	CDS	.	.	.	.	.	.	.	YXJM	Sensor histidine kinase YxjM	sensor histidine kinase [Epidermidibacterium keratini] QHC00574.1 sensor histidine kinase [Epidermidibacterium keratini]	-
Contig1	48431	49243	+	813	GENE_00045	Prodigal:002006	CDS	.	.	.	.	.	.	.	.	.	DUF998 domain-containing protein [Epidermidibacterium keratini]	Protein of unknown function DUF998
Contig1	49056	49865	-	810	GENE_00046	Prodigal:002006	CDS	.	.	.	.	.	.	.	Y287	Uncharacterized membrane protein ML0287	VTT domain-containing protein [Epidermidibacterium keratini] QHC02376.1 DedA family protein [Epidermidibacterium keratini]	-
Contig1	49944	51560	+	1617	GENE_00047	Prodigal:002006	CDS	.	1.8.5.-	MF_01206	.	.	.	msrP	NIA2	Inducible nitrate reductase [NADH] 2	molybdopterin-dependent oxidoreductase [Epidermidibacterium keratini] QHC00572.1 molybdopterin-dependent oxidoreductase[Epidermidibacterium keratini]	-
Contig1	51709	52368	+	660	GENE_00048	Prodigal:002006	CDS	.	.	.	.	.	.	.	MP70	Immunogenic protein MPT70	fasciclin domain-containing protein [Epidermidibacterium keratini] QHC00571.1 fasciclin domain-containing protein [Epidermidibacterium keratini]	FAS1 domain superfamily
Contig1	52396	53001	+	606	GENE_00049	Prodigal:002006	CDS	COG1595	.	.	P9WGH7	.	.	sigK	SIGK	ECF RNA polymerase sigma factor SigK	ECF RNA polymerase sigma factor SigK [Epidermidibacterium keratini] QHC00570.1 sigma-70 family RNA polymerase sigma factor [Epidermidibacterium keratini]	-
Contig1	52998	53765	+	768	GENE_00050	Prodigal:002006	CDS	.	.	.	P9WGX5	.	.	rskA	Y24K	Uncharacterized protein in phr 5'region	anti-sigma factor [Epidermidibacterium keratini] QHC02375.1 twin-arginine translocation signal domain-containing protein [Epidermidibacterium keratini]	-
Contig1	53845	54060	+	216	GENE_00051	Prodigal:002006	CDS	.	.	.	.	.	.	.	.	.	hypothetical protein [Epidermidibacterium keratini] QHC00569.1 hypothetical protein EK0264_09895 [Epidermidibacterium keratini]	.
Contig1	54146	55060	-	915	GENE_00052	Prodigal:002006	CDS	.	.	.	.	.	.	.	YYBE	Uncharacterized HTH-type transcriptional regulator YybE	LysR family transcriptional regulator [Epidermidibacterium keratini] QHC00568.1 LysR family transcriptional regulator [Epidermidibacterium keratini]	-
Contig1	55141	55365	+	225	GENE_00053	Prodigal:002006	CDS	.	.	.	.	.	.	.	.	.	hypothetical protein [Epidermidibacterium keratini] QHC00567.1 hypothetical protein EK0264_09885 [Epidermidibacterium keratini]	.
Contig1	55399	55731	-	333	GENE_00054	Prodigal:002006	CDS	.	.	.	.	.	.	.	YTH4	Uncharacterized 11.0 kDa protein in thcB-thcC intergenic region	EthD family reductase [Epidermidibacterium keratini] QHC00566.1 EthD family reductase [Epidermidibacterium keratini]	-
Contig1	55894	56493	+	600	GENE_00055	Prodigal:002006	CDS	.	.	.	A0R4Z6	.	.	kstR2_1	KSTR2	HTH-type transcriptional repressor KstR2	TetR family transcriptional regulator [Epidermidibacterium keratini] QHC00565.1 TetR family transcriptional regulator [Epidermidibacterium keratini]	-
Contig1	56540	57865	+	1326	GENE_00056	Prodigal:002006	CDS	COG1541	6.2.1.30	.	Q72K16	.	.	.	PAAK	Phenylacetate-coenzyme A ligase	AMP-binding protein [Epidermidibacterium keratini] QHC02374.1 AMP-binding protein [Epidermidibacterium keratini]	Phenylacetate-CoA ligase
Contig1	57884	58525	-	642	GENE_00057	Prodigal:002006	CDS	COG1335	4.-.-.-	.	P21367	.	.	ycaC	YCAC	Probable hydrolase YcaC	isochorismatase family protein [Epidermidibacterium keratini] QHC00564.1 isochorismatase family protein [Epidermidibacterium keratini]	Isochorismatase-like superfamily
Contig1	58598	59656	-	1059	GENE_00058	Prodigal:002006	CDS	.	4.2.99.20	MF_01660	.	.	.	menH_1	DMPD	2-hydroxymuconate semialdehyde hydrolase	alpha/beta fold hydrolase [Epidermidibacterium keratini] QHC00563.1 alpha/beta fold hydrolase [Epidermidibacterium keratini]	Alpha/Beta hydrolase fold
Contig1	59702	60931	-	1230	GENE_00059	Prodigal:002006	CDS	.	.	.	.	.	.	.	.	.	endonuclease/exonuclease/phosphatase family protein [Epidermidibacterium keratini] QHC00562.1 endonuclease/exonuclease/phosphatase family protein [Epidermidibacterium keratini]	Endonuclease/exonuclease/phosphatase superfamily
Contig1	61227	62009	+	783	GENE_00060	Prodigal:002006	CDS	.	.	.	.	.	.	.	.	.	hypothetical protein [Epidermidibacterium keratini] QHC00561.1 hypothetical protein EK0264_09850 [Epidermidibacterium keratini]	.
Contig1	62021	63481	+	1461	GENE_00061	Prodigal:002006	CDS	COG0154	3.5.1.4	.	P9WQ95	.	.	amiC	AMI3	Putative amidase AmiC	amidase [Epidermidibacterium keratini] QHC00560.1 amidase [Epidermidibacterium keratini]	Amidase signature (AS) superfamily
Contig1	63460	64044	-	585	GENE_00062	Prodigal:002006	CDS	.	.	.	.	.	.	.	.	.	TetR family transcriptional regulator [Epidermidibacterium keratini] QHC00559.1 TetR family transcriptional regulator [Epidermidibacterium keratini]	-
Contig1	64099	65043	+	945	GENE_00063	Prodigal:002006	CDS	.	.	.	.	.	.	.	YTR1	Uncharacterized transporter in trpA 3'region	EamA family transporter [Epidermidibacterium keratini] QHC00558.1 EamA family transporter [Epidermidibacterium keratini]	-
Contig1	64946	66298	-	1353	GENE_00064	Prodigal:002006	CDS	.	.	.	.	.	.	.	MDTG	Multidrug resistance protein MdtG	MFS transporter [Epidermidibacterium keratini] QHC00557.1 MFS transporter [Epidermidibacterium keratini]	MFS transporter superfamily
Contig1	66441	67067	-	627	GENE_00065	Prodigal:002006	CDS	.	2.1.1.163	MF_01813	.	.	.	COQ5_1	CNSE	O-methyltransferase cnsE	methyltransferase domain-containing protein [Epidermidibacterium keratini] QHC00556.1 methyltransferase domain-containing protein [Epidermidibacterium keratini]	-
Contig1	67170	68273	-	1104	GENE_00066	Prodigal:002006	CDS	COG1018	1.-.-.-	.	P76081	.	.	paaE	PAAE	1,2-phenylacetyl-CoA epoxidase, subunit E	phenylacetate-CoA oxygenase/reductase subunit PaaK [Epidermidibacterium keratini] QHC00555.1 phenylacetate-CoA oxygenase/reductase subunit PaaK [Epidermidibacterium keratini]	-
Contig1	68284	68868	-	585	GENE_00067	Prodigal:002006	CDS	.	.	.	.	.	.	.	PAAD	Putative 1,2-phenylacetyl-CoA epoxidase, subunit D	phenylacetate-CoA oxygenase subunit PaaJ [Epidermidibacterium keratini] QHC00554.1 phenylacetate-CoA oxygenase subunit PaaJ [Epidermidibacterium keratini]	-
Contig1	68862	69749	-	888	GENE_00068	Prodigal:002006	CDS	COG3396	.	.	P76079	.	.	paaC	PAAC	1,2-phenylacetyl-CoA epoxidase, subunit C	phenylacetate-CoA oxygenase subunit PaaC [Epidermidibacterium keratini] QHC00553.1 phenylacetate-CoA oxygenase subunit PaaC [Epidermidibacterium keratini]	1,2-phenylacetyl-CoA epoxidase, subunit C
Contig1	69749	70072	-	324	GENE_00069	Prodigal:002006	CDS	COG3460	.	.	P76078	.	.	paaB	PAAB	1,2-phenylacetyl-CoA epoxidase, subunit B	1,2-phenylacetyl-CoA epoxidase subunit B [Epidermidibacterium keratini] QHC00552.1 1,2-phenylacetyl-CoA epoxidase subunit B [Epidermidibacterium keratini]	Phenylacetic acid degradation B
Contig1	70069	71040	-	972	GENE_00070	Prodigal:002006	CDS	COG3396	1.14.13.149	.	P76077	.	.	paaA	PAAA	1,2-phenylacetyl-CoA epoxidase, subunit A	1,2-phenylacetyl-CoA epoxidase subunit A [Epidermidibacterium keratini] QHC00551.1 1,2-phenylacetyl-CoA epoxidase subunit A [Epidermidibacterium keratini]	-
Contig1	71165	72775	-	1611	GENE_00071	Prodigal:002006	CDS	COG0318	6.2.1.3	.	O07610	.	.	lcfB_2	CAIC	Crotonobetaine/carnitine--CoA ligase	AMP-binding protein [Epidermidibacterium keratini] QHC00550.1 AMP-binding protein [Epidermidibacterium keratini]	-
Contig1	72872	74170	+	1299	GENE_00072	Prodigal:002006	CDS	COG2124	1.14.-.-	.	O34374	.	.	yjiB	YJIB	Putative cytochrome P450 YjiB	cytochrome P450 [Epidermidibacterium keratini] QHC00549.1 cytochrome P450 [Epidermidibacterium keratini]	Cytochrome P450 superfamily
Contig1	74292	75122	+	831	GENE_00073	Prodigal:002006	CDS	.	6.3.1.5	.	Q3JL79	.	.	nadE_1	NADE	NH(3)-dependent NAD(+) synthetase	ammonia-dependent NAD(+) synthetase [Epidermidibacterium keratini] QHC00548.1 ammonia-dependent NAD(+) synthetase[Epidermidibacterium keratini]	Rossmann-like alpha/beta/alpha sandwich fold
Contig1	75128	75679	-	552	GENE_00074	Prodigal:002006	CDS	.	.	.	.	.	.	.	.	.	DUF308 domain-containing protein [Epidermidibacterium keratini] QHC00547.1 HdeD family acid-resistance protein[Epidermidibacterium keratini]	-
Contig1	75827	77038	+	1212	GENE_00075	Prodigal:002006	CDS	COG0628	.	.	P0AGM0	.	.	yhhT	YHHT	Putative transport protein YhhT	AI-2E family transporter [Epidermidibacterium keratini] QHC00546.1 AI-2E family transporter [Epidermidibacterium keratini]	-
Contig1	77194	78711	+	1518	GENE_00076	Prodigal:002006	CDS	.	.	MF_01449	.	.	.	sgrR_1	DPPA	Periplasmic dipeptide transport protein	ABC transporter substrate-binding protein [Epidermidibacterium keratini] QHC00545.1 ABC transporter substrate-binding protein [Epidermidibacterium keratini]	Peptide/nickel binding protein, MppA-type
Contig1	78870	79817	+	948	GENE_00077	Prodigal:002006	CDS	COG0601	.	.	P75798	.	.	gsiC_1	GSIC	Glutathione transport system permease protein GsiC	ABC transporter permease subunit [Epidermidibacterium keratini] QHC00544.1 ABC transporter permease subunit[Epidermidibacterium keratini]	-
Contig1	79814	80692	+	879	GENE_00078	Prodigal:002006	CDS	COG1173	.	.	P75799	.	.	gsiD_1	DPPC	Dipeptide transport system permease protein DppC	ABC transporter permease subunit [Epidermidibacterium keratini] QHC00543.1 ABC transporter permease subunit[Epidermidibacterium keratini]	-
Contig1	80689	81837	+	1149	GENE_00079	Prodigal:002006	CDS	.	7.6.2.8	MF_01005	.	.	.	btuD_2	Y1312	Uncharacterized ABC transporter ATP-binding protein Mb1312c	ATP-binding cassette domain-containing protein [Epidermidibacterium keratini] QHC00542.1 ATP-binding cassette domain-containing protein [Epidermidibacterium keratini]	-
Contig1	81834	82682	+	849	GENE_00080	Prodigal:002006	CDS	COG4608	.	.	P24137	.	.	oppF_1	DPPF	Dipeptide transport ATP-binding protein DppF	ATP-binding cassette domain-containing protein [Epidermidibacterium keratini] QHC00541.1 ATP-binding cassette domain-containing protein [Epidermidibacterium keratini]	-
Contig1	82669	83886	+	1218	GENE_00081	Prodigal:002006	CDS	.	3.5.1.18	.	Q99SN6	.	.	dapE_1	DAPE	Probable succinyl-diaminopimelate desuccinylase	ArgE/DapE family deacylase [Epidermidibacterium keratini] QHC00540.1 ArgE/DapE family deacylase [Epidermidibacterium keratini]	-
Contig1	84480	85151	-	672	GENE_00082	Prodigal:002006	CDS	.	2.1.1.344	.	L0D9B6	.	.	olsG	OLSG	Ornithine lipid N-methyltransferase	SAM-dependent methyltransferase [Epidermidibacterium keratini] QHC00539.1 SAM-dependent methyltransferase[Epidermidibacterium keratini]	Ribosomal RNA adenine methyltransferase KsgA/Erm
Contig1	85299	86510	+	1212	GENE_00083	Prodigal:002006	CDS	.	.	.	.	.	.	.	DESK	Sensor histidine kinase DesK	two-component sensor histidine kinase [Epidermidibacterium keratini] QHC00538.1 two-component sensor histidine kinase [Epidermidibacterium keratini]	-
Contig1	86521	87156	+	636	GENE_00084	Prodigal:002006	CDS	COG2197	.	.	O32197	.	.	liaR_2	YXJL	Uncharacterized transcriptional regulatory protein YxjL	response regulator [Epidermidibacterium keratini] QHC00537.1 response regulator [Epidermidibacterium keratini]	-
Contig1	87153	87626	+	474	GENE_00085	Prodigal:002006	CDS	.	.	.	.	.	.	.	.	.	NUDIX domain-containing protein [Epidermidibacterium keratini] QHC00536.1 NUDIX domain-containing protein[Epidermidibacterium keratini]	NUDIX hydrolase-like domain superfamily
Contig1	87627	88025	-	399	GENE_00086	Prodigal:002006	CDS	.	.	.	.	.	.	.	.	.	GNAT family N-acetyltransferase [Epidermidibacterium keratini] QHC00535.1 GNAT family N-acetyltransferase[Epidermidibacterium keratini]	GNAT domain
Contig1	88168	89604	+	1437	GENE_00087	Prodigal:002006	CDS	COG1012	1.2.1.73	.	Q2BN77	.	.	safD	Y4UC	Putative aldehyde-dehydrogenase-like protein y4uC	aldehyde dehydrogenase family protein [Epidermidibacterium keratini] QHC00534.1 aldehyde dehydrogenase family protein [Epidermidibacterium keratini]	Aldehyde/histidinol dehydrogenase
Contig1	89611	90354	-	744	GENE_00088	Prodigal:002006	CDS	.	.	.	.	.	.	.	.	.	TetR/AcrR family transcriptional regulator C-terminal domain-containing protein [Epidermidibacterium keratini]QHC00533.1 TetR family transcriptional regulator [Epidermidibacterium keratini]	-
Contig1	90549	90920	+	372	GENE_00089	Prodigal:002006	CDS	.	.	.	.	.	.	.	.	.	DUF2809 domain-containing protein [Epidermidibacterium keratini] QHC00532.1 DUF2809 domain-containing protein[Epidermidibacterium keratini]	Protein of unknown function DUF2809
Contig1	91000	92274	+	1275	GENE_00090	Prodigal:002006	CDS	.	.	.	.	.	.	.	HELD	DNA helicase IV	AAA family ATPase [Epidermidibacterium keratini] QHC00531.1 AAA family ATPase [Epidermidibacterium keratini]	DNA helicase, UvrD/REP type
Contig1	92265	93218	+	954	GENE_00091	Prodigal:002006	CDS	.	.	.	.	.	.	.	.	.	ATP-binding domain-containing protein [Epidermidibacterium keratini] QHC00530.1 ATP-binding domain-containing protein [Epidermidibacterium keratini]	-
Contig1	93311	95107	-	1797	GENE_00092	Prodigal:002006	CDS	COG3276	.	.	Q46455	.	.	selB	SELB	Selenocysteine-specific elongation factor	selenocysteine-specific translation elongation factor [Epidermidibacterium keratini] QHC00529.1 selenocysteine-specific translation elongation factor [Epidermidibacterium keratini]	Translation elongation factor, selenocysteine-specific
Contig1	95223	95942	+	720	GENE_00093	Prodigal:002006	CDS	.	.	.	.	.	.	.	.	.	DUF1345 domain-containing protein [Epidermidibacterium keratini] QHC00528.1 DUF1345 domain-containing protein[Epidermidibacterium keratini]	Protein of unknown function DUF1345
Contig1	96070	96384	+	315	GENE_00094	Prodigal:002006	CDS	.	.	.	.	.	.	.	.	.	hypothetical protein [Epidermidibacterium keratini] QHC00527.1 hypothetical protein EK0264_09680 [Epidermidibacterium keratini]	.
Contig1	96533	97528	+	996	GENE_00095	Prodigal:002006	CDS	.	1.3.1.103	.	Q59I44	.	.	.	QOR	Probable quinone oxidoreductase	zinc-binding dehydrogenase [Epidermidibacterium keratini] QHC00526.1 zinc-binding dehydrogenase [Epidermidibacterium keratini]	-
Contig1	97653	97958	+	306	GENE_00096	Prodigal:002006	CDS	.	.	.	.	.	.	.	.	.	hypothetical protein [Epidermidibacterium keratini] QHC00525.1 hypothetical protein EK0264_09670 [Epidermidibacterium keratini]	.
Contig1	98031	99122	-	1092	GENE_00097	Prodigal:002006	CDS	.	.	.	.	.	.	.	.	.	polysulfide reductase NrfD [Epidermidibacterium keratini] QHC00524.1 nitrite reductase [Epidermidibacterium keratini]	-
Contig1	99122	100153	-	1032	GENE_00098	Prodigal:002006	CDS	.	.	.	.	.	.	.	FDXH	Formate dehydrogenase iron-sulfur subunit	4Fe-4S dicluster domain-containing protein [Epidermidibacterium keratini] QHC00523.1 4Fe-4S dicluster domain-containing protein [Epidermidibacterium keratini]	-
Contig1	100182	102932	-	2751	GENE_00099	Prodigal:002006	CDS	COG0243	1.17.1.9	.	P32176	.	.	fdoG	FDOG	Formate dehydrogenase-O major subunit	molybdopterin-dependent oxidoreductase [Epidermidibacterium keratini] QHC00522.1 molybdopterin-dependent oxidoreductase[Epidermidibacterium keratini]	-
Contig1	103002	103568	-	567	GENE_00100	Prodigal:002006	CDS	.	1.17.1.9	.	Q934F5	.	.	fdhA	FDHA	Formate dehydrogenase subunit alpha	dehydrogenase [Epidermidibacterium keratini] QHC00521.1 dehydrogenase [Epidermidibacterium keratini]	-
Contig1	103749	105503	+	1755	GENE_00101	Prodigal:002006	CDS	.	.	MF_00505	.	.	.	htpG	TRAP1	Heat shock protein 75 kDa, mitochondrial	HSP90 family protein [Epidermidibacterium keratini] QHC00520.1 HSP90 family protein [Epidermidibacterium keratini]	Heat shock protein Hsp90 family
Contig1	105508	106581	+	1074	GENE_00102	Prodigal:002006	CDS	.	.	.	.	.	.	.	.	.	hypothetical protein [Epidermidibacterium keratini] QHC00519.1 hypothetical protein EK0264_09640 [Epidermidibacterium keratini]	.
Contig1	106586	107629	+	1044	GENE_00103	Prodigal:002006	CDS	.	.	.	.	.	.	.	.	.	hypothetical protein [Epidermidibacterium keratini] QHC00518.1 hypothetical protein EK0264_09635 [Epidermidibacterium keratini]	.
Contig1	107765	108685	+	921	GENE_00104	Prodigal:002006	CDS	COG1897	2.3.1.31	.	E3H7X6	.	.	metAA1	METAA	Homoserine O-acetyltransferase	homoserine O-succinyltransferase [Epidermidibacterium keratini] QHC00517.1 homoserine O-succinyltransferase[Epidermidibacterium keratini]	MetA family
Contig1	109217	109732	-	516	GENE_00105	Prodigal:002006	CDS	.	.	.	.	.	.	.	YEAK	Uncharacterized protein YeaK	hypothetical protein [Epidermidibacterium keratini] QHC00516.1 hypothetical protein EK0264_09625 [Epidermidibacterium keratini]	-
Contig1	109852	110868	+	1017	GENE_00106	Prodigal:002006	CDS	.	.	.	.	.	.	.	YAMY	Uncharacterized 39.9 kDa protein in amylase 3'region	DUF418 domain-containing protein [Epidermidibacterium keratini] QHC00515.1 DUF418 domain-containing protein[Epidermidibacterium keratini]	-
Contig1	110832	111617	+	786	GENE_00107	Prodigal:002006	CDS	.	1.1.1.-	.	P50199	.	.	gno_1	GNO	Gluconate 5-dehydrogenase	SDR family oxidoreductase [Epidermidibacterium keratini] QHC00514.1 SDR family oxidoreductase [Epidermidibacterium keratini]	-
Contig1	111645	112004	-	360	GENE_00108	Prodigal:002006	CDS	.	.	.	.	.	.	.	.	.	hypothetical protein [Epidermidibacterium keratini] QHC00513.1 hypothetical protein EK0264_09610 [Epidermidibacterium keratini]	-
Contig1	112194	112511	+	318	GENE_00109	Prodigal:002006	CDS	.	.	.	.	.	.	.	.	.	hypothetical protein [Epidermidibacterium keratini] QHC00512.1 hypothetical protein EK0264_09605 [Epidermidibacterium keratini]	.
Contig1	112688	113620	+	933	GENE_00110	Prodigal:002006	CDS	.	3.6.3.-	.	P32010	.	.	drrA_1	NODI	Nod factor export ATP-binding protein I	ATP-binding cassette domain-containing protein [Epidermidibacterium keratini] QHC00511.1 ATP-binding cassette domain-containing protein [Epidermidibacterium keratini]	-
Contig1	113617	114462	+	846	GENE_00111	Prodigal:002006	CDS	.	.	.	.	.	.	.	.	.	ABC transporter permease [Epidermidibacterium keratini] QHC00510.1 ABC transporter permease [Epidermidibacterium keratini]	-
Contig1	114497	115693	+	1197	GENE_00112	Prodigal:002006	CDS	.	.	.	.	.	.	.	DESK	Sensor histidine kinase DesK	hypothetical protein [Epidermidibacterium keratini] QHC00509.1 hypothetical protein EK0264_09590 [Epidermidibacterium keratini]	-
Contig1	115690	116277	+	588	GENE_00113	Prodigal:002006	CDS	COG2197	.	.	O34723	.	.	desR_1	DESR	Transcriptional regulatory protein DesR	response regulator [Epidermidibacterium keratini] QHC00508.1 response regulator [Epidermidibacterium keratini]	-
Contig1	116312	117409	-	1098	GENE_00114	Prodigal:002006	CDS	.	.	.	.	.	.	.	EXOZ	Exopolysaccharide production protein ExoZ	acyltransferase family protein [Epidermidibacterium keratini] QHC00507.1 acyltransferase family protein [Epidermidibacterium keratini]	-
Contig1	117572	118039	-	468	GENE_00115	Prodigal:002006	CDS	.	.	.	.	.	.	.	.	.	hypothetical protein [Epidermidibacterium keratini] QHC00506.1 hypothetical protein EK0264_09575 [Epidermidibacterium keratini]	-
Contig1	118039	139395	-	21357	GENE_00116	Prodigal:002006	CDS	.	.	.	.	.	.	.	.	.	DUF11 domain-containing protein [Epidermidibacterium keratini] QHC00505.1 DUF11 domain-containing protein[Epidermidibacterium keratini]	-
Contig1	139589	140884	-	1296	GENE_00117	Prodigal:002006	CDS	COG0477	.	.	P9WJY1	.	.	.	Y037	Uncharacterized MFS-type transporter MT0042	MFS transporter [Epidermidibacterium keratini] QHC00504.1 MFS transporter [Epidermidibacterium keratini]	-
Contig1	141078	141698	+	621	GENE_00118	Prodigal:002006	CDS	.	.	.	P9WFK5	.	UPF0301 protein Rv0038	.	Y2948	UPF0301 protein SCO2948	YqgE/AlgH family protein [Epidermidibacterium keratini] QHC00503.1 hypothetical protein EK0264_09560 [Epidermidibacterium keratini]	-
Contig1	141917	144199	-	2283	GENE_00119	Prodigal:002006	CDS	COG0243	1.7.2.3	.	Q57366	.	.	dmsA	DSTOR	Dimethyl sulfoxide/trimethylamine N-oxide reductase	molybdopterin-dependent oxidoreductase [Epidermidibacterium keratini] QHC00502.1 molybdopterin-dependent oxidoreductase[Epidermidibacterium keratini]	-
Contig1	144551	146944	+	2394	GENE_00120	Prodigal:002006	CDS	COG2609	1.2.4.1	.	P0AFG8	.	.	aceE_1	ODP1	Pyruvate dehydrogenase E1 component	pyruvate dehydrogenase [Epidermidibacterium keratini] QHC00501.1 pyruvate dehydrogenase [Epidermidibacterium keratini]	Pyruvate dehydrogenase E1 component
Contig1	147160	148020	-	861	GENE_00121	Prodigal:002006	CDS	.	.	.	Q7A6H3	.	.	.	Y1806	Uncharacterized protein SSP1806	fumarylacetoacetate hydrolase family protein [Epidermidibacterium keratini] QHC00500.1 5-carboxymethyl-2-hydroxymuconate isomerase [Epidermidibacterium keratini]	-
Contig1	148023	148781	-	759	GENE_00122	Prodigal:002006	CDS	.	.	.	.	.	.	.	GNTR	Probable D-xylose utilization operon transcriptional repressor	FCD domain-containing protein [Epidermidibacterium keratini] QHC00499.1 FCD domain-containing protein [Epidermidibacterium keratini]	-
Contig1	149032	149571	+	540	GENE_00123	Prodigal:002006	CDS	.	.	.	.	.	.	.	.	.	cupin domain-containing protein [Epidermidibacterium keratini] QHC00498.1 cupin domain-containing protein[Epidermidibacterium keratini]	-
Contig1	149587	150255	+	669	GENE_00124	Prodigal:002006	CDS	.	.	.	.	.	.	.	.	.	carboxymuconolactone decarboxylase family protein [Epidermidibacterium keratini] QHC00497.1 carboxymuconolactone decarboxylase family protein [Epidermidibacterium keratini]	AhpD-like
Contig1	150252	151490	+	1239	GENE_00125	Prodigal:002006	CDS	.	1.13.11.5	MF_00334	.	.	.	hmgA_1	Y1533	Putative dioxygenase SSO1533	homogentisate 1,2-dioxygenase [Epidermidibacterium keratini] QHC00496.1 homogentisate 1,2-dioxygenase [Epidermidibacterium keratini]	RmlC-like cupin domain superfamily
Contig1	151487	152629	+	1143	GENE_00126	Prodigal:002006	CDS	.	.	.	.	.	.	.	.	.	alpha/beta hydrolase [Epidermidibacterium keratini] QHC00495.1 alpha/beta hydrolase [Epidermidibacterium keratini]	Alpha/Beta hydrolase fold
Contig1	152762	154198	-	1437	GENE_00127	Prodigal:002006	CDS	.	2.7.7.72	MF_01263	.	.	.	cca	CCA	CCA-adding enzyme	CCA tRNA nucleotidyltransferase [Epidermidibacterium keratini] QHC00494.1 CCA tRNA nucleotidyltransferase[Epidermidibacterium keratini]	tRNA adenylyltransferase
Contig1	154272	155396	-	1125	GENE_00128	Prodigal:002006	CDS	.	.	.	.	.	.	.	.	.	acyltransferase family protein [Epidermidibacterium keratini] QHC00493.1 acyltransferase family protein [Epidermidibacterium keratini]	-
Contig1	155558	156172	+	615	GENE_00129	Prodigal:002006	CDS	.	.	.	.	.	.	.	MUTT4	Putative mutator protein MutT4	NUDIX domain-containing protein [Epidermidibacterium keratini] QHC00492.1 NUDIX domain-containing protein[Epidermidibacterium keratini]	NUDIX hydrolase-like domain superfamily
Contig1	156169	158460	+	2292	GENE_00130	Prodigal:002006	CDS	.	.	.	.	.	.	.	.	.	hypothetical protein [Epidermidibacterium keratini] QHC00491.1 hypothetical protein EK0264_09500 [Epidermidibacterium keratini]	-
Contig1	158457	161270	+	2814	GENE_00131	Prodigal:002006	CDS	.	.	MF_02078	.	.	.	murJ_1	MVINL	Probable peptidoglycan biosynthesis protein MviN	murein biosynthesis integral membrane protein MurJ [Epidermidibacterium keratini] QHC00490.1 murein biosynthesis integral membrane protein MurJ [Epidermidibacterium keratini]	-
Contig1	161362	161934	+	573	GENE_00132	Prodigal:002006	CDS	.	.	.	O53590	.	.	sigM	SIGM	ECF RNA polymerase sigma factor SigM	RNA polymerase sigma factor SigM [Epidermidibacterium keratini] QHC02373.1 RNA polymerase sigma factor SigM[Epidermidibacterium keratini]	RNA polymerase sigma-70 like
Contig1	162038	162949	+	912	GENE_00133	Prodigal:002006	CDS	.	.	.	.	.	.	.	.	.	hypothetical protein [Epidermidibacterium keratini] QHC00489.1 hypothetical protein EK0264_09485 [Epidermidibacterium keratini]	-
Contig1	163054	164013	+	960	GENE_00134	Prodigal:002006	CDS	COG0492	1.8.1.9	.	P9WHH1	.	.	trxB	TRXB	Thioredoxin reductase	thioredoxin-disulfide reductase [Epidermidibacterium keratini] QHC00488.1 thioredoxin-disulfide reductase[Epidermidibacterium keratini]	-
Contig1	164060	164389	+	330	GENE_00135	Prodigal:002006	CDS	COG0526	.	.	P9WG67	.	.	trxA_1	TRXB	Bifunctional thioredoxin reductase/thioredoxin	thioredoxin [Epidermidibacterium keratini] QHC00487.1 thioredoxin [Epidermidibacterium keratini]	Thioredoxin domain
Contig1	164467	165609	+	1143	GENE_00136	Prodigal:002006	CDS	COG0860	3.5.1.28	.	L7N653	.	.	cwlM	CWLM	N-acetylmuramoyl-L-alanine amidase CwlM	peptidoglycan-binding protein [Epidermidibacterium keratini] QHC00486.1 N-acetylmuramoyl-L-alanine amidase[Epidermidibacterium keratini]	-
Contig1	165885	167168	-	1284	GENE_00137	Prodigal:002006	CDS	.	.	MF_02015	.	.	.	noc	PARB	Probable chromosome-partitioning protein ParB	ParB/RepB/Spo0J family partition protein [Epidermidibacterium keratini] QHC02372.1 ParB/RepB/Spo0J family partition protein [Epidermidibacterium keratini]	-
Contig1	167232	168659	-	1428	GENE_00138	Prodigal:002006	CDS	.	.	MF_02040	.	.	.	.	SOJ	Sporulation initiation inhibitor protein Soj	AAA family ATPase [Epidermidibacterium keratini] QHC00485.1 AAA family ATPase [Epidermidibacterium keratini]	-
Contig1	168664	169308	-	645	GENE_00139	Prodigal:002006	CDS	COG0357	2.1.1.-	.	O54571	.	.	rsmG	RSMG	Ribosomal RNA small subunit methyltransferase G	16S rRNA (guanine(527)-N(7))-methyltransferase RsmG [Epidermidibacterium keratini] QHC00484.1 16S rRNA (guanine(527)-N(7))-methyltransferase RsmG [Epidermidibacterium keratini]	rRNA small subunit methyltransferase G
Contig1	169328	169843	-	516	GENE_00140	Prodigal:002006	CDS	.	.	.	.	.	.	.	JAG	Protein jag	KH domain-containing protein [Epidermidibacterium keratini] QHC00483.1 KH domain-containing protein [Epidermidibacterium keratini]	Jag protein
Contig1	169909	171156	-	1248	GENE_00141	Prodigal:002006	CDS	COG0706	.	.	P9WIT5	.	.	yidC	YIDC	Membrane protein insertase YidC	membrane protein insertase YidC [Epidermidibacterium keratini] QHC02371.1 membrane protein insertase YidC[Epidermidibacterium keratini]	Membrane insertase YidC/ALB3/OXA1/COX18
Contig1	171153	171452	-	300	GENE_00142	Prodigal:002006	CDS	.	.	MF_00386	.	.	.	yidD	YIDD	Putative membrane protein insertion efficiency factor	membrane protein insertion efficiency factor YidD [Epidermidibacterium keratini] QHC00482.1 membrane protein insertion efficiency factor YidD [Epidermidibacterium keratini]	Putative membrane protein insertion efficiency factor
Contig1	172701	174281	+	1581	GENE_00143	Prodigal:002006	CDS	COG0593	.	.	A0R7K1	.	.	dnaA	DNAA	Chromosomal replication initiator protein DnaA	chromosomal replication initiator protein DnaA [Epidermidibacterium keratini] QHC00479.1 chromosomal replication initiator protein DnaA [Epidermidibacterium keratini]	Chromosomal replication control, initiator DnaA
Contig1	174682	175809	+	1128	GENE_00144	Prodigal:002006	CDS	COG0592	.	.	A0QND6	.	.	dnaN	DPO3B	Beta sliding clamp	DNA polymerase III subunit beta [Epidermidibacterium keratini] QHC00478.1 DNA polymerase III subunit beta[Epidermidibacterium keratini]	DNA polymerase III, beta sliding clamp
Contig1	175861	176766	+	906	GENE_00145	Prodigal:002006	CDS	COG1023	1.1.1.343	.	G5EBD7	.	.	.	6PGDH	6-phosphogluconate dehydrogenase, NAD(+)-dependent, decarboxylating	decarboxylating 6-phosphogluconate dehydrogenase [Epidermidibacterium keratini] QHC00477.1 decarboxylating 6-phosphogluconate dehydrogenase [Epidermidibacterium keratini]	6-phosphogluconate dehydrogenase, YqeC-type
Contig1	176790	177959	+	1170	GENE_00146	Prodigal:002006	CDS	COG1195	.	.	P9WHI9	.	.	recF	RECF	DNA replication and repair protein RecF	DNA replication/repair protein RecF [Epidermidibacterium keratini] QHC00476.1 DNA replication/repair protein RecF [Epidermidibacterium keratini]	DNA-binding, RecF
Contig1	178092	178637	+	546	GENE_00147	Prodigal:002006	CDS	.	.	.	.	.	.	.	Y004	UPF0232 protein Rv0004	DUF721 domain-containing protein [Epidermidibacterium keratini] QHC00475.1 DUF721 domain-containing protein[Epidermidibacterium keratini]	-
Contig1	178630	179400	+	771	GENE_00148	Prodigal:002006	CDS	.	.	.	.	.	.	.	.	.	hypothetical protein [Epidermidibacterium keratini] QHC00474.1 hypothetical protein EK0264_09400 [Epidermidibacterium keratini]	-
Contig1	179450	180091	+	642	GENE_00149	Prodigal:002006	CDS	.	.	.	.	.	.	.	.	.	hypothetical protein [Epidermidibacterium keratini] QHC00473.1 hypothetical protein EK0264_09395 [Epidermidibacterium keratini]	.
Contig1	180362	182299	+	1938	GENE_00150	Prodigal:002006	CDS	COG0187	5.6.2.2	.	P9WG45	.	.	gyrB	GYRB	DNA gyrase subunit B	DNA topoisomerase (ATP-hydrolyzing) subunit B [Epidermidibacterium keratini] QHC00472.1 DNA topoisomerase(ATP-hydrolyzing) subunit B [Epidermidibacterium keratini]	DNA gyrase, subunit B
Contig1	182346	184859	+	2514	GENE_00151	Prodigal:002006	CDS	.	5.6.2.2	.	A0A0G2Q9F8	.	.	gyrA1	GYRA	DNA gyrase subunit A	DNA gyrase subunit A [Epidermidibacterium keratini] QHC02370.1 DNA gyrase subunit A [Epidermidibacterium keratini]	-
Contig1	184859	185599	+	741	GENE_00152	Prodigal:002006	CDS	.	.	.	.	.	.	.	Y007	Uncharacterized protein Rv0007	DUF3566 domain-containing protein [Epidermidibacterium keratini] QHC00471.1 DUF3566 domain-containing protein[Epidermidibacterium keratini]	-
Contig1	185676	185750	+	75	GENE_00153	Aragorn:001002	tRNA	.	.	.	.	.	.	.
Contig1	185781	185915	+	135	GENE_00154	Prodigal:002006	CDS	.	.	.	.	.	.	.	.	.	hypothetical protein CLV47_10473 [Antricoccus suffuscus]	.
Contig1	185947	186021	+	75	GENE_00155	Aragorn:001002	tRNA	.	.	.	.	.	.	.
Contig1	186149	186796	-	648	GENE_00156	Prodigal:002006	CDS	.	.	.	.	.	.	.	.	.	TetR family transcriptional regulator [Epidermidibacterium keratini] QHC00470.1 TetR family transcriptional regulator [Epidermidibacterium keratini]	-
Contig1	186840	188300	+	1461	GENE_00157	Prodigal:002006	CDS	.	.	.	P9WG91	.	.	stp_1	ACT22	Probable actinorhodin transporter	MFS transporter [Epidermidibacterium keratini] QHC00469.1 MFS transporter [Epidermidibacterium keratini]	MFS transporter superfamily
Contig1	188297	188998	+	702	GENE_00158	Prodigal:002006	CDS	.	.	.	.	.	.	.	.	.	SGNH/GDSL hydrolase family protein [Epidermidibacterium keratini] QHC00468.1 SGNH/GDSL hydrolase family protein[Epidermidibacterium keratini]	SGNH hydrolase superfamily
Contig1	188995	189546	+	552	GENE_00159	Prodigal:002006	CDS	.	.	.	.	.	.	.	Y738	Uncharacterized protein Rv0738	TIGR03086 family protein [Epidermidibacterium keratini] QHC00467.1 TIGR03086 family protein [Epidermidibacterium keratini]	Conserved hypothetical protein CHP03086
Contig1	189547	189942	-	396	GENE_00160	Prodigal:002006	CDS	.	.	.	.	.	.	.	DNAT1	1,4-dihydroxy-2-naphthoyl-CoA thioesterase 1	hotdog fold thioesterase [Epidermidibacterium keratini] QHC00466.1 hotdog fold thioesterase [Epidermidibacterium keratini]	-
Contig1	189939	191090	-	1152	GENE_00161	Prodigal:002006	CDS	.	.	.	.	.	.	.	.	.	MFS transporter [Epidermidibacterium keratini] QHC00465.1 MFS transporter [Epidermidibacterium keratini]	Major facilitator superfamily domain
Contig1	191147	191743	+	597	GENE_00162	Prodigal:002006	CDS	COG1309	.	.	P9WME1	.	.	.	Y196	Uncharacterized HTH-type transcriptional regulator Rv0196	TetR family transcriptional regulator [Epidermidibacterium keratini] QHC00464.1 TetR family transcriptional regulator [Epidermidibacterium keratini]	-
Contig1	191963	193234	+	1272	GENE_00163	Prodigal:002006	CDS	.	.	.	.	.	.	.	.	.	hypothetical protein [Epidermidibacterium keratini] QHC00463.1 hypothetical protein EK0264_09330 [Epidermidibacterium keratini]	-
Contig1	193328	194680	+	1353	GENE_00164	Prodigal:002006	CDS	.	.	.	P9WFP3	.	UPF0053 protein Rv1842c	.	Y1842	UPF0053 protein MT1890	DUF21 domain-containing protein [Epidermidibacterium keratini] QHC02369.1 DUF21 domain-containing protein[Epidermidibacterium keratini]	-
Contig1	194685	195734	+	1050	GENE_00165	Prodigal:002006	CDS	COG1253	.	.	P9WLQ7	.	.	.	Y1841	Uncharacterized protein MT1889	DUF21 domain-containing protein [Epidermidibacterium keratini] QHC00462.1 DUF21 domain-containing protein[Epidermidibacterium keratini]	-
Contig1	195765	196670	+	906	GENE_00166	Prodigal:002006	CDS	.	2.7.1.15	.	A0A0H2WZY4	.	.	rbsK	RBSK	Ribokinase	ribokinase [Epidermidibacterium keratini] QHC00461.1 ribokinase [Epidermidibacterium keratini]	Ribokinase-like
Contig1	196673	197413	+	741	GENE_00167	Prodigal:002006	CDS	.	.	.	.	.	.	.	.	.	LppX_LprAFG lipoprotein [Epidermidibacterium keratini] QHC00460.1 LppX_LprAFG lipoprotein [Epidermidibacterium keratini]	-
Contig1	197394	199034	+	1641	GENE_00168	Prodigal:002006	CDS	.	.	MF_01577	.	.	.	mdtD_1	MFS55	Probable triacylglyceride transporter MSMEG_3069/MSMEI_2992	MFS transporter [Epidermidibacterium keratini] QHC00459.1 MFS transporter [Epidermidibacterium keratini]	Major facilitator superfamily domain
Contig1	199047	199661	-	615	GENE_00169	Prodigal:002006	CDS	.	.	MF_00768	.	.	.	betI_1	AFRP	A-factor receptor protein	TetR family transcriptional regulator [Epidermidibacterium keratini] QHC00458.1 TetR family transcriptional regulator [Epidermidibacterium keratini]	-
Contig1	199788	201047	+	1260	GENE_00170	Prodigal:002006	CDS	COG2409	.	.	P9WJT9	.	.	.	MMPLB	Probable transport protein MmpL11	MMPL family transporter [Epidermidibacterium keratini] QHC00457.1 MMPL family transporter [Epidermidibacterium keratini]	-
Contig1	201096	202097	+	1002	GENE_00171	Prodigal:002006	CDS	.	.	.	.	.	.	.	YDFJ	Membrane protein YdfJ	MMPL family transporter [Epidermidibacterium keratini] QHC00456.1 MMPL family transporter [Epidermidibacterium keratini]	-
Contig1	202236	203225	+	990	GENE_00172	Prodigal:002006	CDS	.	.	.	.	.	.	.	.	.	Ig-like domain repeat protein [Epidermidibacterium keratini] QHC00455.1 L,D-transpeptidase family protein[Epidermidibacterium keratini]	-
Contig1	203322	203849	+	528	GENE_00173	Prodigal:002006	CDS	.	.	.	.	.	.	.	.	.	DUF2020 domain-containing protein [Epidermidibacterium keratini] QHC00454.1 DUF2020 domain-containing protein[Epidermidibacterium keratini]	Mog1/PsbP, alpha/beta/alpha sandwich
Contig1	203869	204813	-	945	GENE_00174	Prodigal:002006	CDS	.	.	.	.	.	.	.	.	.	hypothetical protein [Epidermidibacterium keratini] QHC00453.1 hypothetical protein EK0264_09275 [Epidermidibacterium keratini]	-
Contig1	205210	205728	+	519	GENE_00175	Prodigal:002006	CDS	.	5.2.1.8	.	P77949	.	.	cypB_1	PPIB	Peptidyl-prolyl cis-trans isomerase B	peptidylprolyl isomerase [Epidermidibacterium keratini] QHC00452.1 peptidylprolyl isomerase [Epidermidibacterium keratini]	Cyclophilin-type peptidyl-prolyl cis-trans isomerase
Contig1	205728	206570	+	843	GENE_00176	Prodigal:002006	CDS	.	3.4.21.105	MF_01594	.	.	.	glpG	RBL3	RHOMBOID-like protein 3	rhomboid family intramembrane serine protease [Epidermidibacterium keratini] QHC00451.1 rhomboid family intramembrane serine protease [Epidermidibacterium keratini]	-
Contig1	206659	207354	+	696	GENE_00177	Prodigal:002006	CDS	.	.	.	.	.	.	.	RBL5	RHOMBOID-like protein 5	rhomboid family intramembrane serine protease [Epidermidibacterium keratini] QHC00450.1 rhomboid family intramembrane serine protease [Epidermidibacterium keratini]	Rhomboid-like superfamily
Contig1	207568	208716	+	1149	GENE_00178	Prodigal:002006	CDS	COG0183	2.3.1.16	.	P21151	.	.	fadA_1	FADA	3-ketoacyl-CoA thiolase	acetyl-CoA C-acyltransferase [Epidermidibacterium keratini] QHC00449.1 acetyl-CoA C-acyltransferase [Epidermidibacterium keratini]	Thiolase
Contig1	208729	209490	+	762	GENE_00179	Prodigal:002006	CDS	.	1.-.-.-	.	P9WGQ7	.	.	.	Y1144	Uncharacterized oxidoreductase Rv1144	SDR family NAD(P)-dependent oxidoreductase [Epidermidibacterium keratini] QHC00448.1 SDR family NAD(P)-dependent oxidoreductase [Epidermidibacterium keratini]	-
Contig1	209557	210336	+	780	GENE_00180	Prodigal:002006	CDS	COG1024	5.3.3.18	.	P77467	.	.	paaG_1	HPCD	3-hydroxypropionyl-coenzyme A dehydratase	enoyl-CoA hydratase/isomerase family protein [Epidermidibacterium keratini] QHC00447.1 enoyl-CoA hydratase[Epidermidibacterium keratini]	ClpP/crotonase-like domain superfamily
Contig1	210457	211668	+	1212	GENE_00181	Prodigal:002006	CDS	.	1.3.99.-	.	P96855	.	.	.	CHSE3	Acyl-CoA dehydrogenase FadE34	acyl-CoA dehydrogenase family protein [Epidermidibacterium keratini] QHC00446.1 acyl-CoA dehydrogenase [Epidermidibacterium keratini]	-
Contig1	211665	212636	+	972	GENE_00182	Prodigal:002006	CDS	.	1.3.99.-	.	P96855	.	.	.	CHSE3	Acyl-CoA dehydrogenase FadE34	acyl-CoA dehydrogenase family protein [Epidermidibacterium keratini] QHC00445.1 acyl-CoA dehydrogenase [Epidermidibacterium keratini]	-
Contig1	212768	213037	-	270	GENE_00183	Prodigal:002006	CDS	.	.	.	Q9XA10	.	.	crgA	CRGA	Cell division protein CrgA	cell division protein CrgA [Epidermidibacterium keratini] QHC00444.1 cell division protein CrgA [Epidermidibacterium keratini]	Cell division protein CrgA
Contig1	213223	214452	+	1230	GENE_00184	Prodigal:002006	CDS	.	.	.	.	.	.	.	SRTE1	Sortase SrtE1	class E sortase [Epidermidibacterium keratini] QHC00443.1 class E sortase [Epidermidibacterium keratini]	Sortase domain superfamily
Contig1	214457	214612	+	156	GENE_00185	Prodigal:002006	CDS	.	.	.	.	.	.	.	.	.	hypothetical protein [Epidermidibacterium keratini]	.
Contig1	214612	215292	+	681	GENE_00186	Prodigal:002006	CDS	COG0512	4.1.3.27	.	P9WN35	.	.	trpG	TRPG	Anthranilate synthase component 2	aminodeoxychorismate/anthranilate synthase component II [Epidermidibacterium keratini] QHC00442.1 aminodeoxychorismate/anthranilate synthase component II [Epidermidibacterium keratini]	-
Contig1	215322	215927	+	606	GENE_00187	Prodigal:002006	CDS	.	.	.	P9WKM1	.	.	.	Y966	Uncharacterized protein MT0994	DUF1707 domain-containing protein [Epidermidibacterium keratini] QHC00441.1 DUF1707 domain-containing protein[Epidermidibacterium keratini]	-
Contig1	215988	216656	-	669	GENE_00188	Prodigal:002006	CDS	.	.	.	.	.	.	.	.	.	LPXTG cell wall anchor domain-containing protein [Epidermidibacterium keratini] QHC00440.1 LPXTG cell wall anchor domain-containing protein [Epidermidibacterium keratini]	-
Contig1	216806	218737	-	1932	GENE_00189	Prodigal:002006	CDS	COG0515	2.7.11.1	.	P9WI81	.	.	pknB	PKNB	Serine/threonine-protein kinase PknB	Stk1 family PASTA domain-containing Ser/Thr kinase [Epidermidibacterium keratini] QHC00439.1 Stk1 family PASTA domain-containing Ser/Thr kinase [Epidermidibacterium keratini]	-
Contig1	218734	220452	-	1719	GENE_00190	Prodigal:002006	CDS	.	2.7.11.1	MF_01957	.	.	.	pknD_1	PKNA	Serine/threonine-protein kinase PknA	protein kinase [Epidermidibacterium keratini] QHC00438.1 protein kinase [Epidermidibacterium keratini]	-
Contig1	220452	221912	-	1461	GENE_00191	Prodigal:002006	CDS	COG0768	.	.	P9WKD1	.	.	pbpA	PBPA	Penicillin-binding protein A	penicillin-binding protein 2 [Epidermidibacterium keratini] QHC00437.1 penicillin-binding protein 2 [Epidermidibacterium keratini]	-
Contig1	221909	223597	-	1689	GENE_00192	Prodigal:002006	CDS	COG0772	.	.	P9WN99	.	.	rodA	FTSWL	Uncharacterized FtsW-like protein	FtsW/RodA/SpoVE family cell cycle protein [Epidermidibacterium keratini] QHC00436.1 FtsW/RodA/SpoVE family cell cycle protein [Epidermidibacterium keratini]	-
Contig1	223600	225057	-	1458	GENE_00193	Prodigal:002006	CDS	COG0631	3.1.3.16	.	P9WHW5	.	.	pstP_2	PSTP	Serine/threonine protein phosphatase PstP	protein phosphatase 2C domain-containing protein [Epidermidibacterium keratini] QHC00435.1 protein phosphatase[Epidermidibacterium keratini]	PPM-type phosphatase domain superfamily
Contig1	225054	225545	-	492	GENE_00194	Prodigal:002006	CDS	COG1716	.	.	P9WJB5	.	.	fhaB	FHAB	FHA domain-containing protein FhaB	FHA domain-containing protein [Epidermidibacterium keratini] QHC00434.1 FHA domain-containing protein [Epidermidibacterium keratini]	-
Contig1	225542	226414	-	873	GENE_00195	Prodigal:002006	CDS	.	.	.	.	.	.	.	FHAA	FHA domain-containing protein FhaA	DUF3662 domain-containing protein [Epidermidibacterium keratini] QHC00433.1 DUF3662 domain-containing protein[Epidermidibacterium keratini]	SMAD/FHA domain superfamily
Contig1	226543	227187	+	645	GENE_00196	Prodigal:002006	CDS	.	.	.	.	.	.	.	.	.	SRPBCC domain-containing protein [Epidermidibacterium keratini] QHC00432.1 polyketide cyclase [Epidermidibacterium keratini]	START-like domain superfamily
Contig1	227226	227894	-	669	GENE_00197	Prodigal:002006	CDS	.	.	MF_00768	.	.	.	betI_2	BETI	HTH-type transcriptional regulator BetI	TetR family transcriptional regulator [Epidermidibacterium keratini] QHC00431.1 TetR family transcriptional regulator [Epidermidibacterium keratini]	-
Contig1	228037	228843	+	807	GENE_00198	Prodigal:002006	CDS	.	1.1.1.385	.	Q8KWT4	.	.	bacC_1	BACC	Dihydroanticapsin 7-dehydrogenase	SDR family oxidoreductase [Epidermidibacterium keratini] QHC00430.1 SDR family oxidoreductase [Epidermidibacterium keratini]	-
Contig1	229093	230031	+	939	GENE_00199	Prodigal:002006	CDS	.	.	.	.	.	.	.	.	.	type IV toxin-antitoxin system AbiEi family antitoxin domain-containing protein [Epidermidibacterium keratini]QHC00429.1 hypothetical protein EK0264_09155 [Epidermidibacterium keratini]	-
Contig1	230183	231502	-	1320	GENE_00200	Prodigal:002006	CDS	.	4.1.99.3	.	Q55081	.	.	phrA	PHR	Deoxyribodipyrimidine photo-lyase	deoxyribodipyrimidine photo-lyase [Epidermidibacterium keratini] QHC02368.1 deoxyribodipyrimidine photo-lyase[Epidermidibacterium keratini]	-
Contig1	231507	232883	-	1377	GENE_00201	Prodigal:002006	CDS	COG0364	1.1.1.49	.	Q5FUK8	.	.	zwf	G6PD	Glucose-6-phosphate 1-dehydrogenase	glucose-6-phosphate dehydrogenase [Epidermidibacterium keratini] QHC00428.1 glucose-6-phosphate dehydrogenase[Epidermidibacterium keratini]	Glucose-6-phosphate dehydrogenase
Contig1	232986	233903	+	918	GENE_00202	Prodigal:002006	CDS	.	.	.	.	.	.	.	CAC1D	Voltage-dependent calcium channel type D subunit alpha-1	ion transporter [Epidermidibacterium keratini] QHC00427.1 ion transporter [Epidermidibacterium keratini]	Voltage-gated cation channel calcium and sodium
Contig1	233937	236024	-	2088	GENE_00203	Prodigal:002006	CDS	COG1529	1.2.99.6	.	P77489	.	.	paoC	PAOC	Aldehyde oxidoreductase molybdenum-binding subunit PaoC	molybdopterin-dependent oxidoreductase [Epidermidibacterium keratini] QHC00426.1 molybdopterin-dependent oxidoreductase[Epidermidibacterium keratini]	-
Contig1	236021	237010	-	990	GENE_00204	Prodigal:002006	CDS	COG1319	1.2.99.6	.	P77324	.	.	paoB	PAOB	Aldehyde oxidoreductase FAD-binding subunit PaoB	FAD binding domain-containing protein [Epidermidibacterium keratini] QHC00425.1 xanthine dehydrogenase family protein subunit M [Epidermidibacterium keratini]	-
Contig1	237007	237528	-	522	GENE_00205	Prodigal:002006	CDS	COG2080	1.2.99.6	.	P77165	.	.	paoA	PAOA	Aldehyde oxidoreductase iron-sulfur-binding subunit PaoA	2Fe-2S iron-sulfur cluster binding domain-containing protein [Epidermidibacterium keratini] QHC00424.1 2Fe-2S iron-sulfur cluster binding domain-containing protein [Epidermidibacterium keratini]	-
Contig1	237665	239704	-	2040	GENE_00206	Prodigal:002006	CDS	COG1132	7.6.2.-	.	P9WQJ3	.	.	.	FATRP	Fatty acid ABC transporter ATP-binding/permease protein	ATP-binding cassette domain-containing protein [Epidermidibacterium keratini] QHC02367.1 ATP-binding cassette domain-containing protein [Epidermidibacterium keratini]	Type I protein exporter
Contig1	239704	241428	-	1725	GENE_00207	Prodigal:002006	CDS	COG1132	.	.	P9WQJ1	.	.	.	Y1273	Uncharacterized ABC transporter ATP-binding protein MT1311	ATP-binding cassette domain-containing protein [Epidermidibacterium keratini] QHC00423.1 ATP-binding cassette domain-containing protein [Epidermidibacterium keratini]	Type I protein exporter
Contig1	241610	243052	+	1443	GENE_00208	Prodigal:002006	CDS	.	.	.	.	.	.	.	.	.	DUF2252 family protein [Epidermidibacterium keratini] QHC00422.1 DUF2252 domain-containing protein [Epidermidibacterium keratini]	Protein of unknown function DUF2252
Contig1	243219	244859	-	1641	GENE_00209	Prodigal:002006	CDS	.	2.2.1.6	.	P0DP90	.	.	ilvG	ILVB	Probable acetolactate synthase large subunit	thiamine pyrophosphate-binding protein [Epidermidibacterium keratini] QHC00421.1 thiamine pyrophosphate-binding protein [Epidermidibacterium keratini]	-
Contig1	244918	245325	-	408	GENE_00210	Prodigal:002006	CDS	COG3304	.	.	P0AB12	.	.	yccF	YCCF	Inner membrane protein YccF	YccF domain-containing protein [Epidermidibacterium keratini] QHC00420.1 YccF domain-containing protein [Epidermidibacterium keratini]	Uncharacterised conserved protein UCP028777
Contig1	245490	247565	-	2076	GENE_00211	Prodigal:002006	CDS	.	7.2.2.8	.	P05425	.	.	copB_1	COPB	Copper-exporting P-type ATPase B	heavy metal translocating P-type ATPase [Epidermidibacterium keratini] QHC00419.1 heavy metal translocating P-type ATPase [Epidermidibacterium keratini]	-
Contig1	247649	248161	+	513	GENE_00212	Prodigal:002006	CDS	.	.	.	.	.	.	.	F420R	F420H(2)-dependent reductase Rv1155	TIGR03618 family F420-dependent PPOX class oxidoreductase [Epidermidibacterium keratini] QHC00418.1 TIGR03618 family F420-dependent PPOX class oxidoreductase [Epidermidibacterium keratini]	FMN-binding split barrel
Contig1	248637	250442	+	1806	GENE_00213	Prodigal:002006	CDS	COG3387	3.2.1.28	.	A0R0W9	.	.	.	TREH	Trehalase	glycoside hydrolase family 15 protein [Epidermidibacterium keratini] QHC00417.1 glycoside hydrolase family 15 protein [Epidermidibacterium keratini]	-
Contig1	250504	251481	-	978	GENE_00214	Prodigal:002006	CDS	COG1957	3.2.-.-	.	P41409	.	.	rihA_1	RIHA	Pyrimidine-specific ribonucleoside hydrolase RihA	nucleoside hydrolase [Epidermidibacterium keratini] QHC02366.1 pyrimidine-specific ribonucleoside hydrolase RihA [Epidermidibacterium keratini]	Ribonucleoside hydrolase-like
Contig1	251478	252230	-	753	GENE_00215	Prodigal:002006	CDS	.	.	.	.	.	.	.	.	.	cytoplasmic protein [Epidermidibacterium keratini] QHC00416.1 cytoplasmic protein [Epidermidibacterium keratini]	Class I glutamine amidotransferase-like
Contig1	252251	253279	-	1029	GENE_00216	Prodigal:002006	CDS	COG1735	.	.	P45548	.	.	php_1	PTER	Phosphotriesterase-related protein	phosphotriesterase-related protein [Epidermidibacterium keratini] QHC00415.1 phosphotriesterase-related protein[Epidermidibacterium keratini]	-
Contig1	253279	254292	-	1014	GENE_00217	Prodigal:002006	CDS	COG1172	.	.	P0AGI1	.	.	rbsC_1	RBSC	Ribose import permease protein RbsC	ABC transporter permease [Epidermidibacterium keratini] QHC00414.1 ABC transporter permease [Epidermidibacterium keratini]	-
Contig1	254295	255047	-	753	GENE_00218	Prodigal:002006	CDS	COG1129	7.5.2.-	.	Q9F9B0	.	.	frcA	XYLG	Xylose/arabinose import ATP-binding protein XylG	ATP-binding cassette domain-containing protein [Epidermidibacterium keratini] QHC02365.1 ATP-binding cassette domain-containing protein [Epidermidibacterium keratini]	-
Contig1	255073	255951	-	879	GENE_00219	Prodigal:002006	CDS	.	.	.	.	.	.	.	RBSB	Ribose import binding protein RbsB	substrate-binding domain-containing protein [Epidermidibacterium keratini] QHC00413.1 substrate-binding domain-containing protein [Epidermidibacterium keratini]	Periplasmic binding protein-like I
Contig1	256280	256364	+	85	GENE_00220	Aragorn:001002	tRNA	.	.	.	.	.	.	.
Contig1	256403	256741	-	339	GENE_00221	Prodigal:002006	CDS	COG2329	.	.	P54563	.	.	yqjZ	YQJZ	Uncharacterized protein YqjZ	antibiotic biosynthesis monooxygenase [Epidermidibacterium keratini] QHC00412.1 antibiotic biosynthesis monooxygenase[Epidermidibacterium keratini]	Dimeric alpha-beta barrel
Contig1	256813	257322	+	510	GENE_00222	Prodigal:002006	CDS	.	.	.	.	.	.	.	.	.	hypothetical protein [Epidermidibacterium keratini]	.
Contig1	257335	258441	-	1107	GENE_00223	Prodigal:002006	CDS	COG1609	.	.	P25144	.	.	ccpA_1	REGA	HTH-type transcriptional regulator RegA	substrate-binding domain-containing protein [Epidermidibacterium keratini] QHC00411.1 substrate-binding domain-containing protein [Epidermidibacterium keratini]	-
Contig1	258571	259095	+	525	GENE_00224	Prodigal:002006	CDS	.	.	.	.	.	.	.	.	.	DinB family protein [Epidermidibacterium keratini] QHC00410.1 DinB family protein [Epidermidibacterium keratini]	DinB/YfiT-like putative metalloenzymes
Contig1	259108	259344	+	237	GENE_00225	Prodigal:002006	CDS	.	.	.	.	.	.	.	.	.	hypothetical protein [Epidermidibacterium keratini] QHC00409.1 hypothetical protein EK0264_09025 [Epidermidibacterium keratini]	RutC-like superfamily
Contig1	259369	259962	-	594	GENE_00226	Prodigal:002006	CDS	.	.	.	.	.	.	.	.	.	hypothetical protein [Epidermidibacterium keratini] QHC00408.1 hypothetical protein EK0264_09020 [Epidermidibacterium keratini]	.
Contig1	260002	261045	-	1044	GENE_00227	Prodigal:002006	CDS	.	3.1.3.-	MF_01561	.	.	.	ycdX	POLX	DNA polymerase/3'-5' exonuclease PolX	PHP domain-containing protein [Epidermidibacterium keratini] QHC00407.1 PHP domain-containing protein [Epidermidibacterium keratini]	Uncharacterised conserved protein UCP036978, histidinol phosphatase-related hydrolase, SCO0789
Contig1	261045	261617	-	573	GENE_00228	Prodigal:002006	CDS	.	.	.	.	.	.	.	.	.	dienelactone hydrolase family protein [Epidermidibacterium keratini] QHC00406.1 dienelactone hydrolase [Epidermidibacterium keratini]	Alpha/Beta hydrolase fold
Contig1	261686	262444	-	759	GENE_00229	Prodigal:002006	CDS	.	1.-.-.-	.	Q7A3L9	.	.	.	Y2478	Uncharacterized oxidoreductase SAV2478	SDR family NAD(P)-dependent oxidoreductase [Epidermidibacterium keratini] QHC00405.1 SDR family NAD(P)-dependent oxidoreductase [Epidermidibacterium keratini]	-
Contig1	262519	263070	+	552	GENE_00230	Prodigal:002006	CDS	.	.	.	.	.	.	.	.	.	hemerythrin domain-containing protein [Epidermidibacterium keratini] QHC00404.1 cation-binding protein [Epidermidibacterium keratini]	-
Contig1	263182	264444	+	1263	GENE_00231	Prodigal:002006	CDS	.	.	.	.	.	.	.	.	.	ABC transporter substrate-binding protein [Epidermidibacterium keratini] QHC00403.1 ABC transporter substrate-binding protein [Epidermidibacterium keratini]	-
Contig1	264445	265314	-	870	GENE_00232	Prodigal:002006	CDS	.	.	.	.	.	.	.	.	.	MBL fold metallo-hydrolase [Epidermidibacterium keratini] QHC00402.1 MBL fold metallo-hydrolase [Epidermidibacterium keratini]	-
Contig1	265363	265971	-	609	GENE_00233	Prodigal:002006	CDS	.	2.6.1.114	.	K4REZ6	.	.	rosB	ROSB	8-demethyl-8-aminoriboflavin-5'-phosphate synthase	NAD(P)H-dependent oxidoreductase [Epidermidibacterium keratini] QHC00401.1 NADPH-dependent oxidoreductase[Epidermidibacterium keratini]	Flavoprotein-like superfamily
Contig1	266040	266522	-	483	GENE_00234	Prodigal:002006	CDS	.	.	.	.	.	.	.	.	.	hypothetical protein [Epidermidibacterium keratini] QHC00400.1 hypothetical protein EK0264_08980 [Epidermidibacterium keratini]	-
Contig1	266542	268824	-	2283	GENE_00235	Prodigal:002006	CDS	COG0753	1.11.1.6	.	P21179	.	.	katE	CATE	Catalase HPII	catalase [Epidermidibacterium keratini] QHC00399.1 catalase [Epidermidibacterium keratini]	Catalase, mono-functional, haem-containing, clade 2
Contig1	268907	269878	+	972	GENE_00236	Prodigal:002006	CDS	.	.	.	.	.	.	.	MFTF	Putative mycofactocin biosynthesis glycosyltransferase MftF	glycosyltransferase [Epidermidibacterium keratini] QHC02364.1 glycosyltransferase [Epidermidibacterium keratini]	-
Contig1	269875	270801	-	927	GENE_00237	Prodigal:002006	CDS	COG0859	2.-.-.-	.	Q9R9D5	.	.	rfaQ	RFAQ	Lipopolysaccharide core heptosyltransferase RfaQ	glycosyltransferase family 9 protein [Epidermidibacterium keratini] QHC00398.1 glycosyltransferase family 9 protein [Epidermidibacterium keratini]	-
Contig1	270798	271481	-	684	GENE_00238	Prodigal:002006	CDS	.	1.1.1.385	.	Q8KWT4	.	.	bacC_2	BACC	Dihydroanticapsin 7-dehydrogenase	SDR family NAD(P)-dependent oxidoreductase [Epidermidibacterium keratini] QHC00397.1 SDR family NAD(P)-dependent oxidoreductase [Epidermidibacterium keratini]	-
Contig1	271478	272869	-	1392	GENE_00239	Prodigal:002006	CDS	COG2870	.	.	P76658	.	.	hldE	HLDE	Bifunctional protein HldE	D-glycero-beta-D-manno-heptose 1-phosphate adenylyltransferase [Epidermidibacterium keratini] QHC00396.1 D-glycero-beta-D-manno-heptose 1-phosphate adenylyltransferase[Epidermidibacterium keratini]	Ribokinase-like
Contig1	272866	273477	-	612	GENE_00240	Prodigal:002006	CDS	.	5.3.1.28	MF_00067	.	.	.	gmhA	GMHA	Phosphoheptose isomerase	SIS domain-containing protein [Epidermidibacterium keratini] QHC00395.1 SIS domain-containing protein [Epidermidibacterium keratini]	-
Contig1	273420	274691	-	1272	GENE_00241	Prodigal:002006	CDS	COG0438	2.4.1.250	.	Q8NTA6	.	.	mshA_1	MSHA	D-inositol 3-phosphate glycosyltransferase	glycosyltransferase [Epidermidibacterium keratini] QHC00394.1 glycosyltransferase [Epidermidibacterium keratini]	-
Contig1	274688	275719	-	1032	GENE_00242	Prodigal:002006	CDS	.	.	.	.	.	.	.	RFAC	Lipopolysaccharide heptosyltransferase 1	glycosyltransferase family 9 protein [Epidermidibacterium keratini] QHC00393.1 glycosyltransferase family 9 protein [Epidermidibacterium keratini]	-
Contig1	275716	277215	-	1500	GENE_00243	Prodigal:002006	CDS	.	3.1.3.18	MF_00495	.	.	.	gph_1	GMHB	Probable D-glycero-D-manno-heptose-1,7-bisphosphate 7-phosphatase	HAD-IIIA family hydrolase [Epidermidibacterium keratini] QHC00392.1 HAD-IIIA family hydrolase [Epidermidibacterium keratini]	Nucleotide-diphospho-sugar transferases
Contig1	277212	278927	-	1716	GENE_00244	Prodigal:002006	CDS	.	2.1.3.12	.	Q9L9F4	.	.	novN	NOLO	Nodulation protein NolNO	carbamoyltransferase [Epidermidibacterium keratini] QHC00391.1 carbamoyltransferase [Epidermidibacterium keratini]	-
Contig1	278955	280265	+	1311	GENE_00245	Prodigal:002006	CDS	COG1004	1.1.1.22	.	O32271	.	.	tuaD_1	UDG	UDP-glucose 6-dehydrogenase	nucleotide sugar dehydrogenase [Epidermidibacterium keratini] QHC00390.1 nucleotide sugar dehydrogenase [Epidermidibacterium keratini]	UDP-glucose 6-dehydrogenase, bacterial type
Contig1	280255	281229	+	975	GENE_00246	Prodigal:002006	CDS	.	.	.	.	.	.	.	.	.	glycosyltransferase [Epidermidibacterium keratini] QHC02363.1 glycosyltransferase [Epidermidibacterium keratini]	-
Contig1	281190	282191	-	1002	GENE_00247	Prodigal:002006	CDS	COG1088	4.2.1.46	.	P26391	.	.	rfbB	UXS6	UDP-glucuronic acid decarboxylase 6	GDP-mannose 4,6-dehydratase [Epidermidibacterium keratini] QHC02362.1 NAD-dependent epimerase/dehydratase family protein [Epidermidibacterium keratini]	NAD(P)-binding domain superfamily
Contig1	282230	282637	-	408	GENE_00248	Prodigal:002006	CDS	.	.	.	.	.	.	.	Y1618	Uncharacterized protein MJ1618	cupin domain-containing protein [Epidermidibacterium keratini] QHC00389.1 cupin domain-containing protein[Epidermidibacterium keratini]	Cupin 1
Contig1	282640	283470	-	831	GENE_00249	Prodigal:002006	CDS	.	.	.	.	.	.	.	TM1S	ToMV susceptible protein tm-1(GCR26)	phosphoenolpyruvate hydrolase family protein [Epidermidibacterium keratini] QHC00388.1 phosphoenolpyruvate hydrolase family protein [Epidermidibacterium keratini]	TIM-barrel domain, IGPS-like
Contig1	283463	284695	-	1233	GENE_00250	Prodigal:002006	CDS	.	.	.	.	.	.	.	Y1794	UPF0261 protein CTC_01794	Tm-1-like ATP-binding domain-containing protein [Epidermidibacterium keratini] QHC00387.1 UPF0261 family protein[Epidermidibacterium keratini]	Uncharacterised protein family UPF0261
Contig1	284805	285671	-	867	GENE_00251	Prodigal:002006	CDS	.	.	.	P27111	.	.	cynR	YBHD	Uncharacterized HTH-type transcriptional regulator YbhD	LysR family transcriptional regulator [Epidermidibacterium keratini] QHC00386.1 LysR family transcriptional regulator [Epidermidibacterium keratini]	-
Contig1	285709	286458	+	750	GENE_00252	Prodigal:002006	CDS	.	5.1.1.13	.	A0A140N890	.	.	ygeA	YGEA	L-aspartate/glutamate-specific racemase	amino acid racemase [Epidermidibacterium keratini] QHC00385.1 amino acid racemase [Epidermidibacterium keratini]	Aspartate racemase
Contig1	286545	287999	-	1455	GENE_00253	Prodigal:002006	CDS	COG1282	7.1.1.1	.	P0AB67	.	.	pntB	PNTB	NAD(P) transhydrogenase subunit beta	Re/Si-specific NAD(P)(+) transhydrogenase subunit beta [Epidermidibacterium keratini] QHC00384.1 Re/Si-specific NAD(P)(+) transhydrogenase subunit beta [Epidermidibacterium keratini]	NADP transhydrogenase, beta subunit
Contig1	288007	289533	-	1527	GENE_00254	Prodigal:002006	CDS	COG3288	7.1.1.1	.	P07001	.	.	pntA	PNTA	NAD(P) transhydrogenase subunit alpha	Re/Si-specific NAD(P)(+) transhydrogenase subunit alpha [Epidermidibacterium keratini] QHC00383.1 Re/Si-specific NAD(P)(+) transhydrogenase subunit alpha [Epidermidibacterium keratini]	NAD(P) transhydrogenase, alpha subunit
Contig1	289753	290409	-	657	GENE_00255	Prodigal:002006	CDS	.	4.2.1.103	.	Q8G9F9	.	.	inhA_1	INHA	Isonitrile hydratase	DJ-1/PfpI family protein [Epidermidibacterium keratini] QHC00382.1 DJ-1/PfpI family protein [Epidermidibacterium keratini]	Class I glutamine amidotransferase-like
Contig1	290587	291714	-	1128	GENE_00256	Prodigal:002006	CDS	.	.	.	.	.	.	.	.	.	FUSC family protein [Epidermidibacterium keratini] QHC02361.1 FUSC family protein [Epidermidibacterium keratini]	-
Contig1	291714	292340	-	627	GENE_00257	Prodigal:002006	CDS	.	.	.	.	.	.	.	.	.	hypothetical protein [Epidermidibacterium keratini] QHC00381.1 hypothetical protein EK0264_08865 [Epidermidibacterium keratini]	.
Contig1	292337	292978	-	642	GENE_00258	Prodigal:002006	CDS	.	.	.	P04483	.	.	tetR_1	TETR2	Tetracycline repressor protein class B from transposon Tn10	TetR/AcrR family transcriptional regulator C-terminal domain-containing protein [Epidermidibacterium keratini]QHC00380.1 TetR family transcriptional regulator [Epidermidibacterium keratini]	-
Contig1	293073	294533	+	1461	GENE_00259	Prodigal:002006	CDS	COG0477	.	.	P0A0J9	.	.	qacA_1	ACT22	Probable actinorhodin transporter	MFS transporter [Epidermidibacterium keratini] QHC00379.1 MFS transporter [Epidermidibacterium keratini]	Major facilitator superfamily domain
Contig1	294575	295864	+	1290	GENE_00260	Prodigal:002006	CDS	COG2230	2.1.1.-	.	O69687	.	.	.	FAMT	Probable fatty acid methyltransferase Rv3720	class I SAM-dependent methyltransferase [Epidermidibacterium keratini] QHC00378.1 methyltransferase domain-containing protein [Epidermidibacterium keratini]	Mycolic acid cyclopropane synthase
Contig1	295861	296694	+	834	GENE_00261	Prodigal:002006	CDS	.	.	.	.	.	.	.	YJD4	Uncharacterized protein C594.04c	DUF1295 domain-containing protein [Epidermidibacterium keratini] QHC00377.1 DUF1295 domain-containing protein[Epidermidibacterium keratini]	Protein of unknown function DUF1295
Contig1	296757	297446	+	690	GENE_00262	Prodigal:002006	CDS	.	.	.	.	.	.	.	MFR7	Probable hydrolase R7	alpha/beta fold hydrolase [Epidermidibacterium keratini] QHC00376.1 alpha/beta fold hydrolase [Epidermidibacterium keratini]	Alpha/Beta hydrolase fold
Contig1	297520	298788	-	1269	GENE_00263	Prodigal:002006	CDS	.	.	.	.	.	.	.	LIVB7	Leu/Ile/Val-binding protein homolog 7	ABC transporter substrate-binding protein [Epidermidibacterium keratini] QHC00375.1 ABC transporter substrate-binding protein [Epidermidibacterium keratini]	-
Contig1	298890	300140	-	1251	GENE_00264	Prodigal:002006	CDS	COG0154	6.3.5.7	.	Q9X0Z9	.	.	gatA_1	GATA	Glutamyl-tRNA(Gln) amidotransferase subunit A	hypothetical protein [Epidermidibacterium keratini] QHC00374.1 hypothetical protein EK0264_08830 [Epidermidibacterium keratini]	Amidase signature (AS) superfamily
Contig1	300555	301244	+	690	GENE_00265	Prodigal:002006	CDS	.	.	.	.	.	.	.	.	.	DUF998 domain-containing protein [Epidermidibacterium keratini] QHC00373.1 DUF998 domain-containing protein[Epidermidibacterium keratini]	Protein of unknown function DUF998
Contig1	301241	302131	+	891	GENE_00266	Prodigal:002006	CDS	.	1.4.1.1	MF_00935	.	.	.	ala	PY2CR	Delta(1)-pyrroline-2-carboxylate reductase	ornithine cyclodeaminase family protein [Epidermidibacterium keratini] QHC00372.1 ornithine cyclodeaminase family protein [Epidermidibacterium keratini]	-
Contig1	302818	304149	+	1332	GENE_00267	Prodigal:002006	CDS	COG2124	1.14.15.29	.	Q0S7M1	.	.	.	CP125	Steroid C26-monooxygenase	cytochrome P450 [Epidermidibacterium keratini] QHC00370.1 cytochrome P450 [Epidermidibacterium keratini]	Cytochrome P450 superfamily
Contig1	304164	304736	-	573	GENE_00268	Prodigal:002006	CDS	.	.	.	.	.	.	.	.	.	hypothetical protein [Epidermidibacterium keratini] QHC00369.1 hypothetical protein EK0264_08805 [Epidermidibacterium keratini]	-
Contig1	304797	305651	-	855	GENE_00269	Prodigal:002006	CDS	.	.	.	.	.	.	.	.	.	DUF2236 domain-containing protein [Epidermidibacterium keratini] QHC00368.1 DUF2236 domain-containing protein[Epidermidibacterium keratini]	Domain of unknown function DUF2236
Contig1	305691	306677	+	987	GENE_00270	Prodigal:002006	CDS	.	3.1.1.-	MF_01958	.	.	.	aes_1	LIPM	Probable carboxylic ester hydrolase LipM	alpha/beta hydrolase fold domain-containing protein [Epidermidibacterium keratini] QHC00367.1 alpha/beta hydrolase fold domain-containing protein [Epidermidibacterium keratini]	Alpha/Beta hydrolase fold
Contig1	306748	307371	-	624	GENE_00271	Prodigal:002006	CDS	COG0605	1.15.1.1	.	P80293	.	.	sodA	SODM	Superoxide dismutase [Mn/Fe]	superoxide dismutase [Epidermidibacterium keratini] QHC00366.1 superoxide dismutase [Epidermidibacterium keratini]	Manganese/iron superoxide dismutase
Contig1	307489	308106	-	618	GENE_00272	Prodigal:002006	CDS	COG0009	.	.	P0AFR4	.	.	yciO	Y1198	Uncharacterized protein HI_1198	threonylcarbamoyl-AMP synthase [Epidermidibacterium keratini] QHC00365.1 threonylcarbamoyl-AMP synthase [Epidermidibacterium keratini]	-
Contig1	308123	308797	-	675	GENE_00273	Prodigal:002006	CDS	.	.	.	.	.	.	.	.	.	lysoplasmalogenase [Epidermidibacterium keratini] QHC00364.1 lysoplasmalogenase [Epidermidibacterium keratini]	YhhN-like
Contig1	308829	310238	-	1410	GENE_00274	Prodigal:002006	CDS	.	.	.	.	.	.	.	LMF1	Lipase maturation factor 1	lipase maturation factor family protein [Epidermidibacterium keratini] QHC00363.1 lipase maturation factor family protein [Epidermidibacterium keratini]	Lipase maturation factor
Contig1	310259	310699	-	441	GENE_00275	Prodigal:002006	CDS	.	.	.	.	.	.	.	.	.	hypothetical protein [Epidermidibacterium keratini] QHC00362.1 hypothetical protein EK0264_08770 [Epidermidibacterium keratini]	-
Contig1	310911	311909	+	999	GENE_00276	Prodigal:002006	CDS	.	.	.	.	.	.	.	.	.	squalene cyclase [Epidermidibacterium keratini] QHC00361.1 squalene cyclase [Epidermidibacterium keratini]	Terpenoid cyclases/protein prenyltransferase alpha-alpha toroid
Contig1	311899	312588	-	690	GENE_00277	Prodigal:002006	CDS	COG1174	.	.	Q45461	.	.	opuBB_1	OPUBB	Choline transport system permease protein OpuBB	ABC transporter permease subunit [Epidermidibacterium keratini] QHC00360.1 ABC transporter permease subunit[Epidermidibacterium keratini]	MetI-like superfamily
Contig1	312588	313322	-	735	GENE_00278	Prodigal:002006	CDS	.	.	.	.	.	.	.	OPUBB	Choline transport system permease protein OpuBB	ABC transporter permease subunit [Epidermidibacterium keratini] QHC02360.1 ABC transporter permease subunit[Epidermidibacterium keratini]	-
Contig1	313319	314317	-	999	GENE_00279	Prodigal:002006	CDS	COG1125	3.6.3.-	.	Q8ZPK4	.	.	osmV_1	OSMV	Osmoprotectant import ATP-binding protein OsmV	ATP-binding cassette domain-containing protein [Epidermidibacterium keratini] QHC00359.1 ATP-binding cassette domain-containing protein [Epidermidibacterium keratini]	-
Contig1	314335	315243	-	909	GENE_00280	Prodigal:002006	CDS	COG1732	.	.	Q8ZPK2	.	.	osmX_1	OSMX	Osmoprotectant-binding protein OsmX	hypothetical protein [Epidermidibacterium keratini] QHC02359.1 hypothetical protein EK0264_08745 [Epidermidibacterium keratini]	-
Contig1	315255	317282	-	2028	GENE_00281	Prodigal:002006	CDS	.	.	.	.	.	.	.	COCE	Cocaine esterase	CocE/NonD family hydrolase [Epidermidibacterium keratini] QHC00358.1 CocE/NonD family hydrolase [Epidermidibacterium keratini]	-
Contig1	317306	318202	-	897	GENE_00282	Prodigal:002006	CDS	COG2375	.	.	A5F660	.	.	viuB	VIUB	Vulnibactin utilization protein ViuB	SIP domain-containing protein [Epidermidibacterium keratini] QHC00357.1 SIP domain-containing protein [Epidermidibacterium keratini]	Siderophore-interacting protein
Contig1	318199	319035	-	837	GENE_00283	Prodigal:002006	CDS	COG1120	7.2.2.-	.	Q81V82	.	.	fpuD	FPUD	Petrobactin import ATP-binding protein FpuD	ATP-binding cassette domain-containing protein [Epidermidibacterium keratini] QHC00356.1 ATP-binding cassette domain-containing protein [Epidermidibacterium keratini]	-
Contig1	319037	320110	-	1074	GENE_00284	Prodigal:002006	CDS	.	.	MF_01004	.	.	.	btuC_1	YFHA	Probable siderophore transport system permease protein YfhA	iron chelate uptake ABC transporter family permease subunit [Epidermidibacterium keratini] QHC02358.1 iron chelate uptake ABC transporter family permease subunit [Epidermidibacterium keratini]	-
Contig1	320107	321156	-	1050	GENE_00285	Prodigal:002006	CDS	COG0609	.	.	O31568	.	.	yfiZ	YFIZ	Probable siderophore transport system permease protein YfiZ	iron chelate uptake ABC transporter family permease subunit [Epidermidibacterium keratini] QHC00355.1 iron chelate uptake ABC transporter family permease subunit [Epidermidibacterium keratini]	ABC transporter, BtuC-like
Contig1	321165	322217	-	1053	GENE_00286	Prodigal:002006	CDS	COG4594	.	.	O34348	.	.	yfmC	YFMC	Fe(3+)-citrate-binding protein YfmC	ABC transporter substrate-binding protein [Epidermidibacterium keratini] QHC00354.1 ABC transporter substrate-binding protein [Epidermidibacterium keratini]	-
Contig1	322400	323164	+	765	GENE_00287	Prodigal:002006	CDS	.	1.1.1.-	.	P50199	.	.	gno_2	GNO	Gluconate 5-dehydrogenase	SDR family oxidoreductase [Epidermidibacterium keratini] QHC00353.1 SDR family oxidoreductase [Epidermidibacterium keratini]	-
Contig1	323161	324387	-	1227	GENE_00288	Prodigal:002006	CDS	COG0477	.	.	Q8NLB7	.	.	genK	BENK	Benzoate transport protein	MFS transporter [Epidermidibacterium keratini]	MFS transporter superfamily
Contig1	324436	326007	-	1572	GENE_00289	Prodigal:002006	CDS	.	4.1.1.7	.	P20906	.	.	mdlC	MDLC	Benzoylformate decarboxylase	benzoylformate decarboxylase [Epidermidibacterium keratini] QHC00351.1 benzoylformate decarboxylase [Epidermidibacterium keratini]	-
Contig1	326166	326828	+	663	GENE_00290	Prodigal:002006	CDS	COG0274	4.1.2.4	.	C0ZUQ6	.	.	deoC	DEOC	Deoxyribose-phosphate aldolase	deoxyribose-phosphate aldolase [Epidermidibacterium keratini] QHC00350.1 deoxyribose-phosphate aldolase [Epidermidibacterium keratini]	Aldolase-type TIM barrel
Contig1	327103	329064	+	1962	GENE_00291	Prodigal:002006	CDS	.	.	.	.	.	.	.	.	.	DUF222 domain-containing protein [Epidermidibacterium keratini] QHC00349.1 DUF222 domain-containing protein[Epidermidibacterium keratini]	Domain of unknown function DUF222
Contig1	329218	330039	-	822	GENE_00292	Prodigal:002006	CDS	COG1024	4.2.1.17	.	P76082	.	.	paaF	YNGF	Putative enoyl-CoA hydratase/isomerase YngF	crotonase/enoyl-CoA hydratase family protein [Epidermidibacterium keratini] QHC00348.1 crotonase/enoyl-CoA hydratase family protein [Epidermidibacterium keratini]	ClpP/crotonase-like domain superfamily
Contig1	330101	331114	+	1014	GENE_00293	Prodigal:002006	CDS	.	.	.	.	.	.	.	LYS1	Saccharopine dehydrogenase [NAD(+), L-lysine-forming]	saccharopine dehydrogenase [Epidermidibacterium keratini] QHC00347.1 saccharopine dehydrogenase [Epidermidibacterium keratini]	Saccharopine dehydrogenase [NAD(+), L-lysine-forming]
Contig1	331271	332884	-	1614	GENE_00294	Prodigal:002006	CDS	COG0318	6.2.1.3	.	O07610	.	.	lcfB_3	YNGI	Putative acyl-CoA synthetase YngI	AMP-binding protein [Epidermidibacterium keratini] QHC00346.1 AMP-binding protein [Epidermidibacterium keratini]	-
Contig1	332871	334160	-	1290	GENE_00295	Prodigal:002006	CDS	.	3.7.1.14	MF_01654	.	.	.	mhpC_1	MHPC2	2-hydroxy-6-oxononadienedioate/2-hydroxy-6-oxononatrienedioate hydrolase 2	alpha/beta fold hydrolase [Epidermidibacterium keratini] QHC02357.1 alpha/beta fold hydrolase [Epidermidibacterium keratini]	-
Contig1	334343	334849	+	507	GENE_00296	Prodigal:002006	CDS	.	.	.	P9WMB9	.	.	kstR2_2	KSTR2	HTH-type transcriptional repressor KstR2	TetR family transcriptional regulator [Epidermidibacterium keratini] QHC00345.1 TetR family transcriptional regulator [Epidermidibacterium keratini]	-
Contig1	334855	335349	-	495	GENE_00297	Prodigal:002006	CDS	.	.	.	.	.	.	.	.	.	nuclear transport factor 2 family protein [Epidermidibacterium keratini] QHC00344.1 nuclear transport factor 2 family protein [Epidermidibacterium keratini]	NTF2-like domain superfamily
Contig1	335349	336722	-	1374	GENE_00298	Prodigal:002006	CDS	.	.	.	P0DPR5	.	.	abaF_1	SHIA	Shikimate transporter	MFS transporter [Epidermidibacterium keratini] QHC02356.1 MFS transporter [Epidermidibacterium keratini]	-
Contig1	336795	337364	-	570	GENE_00299	Prodigal:002006	CDS	.	.	.	.	.	.	.	MTRR	HTH-type transcriptional regulator MtrR	TetR family transcriptional regulator [Epidermidibacterium keratini] QHC00343.1 TetR family transcriptional regulator [Epidermidibacterium keratini]	-
Contig1	337361	339463	-	2103	GENE_00300	Prodigal:002006	CDS	.	.	MF_01894	.	.	.	smc_1	YHGE	Uncharacterized protein YhgE	YhgE/Pip family protein [Epidermidibacterium keratini] QHC00342.1 ABC transporter permease [Epidermidibacterium keratini]	-
Contig1	339469	340101	-	633	GENE_00301	Prodigal:002006	CDS	.	.	.	.	.	.	.	.	.	hypothetical protein [Epidermidibacterium keratini] QHC00341.1 hypothetical protein EK0264_08640 [Epidermidibacterium keratini]	-
Contig1	340229	341695	+	1467	GENE_00302	Prodigal:002006	CDS	.	.	.	.	.	.	.	.	.	hypothetical protein [Epidermidibacterium keratini] QHC00340.1 hypothetical protein EK0264_08635 [Epidermidibacterium keratini]	.
Contig1	341867	342037	+	171	GENE_00303	Prodigal:002006	CDS	.	.	.	.	.	.	.	.	.	hypothetical protein [Epidermidibacterium keratini] QHC00339.1 hypothetical protein EK0264_08630 [Epidermidibacterium keratini]	.
Contig1	342045	343097	-	1053	GENE_00304	Prodigal:002006	CDS	.	1.1.1.103	MF_00627	.	.	.	tdh_1	GLCDH	Glucose 1-dehydrogenase	alcohol dehydrogenase catalytic domain-containing protein [Epidermidibacterium keratini] QHC00338.1 alcohol dehydrogenase catalytic domain-containing protein [Epidermidibacterium keratini]	-
Contig1	343100	343813	-	714	GENE_00305	Prodigal:002006	CDS	.	.	.	.	.	.	.	YCZE	Uncharacterized membrane protein YczE	YitT family protein [Epidermidibacterium keratini] QHC00337.1 hypothetical protein EK0264_08620 [Epidermidibacterium keratini]	Uncharacterised membrane protein YitT
Contig1	343881	345533	-	1653	GENE_00306	Prodigal:002006	CDS	COG1123	7.4.2.10	.	P75796	.	.	gsiA_1	GSIA	Glutathione import ATP-binding protein GsiA	dipeptide ABC transporter ATP-binding protein [Epidermidibacterium keratini]	-
Contig1	345569	346519	-	951	GENE_00307	Prodigal:002006	CDS	COG1173	.	.	P75799	.	.	gsiD_2	DPPC	Dipeptide transport system permease protein DppC	ABC transporter permease subunit [Epidermidibacterium keratini] QHC00336.1 ABC transporter permease subunit[Epidermidibacterium keratini]	-
Contig1	346516	347520	-	1005	GENE_00308	Prodigal:002006	CDS	COG0601	.	.	P0AEF8	.	.	dppB	DPPB	Dipeptide transport system permease protein DppB	ABC transporter permease subunit [Epidermidibacterium keratini] QHC00335.1 ABC transporter permease subunit[Epidermidibacterium keratini]	-
Contig1	347621	349249	-	1629	GENE_00309	Prodigal:002006	CDS	COG0747	.	.	P23847	.	.	dppA	DPPA	Periplasmic dipeptide transport protein	ABC transporter substrate-binding protein [Epidermidibacterium keratini] QHC00334.1 ABC transporter substrate-binding protein [Epidermidibacterium keratini]	Peptide/nickel binding protein, MppA-type
Contig1	349461	352412	+	2952	GENE_00310	Prodigal:002006	CDS	.	.	.	.	.	.	.	LIAR	Transcriptional regulatory protein LiaR	AAA family ATPase [Epidermidibacterium keratini] QHC00333.1 AAA family ATPase [Epidermidibacterium keratini]	-
Contig1	352597	353370	+	774	GENE_00311	Prodigal:002006	CDS	.	1.1.1.6	.	Q92EU6	.	.	golD	DHRS4	Dehydrogenase/reductase SDR family member 4	glucose 1-dehydrogenase [Epidermidibacterium keratini] QHC00332.1 glucose 1-dehydrogenase [Epidermidibacterium keratini]	-
Contig1	353443	354342	+	900	GENE_00312	Prodigal:002006	CDS	.	3.1.1.99	.	P0DOV6	.	.	.	SGL	6-deoxy-6-sulfogluconolactonase	SMP-30/gluconolactonase/LRE family protein [Epidermidibacterium keratini] QHC00331.1 gluconolactonase [Epidermidibacterium keratini]	Six-bladed beta-propeller, TolB-like
Contig1	354343	355101	-	759	GENE_00313	Prodigal:002006	CDS	.	4.2.1.17	.	G4V4T7	.	.	dpgD_1	DPGD	Enoyl-CoA-hydratase	enoyl-CoA hydratase family protein [Epidermidibacterium keratini] QHC00330.1 enoyl-CoA hydratase family protein[Epidermidibacterium keratini]	ClpP/crotonase-like domain superfamily
Contig1	355193	355987	+	795	GENE_00314	Prodigal:002006	CDS	.	.	.	P9WM91	.	.	.	Y037	Uncharacterized protein Mb0037c	TIGR03084 family protein [Epidermidibacterium keratini] QHC00329.1 TIGR03084 family protein [Epidermidibacterium keratini]	Conserved hypothetical protein CHP03084
Contig1	356078	356755	-	678	GENE_00315	Prodigal:002006	CDS	.	.	.	.	.	.	.	.	.	hypothetical protein [Epidermidibacterium keratini]	-
Contig1	356951	357376	-	426	GENE_00316	Prodigal:002006	CDS	.	.	.	.	.	.	.	.	.	hypothetical protein [Epidermidibacterium keratini] QHC00328.1 hypothetical protein EK0264_08565 [Epidermidibacterium keratini]	.
Contig1	357376	358899	-	1524	GENE_00317	Prodigal:002006	CDS	COG0591	.	.	P94392	.	.	putP	PUTP	High-affinity proline transporter PutP	sodium:solute symporter [Epidermidibacterium keratini] QHC00327.1 sodium:solute symporter [Epidermidibacterium keratini]	-
Contig1	358992	360752	-	1761	GENE_00318	Prodigal:002006	CDS	.	.	.	.	.	.	.	.	.	acyclic terpene utilization AtuA family protein [Epidermidibacterium keratini] QHC00326.1 acyclic terpene utilization AtuA family protein [Epidermidibacterium keratini]	-
Contig1	360755	362710	-	1956	GENE_00319	Prodigal:002006	CDS	COG4770	.	.	P9WPQ3	.	.	accA1_1	BCCA	Acetyl-/propionyl-coenzyme A carboxylase alpha chain	ATP-grasp domain-containing protein [Epidermidibacterium keratini] QHC00325.1 ATP-grasp domain-containing protein [Epidermidibacterium keratini]	-
Contig1	362718	364310	-	1593	GENE_00320	Prodigal:002006	CDS	COG4799	6.4.1.3	.	Q3J4E3	.	.	pccB_1	MCCB	Probable methylcrotonoyl-CoA carboxylase beta chain, mitochondrial	acyl-CoA carboxylase subunit beta [Epidermidibacterium keratini] QHC00324.1 acyl-CoA carboxylase subunit beta[Epidermidibacterium keratini]	-
Contig1	364424	365053	+	630	GENE_00321	Prodigal:002006	CDS	.	.	MF_00768	.	.	.	betI_3	YDGC	Uncharacterized HTH-type transcriptional regulator YdgC	TetR family transcriptional regulator [Epidermidibacterium keratini] QHC00323.1 TetR family transcriptional regulator [Epidermidibacterium keratini]	-
Contig1	365050	366636	-	1587	GENE_00322	Prodigal:002006	CDS	COG0318	6.2.1.3	.	O07610	.	.	lcfB_4	LCFB	Long-chain-fatty-acid--CoA ligase	AMP-binding protein [Epidermidibacterium keratini] QHC00322.1 AMP-binding protein [Epidermidibacterium keratini]	-
Contig1	366746	367105	+	360	GENE_00323	Prodigal:002006	CDS	.	.	.	.	.	.	.	Y1325	Uncharacterized HTH-type transcriptional regulator MJ1325	metalloregulator ArsR/SmtB family transcription factor [Epidermidibacterium keratini]	Winged helix-like DNA-binding domain superfamily
Contig1	367102	368205	+	1104	GENE_00324	Prodigal:002006	CDS	COG0798	.	.	Q8NQC8	.	.	acr3	ACR3	Arsenical-resistance protein Acr3	ACR3 family arsenite efflux transporter [Epidermidibacterium keratini] QHC00321.1 ACR3 family arsenite efflux transporter [Epidermidibacterium keratini]	Arsenical-resistance protein Acr3
Contig1	368202	368639	+	438	GENE_00325	Prodigal:002006	CDS	COG0394	2.8.4.2	.	P0DKS5	.	.	arsC1	ARSC1	Arsenate-mycothiol transferase ArsC1	low molecular weight phosphatase family protein [Epidermidibacterium keratini] QHC00320.1 low molecular weight phosphatase family protein [Epidermidibacterium keratini]	-
Contig1	368636	369355	+	720	GENE_00326	Prodigal:002006	CDS	.	2.1.1.137	.	Q6N3Y0	.	.	arsM	ARSM	Arsenite methyltransferase	arsenite methyltransferase [Epidermidibacterium keratini] QHC00319.1 arsenite methyltransferase [Epidermidibacterium keratini]	-
Contig1	369485	370876	+	1392	GENE_00327	Prodigal:002006	CDS	COG0114	4.2.1.2	.	P05042	.	.	fumC	FUMC	Fumarate hydratase class II	class II fumarate hydratase [Epidermidibacterium keratini] QHC00318.1 class II fumarate hydratase [Epidermidibacterium keratini]	Fumarate hydratase, class II
Contig1	370947	372092	+	1146	GENE_00328	Prodigal:002006	CDS	COG1960	1.3.8.1	.	P52042	.	.	bcd	IVD	Probable acyl-CoA dehydrogenase 6	acyl-CoA dehydrogenase family protein [Epidermidibacterium keratini] QHC00317.1 acyl-CoA dehydrogenase [Epidermidibacterium keratini]	-
Contig1	372124	373131	-	1008	GENE_00329	Prodigal:002006	CDS	.	.	.	.	.	.	.	YFEX	Dye-decolorizing peroxidase YfeX	Dyp-type peroxidase [Epidermidibacterium keratini] QHC00316.1 Dyp-type peroxidase [Epidermidibacterium keratini]	Dyp-type peroxidase
Contig1	373226	374800	+	1575	GENE_00330	Prodigal:002006	CDS	COG0318	6.2.1.3	.	P9WQ37	.	.	.	FAC13	Long-chain-fatty-acid--CoA ligase FadD13	long-chain-fatty-acid--CoA ligase [Epidermidibacterium keratini] QHC00315.1 long-chain-fatty-acid--CoA ligase[Epidermidibacterium keratini]	-
Contig1	374797	376341	+	1545	GENE_00331	Prodigal:002006	CDS	COG0318	6.2.1.3	.	O07610	.	.	lcfB_5	LCFB	Long-chain-fatty-acid--CoA ligase	AMP-binding protein [Epidermidibacterium keratini] QHC00314.1 AMP-binding protein [Epidermidibacterium keratini]	-
Contig1	376374	377513	+	1140	GENE_00332	Prodigal:002006	CDS	COG1804	2.8.3.19	.	P76518	.	.	yfdE_1	SUCHY	Succinate--hydroxymethylglutarate CoA-transferase	CoA transferase [Epidermidibacterium keratini] QHC00313.1 CoA transferase [Epidermidibacterium keratini]	-
Contig1	377523	378338	-	816	GENE_00333	Prodigal:002006	CDS	.	.	.	.	.	.	.	.	.	hypothetical protein [Epidermidibacterium keratini] QHC00312.1 hypothetical protein EK0264_08480 [Epidermidibacterium keratini]	.
Contig1	378608	379369	-	762	GENE_00334	Prodigal:002006	CDS	.	1.1.1.30	.	O86034	.	.	bdhA_1	BDHA	D-beta-hydroxybutyrate dehydrogenase	3-hydroxybutyrate dehydrogenase [Epidermidibacterium keratini] QHC00311.1 3-hydroxybutyrate dehydrogenase[Epidermidibacterium keratini]	-
Contig1	379478	379828	+	351	GENE_00335	Prodigal:002006	CDS	.	.	.	.	.	.	.	.	.	nuclear transport factor 2 family protein [Epidermidibacterium keratini] QHC00310.1 nuclear transport factor 2 family protein [Epidermidibacterium keratini]	-
Contig1	379849	380262	+	414	GENE_00336	Prodigal:002006	CDS	.	3.1.2.28	MF_01936	.	.	.	menI	COMA2	Putative esterase ComA2	hotdog fold thioesterase [Epidermidibacterium keratini] QHC00309.1 hotdog fold thioesterase [Epidermidibacterium keratini]	-
Contig1	380259	381800	-	1542	GENE_00337	Prodigal:002006	CDS	COG0318	6.2.1.48	.	P31552	.	.	caiC	CAIC	Crotonobetaine/carnitine--CoA ligase	AMP-binding protein [Epidermidibacterium keratini] QHC00308.1 AMP-binding protein [Epidermidibacterium keratini]	-
Contig1	381941	382738	+	798	GENE_00338	Prodigal:002006	CDS	.	.	MF_01534	.	.	.	rhaS_1	ARAC	Arabinose operon regulatory protein	helix-turn-helix domain-containing protein [Epidermidibacterium keratini] QHC00307.1 helix-turn-helix domain-containing protein [Epidermidibacterium keratini]	DNA binding HTH domain, AraC-type
Contig1	382699	384627	-	1929	GENE_00339	Prodigal:002006	CDS	COG0339	3.4.24.70	.	P27237	.	.	prlC	THOP1	Thimet oligopeptidase	peptidase M3 [Epidermidibacterium keratini] QHC00306.1 peptidase M3 [Epidermidibacterium keratini]	-
Contig1	384712	386352	+	1641	GENE_00340	Prodigal:002006	CDS	COG0318	6.2.1.3	.	P9WQ37	.	.	.	FAC13	Long-chain-fatty-acid--CoA ligase FadD13	long-chain-fatty-acid--CoA ligase [Epidermidibacterium keratini] QHC00305.1 long-chain-fatty-acid--CoA ligase[Epidermidibacterium keratini]	-
Contig1	386368	387972	-	1605	GENE_00341	Prodigal:002006	CDS	.	.	.	.	.	.	.	Y1128	Uncharacterized protein Rv1128c	DUF222 domain-containing protein [Epidermidibacterium keratini] QHC00304.1 DUF222 domain-containing protein[Epidermidibacterium keratini]	Domain of unknown function DUF222
Contig1	388292	389488	-	1197	GENE_00342	Prodigal:002006	CDS	COG4857	2.7.1.100	.	Q9F0P1	.	.	mtnK	MTNK	Methylthioribose kinase	S-methyl-5-thioribose kinase [Epidermidibacterium keratini] QHC00303.1 S-methyl-5-thioribose kinase [Epidermidibacterium keratini]	Methylthioribose kinase
Contig1	389485	390582	-	1098	GENE_00343	Prodigal:002006	CDS	COG1172	.	.	P0AGI1	.	.	rbsC_2	RBSC	Ribose import permease protein RbsC	ABC transporter permease [Epidermidibacterium keratini] QHC00302.1 ABC transporter permease [Epidermidibacterium keratini]	-
Contig1	390579	392144	-	1566	GENE_00344	Prodigal:002006	CDS	COG1129	7.5.2.12	.	P0AAF3	.	.	araG_1	RBSA	Ribose import ATP-binding protein RbsA	ATP-binding cassette domain-containing protein [Epidermidibacterium keratini] QHC00301.1 ATP-binding cassette domain-containing protein [Epidermidibacterium keratini]	-
Contig1	392270	393370	-	1101	GENE_00345	Prodigal:002006	CDS	.	.	.	.	.	.	.	XYLF	D-xylose-binding periplasmic protein	substrate-binding domain-containing protein [Epidermidibacterium keratini] QHC00300.1 substrate-binding domain-containing protein [Epidermidibacterium keratini]	-
Contig1	393367	394479	-	1113	GENE_00346	Prodigal:002006	CDS	COG0182	5.3.1.23	.	Q9X013	.	.	mtnA	MTNA2	Methylthioribose-1-phosphate isomerase 2	S-methyl-5-thioribose-1-phosphate isomerase [Epidermidibacterium keratini] QHC02353.1 S-methyl-5-thioribose-1-phosphate isomerase [Epidermidibacterium keratini]	Methylthioribose-1-phosphate isomerase
Contig1	394570	395340	+	771	GENE_00347	Prodigal:002006	CDS	.	.	.	.	.	.	.	YMFC	Uncharacterized HTH-type transcriptional regulator YmfC	GntR family transcriptional regulator [Epidermidibacterium keratini] QHC00299.1 GntR family transcriptional regulator [Epidermidibacterium keratini]	-
Contig1	395527	395910	+	384	GENE_00348	Prodigal:002006	CDS	.	.	.	.	.	.	.	Y2268	UPF0213 protein SSP2268	GIY-YIG nuclease family protein [Epidermidibacterium keratini] QHC00298.1 GIY-YIG nuclease family protein[Epidermidibacterium keratini]	GIY-YIG endonuclease superfamily
Contig1	395955	397196	-	1242	GENE_00349	Prodigal:002006	CDS	COG1171	4.3.1.19	.	P9WG95	.	.	ilvA	ILVA	L-threonine dehydratase biosynthetic IlvA	threonine ammonia-lyase IlvA [Epidermidibacterium keratini] QHC00297.1 threonine ammonia-lyase IlvA [Epidermidibacterium keratini]	L-threonine dehydratase biosynthetic IlvA
Contig1	397225	398613	-	1389	GENE_00350	Prodigal:002006	CDS	.	.	.	.	.	.	.	.	.	threonine/serine exporter family protein [Epidermidibacterium keratini] QHC00296.1 threonine/serine exporter family protein [Epidermidibacterium keratini]	-
Contig1	398751	399200	-	450	GENE_00351	Prodigal:002006	CDS	.	.	.	.	.	.	.	.	.	hypothetical protein [Epidermidibacterium keratini]	-
Contig1	399193	400071	-	879	GENE_00352	Prodigal:002006	CDS	.	.	.	.	.	.	.	.	.	amidohydrolase family protein [Epidermidibacterium keratini] QHC00295.1 amidohydrolase family protein [Epidermidibacterium keratini]	-
Contig1	400083	400412	-	330	GENE_00353	Prodigal:002006	CDS	COG1146	.	.	P9WNE7	.	.	fdxA_1	FER	Ferredoxin	4Fe-4S binding protein [Epidermidibacterium keratini] QHC00294.1 (4Fe-4S)-binding protein [Epidermidibacterium keratini]	-
Contig1	400439	401455	-	1017	GENE_00354	Prodigal:002006	CDS	COG0492	1.18.1.2	.	O05268	.	.	yumC	FENR	Ferredoxin--NADP reductase	FAD-dependent oxidoreductase [Epidermidibacterium keratini] QHC00293.1 FAD-dependent oxidoreductase [Epidermidibacterium keratini]	-
Contig1	401448	403031	-	1584	GENE_00355	Prodigal:002006	CDS	.	6.2.1.25	.	Q8GQN9	.	.	bclA_1	BCLA	Benzoate--CoA ligase	benzoate-CoA ligase family protein [Epidermidibacterium keratini] QHC00292.1 benzoate-CoA ligase family protein[Epidermidibacterium keratini]	-
Contig1	403038	404762	-	1725	GENE_00356	Prodigal:002006	CDS	.	4.1.2.44	.	Q84HH6	.	.	boxC	BOXC	Benzoyl-CoA-dihydrodiol lyase	benzoyl-CoA-dihydrodiol lyase [Epidermidibacterium keratini] QHC00291.1 benzoyl-CoA-dihydrodiol lyase [Epidermidibacterium keratini]	-
Contig1	405011	405886	+	876	GENE_00357	Prodigal:002006	CDS	COG3327	.	.	P76086	.	.	paaX_1	PAAX	Transcriptional repressor PaaX	PaaX family transcriptional regulator [Epidermidibacterium keratini] QHC00290.1 PaaX family transcriptional regulator [Epidermidibacterium keratini]	Phenylacetic acid degradation operon negative regulatory protein PaaX
Contig1	405883	406623	-	741	GENE_00358	Prodigal:002006	CDS	.	.	.	.	.	.	.	Y293	Probable heavy metal-dependent transcriptional regulator HI_0293	MerR family transcriptional regulator [Epidermidibacterium keratini] QHC00289.1 MerR family transcriptional regulator [Epidermidibacterium keratini]	-
Contig1	406663	407151	+	489	GENE_00359	Prodigal:002006	CDS	.	.	.	.	.	.	.	.	.	hypothetical protein EK0264_08350 [Epidermidibacterium keratini]	-
Contig1	407145	407705	-	561	GENE_00360	Prodigal:002006	CDS	.	.	.	.	.	.	.	.	.	GNAT family N-acetyltransferase [Epidermidibacterium keratini] QHC00287.1 GNAT family N-acetyltransferase[Epidermidibacterium keratini]	GNAT domain
Contig1	407719	409215	-	1497	GENE_00361	Prodigal:002006	CDS	.	1.14.13.208	.	Q9AIX7	.	.	boxB	BOXB	Benzoyl-CoA oxygenase component B	benzoyl-CoA 2,3-epoxidase subunit BoxB [Epidermidibacterium keratini] QHC02352.1 benzoyl-CoA 2,3-epoxidase subunit BoxB [Epidermidibacterium keratini]	Ribonucleotide reductase-like
Contig1	409411	409851	+	441	GENE_00362	Prodigal:002006	CDS	COG0735	.	.	P9WN87	.	.	furA	FURA	Transcriptional regulator FurA	transcriptional repressor [Epidermidibacterium keratini] QHC00286.1 transcriptional repressor [Epidermidibacterium keratini]	-
Contig1	409915	412197	+	2283	GENE_00363	Prodigal:002006	CDS	.	1.11.1.21	.	O87864	.	.	katG	KATG	Catalase-peroxidase	catalase/peroxidase HPI [Epidermidibacterium keratini] QHC02351.1 catalase/peroxidase HPI [Epidermidibacterium keratini]	Catalase-peroxidase haem
Contig1	412345	412785	+	441	GENE_00364	Prodigal:002006	CDS	COG0589	.	.	A0QZA1	.	.	.	Y3950	Universal stress protein MSMEG_3950/MSMEI_3859	universal stress protein [Epidermidibacterium keratini] QHC00285.1 universal stress protein [Epidermidibacterium keratini]	Rossmann-like alpha/beta/alpha sandwich fold
Contig1	412958	413686	+	729	GENE_00365	Prodigal:002006	CDS	.	.	.	P0A4T9	.	.	tipA	TIPA	HTH-type transcriptional activator TipA	TipAS antibiotic-recognition domain-containing protein [Epidermidibacterium keratini] QHC00284.1 MerR family transcriptional regulator [Epidermidibacterium keratini]	-
Contig1	413872	415575	+	1704	GENE_00366	Prodigal:002006	CDS	.	.	.	.	.	.	.	.	.	hypothetical protein [Epidermidibacterium keratini] QHC00283.1 hypothetical protein EK0264_08315 [Epidermidibacterium keratini]	-
Contig1	415721	416380	+	660	GENE_00367	Prodigal:002006	CDS	COG0702	4.-.-.-	.	O07609	.	.	yhfK	YMY0	UPF0659 protein YMR090W	NAD(P)H-binding protein [Epidermidibacterium keratini] QHC00282.1 NAD(P)H-binding protein [Epidermidibacterium keratini]	-
Contig1	416373	416873	+	501	GENE_00368	Prodigal:002006	CDS	COG0394	3.1.3.48	.	P9WIA1	.	.	ptpA	PTPA	Low molecular weight protein-tyrosine-phosphatase	low molecular weight phosphotyrosine protein phosphatase [Epidermidibacterium keratini] QHC02350.1 low molecular weight phosphotyrosine protein phosphatase [Epidermidibacterium keratini]	-
Contig1	416857	417321	-	465	GENE_00369	Prodigal:002006	CDS	.	.	.	.	.	.	.	.	.	GreA/GreB family elongation factor [Epidermidibacterium keratini] QHC00281.1 hypothetical protein EK0264_08300[Epidermidibacterium keratini]	Transcription elongation factor GreA/GreB family
Contig1	417429	418082	+	654	GENE_00370	Prodigal:002006	CDS	.	.	.	.	.	.	.	.	.	hypothetical protein [Epidermidibacterium keratini] QHC00280.1 hypothetical protein EK0264_08295 [Epidermidibacterium keratini]	.
Contig1	418098	419135	+	1038	GENE_00371	Prodigal:002006	CDS	.	.	.	.	.	.	.	.	.	PD-(D/E)XK nuclease family protein [Epidermidibacterium keratini] QHC00279.1 hypothetical protein EK0264_08290[Epidermidibacterium keratini]	-
Contig1	419222	419653	+	432	GENE_00372	Prodigal:002006	CDS	.	1.1.98.-	.	P9WP11	.	.	.	FQR84	Putative F420H(2)-dependent quinone reductase Mb1584	nitroreductase family deazaflavin-dependent oxidoreductase [Epidermidibacterium keratini] QHC00278.1 nitroreductase family deazaflavin-dependent oxidoreductase [Epidermidibacterium keratini]	FMN-binding split barrel
Contig1	419754	420113	+	360	GENE_00373	Prodigal:002006	CDS	.	.	.	.	.	.	.	.	.	hypothetical protein [Epidermidibacterium keratini] QHC00277.1 hypothetical protein EK0264_08280 [Epidermidibacterium keratini]	.
Contig1	420251	421381	-	1131	GENE_00374	Prodigal:002006	CDS	COG1062	1.1.1.1	.	P9WQC7	.	.	adhB	ADHB	Alcohol dehydrogenase B	NDMA-dependent alcohol dehydrogenase [Epidermidibacterium keratini] QHC00276.1 NDMA-dependent alcohol dehydrogenase[Epidermidibacterium keratini]	Alcohol dehydrogenase, zinc-type, actinomycetes
Contig1	421412	422383	-	972	GENE_00375	Prodigal:002006	CDS	COG1735	.	.	P9WHN9	.	.	php_2	PHP	Phosphotriesterase homology protein	phosphotriesterase-related protein [Epidermidibacterium keratini] QHC00275.1 phosphotriesterase-related protein[Epidermidibacterium keratini]	Phosphotriesterase
Contig1	422478	423089	-	612	GENE_00376	Prodigal:002006	CDS	COG2197	.	.	O32197	.	.	liaR_3	LIAR	Transcriptional regulatory protein LiaR	response regulator [Epidermidibacterium keratini] QHC00274.1 response regulator [Epidermidibacterium keratini]	-
Contig1	423086	424288	-	1203	GENE_00377	Prodigal:002006	CDS	.	.	.	.	.	.	.	DEGS	Signal transduction histidine-protein kinase/phosphatase DegS	sensor histidine kinase [Epidermidibacterium keratini] QHC00273.1 sensor histidine kinase [Epidermidibacterium keratini]	Signal transduction histidine kinase, ChrS
Contig1	424291	426459	-	2169	GENE_00378	Prodigal:002006	CDS	COG2409	.	.	Q81QL7	.	.	apeX	MMPLA	Putative membrane protein ActII-3	MMPL family transporter [Epidermidibacterium keratini] QHC00272.1 MMPL family transporter [Epidermidibacterium keratini]	-
Contig1	426567	426950	-	384	GENE_00379	Prodigal:002006	CDS	.	.	.	.	.	.	.	.	.	DUF4440 domain-containing protein [Epidermidibacterium keratini] QHC00271.1 DUF4440 domain-containing protein[Epidermidibacterium keratini]	-
Contig1	427026	427373	-	348	GENE_00380	Prodigal:002006	CDS	COG1396	.	.	P9WMH9	.	.	.	Y474	Uncharacterized HTH-type transcriptional regulator Rv0474	helix-turn-helix domain-containing protein [Epidermidibacterium keratini] QHC00270.1 helix-turn-helix domain-containing protein [Epidermidibacterium keratini]	-
Contig1	427532	429343	+	1812	GENE_00381	Prodigal:002006	CDS	COG3243	2.3.1.-	.	P23608	.	.	phaC_1	PHAC	Poly(3-hydroxyalkanoate) polymerase	alpha/beta fold hydrolase [Epidermidibacterium keratini]	-
Contig1	429494	429778	-	285	GENE_00382	Prodigal:002006	CDS	.	.	.	.	.	.	.	.	.	hypothetical protein [Epidermidibacterium keratini] QHC00268.1 hypothetical protein EK0264_08235 [Epidermidibacterium keratini]	.
Contig1	429990	431630	-	1641	GENE_00383	Prodigal:002006	CDS	COG0033	5.4.2.2	.	P36938	.	.	pgm	PGM	Phosphoglucomutase	alpha-D-glucose phosphate-specific phosphoglucomutase [Epidermidibacterium keratini] QHC00267.1 alpha-D-glucose phosphate-specific phosphoglucomutase [Epidermidibacterium keratini]	-
Contig1	431713	433353	-	1641	GENE_00384	Prodigal:002006	CDS	COG3559	.	.	O05318	.	.	.	MEPRM	Multidrug efflux system permease protein Rv1217c	ABC transporter permease [Epidermidibacterium keratini] QHC00266.1 ABC transporter permease [Epidermidibacterium keratini]	.
Contig1	433350	434252	-	903	GENE_00385	Prodigal:002006	CDS	COG1131	7.6.2.-	.	O86311	.	.	.	MEATP	Multidrug efflux system ATP-binding protein Rv1218c	ATP-binding cassette domain-containing protein [Epidermidibacterium keratini] QHC00265.1 ATP-binding cassette domain-containing protein [Epidermidibacterium keratini]	-
Contig1	434331	434810	+	480	GENE_00386	Prodigal:002006	CDS	.	.	.	.	.	.	.	.	.	MarR family transcriptional regulator [Epidermidibacterium keratini] QHC00264.1 MarR family transcriptional regulator [Epidermidibacterium keratini]	-
Contig1	435085	435771	-	687	GENE_00387	Prodigal:002006	CDS	.	.	.	.	.	.	.	.	.	DUF899 family protein [Epidermidibacterium keratini] QHC00263.1 DUF899 domain-containing protein [Epidermidibacterium keratini]	Protein of unknown function DUF899, thioredoxin-like
Contig1	435771	436334	-	564	GENE_00388	Prodigal:002006	CDS	COG0262	.	.	P37508	.	.	yyaP_1	YYAP	Uncharacterized protein YyaP	dihydrofolate reductase family protein [Epidermidibacterium keratini] QHC00262.1 dihydrofolate reductase [Epidermidibacterium keratini]	-
Contig1	436480	436806	-	327	GENE_00389	Prodigal:002006	CDS	.	.	.	.	.	.	.	.	.	hypothetical protein [Epidermidibacterium keratini] QHC00261.1 hypothetical protein EK0264_08200 [Epidermidibacterium keratini]	.
Contig1	436920	437675	-	756	GENE_00390	Prodigal:002006	CDS	COG2375	.	.	P9WL31	.	.	.	Y2919	Uncharacterized protein Mb2919c	SIP domain-containing protein [Epidermidibacterium keratini] QHC00260.1 SIP domain-containing protein [Epidermidibacterium keratini]	Siderophore-interacting protein
Contig1	437698	440019	-	2322	GENE_00391	Prodigal:002006	CDS	.	1.2.5.3	.	P19913	.	.	cutL_1	DCML	Carbon monoxide dehydrogenase large chain	molybdopterin-dependent oxidoreductase [Epidermidibacterium keratini] QHC00259.1 molybdopterin-dependent oxidoreductase[Epidermidibacterium keratini]	-
Contig1	440121	441431	+	1311	GENE_00392	Prodigal:002006	CDS	COG0427	2.8.3.-	.	G2SYC0	.	.	.	CAT2	4-hydroxybutyrate coenzyme A transferase	acetyl-CoA hydrolase [Epidermidibacterium keratini] QHC00258.1 acetyl-CoA hydrolase [Epidermidibacterium keratini]	-
Contig1	441511	442479	-	969	GENE_00393	Prodigal:002006	CDS	COG0252	3.5.1.1	.	Q9ZLB9	.	.	ansA	ASPG	Probable L-asparaginase	asparaginase [Epidermidibacterium keratini] QHC00257.1 asparaginase [Epidermidibacterium keratini]	Asparaginase/glutaminase-like
Contig1	442734	444002	+	1269	GENE_00394	Prodigal:002006	CDS	.	.	.	.	.	.	.	MDTL	Multidrug resistance protein MdtL	MFS transporter [Epidermidibacterium keratini] QHC00256.1 MFS transporter [Epidermidibacterium keratini]	Major facilitator superfamily domain
Contig1	444008	444325	-	318	GENE_00395	Prodigal:002006	CDS	.	.	.	P9WFQ1	.	UPF0045 protein Rv1898	.	Y1933	UPF0045 protein Mb1933	thiamine-binding protein [Epidermidibacterium keratini] QHC00255.1 thiamine-binding protein [Epidermidibacterium keratini]	-
Contig1	444431	445672	-	1242	GENE_00396	Prodigal:002006	CDS	.	.	.	.	.	.	.	.	.	MFS transporter [Epidermidibacterium keratini] QHC00254.1 MFS transporter [Epidermidibacterium keratini]	-
Contig1	445822	447240	+	1419	GENE_00397	Prodigal:002006	CDS	.	.	.	.	.	.	.	ZMPB	Zinc metalloprotease ZmpB	hypothetical protein [Epidermidibacterium keratini] QHC00253.1 hypothetical protein EK0264_08160 [Epidermidibacterium keratini]	-
Contig1	447245	448138	-	894	GENE_00398	Prodigal:002006	CDS	COG5006	.	.	P0AA67	.	.	rhtA	RHTA	Threonine/homoserine exporter RhtA	EamA family transporter [Epidermidibacterium keratini] QHC02349.1 EamA family transporter [Epidermidibacterium keratini]	-
Contig1	448280	449689	+	1410	GENE_00399	Prodigal:002006	CDS	COG1271	1.10.3.-	.	Q09049	.	.	cydA	CYDA	Cytochrome bd ubiquinol oxidase subunit 1	cytochrome ubiquinol oxidase subunit I [Epidermidibacterium keratini] QHC00252.1 cytochrome ubiquinol oxidase subunit I [Epidermidibacterium keratini]	Cytochrome ubiquinol oxidase subunit 1
Contig1	449686	450738	+	1053	GENE_00400	Prodigal:002006	CDS	.	.	.	.	.	.	.	CYDB	Cytochrome bd ubiquinol oxidase subunit 2	cytochrome d ubiquinol oxidase subunit II [Epidermidibacterium keratini] QHC00251.1 cytochrome d ubiquinol oxidase subunit II [Epidermidibacterium keratini]	Cytochrome ubiquinol oxidase subunit 2
Contig1	450735	450980	+	246	GENE_00401	Prodigal:002006	CDS	.	.	.	.	.	.	.	.	.	hypothetical protein [Epidermidibacterium keratini] QHC00250.1 hypothetical protein EK0264_08140 [Epidermidibacterium keratini]	-
Contig1	450977	452662	+	1686	GENE_00402	Prodigal:002006	CDS	COG4988	.	.	P29018	.	.	cydD_1	AARD	Transport ATP-binding protein AarD	ATP-binding cassette domain-containing protein [Epidermidibacterium keratini] QHC00249.1 ATP-binding cassette domain-containing protein [Epidermidibacterium keratini]	-
Contig1	452659	454218	+	1560	GENE_00403	Prodigal:002006	CDS	.	7.6.2.8	MF_01005	.	.	.	btuD_3	CYDC	ATP-binding/permease protein CydC	ATP-binding cassette domain-containing protein [Epidermidibacterium keratini] QHC00248.1 ATP-binding cassette domain-containing protein [Epidermidibacterium keratini]	-
Contig1	454227	455132	+	906	GENE_00404	Prodigal:002006	CDS	.	.	.	.	.	.	.	.	.	CPBP family intramembrane metalloprotease [Epidermidibacterium keratini] QHC00247.1 CPBP family intramembrane metalloprotease [Epidermidibacterium keratini]	-
Contig1	455214	457070	-	1857	GENE_00405	Prodigal:002006	CDS	COG1274	4.1.1.32	.	Q9AGJ6	.	.	pckG	PCKG	Phosphoenolpyruvate carboxykinase [GTP]	phosphoenolpyruvate carboxykinase (GTP) [Epidermidibacterium keratini] QHC00246.1 phosphoenolpyruvate carboxykinase(GTP) [Epidermidibacterium keratini]	Phosphoenolpyruvate carboxykinase, GTP-utilising
Contig1	457348	457833	+	486	GENE_00406	Prodigal:002006	CDS	.	.	.	.	.	.	.	.	.	hypothetical protein [Epidermidibacterium keratini] QHC00245.1 hypothetical protein EK0264_08115 [Epidermidibacterium keratini]	.
Contig1	457962	459386	-	1425	GENE_00407	Prodigal:002006	CDS	.	.	.	P0AGF4	.	.	xylE_1	GLCP	Glucose transport protein	sugar porter family MFS transporter [Epidermidibacterium keratini] QHC00244.1 sugar porter family MFS transporter[Epidermidibacterium keratini]	-
Contig1	459473	462196	-	2724	GENE_00408	Prodigal:002006	CDS	.	.	.	.	.	.	.	INIA	Isoniazid-induced protein IniA	dynamin family protein [Epidermidibacterium keratini] QHC00243.1 hypothetical protein EK0264_08105 [Epidermidibacterium keratini]	-
Contig1	462193	462786	-	594	GENE_00409	Prodigal:002006	CDS	.	.	MF_01151	.	.	.	grpE_1	GRPE	Protein GrpE	nucleotide exchange factor GrpE [Epidermidibacterium keratini] QHC00242.1 nucleotide exchange factor GrpE[Epidermidibacterium keratini]	-
Contig1	462842	464365	-	1524	GENE_00410	Prodigal:002006	CDS	COG0699	.	.	P9WJ95	.	.	iniC	INIC	Isoniazid-induced protein IniC	dynamin family protein [Epidermidibacterium keratini] QHC00241.1 GTPase [Epidermidibacterium keratini]	-
Contig1	464408	466195	-	1788	GENE_00411	Prodigal:002006	CDS	.	.	MF_00332	.	.	.	dnaK_1	DNAK	Chaperone protein DnaK	Hsp70 family protein [Epidermidibacterium keratini] QHC00240.1 Hsp70 family protein [Epidermidibacterium keratini]	-
Contig1	466531	468612	+	2082	GENE_00412	Prodigal:002006	CDS	.	.	.	.	.	.	.	.	.	AAA family ATPase [Epidermidibacterium keratini] QHC00239.1 AAA family ATPase [Epidermidibacterium keratini]	-
Contig1	468683	469876	+	1194	GENE_00413	Prodigal:002006	CDS	.	.	.	.	.	.	.	Y4337	Uncharacterized protein RA0937	low temperature requirement protein A [Epidermidibacterium keratini] QHC02348.1 low temperature requirement protein A [Epidermidibacterium keratini]	Low temperature requirement A
Contig1	469954	470322	+	369	GENE_00414	Prodigal:002006	CDS	.	.	.	.	.	.	.	HTHAR	HTH-type transcriptional regulator Rv2034	metalloregulator ArsR/SmtB family transcription factor [Epidermidibacterium keratini] QHC00238.1 metalloregulator ArsR/SmtB family transcription factor [Epidermidibacterium keratini]	-
Contig1	470319	470816	+	498	GENE_00415	Prodigal:002006	CDS	.	.	.	.	.	.	.	.	.	SRPBCC domain-containing protein [Epidermidibacterium keratini] QHC00237.1 polyketide cyclase [Epidermidibacterium keratini]	START-like domain superfamily
Contig1	470898	472742	+	1845	GENE_00416	Prodigal:002006	CDS	.	3.5.1.2	MF_00313	.	.	.	glsA_1	GLSA2	Glutaminase 2	glutaminase A [Epidermidibacterium keratini] QHC00236.1 glutaminase A [Epidermidibacterium keratini]	Glutaminase
Contig1	472739	474493	-	1755	GENE_00417	Prodigal:002006	CDS	.	1.14.13.20	.	Q8KN28	.	.	tfdB_1	TFDB	2,4-dichlorophenol 6-monooxygenase	FAD-dependent monooxygenase [Epidermidibacterium keratini] QHC00235.1 FAD-dependent oxidoreductase [Epidermidibacterium keratini]	-
Contig1	474505	475233	-	729	GENE_00418	Prodigal:002006	CDS	.	1.1.1.390	.	P0DOV5	.	.	.	CBR4	Carbonyl reductase family member 4	SDR family oxidoreductase [Epidermidibacterium keratini] QHC00234.1 SDR family oxidoreductase [Epidermidibacterium keratini]	-
Contig1	475350	476048	+	699	GENE_00419	Prodigal:002006	CDS	COG1802	.	.	P37338	.	.	glaR	BPHR	Uncharacterized HTH-type transcriptional regulator BphR	FCD domain-containing protein [Epidermidibacterium keratini] QHC02347.1 FCD domain-containing protein [Epidermidibacterium keratini]	-
Contig1	476245	477741	+	1497	GENE_00420	Prodigal:002006	CDS	.	.	.	P9WG91	.	.	stp_2	TCMA	Tetracenomycin C resistance and export protein	MFS transporter [Epidermidibacterium keratini] QHC00233.1 MFS transporter [Epidermidibacterium keratini]	MFS transporter superfamily
Contig1	477810	478985	+	1176	GENE_00421	Prodigal:002006	CDS	COG0436	2.6.1.2	.	P77434	.	.	alaC	ALAC	Glutamate-pyruvate aminotransferase AlaC	aminotransferase class I/II-fold pyridoxal phosphate-dependent enzyme [Epidermidibacterium keratini] QHC00232.1 aminotransferase class I/II-fold pyridoxal phosphate-dependent enzyme [Epidermidibacterium keratini]	Pyridoxal phosphate-dependent transferase
Contig1	479022	480125	+	1104	GENE_00422	Prodigal:002006	CDS	.	.	.	.	.	.	.	TAER	Trans-acting enoyl reductase	saccharopine dehydrogenase NADP-binding domain-containing protein [Epidermidibacterium keratini] QHC00231.1 saccharopine dehydrogenase [Epidermidibacterium keratini]	-
Contig1	480134	481054	-	921	GENE_00423	Prodigal:002006	CDS	.	.	.	.	.	.	.	.	.	SGNH/GDSL hydrolase family protein [Epidermidibacterium keratini] QHC00230.1 SGNH/GDSL hydrolase family protein[Epidermidibacterium keratini]	SGNH hydrolase superfamily
Contig1	481039	481674	-	636	GENE_00424	Prodigal:002006	CDS	.	.	.	.	.	.	.	.	.	hypothetical protein [Epidermidibacterium keratini] QHC00229.1 hypothetical protein EK0264_08025 [Epidermidibacterium keratini]	-
Contig1	481764	483707	-	1944	GENE_00425	Prodigal:002006	CDS	.	.	.	.	.	.	.	Y987	Uncharacterized ABC transporter permease protein Rv0987	FtsX-like permease family protein [Epidermidibacterium keratini] QHC00228.1 FtsX-like permease family protein[Epidermidibacterium keratini]	-
Contig1	483711	484463	-	753	GENE_00426	Prodigal:002006	CDS	COG1136	.	.	P9WQK1	.	.	.	Y796	Uncharacterized ABC transporter ATP-binding protein MJ0796	ATP-binding cassette domain-containing protein [Epidermidibacterium keratini] QHC00227.1 ATP-binding cassette domain-containing protein [Epidermidibacterium keratini]	-
Contig1	484667	485317	-	651	GENE_00427	Prodigal:002006	CDS	COG2197	.	.	O32197	.	.	liaR_4	YXJL	Uncharacterized transcriptional regulatory protein YxjL	response regulator [Epidermidibacterium keratini] QHC00226.1 response regulator [Epidermidibacterium keratini]	-
Contig1	485314	486543	-	1230	GENE_00428	Prodigal:002006	CDS	.	.	.	.	.	.	.	LNRJ	Sensor histidine kinase LnrJ	sensor histidine kinase [Epidermidibacterium keratini] QHC00225.1 sensor histidine kinase [Epidermidibacterium keratini]	-
Contig1	486783	489350	+	2568	GENE_00429	Prodigal:002006	CDS	.	.	.	Q2YSD6	.	.	clpC	CLPB	Chaperone protein ClpB	AAA family ATPase [Epidermidibacterium keratini] QHC00224.1 AAA domain-containing protein [Epidermidibacterium keratini]	-
Contig1	489423	490085	-	663	GENE_00430	Prodigal:002006	CDS	COG2197	.	.	P94439	.	.	lnrK_1	YXJL	Uncharacterized transcriptional regulatory protein YxjL	response regulator [Epidermidibacterium keratini] QHC02346.1 response regulator [Epidermidibacterium keratini]	-
Contig1	490082	491245	-	1164	GENE_00431	Prodigal:002006	CDS	.	.	.	.	.	.	.	YVFT	Sensor histidine kinase YvfT	hypothetical protein [Epidermidibacterium keratini] QHC00223.1 hypothetical protein EK0264_07990 [Epidermidibacterium keratini]	-
Contig1	491404	492516	+	1113	GENE_00432	Prodigal:002006	CDS	.	.	.	.	.	.	.	CYDA	Cytochrome bd ubiquinol oxidase subunit 1	cytochrome ubiquinol oxidase subunit I [Epidermidibacterium keratini] QHC00222.1 hypothetical protein EK0264_07985[Epidermidibacterium keratini]	Cytochrome ubiquinol oxidase subunit 1
Contig1	492513	493040	+	528	GENE_00433	Prodigal:002006	CDS	.	.	.	.	.	.	.	.	.	hypothetical protein [Epidermidibacterium keratini] QHC00221.1 hypothetical protein EK0264_07980 [Epidermidibacterium keratini]	.
Contig1	493118	493735	-	618	GENE_00434	Prodigal:002006	CDS	.	.	.	.	.	.	.	.	.	pyridoxamine 5'-phosphate oxidase family protein [Epidermidibacterium keratini] QHC00220.1 pyridoxamine 5'-phosphate oxidase family protein [Epidermidibacterium keratini]	Pyridoxamine 5-phosphate oxidase, FMN-dependent
Contig1	493850	494491	-	642	GENE_00435	Prodigal:002006	CDS	.	.	.	.	.	.	.	ACNR	HTH-type transcriptional repressor AcnR	TetR/AcrR family transcriptional regulator C-terminal domain-containing protein [Epidermidibacterium keratini]QHC00219.1 TetR family transcriptional regulator [Epidermidibacterium keratini]	-
Contig1	494600	495928	+	1329	GENE_00436	Prodigal:002006	CDS	.	.	.	P31474	.	.	hsrA	EMRB	Multidrug resistance protein B homolog	MFS transporter [Epidermidibacterium keratini] QHC00218.1 MFS transporter [Epidermidibacterium keratini]	Major facilitator superfamily domain
Contig1	495943	496533	-	591	GENE_00437	Prodigal:002006	CDS	COG0350	2.1.1.63	.	P11742	.	.	ogt_1	OGT	Methylated-DNA--protein-cysteine methyltransferase, constitutive	methylated-DNA--[protein]-cysteine S-methyltransferase [Epidermidibacterium keratini] QHC00217.1 methylated-DNA--[protein]-cysteine S-methyltransferase [Epidermidibacterium keratini]	-
Contig1	496530	497009	-	480	GENE_00438	Prodigal:002006	CDS	.	.	.	.	.	.	.	SIGH	ECF RNA polymerase sigma factor SigH	sigma-70 family RNA polymerase sigma factor [Epidermidibacterium keratini] QHC00216.1 sigma-70 family RNA polymerase sigma factor [Epidermidibacterium keratini]	RNA polymerase sigma-70 like
Contig1	497149	498144	-	996	GENE_00439	Prodigal:002006	CDS	.	.	.	.	.	.	.	.	.	carbon monoxide dehydrogenase [Epidermidibacterium keratini] QHC00215.1 carbon monoxide dehydrogenase [Epidermidibacterium keratini]	Carbon monoxide dehydrogenase subunit G
Contig1	498259	499131	-	873	GENE_00440	Prodigal:002006	CDS	.	1.2.5.3	.	P19914	.	.	cutM	DCMM	Carbon monoxide dehydrogenase medium chain	FAD binding domain-containing protein [Epidermidibacterium keratini] QHC00214.1 xanthine dehydrogenase family protein subunit M [Epidermidibacterium keratini]	-
Contig1	499145	501580	-	2436	GENE_00441	Prodigal:002006	CDS	.	1.2.5.3	.	P19913	.	.	cutL_2	DCML	Carbon monoxide dehydrogenase large chain	molybdopterin-dependent oxidoreductase [Epidermidibacterium keratini] QHC00213.1 molybdopterin-dependent oxidoreductase[Epidermidibacterium keratini]	-
Contig1	501577	502059	-	483	GENE_00442	Prodigal:002006	CDS	.	1.2.5.3	.	P19915	.	.	cutS	CUTC	Glyceraldehyde dehydrogenase small chain	2Fe-2S iron-sulfur cluster binding domain-containing protein [Epidermidibacterium keratini] QHC00212.1 2Fe-2S iron-sulfur cluster binding domain-containing protein [Epidermidibacterium keratini]	-
Contig1	502361	503278	-	918	GENE_00443	Prodigal:002006	CDS	.	1.1.98.2	MF_02123	.	.	.	fgd_2	FGD	F420-dependent glucose-6-phosphate dehydrogenase	LLM class flavin-dependent oxidoreductase [Epidermidibacterium keratini] QHC00211.1 LLM class flavin-dependent oxidoreductase [Epidermidibacterium keratini]	Luciferase-like domain superfamily
Contig1	503409	504557	+	1149	GENE_00444	Prodigal:002006	CDS	.	1.4.99.6	.	Q9HXE3	.	.	dauA	DAUA	FAD-dependent catabolic D-arginine dehydrogenase DauA	FAD-dependent oxidoreductase [Epidermidibacterium keratini] QHC00210.1 FAD-dependent oxidoreductase [Epidermidibacterium keratini]	FAD/NAD(P)-binding domain superfamily
Contig1	504693	505349	-	657	GENE_00445	Prodigal:002006	CDS	.	.	.	.	.	.	.	.	.	hypothetical protein [Epidermidibacterium keratini] QHC00209.1 hypothetical protein EK0264_07920 [Epidermidibacterium keratini]	Mog1/PsbP, alpha/beta/alpha sandwich
Contig1	505392	506264	-	873	GENE_00446	Prodigal:002006	CDS	COG0657	3.1.1.-	.	P9WK85	.	.	lipR	LIPR	Putative acetyl-hydrolase LipR	alpha/beta hydrolase fold domain-containing protein [Epidermidibacterium keratini] QHC00208.1 alpha/beta hydrolase fold domain-containing protein [Epidermidibacterium keratini]	Alpha/Beta hydrolase fold
Contig1	506264	507169	-	906	GENE_00447	Prodigal:002006	CDS	.	1.-.-.-	.	P9WGP9	.	.	sadH_1	SADH	Putative oxidoreductase SadH	SDR family NAD(P)-dependent oxidoreductase [Epidermidibacterium keratini] QHC00207.1 SDR family NAD(P)-dependent oxidoreductase [Epidermidibacterium keratini]	-
Contig1	507251	507853	+	603	GENE_00448	Prodigal:002006	CDS	.	.	.	P9WMD9	.	.	.	Y472	Uncharacterized HTH-type transcriptional regulator Rv0472c	TetR family transcriptional regulator [Epidermidibacterium keratini] QHC00206.1 TetR family transcriptional regulator [Epidermidibacterium keratini]	-
Contig1	507871	508698	-	828	GENE_00449	Prodigal:002006	CDS	COG0351	2.7.1.35	.	P39610	.	.	pdxK	PDXK	Pyridoxine kinase	bifunctional hydroxymethylpyrimidine kinase/phosphomethylpyrimidine kinase [Epidermidibacterium keratini]QHC00205.1 bifunctional hydroxymethylpyrimidine kinase/phosphomethylpyrimidine kinase [Epidermidibacterium keratini]	Ribokinase-like
Contig1	508791	509816	+	1026	GENE_00450	Prodigal:002006	CDS	COG2354	.	.	P46125	.	.	yedI	YEDI	Inner membrane protein YedI	DUF808 family protein [Epidermidibacterium keratini] QHC00204.1 DUF808 family protein [Epidermidibacterium keratini]	Inner membrane protein YedI
Contig1	509813	511504	-	1692	GENE_00451	Prodigal:002006	CDS	.	3.1.1.84	.	Q9L9D7	.	.	cocE	COCE	Cocaine esterase	CocE/NonD family hydrolase [Epidermidibacterium keratini] QHC02345.1 CocE/NonD family hydrolase [Epidermidibacterium keratini]	-
Contig1	511537	512382	-	846	GENE_00452	Prodigal:002006	CDS	.	.	.	.	.	.	.	BPRA	(4-alkanoyl-5-oxo-2,5-dihydrofuran-3-yl)methyl phosphate reductase	NAD(P)H-binding protein [Epidermidibacterium keratini] QHC00203.1 NAD(P)H-binding protein [Epidermidibacterium keratini]	-
Contig1	512704	513828	-	1125	GENE_00453	Prodigal:002006	CDS	COG1975	1.17.1.4	.	O32147	.	.	pucA	XDHA	Probable xanthine dehydrogenase subunit A	XdhC family protein [Epidermidibacterium keratini] QHC00202.1 XshC-Cox1 family protein [Epidermidibacterium keratini]	-
Contig1	513854	515011	-	1158	GENE_00454	Prodigal:002006	CDS	.	.	.	.	.	.	.	.	.	VWA domain-containing protein [Epidermidibacterium keratini] QHC00201.1 VWA domain-containing protein [Epidermidibacterium keratini]	Uncharacterised conserved protein UCP010256
Contig1	515011	515886	-	876	GENE_00455	Prodigal:002006	CDS	.	.	.	.	.	.	.	.	.	AAA family ATPase [Epidermidibacterium keratini] QHC00200.1 AAA domain-containing protein [Epidermidibacterium keratini]	P-loop containing nucleoside triphosphate hydrolase
Contig1	516083	516517	-	435	GENE_00456	Prodigal:002006	CDS	.	.	.	.	.	.	.	.	.	SRPBCC family protein [Epidermidibacterium keratini] QHC00199.1 polyketide cyclase [Epidermidibacterium keratini]	START-like domain superfamily
Contig1	516546	517562	-	1017	GENE_00457	Prodigal:002006	CDS	.	.	.	.	.	.	.	YBJT	Putative NAD(P)-binding protein YbjT	NAD(P)H-binding protein [Epidermidibacterium keratini] QHC02344.1 NAD(P)H-binding protein [Epidermidibacterium keratini]	-
Contig1	517571	518287	-	717	GENE_00458	Prodigal:002006	CDS	.	.	.	.	.	.	.	.	.	CPBP family intramembrane metalloprotease [Epidermidibacterium keratini] QHC00198.1 CPBP family intramembrane metalloprotease [Epidermidibacterium keratini]	Type II CAAX prenyl endopeptidase Rce1-like
Contig1	518375	521700	+	3326	.	.	CRISPR	.	.	.	.	CRISPR	CRISPR with 55 repeat units	.
Contig1	522101	523051	-	951	GENE_00459	Prodigal:002006	CDS	COG1518	3.1.-.-	.	Q46896	.	.	ygbT	CAS1	CRISPR-associated endonuclease Cas1	type I-E CRISPR-associated endonuclease Cas1 [Epidermidibacterium keratini] QHC00196.1 type I-E CRISPR-associated endonuclease Cas1 [Epidermidibacterium keratini]	CRISPR-associated protein Cas1
Contig1	523048	523731	-	684	GENE_00460	Prodigal:002006	CDS	.	3.1.-.-	.	Q53WG9	.	.	cse3	CAS6	CRISPR-associated endoribonuclease Cse3	type I-E CRISPR-associated protein Cas6/Cse3/CasE [Epidermidibacterium keratini] QHC02343.1 type I-E CRISPR-associated protein Cas6/Cse3/CasE [Epidermidibacterium keratini]	CRISPR-associated protein Cse3
Contig1	523733	524182	-	450	GENE_00461	Prodigal:002006	CDS	.	.	.	.	.	.	.	.	.	type I-E CRISPR-associated protein Cas5/CasD [Epidermidibacterium keratini] QHC00195.1 type I-E CRISPR-associated protein Cas5/CasD [Epidermidibacterium keratini]	-
Contig1	524431	525552	-	1122	GENE_00462	Prodigal:002006	CDS	.	.	.	Q46899	.	.	casC	CASC	CRISPR system Cascade subunit CasC	type I-E CRISPR-associated protein Cas7/Cse4/CasC [Epidermidibacterium keratini] QHC00194.1 type I-E CRISPR-associated protein Cas7/Cse4/CasC [Epidermidibacterium keratini]	CRISPR-associated protein, CT1975
Contig1	525549	526214	-	666	GENE_00463	Prodigal:002006	CDS	.	.	.	.	.	.	.	.	.	type I-E CRISPR-associated protein Cse2/CasB [Epidermidibacterium keratini] QHC00193.1 type I-E CRISPR-associated protein Cse2/CasB [Epidermidibacterium keratini]	Cse2 superfamily
Contig1	526211	527869	-	1659	GENE_00464	Prodigal:002006	CDS	.	.	.	.	.	.	.	CSE1	CRISPR-associated protein CasA/Cse1	type I-E CRISPR-associated protein Cse1/CasA [Epidermidibacterium keratini] QHC00192.1 type I-E CRISPR-associated protein Cse1/CasA [Epidermidibacterium keratini]	CRISPR-associated protein Cse1
Contig1	527866	530673	-	2808	GENE_00465	Prodigal:002006	CDS	.	3.1.-.-	.	F2XG53	.	.	cas3	CAS3	CRISPR-associated nuclease/helicase Cas3	CRISPR-associated helicase Cas3' [Epidermidibacterium keratini] QHC00191.1 CRISPR-associated helicase Cas3'[Epidermidibacterium keratini]	CRISPR-associated endonuclease/helicase Cas3
Contig1	531109	532476	+	1368	GENE_00466	Prodigal:002006	CDS	.	.	.	.	.	.	.	PRT1	Extracellular metalloprotease	M4 family metallopeptidase [Epidermidibacterium keratini] QHC00190.1 hypothetical protein EK0264_07810 [Epidermidibacterium keratini]	-
Contig1	532473	533771	-	1299	GENE_00467	Prodigal:002006	CDS	.	.	.	.	.	.	.	.	.	MFS transporter [Epidermidibacterium keratini] QHC00189.1 MFS transporter [Epidermidibacterium keratini]	-
Contig1	534076	534228	+	153	GENE_00468	Prodigal:002006	CDS	.	.	.	.	.	.	.	.	.	hypothetical protein [Epidermidibacterium keratini]	.
Contig1	534353	535498	-	1146	GENE_00469	Prodigal:002006	CDS	COG1960	1.3.99.-	.	P45857	.	.	mmgC_1	ACDC	Probable acyl-CoA dehydrogenase YngJ	acyl-CoA dehydrogenase family protein [Epidermidibacterium keratini] QHC00188.1 acyl-CoA dehydrogenase [Epidermidibacterium keratini]	-
Contig1	535517	537610	-	2094	GENE_00470	Prodigal:002006	CDS	COG4770	.	.	P9WPQ3	.	.	accA1_2	BCCA	Acetyl-/propionyl-coenzyme A carboxylase alpha chain	ATP-grasp domain-containing protein [Epidermidibacterium keratini] QHC00187.1 ATP-grasp domain-containing protein [Epidermidibacterium keratini]	-
Contig1	537625	539229	-	1605	GENE_00471	Prodigal:002006	CDS	COG4799	6.4.1.3	.	Q3J4E3	.	.	pccB_2	MCCB	Methylcrotonoyl-CoA carboxylase beta chain, mitochondrial	methylcrotonoyl-CoA carboxylase [Epidermidibacterium keratini] QHC00186.1 methylcrotonoyl-CoA carboxylase[Epidermidibacterium keratini]	-
Contig1	539378	539959	+	582	GENE_00472	Prodigal:002006	CDS	.	.	.	.	.	.	.	MCE3R	Transcriptional repressor Mce3R	TetR family transcriptional regulator [Epidermidibacterium keratini]	-
Contig1	539929	541098	-	1170	GENE_00473	Prodigal:002006	CDS	.	.	.	.	.	.	.	YFKH	Putative ribonuclease-like protein YfkH	YihY/virulence factor BrkB family protein [Epidermidibacterium keratini] QHC02342.1 YihY/virulence factor BrkB family protein [Epidermidibacterium keratini]	-
Contig1	541130	541789	-	660	GENE_00474	Prodigal:002006	CDS	.	.	.	.	.	.	.	ALKB	Alpha-ketoglutarate-dependent dioxygenase AlkB	alpha-ketoglutarate-dependent dioxygenase AlkB [Epidermidibacterium keratini] QHC00184.1 alpha-ketoglutarate-dependent dioxygenase AlkB [Epidermidibacterium keratini]	Alpha-ketoglutarate-dependent dioxygenase AlkB-like superfamily
Contig1	541977	542711	+	735	GENE_00475	Prodigal:002006	CDS	.	.	.	.	.	.	.	.	.	pyridoxamine 5'-phosphate oxidase family protein [Epidermidibacterium keratini] QHC00183.1 pyridoxamine 5'-phosphate oxidase family protein [Epidermidibacterium keratini]	FMN-binding split barrel
Contig1	542704	544191	-	1488	GENE_00476	Prodigal:002006	CDS	.	.	.	.	.	.	.	LIP	Lipase	hypothetical protein [Epidermidibacterium keratini] QHC00182.1 hypothetical protein EK0264_07765 [Epidermidibacterium keratini]	SGNH hydrolase superfamily
Contig1	544286	545035	+	750	GENE_00477	Prodigal:002006	CDS	COG1024	4.2.1.150	.	P52046	.	.	crt_1	CRT	Short-chain-enoyl-CoA hydratase	enoyl-CoA hydratase/isomerase family protein [Epidermidibacterium keratini] QHC00181.1 enoyl-CoA hydratase[Epidermidibacterium keratini]	-
Contig1	545032	546891	-	1860	GENE_00478	Prodigal:002006	CDS	COG1960	1.3.8.1	.	Q0AVM4	.	.	.	BCD1	Butyryl-CoA dehydrogenase Swol_1933	acyl-CoA dehydrogenase C-terminal domain-containing protein [Epidermidibacterium keratini] QHC00180.1 acyl-CoA dehydrogenase [Epidermidibacterium keratini]	-
Contig1	547122	548144	-	1023	GENE_00479	Prodigal:002006	CDS	.	1.13.12.-	.	D0V3Y4	.	.	pnoA	NMO	Probable nitronate monooxygenase	nitronate monooxygenase [Epidermidibacterium keratini] QHC02341.1 nitronate monooxygenase [Epidermidibacterium keratini]	Aldolase-type TIM barrel
Contig1	548240	548845	-	606	GENE_00480	Prodigal:002006	CDS	.	.	.	.	.	.	.	.	.	hypothetical protein [Epidermidibacterium keratini] QHC00179.1 hypothetical protein EK0264_07745 [Epidermidibacterium keratini]	.
Contig1	548890	550482	-	1593	GENE_00481	Prodigal:002006	CDS	COG0318	6.2.1.3	.	P9WQ37	.	.	.	FAC13	Long-chain-fatty-acid--CoA ligase FadD13	long-chain-fatty-acid--CoA ligase [Epidermidibacterium keratini] QHC00178.1 long-chain-fatty-acid--CoA ligase[Epidermidibacterium keratini]	-
Contig1	550576	551553	+	978	GENE_00482	Prodigal:002006	CDS	.	1.1.98.2	MF_02123	.	.	.	fgd_3	MER	5,10-methylenetetrahydromethanopterin reductase	LLM class flavin-dependent oxidoreductase [Epidermidibacterium keratini] QHC00177.1 LLM class flavin-dependent oxidoreductase [Epidermidibacterium keratini]	Luciferase-like domain superfamily
Contig1	551614	552453	+	840	GENE_00483	Prodigal:002006	CDS	.	4.3.2.3	.	Q39BA7	.	.	.	FAHD2	Fumarylacetoacetate hydrolase domain-containing protein 2	fumarylacetoacetate hydrolase family protein [Epidermidibacterium keratini] QHC00176.1 fumarylacetoacetate hydrolase [Epidermidibacterium keratini]	Fumarylacetoacetase-like, C-terminal domain superfamily
Contig1	552459	552878	-	420	GENE_00484	Prodigal:002006	CDS	.	.	.	.	.	.	.	.	.	hypothetical protein [Epidermidibacterium keratini] QHC00175.1 hypothetical protein EK0264_07725 [Epidermidibacterium keratini]	.
Contig1	552919	553851	-	933	GENE_00485	Prodigal:002006	CDS	.	3.1.1.-	MF_01958	.	.	.	aes_2	LIPN	Carboxylic ester hydrolase LipN	alpha/beta hydrolase fold domain-containing protein [Epidermidibacterium keratini] QHC00174.1 alpha/beta hydrolase fold domain-containing protein [Epidermidibacterium keratini]	Alpha/Beta hydrolase fold
Contig1	554331	554741	-	411	GENE_00486	Prodigal:002006	CDS	.	.	.	.	.	.	.	.	.	hypothetical protein [Epidermidibacterium keratini] QHC00173.1 hypothetical protein EK0264_07715 [Epidermidibacterium keratini]	.
Contig1	555213	555611	-	399	GENE_00487	Prodigal:002006	CDS	.	1.3.98.-	.	P9WLL7	.	.	.	FBVR	F420H(2)-dependent biliverdin reductase	TIGR03618 family F420-dependent PPOX class oxidoreductase [Epidermidibacterium keratini] QHC00172.1 TIGR03618 family F420-dependent PPOX class oxidoreductase [Epidermidibacterium keratini]	FMN-binding split barrel
Contig1	555740	557110	+	1371	GENE_00488	Prodigal:002006	CDS	COG1492	.	.	P9WP95	.	.	cobQ	COBQ	Cobyric acid synthase	cobyric acid synthase [Epidermidibacterium keratini] QHC00171.1 cobyric acid synthase [Epidermidibacterium keratini]	Cobyric acid synthase CobQ
Contig1	557263	558198	-	936	GENE_00489	Prodigal:002006	CDS	.	3.1.1.-	MF_01958	.	.	.	aes_3	LIPN	Carboxylic ester hydrolase LipN	alpha/beta hydrolase fold domain-containing protein [Epidermidibacterium keratini] QHC00170.1 alpha/beta hydrolase fold domain-containing protein [Epidermidibacterium keratini]	Alpha/Beta hydrolase fold
Contig1	558200	559411	-	1212	GENE_00490	Prodigal:002006	CDS	COG2814	.	.	P77389	.	.	ydhP	YTBD	Uncharacterized MFS-type transporter YtbD	MFS transporter [Epidermidibacterium keratini] QHC00169.1 MFS transporter [Epidermidibacterium keratini]	MFS transporter superfamily
Contig1	559495	560349	-	855	GENE_00491	Prodigal:002006	CDS	.	.	.	.	.	.	.	.	.	helix-turn-helix domain-containing protein [Epidermidibacterium keratini] QHC00168.1 helix-turn-helix domain-containing protein [Epidermidibacterium keratini]	-
Contig1	560473	562077	+	1605	GENE_00492	Prodigal:002006	CDS	.	.	MF_01577	.	.	.	mdtD_2	STP	Multidrug resistance protein Stp	MFS transporter [Epidermidibacterium keratini] QHC00167.1 MFS transporter [Epidermidibacterium keratini]	Major facilitator superfamily domain
Contig1	562116	562643	-	528	GENE_00493	Prodigal:002006	CDS	COG0663	.	.	P0A9W9	.	.	yrdA	CAIE	Carnitine operon protein CaiE	gamma carbonic anhydrase family protein [Epidermidibacterium keratini] QHC00166.1 gamma carbonic anhydrase family protein [Epidermidibacterium keratini]	-
Contig1	562689	563552	-	864	GENE_00494	Prodigal:002006	CDS	COG1073	.	.	P9WLC7	.	.	.	Y2307	Uncharacterized protein MT2364	alpha/beta fold hydrolase [Epidermidibacterium keratini] QHC00165.1 alpha/beta fold hydrolase [Epidermidibacterium keratini]	Alpha/Beta hydrolase fold
Contig1	563605	564801	+	1197	GENE_00495	Prodigal:002006	CDS	COG0183	2.3.1.9	.	Q18AR0	.	.	thlA	THIL	Acetyl-CoA acetyltransferase	acetyl-CoA C-acetyltransferase [Epidermidibacterium keratini] QHC00164.1 acetyl-CoA C-acyltransferase [Epidermidibacterium keratini]	Thiolase
Contig1	564809	566125	-	1317	GENE_00496	Prodigal:002006	CDS	.	.	MF_01436	.	.	.	entS_1	YVQJ	Uncharacterized MFS-type transporter YvqJ	MFS transporter [Epidermidibacterium keratini] QHC00163.1 MFS transporter [Epidermidibacterium keratini]	-
Contig1	566277	569921	-	3645	GENE_00497	Prodigal:002006	CDS	.	6.6.1.2	.	P29929	.	.	cobN	COBN	Aerobic cobaltochelatase subunit CobN	cobaltochelatase subunit CobN [Epidermidibacterium keratini] QHC00162.1 cobaltochelatase subunit CobN [Epidermidibacterium keratini]	-
Contig1	570194	571582	+	1389	GENE_00498	Prodigal:002006	CDS	.	.	.	.	.	.	.	NIR	Ferredoxin--nitrite reductase	hypothetical protein [Epidermidibacterium keratini] QHC00161.1 hypothetical protein EK0264_07655 [Epidermidibacterium keratini]	-
Contig1	571633	572289	+	657	GENE_00499	Prodigal:002006	CDS	.	5.4.99.61	.	P21638	.	.	cobH	COBH	Precorrin-8X methylmutase	precorrin-8X methylmutase [Epidermidibacterium keratini] QHC00160.1 precorrin-8X methylmutase [Epidermidibacterium keratini]	Precorrin-8X methylmutase CobH/CbiC superfamily
Contig1	572289	573806	+	1518	GENE_00500	Prodigal:002006	CDS	COG1010	.	.	P9WGB3	.	.	cobIJ	COBIJ	Cobalamin biosynthesis protein CobIJ	precorrin-2 C(20)-methyltransferase [Epidermidibacterium keratini] QHC00159.1 precorrin-2 C(20)-methyltransferase[Epidermidibacterium keratini]	Tetrapyrrole methylase superfamily
Contig1	573954	578498	+	4545	GENE_00501	Prodigal:002006	CDS	COG0067	1.4.1.13	.	P96218	.	.	gltB	GLTB	Glutamate synthase [NADPH] large chain	glutamate synthase large subunit [Epidermidibacterium keratini] QHC00158.1 glutamate synthase large subunit[Epidermidibacterium keratini]	-
Contig1	578498	579958	+	1461	GENE_00502	Prodigal:002006	CDS	COG0493	1.4.1.13	.	P9WN19	.	.	gltD	GLTD	Glutamate synthase [NADPH] small chain	glutamate synthase small subunit [Epidermidibacterium keratini] QHC00157.1 glutamate synthase small subunit[Epidermidibacterium keratini]	-
Contig1	580084	580467	+	384	GENE_00503	Prodigal:002006	CDS	.	.	.	.	.	.	.	HLDE	Bifunctional protein HldE	hypothetical protein [Epidermidibacterium keratini] QHC00156.1 hypothetical protein EK0264_07630 [Epidermidibacterium keratini]	Rossmann-like alpha/beta/alpha sandwich fold
Contig1	580467	581228	+	762	GENE_00504	Prodigal:002006	CDS	.	.	.	.	.	.	.	CHPT1	Cholinephosphotransferase 1	CDP-alcohol phosphatidyltransferase family protein [Epidermidibacterium keratini] QHC00155.1 CDP-alcohol phosphatidyltransferase[Epidermidibacterium keratini]	CDP-alcohol phosphotransferase, transmembrane domain
Contig1	581221	581658	+	438	GENE_00505	Prodigal:002006	CDS	COG0615	2.7.7.39	.	Q2G2X2	.	.	tarD	PECT1	Ethanolamine-phosphate cytidylyltransferase	adenylyltransferase/cytidyltransferase family protein [Epidermidibacterium keratini] QHC00154.1 adenylyltransferase/cytidyltransferase family protein [Epidermidibacterium keratini]	Rossmann-like alpha/beta/alpha sandwich fold
Contig1	581655	582827	+	1173	GENE_00506	Prodigal:002006	CDS	.	.	.	.	.	.	.	.	.	DUF1972 domain-containing protein [Epidermidibacterium keratini] QHC00153.1 DUF1972 domain-containing protein[Epidermidibacterium keratini]	-
Contig1	582779	583942	-	1164	GENE_00507	Prodigal:002006	CDS	.	2.4.1.250	MF_01695	.	.	.	mshA_2	CAPM	Capsular polysaccharide biosynthesis glycosyltransferase CapM	glycosyltransferase [Epidermidibacterium keratini] QHC02340.1 glycosyltransferase [Epidermidibacterium keratini]	-
Contig1	584044	585519	+	1476	GENE_00508	Prodigal:002006	CDS	.	.	.	.	.	.	.	YWQD	Tyrosine-protein kinase YwqD	polysaccharide biosynthesis tyrosine autokinase [Epidermidibacterium keratini] QHC00152.1 polysaccharide biosynthesis tyrosine autokinase [Epidermidibacterium keratini]	-
Contig1	585531	586844	+	1314	GENE_00509	Prodigal:002006	CDS	.	.	.	.	.	.	.	.	.	hypothetical protein [Epidermidibacterium keratini] QHC00151.1 hypothetical protein EK0264_07600 [Epidermidibacterium keratini]	.
Contig1	586858	590337	-	3480	GENE_00510	Prodigal:002006	CDS	.	.	.	.	.	.	.	COLH	Collagenase ColH	PKD domain-containing protein [Epidermidibacterium keratini] QHC00150.1 PKD domain-containing protein [Epidermidibacterium keratini]	Concanavalin A-like lectin/glucanase domain superfamily
Contig1	590567	591235	-	669	GENE_00511	Prodigal:002006	CDS	.	.	.	.	.	.	.	.	.	hypothetical protein [Epidermidibacterium keratini] QHC00149.1 hypothetical protein EK0264_07590 [Epidermidibacterium keratini]	-
Contig1	591232	592152	-	921	GENE_00512	Prodigal:002006	CDS	.	.	.	.	.	.	.	WBBL	N-acetylglucosaminyl-diphospho-decaprenol L-rhamnosyltransferase	glycosyltransferase [Epidermidibacterium keratini] QHC00148.1 glycosyltransferase [Epidermidibacterium keratini]	-
Contig1	592311	593324	+	1014	GENE_00513	Prodigal:002006	CDS	.	2.4.1.251	.	Q56775	.	.	gumI	GUMI	GDP-mannose:glycolipid 4-beta-D-mannosyltransferase	glycosyl transferase [Epidermidibacterium keratini] QHC00147.1 glycosyl transferase [Epidermidibacterium keratini]	-
Contig1	593333	594253	+	921	GENE_00514	Prodigal:002006	CDS	.	.	.	.	.	.	.	EXOM	Succinoglycan biosynthesis protein ExoM	glycosyltransferase [Epidermidibacterium keratini] QHC00146.1 glycosyltransferase [Epidermidibacterium keratini]	Nucleotide-diphospho-sugar transferases
Contig1	594241	595476	-	1236	GENE_00515	Prodigal:002006	CDS	.	.	.	.	.	.	.	.	.	hypothetical protein [Epidermidibacterium keratini] QHC00145.1 hypothetical protein EK0264_07570 [Epidermidibacterium keratini]	.
Contig1	595538	596269	+	732	GENE_00516	Prodigal:002006	CDS	COG0726	3.5.1.104	.	Q8DP63	.	.	pgdA_1	NODB	Chitooligosaccharide deacetylase	polysaccharide deacetylase family protein [Epidermidibacterium keratini] QHC00144.1 polysaccharide deacetylase family protein [Epidermidibacterium keratini]	-
Contig1	596699	598015	+	1317	GENE_00517	Prodigal:002006	CDS	.	.	.	.	.	.	.	Y872	Uncharacterized sugar transferase HI_0872	exopolysaccharide biosynthesis polyprenyl glycosylphosphotransferase [Epidermidibacterium keratini] QHC00143.1 exopolysaccharide biosynthesis polyprenyl glycosylphosphotransferase[Epidermidibacterium keratini]	Exopolysaccharide biosynthesis polyprenyl glycosylphosphotransferase
Contig1	598140	598409	+	270	GENE_00518	Prodigal:002006	CDS	.	.	.	.	.	.	.	.	.	hypothetical protein [Epidermidibacterium keratini] QHC00142.1 hypothetical protein EK0264_07555 [Epidermidibacterium keratini]	.
Contig1	598616	598692	-	77	GENE_00519	Aragorn:001002	tRNA	.	.	.	.	.	.	.
Contig1	598735	599688	-	954	GENE_00520	Prodigal:002006	CDS	COG1408	.	.	P50733	.	.	ypbG	YPBG	Uncharacterized protein YpbG	metallophosphoesterase family protein [Epidermidibacterium keratini] QHC00141.1 metallophosphoesterase [Epidermidibacterium keratini]	-
Contig1	599685	602243	-	2559	GENE_00521	Prodigal:002006	CDS	.	2.4.1.129	MF_00766	.	.	.	mtgA_1	PBPA	Penicillin-binding protein 1A/1B	transglycosylase domain-containing protein [Epidermidibacterium keratini] QHC00140.1 PASTA domain-containing protein [Epidermidibacterium keratini]	-
Contig1	602629	602943	+	315	GENE_00522	Prodigal:002006	CDS	.	.	MF_01479	.	.	.	whiB_1	WHIB4	Transcriptional regulator WhiB4	WhiB family transcriptional regulator [Epidermidibacterium keratini]	-
Contig1	603237	604409	-	1173	GENE_00523	Prodigal:002006	CDS	.	.	.	.	.	.	.	ARSA	Putative arsenical pump-driving ATPase	AAA family ATPase [Epidermidibacterium keratini] QHC00139.1 AAA family ATPase [Epidermidibacterium keratini]	-
Contig1	604406	605398	-	993	GENE_00524	Prodigal:002006	CDS	COG0003	.	.	P9WKX5	.	.	.	Y3704	Putative ATPase Mb3704	AAA family ATPase [Epidermidibacterium keratini] QHC00138.1 AAA family ATPase [Epidermidibacterium keratini]	Arsenical pump ATPase, ArsA/GET3
Contig1	605484	606128	-	645	GENE_00525	Prodigal:002006	CDS	.	.	.	.	.	.	.	.	.	dihydrofolate reductase family protein [Epidermidibacterium keratini] QHC00137.1 deaminase [Epidermidibacterium keratini]	Dihydrofolate reductase-like domain superfamily
Contig1	606348	607154	-	807	GENE_00526	Prodigal:002006	CDS	.	.	.	.	.	.	.	Y308	Uncharacterized protein MJ0308	DUF169 domain-containing protein [Epidermidibacterium keratini] QHC00136.1 hypothetical protein EK0264_07515[Epidermidibacterium keratini]	Protein of unknown function DUF169
Contig1	607217	607381	+	165	GENE_00527	Prodigal:002006	CDS	.	.	.	.	.	.	.	.	.	DUF4177 domain-containing protein [Epidermidibacterium keratini] QHC00135.1 DUF4177 domain-containing protein[Epidermidibacterium keratini]	Protein of unknown function DUF4177
Contig1	607378	607836	+	459	GENE_00528	Prodigal:002006	CDS	.	.	.	.	.	.	.	TCP17	Protein TCP17	RidA family protein [Epidermidibacterium keratini] QHC00134.1 RidA family protein [Epidermidibacterium keratini]	RutC-like superfamily
Contig1	607833	608639	+	807	GENE_00529	Prodigal:002006	CDS	.	.	.	.	.	.	.	NDX7	Putative nudix hydrolase 7	NUDIX domain-containing protein [Epidermidibacterium keratini] QHC02338.1 NUDIX domain-containing protein[Epidermidibacterium keratini]	Nucleoside diphosphate-linked moiety X motif 19
Contig1	608665	609447	+	783	GENE_00530	Prodigal:002006	CDS	.	3.1.2.6	MF_01374	.	.	.	gloB_1	LACB2	Endoribonuclease LACTB2	MBL fold metallo-hydrolase [Epidermidibacterium keratini] QHC00133.1 MBL fold metallo-hydrolase [Epidermidibacterium keratini]	Ribonuclease Z/Hydroxyacylglutathione hydrolase-like
Contig1	609636	613208	+	3573	GENE_00531	Prodigal:002006	CDS	.	.	.	.	.	.	.	IORA	Indolepyruvate oxidoreductase subunit IorA	indolepyruvate ferredoxin oxidoreductase family protein [Epidermidibacterium keratini] QHC02337.1 indolepyruvate ferredoxin oxidoreductase family protein [Epidermidibacterium keratini]	-
Contig1	613631	614758	+	1128	GENE_00532	Prodigal:002006	CDS	.	2.8.3.19	.	A9X6P9	.	.	uctC_1	AMACR	Alpha-methylacyl-CoA racemase	CoA transferase [Epidermidibacterium keratini] QHC00132.1 CoA transferase [Epidermidibacterium keratini]	CoA-transferase family III domain superfamily
Contig1	614761	616296	+	1536	GENE_00533	Prodigal:002006	CDS	COG0318	6.-.-.-	.	P19409	.	.	baiB_1	BAIB	Bile acid-coenzyme A ligase	AMP-binding protein [Epidermidibacterium keratini] QHC00131.1 AMP-binding protein [Epidermidibacterium keratini]	-
Contig1	616390	617553	-	1164	GENE_00534	Prodigal:002006	CDS	.	.	.	P95251	.	.	mce3R_1	MCE3R	Transcriptional repressor Mce3R	TetR family transcriptional regulator [Epidermidibacterium keratini] QHC00130.1 TetR family transcriptional regulator [Epidermidibacterium keratini]	-
Contig1	617679	618686	+	1008	GENE_00535	Prodigal:002006	CDS	COG2141	.	.	P9WM03	.	.	.	Y1395	Uncharacterized protein Mb1395	TIGR03617 family F420-dependent LLM class oxidoreductase [Epidermidibacterium keratini] QHC00129.1 TIGR03617 family F420-dependent LLM class oxidoreductase [Epidermidibacterium keratini]	Luciferase-like domain superfamily
Contig1	618683	619834	-	1152	GENE_00536	Prodigal:002006	CDS	.	1.3.1.95	.	G3KIM8	.	.	acrC_1	ACADL	Long-chain specific acyl-CoA dehydrogenase, mitochondrial	acyl-CoA dehydrogenase family protein [Epidermidibacterium keratini] QHC00128.1 acyl-CoA dehydrogenase [Epidermidibacterium keratini]	-
Contig1	620038	620454	-	417	GENE_00537	Prodigal:002006	CDS	.	.	.	.	.	.	.	MMPLB	Putative membrane protein SCO5905	DUF3817 domain-containing protein [Epidermidibacterium keratini] QHC02336.1 DUF3817 domain-containing protein[Epidermidibacterium keratini]	-
Contig1	620536	620883	+	348	GENE_00538	Prodigal:002006	CDS	.	.	.	.	.	.	.	YIZB	Putative DNA-binding protein YizB	helix-turn-helix transcriptional regulator [Epidermidibacterium keratini] QHC00127.1 PadR family transcriptional regulator [Epidermidibacterium keratini]	Winged helix-like DNA-binding domain superfamily
Contig1	620880	621554	+	675	GENE_00539	Prodigal:002006	CDS	.	.	.	.	.	.	.	.	.	hypothetical protein [Epidermidibacterium keratini] QHC00126.1 hypothetical protein EK0264_07450 [Epidermidibacterium keratini]	.
Contig1	621606	622445	-	840	GENE_00540	Prodigal:002006	CDS	.	.	.	.	.	.	.	.	.	hypothetical protein [Epidermidibacterium keratini] QHC00125.1 hypothetical protein EK0264_07445 [Epidermidibacterium keratini]	.
Contig1	622442	622981	-	540	GENE_00541	Prodigal:002006	CDS	COG1595	.	.	P9WGH5	.	.	sigL	SIGL	ECF RNA polymerase sigma factor SigL	sigma-70 family RNA polymerase sigma factor [Epidermidibacterium keratini] QHC00124.1 sigma-70 family RNA polymerase sigma factor [Epidermidibacterium keratini]	RNA polymerase sigma-70 like
Contig1	623098	623772	-	675	GENE_00542	Prodigal:002006	CDS	COG0664	.	.	P9WMH3	.	.	crp	CRPL	CRP-like cAMP-activated global transcriptional regulator	cyclic nucleotide-binding domain-containing protein [Epidermidibacterium keratini] QHC00123.1 cyclic nucleotide-binding domain-containing protein [Epidermidibacterium keratini]	-
Contig1	623819	624085	-	267	GENE_00543	Prodigal:002006	CDS	.	.	.	.	.	.	.	.	.	hypothetical protein [Epidermidibacterium keratini]	-
Contig1	624202	625068	+	867	GENE_00544	Prodigal:002006	CDS	COG0177	4.2.99.18	.	P9WQ11	.	.	nth	END3	Endonuclease III	endonuclease III [Epidermidibacterium keratini] QHC00122.1 endonuclease III [Epidermidibacterium keratini]	Endonuclease III
Contig1	625096	625692	+	597	GENE_00545	Prodigal:002006	CDS	.	.	MF_01319	.	.	.	resA_1	YNEN	Thioredoxin-like protein YneN	redoxin family protein [Epidermidibacterium keratini] QHC00121.1 redoxin family protein [Epidermidibacterium keratini]	Thioredoxin-like superfamily
Contig1	625689	626342	+	654	GENE_00546	Prodigal:002006	CDS	.	3.6.1.-	MF_01592	.	.	.	nudL_1	NUDL	Uncharacterized Nudix hydrolase NudL	NUDIX domain-containing protein [Epidermidibacterium keratini] QHC00120.1 NUDIX domain-containing protein[Epidermidibacterium keratini]	-
Contig1	626365	627540	+	1176	GENE_00547	Prodigal:002006	CDS	COG0265	3.4.21.-	.	P9WHR9	.	.	.	Y3671	Serine protease Rv3671c	MarP family serine protease [Epidermidibacterium keratini] QHC00119.1 MarP family serine protease [Epidermidibacterium keratini]	-
Contig1	627664	628698	-	1035	GENE_00548	Prodigal:002006	CDS	COG1609	.	.	P37947	.	.	degA	DEGA	HTH-type transcriptional regulator DegA	substrate-binding domain-containing protein [Epidermidibacterium keratini] QHC00118.1 substrate-binding domain-containing protein [Epidermidibacterium keratini]	-
Contig1	628874	629380	+	507	GENE_00549	Prodigal:002006	CDS	.	.	.	.	.	.	.	.	.	hypothetical protein [Epidermidibacterium keratini] QHC00117.1 hypothetical protein EK0264_07400 [Epidermidibacterium keratini]	.
Contig1	629418	630320	+	903	GENE_00550	Prodigal:002006	CDS	.	3.5.1.-	.	B5ZA76	.	.	pgdA_2	PGDAE	Peptidoglycan deacetylase	polysaccharide deacetylase family protein [Epidermidibacterium keratini] QHC00116.1 polysaccharide deacetylase family protein [Epidermidibacterium keratini]	-
Contig1	630333	631700	+	1368	GENE_00551	Prodigal:002006	CDS	.	.	.	.	.	.	.	MMLH	Probable 4-methylmuconolactone transporter	MFS transporter [Epidermidibacterium keratini] QHC00115.1 MFS transporter [Epidermidibacterium keratini]	-
Contig1	631705	632406	+	702	GENE_00552	Prodigal:002006	CDS	.	1.1.1.100	.	O67610	.	.	fabG_1	FABG	3-oxoacyl-[acyl-carrier-protein] reductase FabG	SDR family oxidoreductase [Epidermidibacterium keratini]	NAD(P)-binding domain superfamily
Contig1	632403	633326	-	924	GENE_00553	Prodigal:002006	CDS	.	3.8.1.5	MF_01230	.	.	.	dhmA	YFHM	AB hydrolase superfamily protein YfhM	alpha/beta fold hydrolase [Epidermidibacterium keratini] QHC00113.1 alpha/beta fold hydrolase [Epidermidibacterium keratini]	-
Contig1	633336	633899	-	564	GENE_00554	Prodigal:002006	CDS	.	.	.	.	.	.	.	.	.	phage holin family protein [Epidermidibacterium keratini] QHC00112.1 phage holin family protein [Epidermidibacterium keratini]	Putative Actinobacterial Holin-X, holin superfamily III
Contig1	634037	635377	-	1341	GENE_00555	Prodigal:002006	CDS	COG3004	.	.	Q56725	.	.	nhaA_1	NHAA2	Na(+)/H(+) antiporter NhaA 2	Na+/H+ antiporter NhaA [Epidermidibacterium keratini] QHC02335.1 Na+/H+ antiporter NhaA [Epidermidibacterium keratini]	Na+/H+ antiporter NhaA
Contig1	635545	636156	-	612	GENE_00556	Prodigal:002006	CDS	.	.	MF_00768	.	.	.	betI_4	PKSA	HTH-type transcriptional regulator PksA	TetR family transcriptional regulator C-terminal domain-containing protein [Epidermidibacterium keratini]QHC00111.1 TetR family transcriptional regulator [Epidermidibacterium keratini]	-
Contig1	636219	637517	+	1299	GENE_00557	Prodigal:002006	CDS	.	.	.	.	.	.	.	DAC	D-alanyl-D-alanine carboxypeptidase	serine hydrolase [Epidermidibacterium keratini] QHC00110.1 serine hydrolase [Epidermidibacterium keratini]	Beta-lactamase/transpeptidase-like
Contig1	637678	639633	-	1956	GENE_00558	Prodigal:002006	CDS	COG0365	6.2.1.1	.	P9WQD1	.	.	acsA_1	ACSA	Acetyl-coenzyme A synthetase	acetate--CoA ligase [Epidermidibacterium keratini] QHC00109.1 acetate--CoA ligase [Epidermidibacterium keratini]	-
Contig1	639780	640613	+	834	GENE_00559	Prodigal:002006	CDS	.	.	.	.	.	.	.	CTSR4	Cation channel sperm-associated protein 4	ion transporter [Epidermidibacterium keratini] QHC00108.1 ion transporter [Epidermidibacterium keratini]	-
Contig1	640617	641189	-	573	GENE_00560	Prodigal:002006	CDS	.	.	.	P9WKS3	.	.	.	Y738	Uncharacterized protein Rv0738	TIGR03086 family protein [Epidermidibacterium keratini] QHC00107.1 TIGR03086 family protein [Epidermidibacterium keratini]	Conserved hypothetical protein CHP03083, actinobacterial-type
Contig1	641285	642244	+	960	GENE_00561	Prodigal:002006	CDS	.	.	.	.	.	.	.	YOBV	Uncharacterized HTH-type transcriptional regulator YobV	WYL domain-containing protein [Epidermidibacterium keratini] QHC00106.1 WYL domain-containing protein [Epidermidibacterium keratini]	-
Contig1	642428	643027	+	600	GENE_00562	Prodigal:002006	CDS	COG0740	3.4.21.92	.	P9WPC5	.	.	clpP1_1	CLPP1	ATP-dependent Clp protease proteolytic subunit 1	ATP-dependent Clp protease proteolytic subunit [Epidermidibacterium keratini] QHC00105.1 ATP-dependent Clp protease proteolytic subunit [Epidermidibacterium keratini]	ATP-dependent Clp protease proteolytic subunit
Contig1	643027	643620	+	594	GENE_00563	Prodigal:002006	CDS	COG0740	3.4.21.92	.	P0A6G7	.	.	clpP	CLPP4	Putative ATP-dependent Clp protease proteolytic subunit-like	ATP-dependent Clp protease proteolytic subunit [Epidermidibacterium keratini] QHC00104.1 ATP-dependent Clp protease proteolytic subunit [Epidermidibacterium keratini]	-
Contig1	643682	644869	+	1188	GENE_00564	Prodigal:002006	CDS	COG1448	2.6.1.57	.	P04693	.	.	tyrB	AAT	Aspartate aminotransferase	aromatic amino acid transaminase [Epidermidibacterium keratini] QHC00103.1 aminotransferase class I/II-fold pyridoxal phosphate-dependent enzyme [Epidermidibacterium keratini]	Pyridoxal phosphate-dependent transferase
Contig1	644979	645296	-	318	GENE_00565	Prodigal:002006	CDS	.	.	.	.	.	.	.	CLGR	Transcriptional regulator ClgR	helix-turn-helix domain-containing protein [Epidermidibacterium keratini] QHC00102.1 helix-turn-helix domain-containing protein [Epidermidibacterium keratini]	Lambda repressor-like, DNA-binding domain superfamily
Contig1	645356	646345	-	990	GENE_00566	Prodigal:002006	CDS	COG0803	.	.	O34966	.	.	znuA	ADCA	Zinc-binding protein AdcA	zinc ABC transporter substrate-binding protein [Epidermidibacterium keratini] QHC00101.1 zinc ABC transporter solute-binding protein [Epidermidibacterium keratini]	-
Contig1	646458	646838	-	381	GENE_00567	Prodigal:002006	CDS	.	5.2.1.8	.	P28725	.	.	fkbP	FKBP	FK506-binding protein	FKBP-type peptidyl-prolyl cis-trans isomerase [Epidermidibacterium keratini] QHC00100.1 FKBP-type peptidyl-prolyl cis-trans isomerase [Epidermidibacterium keratini]	-
Contig1	646928	647650	+	723	GENE_00568	Prodigal:002006	CDS	.	.	.	.	.	.	.	.	.	oxidoreductase [Epidermidibacterium keratini] QHC00099.1 oxidoreductase [Epidermidibacterium keratini]	Fido domain
Contig1	647800	648918	+	1119	GENE_00569	Prodigal:002006	CDS	.	1.1.99.36	.	P80175	.	.	.	ADHN	NDMA-dependent alcohol dehydrogenase	NDMA-dependent alcohol dehydrogenase [Epidermidibacterium keratini] QHC00098.1 NDMA-dependent alcohol dehydrogenase[Epidermidibacterium keratini]	Alcohol dehydrogenase, zinc-type, actinomycetes
Contig1	649026	649919	+	894	GENE_00570	Prodigal:002006	CDS	.	.	.	.	.	.	.	Y979	Uncharacterized protein SERP0979	AAA family ATPase [Epidermidibacterium keratini] QHC00097.1 AAA domain-containing protein [Epidermidibacterium keratini]	P-loop containing nucleoside triphosphate hydrolase
Contig1	650012	650857	+	846	GENE_00571	Prodigal:002006	CDS	.	.	.	.	.	.	.	.	.	VWA domain-containing protein [Epidermidibacterium keratini] QHC02334.1 VWA domain-containing protein [Epidermidibacterium keratini]	von Willebrand factor A-like domain superfamily
Contig1	650978	651649	-	672	GENE_00572	Prodigal:002006	CDS	COG1402	3.5.-.-	.	P9WP59	.	.	mftE	MFTE	Putative mycofactocin system creatinine amidohydrolase family protein MftE	mycofactocin biosynthesis peptidyl-dipeptidase MftE [Epidermidibacterium keratini] QHC02333.1 mycofactocin biosynthesis peptidyl-dipeptidase MftE [Epidermidibacterium keratini]	Creatininase-like superfamily
Contig1	651646	652575	-	930	GENE_00573	Prodigal:002006	CDS	.	.	.	.	.	.	.	.	.	hypothetical protein [Epidermidibacterium keratini] QHC00096.1 hypothetical protein EK0264_07280 [Epidermidibacterium keratini]	.
Contig1	652575	653921	-	1347	GENE_00574	Prodigal:002006	CDS	.	.	.	.	.	.	.	.	.	hypothetical protein [Epidermidibacterium keratini] QHC00095.1 hypothetical protein EK0264_07275 [Epidermidibacterium keratini]	.
Contig1	653918	654229	-	312	GENE_00575	Prodigal:002006	CDS	.	.	.	.	.	.	.	.	.	hypothetical protein [Epidermidibacterium keratini] QHC00094.1 hypothetical protein EK0264_07270 [Epidermidibacterium keratini]	.
Contig1	654325	655899	-	1575	GENE_00576	Prodigal:002006	CDS	COG4147	.	.	Q8NS49	.	.	mctC	MCTC	Monocarboxylic acid transporter	cation acetate symporter [Nocardioidaceae bacterium]	-
Contig1	655970	656380	-	411	GENE_00577	Prodigal:002006	CDS	.	.	.	.	.	.	.	YWCB	Uncharacterized protein YwcB	DUF485 domain-containing protein [Epidermidibacterium keratini] QHC00093.1 DUF485 domain-containing protein[Epidermidibacterium keratini]	-
Contig1	656652	658031	+	1380	GENE_00578	Prodigal:002006	CDS	.	.	.	P9WFP3	.	UPF0053 protein Rv1842c	.	Y1842	UPF0053 protein MT1890	DUF21 domain-containing protein [Epidermidibacterium keratini] QHC00092.1 DUF21 domain-containing protein[Epidermidibacterium keratini]	-
Contig1	658024	659040	+	1017	GENE_00579	Prodigal:002006	CDS	COG1253	.	.	P9WLQ7	.	.	.	Y1841	Uncharacterized protein Rv1841c	DUF21 domain-containing protein [Epidermidibacterium keratini] QHC00091.1 DUF21 domain-containing protein[Epidermidibacterium keratini]	-
Contig1	659087	659695	-	609	GENE_00580	Prodigal:002006	CDS	.	.	.	P9WMB7	.	.	mftR	MFTR	Putative mycofactocin biosynthesis transcriptional regulator MftR	mycofactocin system transcriptional regulator [Epidermidibacterium keratini] QHC00090.1 mycofactocin system transcriptional regulator [Epidermidibacterium keratini]	-
Contig1	659794	659928	+	135	GENE_00581	Prodigal:002006	CDS	.	.	.	.	.	.	.	.	.	mycofactocin precursor [Epidermidibacterium keratini] QHC02332.1 mycofactocin precursor [Epidermidibacterium keratini]	-
Contig1	659940	660221	+	282	GENE_00582	Prodigal:002006	CDS	.	.	.	.	.	.	.	MFTB	Putative mycofactocin system protein MftB	mycofactocin biosynthesis chaperone MftB [Epidermidibacterium keratini]	Putative mycofactocin binding protein MftB
Contig1	660218	661444	+	1227	GENE_00583	Prodigal:002006	CDS	COG0535	2.-.-.-	.	P9WJ79	.	.	mftC	MFTC	Putative mycofactocin radical SAM maturase MftC	mycofactocin radical SAM maturase [Epidermidibacterium keratini] QHC00088.1 mycofactocin radical SAM maturase[Epidermidibacterium keratini]	Mycofactocin, radical SAM peptide maturase
Contig1	661534	661821	-	288	GENE_00584	Prodigal:002006	CDS	.	.	.	.	.	.	.	.	.	hypothetical protein [Epidermidibacterium keratini] QHC00087.1 hypothetical protein EK0264_07225 [Epidermidibacterium keratini]	.
Contig1	661818	662657	-	840	GENE_00585	Prodigal:002006	CDS	COG0560	3.1.3.-	.	P9WGJ1	.	.	.	IMD	Inhibition of morphological differentiation protein	HAD-IB family hydrolase [Epidermidibacterium keratini] QHC02331.1 HAD-IB family hydrolase [Epidermidibacterium keratini]	-
Contig1	662688	663650	-	963	GENE_00586	Prodigal:002006	CDS	.	.	.	.	.	.	.	PLSC	1-acyl-sn-glycerol-3-phosphate acyltransferase	1-acyl-sn-glycerol-3-phosphate acyltransferase [Epidermidibacterium keratini] QHC00086.1 1-acyl-sn-glycerol-3-phosphate acyltransferase [Epidermidibacterium keratini]	-
Contig1	663652	664419	-	768	GENE_00587	Prodigal:002006	CDS	.	.	.	.	.	.	.	VANI	Acyl-homoserine-lactone synthase	GNAT family N-acetyltransferase [Epidermidibacterium keratini] QHC00085.1 GNAT family N-acetyltransferase[Epidermidibacterium keratini]	-
Contig1	664536	664940	-	405	GENE_00588	Prodigal:002006	CDS	.	.	.	.	.	.	.	.	.	DUF3224 domain-containing protein [Epidermidibacterium keratini] QHC00084.1 DUF3224 domain-containing protein[Epidermidibacterium keratini]	SO1590-like superfamily
Contig1	664940	665512	-	573	GENE_00589	Prodigal:002006	CDS	.	.	.	.	.	.	.	Y738	Uncharacterized protein Rv0738	TIGR03086 family protein [Epidermidibacterium keratini] QHC00083.1 TIGR03086 family protein [Epidermidibacterium keratini]	Conserved hypothetical protein CHP03083, actinobacterial-type
Contig1	665596	666471	+	876	GENE_00590	Prodigal:002006	CDS	.	.	.	.	.	.	.	Y4FK	Uncharacterized HTH-type transcriptional regulator y4fK	helix-turn-helix domain-containing protein [Epidermidibacterium keratini] QHC00082.1 helix-turn-helix domain-containing protein [Epidermidibacterium keratini]	-
Contig1	666528	669362	-	2835	GENE_00591	Prodigal:002006	CDS	COG0550	5.6.2.1	.	A0R5D9	.	.	topA	TOP1	DNA topoisomerase 1	type I DNA topoisomerase [Epidermidibacterium keratini] QHC02330.1 type I DNA topoisomerase [Epidermidibacterium keratini]	DNA topoisomerase, type IA
Contig1	669569	670177	-	609	GENE_00592	Prodigal:002006	CDS	.	.	.	.	.	.	.	.	.	hypothetical protein [Epidermidibacterium keratini] QHC00081.1 hypothetical protein EK0264_07185 [Epidermidibacterium keratini]	.
Contig1	670248	670382	+	135	GENE_00593	Prodigal:002006	CDS	.	.	.	.	.	.	.	.	.	hypothetical protein [Epidermidibacterium keratini] QHC00080.1 hypothetical protein EK0264_07180 [Epidermidibacterium keratini]	.
Contig1	670402	670644	+	243	GENE_00594	Prodigal:002006	CDS	.	.	.	.	.	.	.	.	.	nuclear transport factor 2 family protein [Epidermidibacterium keratini] QHC00079.1 hypothetical protein EK0264_07175[Epidermidibacterium keratini]	-
Contig1	670679	673006	+	2328	GENE_00595	Prodigal:002006	CDS	.	.	.	.	.	.	.	YPRA	Uncharacterized ATP-dependent helicase YprA	DUF1998 domain-containing protein [Epidermidibacterium keratini] QHC00078.1 DUF1998 domain-containing protein[Epidermidibacterium keratini]	-
Contig1	673003	674640	+	1638	GENE_00596	Prodigal:002006	CDS	COG2303	1.1.99.1	.	P17444	.	.	betA	YTH2	Uncharacterized GMC-type oxidoreductase in thcA 5'region	GMC family oxidoreductase N-terminal domain-containing protein [Epidermidibacterium keratini] QHC00077.1 mycofactocin system GMC family oxidoreductase MftG [Epidermidibacterium keratini]	Glucose-methanol-choline oxidoreductase
Contig1	674697	674963	+	267	GENE_00597	Prodigal:002006	CDS	.	.	.	.	.	.	.	.	.	type II toxin-antitoxin system VapB family antitoxin [Epidermidibacterium keratini] QHC00076.1 hypothetical protein EK0264_07160 [Epidermidibacterium keratini]	Antitoxin VapB-like
Contig1	674960	675349	+	390	GENE_00598	Prodigal:002006	CDS	COG3742	3.1.-.-	.	P9WF57	.	.	.	VPC42	Ribonuclease VapC42	PIN domain-containing protein [Epidermidibacterium keratini] QHC00075.1 PIN domain-containing protein [Epidermidibacterium keratini]	-
Contig1	675404	675976	-	573	GENE_00599	Prodigal:002006	CDS	.	.	.	.	.	.	.	.	.	flp pilus-assembly TadE/G-like family protein [Epidermidibacterium keratini]	Apoptosis inhibitor Rv3654c-like
Contig1	675973	676329	-	357	GENE_00600	Prodigal:002006	CDS	.	.	.	.	.	.	.	.	.	pilus assembly protein TadE [Epidermidibacterium keratini] QHC02328.1 pilus assembly protein TadE [Epidermidibacterium keratini]	-
Contig1	676373	676612	-	240	GENE_00601	Prodigal:002006	CDS	.	.	.	.	.	.	.	.	.	DUF4244 domain-containing protein [Epidermidibacterium keratini] QHC02327.1 DUF4244 domain-containing protein[Epidermidibacterium keratini]	Protein of unknown function DUF4244
Contig1	676678	677388	-	711	GENE_00602	Prodigal:002006	CDS	.	.	.	.	.	.	.	.	.	type II secretion system F family protein [Epidermidibacterium keratini] QHC00074.1 type II secretion system protein [Epidermidibacterium keratini]	-
Contig1	677385	678242	-	858	GENE_00603	Prodigal:002006	CDS	.	.	.	.	.	.	.	.	.	type II secretion system F family protein [Epidermidibacterium keratini] QHC00073.1 hypothetical protein EK0264_07130[Epidermidibacterium keratini]	-
Contig1	678281	679432	-	1152	GENE_00604	Prodigal:002006	CDS	COG4962	.	.	P9WMT3	.	.	.	Y3659	Putative conjugal transfer protein Rv3659c	TadA family conjugal transfer-associated ATPase [Epidermidibacterium keratini] QHC02326.1 TadA family conjugal transfer-associated ATPase [Epidermidibacterium keratini]	-
Contig1	679432	680532	-	1101	GENE_00605	Prodigal:002006	CDS	.	.	.	.	.	.	.	CPSD	Tyrosine-protein kinase CpsD	hypothetical protein [Epidermidibacterium keratini] QHC00072.1 hypothetical protein EK0264_07120 [Epidermidibacterium keratini]	Conserved hypothetical protein CHP03815, CpaE-like
Contig1	680736	681764	+	1029	GENE_00606	Prodigal:002006	CDS	COG0191	4.1.2.13	.	P9WQA3	.	.	fba	ALF	Fructose-bisphosphate aldolase	class II fructose-bisphosphate aldolase [Epidermidibacterium keratini] QHC00071.1 class II fructose-bisphosphate aldolase [Epidermidibacterium keratini]	Aldolase-type TIM barrel
Contig1	681799	682803	+	1005	GENE_00607	Prodigal:002006	CDS	.	.	.	.	.	.	.	.	.	YdcF family protein [Epidermidibacterium keratini] QHC02325.1 YdcF family protein [Epidermidibacterium keratini]	-
Contig1	682800	684017	-	1218	GENE_00608	Prodigal:002006	CDS	.	.	.	.	.	.	.	YSFB	Uncharacterized protein YsfB	helix-turn-helix domain-containing protein [Epidermidibacterium keratini] QHC00070.1 hypothetical protein EK0264_07105 [Epidermidibacterium keratini]	-
Contig1	684153	686195	+	2043	GENE_00609	Prodigal:002006	CDS	COG0145	6.4.1.8	.	Q5P5G4	.	.	apc3_1	Y964	Uncharacterized protein MJ0964	hydantoinase/oxoprolinase family protein [Epidermidibacterium keratini] QHC00069.1 hydantoinase/oxoprolinase family protein [Epidermidibacterium keratini]	-
Contig1	686192	688198	+	2007	GENE_00610	Prodigal:002006	CDS	COG0146	6.4.1.8	.	Q5P5G5	.	.	apc4_1	Y963	Uncharacterized protein MJ0963	hydantoinase B/oxoprolinase family protein [Epidermidibacterium keratini] QHC00068.1 hydantoinase B/oxoprolinase family protein [Epidermidibacterium keratini]	-
Contig1	688303	689547	+	1245	GENE_00611	Prodigal:002006	CDS	.	4.2.99.20	MF_01660	.	.	.	menH_2	PRXH	Putative non-heme haloperoxidase	alpha/beta fold hydrolase [Epidermidibacterium keratini] QHC00067.1 alpha/beta fold hydrolase [Epidermidibacterium keratini]	Alpha/Beta hydrolase fold
Contig1	689540	691006	+	1467	GENE_00612	Prodigal:002006	CDS	COG1012	1.2.1.-	.	Q6F9F7	.	.	tgnC	.	.	.	Aldehyde/histidinol dehydrogenase
Contig1	691016	691921	+	906	GENE_00613	Prodigal:002006	CDS	.	1.1.1.291	.	Q0QLF5	.	.	Hgd	HMGD	2-(hydroxymethyl)glutarate dehydrogenase	NAD-binding protein [Epidermidibacterium keratini] QHC00065.1 NAD-binding protein [Epidermidibacterium keratini]	3-hydroxyisobutyrate dehydrogenase-related
Contig1	691918	692715	+	798	GENE_00614	Prodigal:002006	CDS	.	.	.	.	.	.	.	AHLLM	N-acyl homoserine lactonase AttM	MBL fold metallo-hydrolase [Epidermidibacterium keratini] QHC00064.1 MBL fold metallo-hydrolase [Epidermidibacterium keratini]	-
Contig1	692712	694160	+	1449	GENE_00615	Prodigal:002006	CDS	COG1053	1.3.5.4	.	Q9Z4P0	.	.	ifcA	FRD2	Fumarate reductase flavoprotein subunit	FAD-dependent tricarballylate dehydrogenase TcuA [Epidermidibacterium keratini] QHC00063.1 FAD-dependent oxidoreductase[Epidermidibacterium keratini]	FAD/NAD(P)-binding domain superfamily
Contig1	694231	694332	+	102	GENE_00616	Prodigal:002006	CDS	.	.	.	.	.	.	.	.	.	.	.
Contig1	694325	694909	+	585	GENE_00617	Prodigal:002006	CDS	.	.	.	.	.	.	.	YOBS	Uncharacterized HTH-type transcriptional regulator YobS	WHG domain-containing protein [Epidermidibacterium keratini] QHC00062.1 TetR family transcriptional regulator[Epidermidibacterium keratini]	-
Contig1	694973	695260	+	288	GENE_00618	Prodigal:002006	CDS	.	.	.	.	.	.	.	YTH4	Uncharacterized 11.0 kDa protein in thcB-thcC intergenic region	EthD family reductase [Epidermidibacterium keratini] QHC00061.1 EthD family reductase [Epidermidibacterium keratini]	-
Contig1	695391	696524	-	1134	GENE_00619	Prodigal:002006	CDS	COG1960	1.3.99.-	.	P45867	.	.	acdA_1	ACDC	Probable acyl-CoA dehydrogenase YngJ	acyl-CoA dehydrogenase family protein [Epidermidibacterium keratini] QHC00060.1 acyl-CoA dehydrogenase [Epidermidibacterium keratini]	-
Contig1	696552	697745	-	1194	GENE_00620	Prodigal:002006	CDS	.	1.3.99.-	.	P95280	.	.	.	ACD17	Putative acyl-CoA dehydrogenase FadE17	acyl-CoA dehydrogenase family protein [Epidermidibacterium keratini] QHC00059.1 acyl-CoA dehydrogenase [Epidermidibacterium keratini]	-
Contig1	698229	699374	+	1146	GENE_00621	Prodigal:002006	CDS	.	.	.	.	.	.	.	RPF	Resuscitation-promoting factor Rpf	transglycosylase family protein [Epidermidibacterium keratini] QHC00058.1 hypothetical protein EK0264_07045[Epidermidibacterium keratini]	-
Contig1	699731	700009	+	279	GENE_00622	Prodigal:002006	CDS	COG0776	.	.	P08821	.	.	hupA	DBH1	DNA-binding protein HU 1	HU family DNA-binding protein [Epidermidibacterium keratini] QHC00057.1 DNA-binding protein [Epidermidibacterium keratini]	Integration host factor (IHF)-like DNA-binding domain superfamily
Contig1	700109	700522	+	414	GENE_00623	Prodigal:002006	CDS	.	.	.	.	.	.	.	.	.	DUF3151 family protein [Epidermidibacterium keratini] QHC00056.1 DUF3151 family protein [Epidermidibacterium keratini]	Protein of unknown function DUF3151
Contig1	700519	702057	-	1539	GENE_00624	Prodigal:002006	CDS	.	.	.	P9WLH9	.	.	.	Y2226	Uncharacterized protein Rv2226	CHAD domain-containing protein [Epidermidibacterium keratini] QHC00055.1 CHAD domain-containing protein [Epidermidibacterium keratini]	-
Contig1	702083	702865	-	783	GENE_00625	Prodigal:002006	CDS	.	.	.	.	.	.	.	.	.	hypothetical protein [Epidermidibacterium keratini] QHC00054.1 hypothetical protein EK0264_07025 [Epidermidibacterium keratini]	-
Contig1	702944	703807	-	864	GENE_00626	Prodigal:002006	CDS	.	.	.	.	.	.	.	.	.	glycosyltransferase [Epidermidibacterium keratini] QHC00053.1 glycosyltransferase [Epidermidibacterium keratini]	Nucleotide-diphospho-sugar transferases
Contig1	703804	704763	-	960	GENE_00627	Prodigal:002006	CDS	.	.	.	.	.	.	.	.	.	hypothetical protein [Epidermidibacterium keratini] QHC00052.1 hypothetical protein EK0264_07015 [Epidermidibacterium keratini]	-
Contig1	704763	705332	-	570	GENE_00628	Prodigal:002006	CDS	.	.	.	.	.	.	.	.	.	SAM-dependent methyltransferase [Epidermidibacterium keratini] QHC00051.1 SAM-dependent methyltransferase[Epidermidibacterium keratini]	S-adenosyl-L-methionine-dependent methyltransferase
Contig1	705329	706057	-	729	GENE_00629	Prodigal:002006	CDS	.	.	.	.	.	.	.	DCHI	Diacetylchitobiose deacetylase	PIG-L family deacetylase [Epidermidibacterium keratini] QHC00050.1 hypothetical protein EK0264_07005 [Epidermidibacterium keratini]	Putative deacetylase LmbE-like domain superfamily
Contig1	706342	706863	+	522	GENE_00630	Prodigal:002006	CDS	.	.	.	.	.	.	.	.	.	hypothetical protein [Epidermidibacterium keratini] QHC00049.1 hypothetical protein EK0264_07000 [Epidermidibacterium keratini]	-
Contig1	707102	708388	+	1287	GENE_00631	Prodigal:002006	CDS	COG0104	6.3.4.4	.	P9WHN3	.	.	purA	PURA	Adenylosuccinate synthetase	adenylosuccinate synthase [Epidermidibacterium keratini] QHC00048.1 adenylosuccinate synthase [Epidermidibacterium keratini]	Adenylosuccinate synthetase
Contig1	708575	709360	-	786	GENE_00632	Prodigal:002006	CDS	COG1414	.	.	Q52154	.	.	pcaR	PCAR	Pca regulon regulatory protein	helix-turn-helix domain-containing protein [Epidermidibacterium keratini] QHC00047.1 helix-turn-helix domain-containing protein [Epidermidibacterium keratini]	-
Contig1	709384	710163	-	780	GENE_00633	Prodigal:002006	CDS	COG0596	3.1.1.24	.	P00632	.	.	catD_1	ELH2	3-oxoadipate enol-lactonase 2	3-oxoadipate enol-lactonase [Epidermidibacterium keratini] QHC00046.1 3-oxoadipate enol-lactonase [Epidermidibacterium keratini]	Alpha/Beta hydrolase fold
Contig1	710245	711492	+	1248	GENE_00634	Prodigal:002006	CDS	COG0151	6.3.4.13	.	P9WHM9	.	.	purD	PUR2	Phosphoribosylamine--glycine ligase	phosphoribosylamine--glycine ligase [Epidermidibacterium keratini] QHC00045.1 phosphoribosylamine--glycine ligase [Epidermidibacterium keratini]	Phosphoribosylglycinamide synthetase
Contig1	711502	712008	-	507	GENE_00635	Prodigal:002006	CDS	.	.	.	.	.	.	.	Y1276	Uncharacterized protein Rv1276c	histidine phosphatase family protein [Epidermidibacterium keratini] QHC00044.1 hypothetical protein EK0264_06975[Epidermidibacterium keratini]	-
Contig1	712028	712498	-	471	GENE_00636	Prodigal:002006	CDS	.	.	.	.	.	.	.	.	.	hypothetical protein [Epidermidibacterium keratini] QHC00043.1 hypothetical protein EK0264_06970 [Epidermidibacterium keratini]	.
Contig1	712539	713825	-	1287	GENE_00637	Prodigal:002006	CDS	COG0628	.	.	P9WFM5	.	.	.	Y205	Putative transport protein Rv0205	AI-2E family transporter [Epidermidibacterium keratini] QHC00042.1 AI-2E family transporter [Epidermidibacterium keratini]	-
Contig1	714085	715392	+	1308	GENE_00638	Prodigal:002006	CDS	COG0015	4.3.2.2	.	P12047	.	.	purB	PUR8	Adenylosuccinate lyase	adenylosuccinate lyase [Epidermidibacterium keratini] QHC00041.1 adenylosuccinate lyase [Epidermidibacterium keratini]	Adenylosuccinate lyase
Contig1	715392	716198	+	807	GENE_00639	Prodigal:002006	CDS	COG0633	.	.	P75863	.	.	ycbX	2022-03-02	Mitochondrial amidoxime reducing component 2	MOSC domain-containing protein [Epidermidibacterium keratini] QHC00040.1 MOSC domain-containing protein [Epidermidibacterium keratini]	Pyruvate kinase-like, insert domain superfamily
Contig1	716191	717048	+	858	GENE_00640	Prodigal:002006	CDS	COG0152	6.3.2.6	.	A0R4I0	.	.	purC	PUR7	Phosphoribosylaminoimidazole-succinocarboxamide synthase	phosphoribosylaminoimidazolesuccinocarboxamide synthase [Epidermidibacterium keratini] QHC00039.1 phosphoribosylaminoimidazolesuccinocarboxamide synthase [Epidermidibacterium keratini]	-
Contig1	717291	718391	-	1101	GENE_00641	Prodigal:002006	CDS	.	1.1.1.103	MF_00627	.	.	.	tdh_2	YCJQ	D-guloside 3-dehydrogenase	zinc-binding dehydrogenase [Epidermidibacterium keratini] QHC00038.1 zinc-binding dehydrogenase [Epidermidibacterium keratini]	-
Contig1	718388	719362	-	975	GENE_00642	Prodigal:002006	CDS	.	1.1.1.369	MF_01671	.	.	.	iolG_1	YEAH	Uncharacterized protein UNK4.17	Gfo/Idh/MocA family oxidoreductase [Epidermidibacterium keratini] QHC00037.1 Gfo/Idh/MocA family oxidoreductase[Epidermidibacterium keratini]	-
Contig1	719359	720489	-	1131	GENE_00643	Prodigal:002006	CDS	.	.	.	.	.	.	.	PIMA	Phosphatidyl-myo-inositol mannosyltransferase	glycosyltransferase [Epidermidibacterium keratini] QHC00036.1 glycosyltransferase [Epidermidibacterium keratini]	-
Contig1	720486	721463	-	978	GENE_00644	Prodigal:002006	CDS	COG0463	2.4.1.266	.	A9BHI9	.	.	gpgS	GPGS	Glucosyl-3-phosphoglycerate synthase	glucosyl-3-phosphoglycerate synthase [Epidermidibacterium keratini] QHC00035.1 glucosyl-3-phosphoglycerate synthase [Epidermidibacterium keratini]	Nucleotide-diphospho-sugar transferases
Contig1	721783	722070	+	288	GENE_00645	Prodigal:002006	CDS	.	.	.	.	.	.	.	.	.	hypothetical protein [Epidermidibacterium keratini] QHC00034.1 hypothetical protein EK0264_06925 [Epidermidibacterium keratini]	-
Contig1	722159	723127	-	969	GENE_00646	Prodigal:002006	CDS	.	.	.	.	.	.	.	.	.	hypothetical protein [Epidermidibacterium keratini] QHC00033.1 hypothetical protein EK0264_06920 [Epidermidibacterium keratini]	.
Contig1	723257	724429	+	1173	GENE_00647	Prodigal:002006	CDS	.	1.14.13.107	.	Q9EUT9	.	.	limB	LIMB	Limonene 1,2-monooxygenase	LLM class flavin-dependent oxidoreductase [Epidermidibacterium keratini] QHC00032.1 LLM class flavin-dependent oxidoreductase [Epidermidibacterium keratini]	-
Contig1	724564	725340	-	777	GENE_00648	Prodigal:002006	CDS	.	.	.	.	.	.	.	.	.	hypothetical protein [Epidermidibacterium keratini] QHC00031.1 hypothetical protein EK0264_06910 [Epidermidibacterium keratini]	-
Contig1	725343	726020	-	678	GENE_00649	Prodigal:002006	CDS	.	.	.	.	.	.	.	.	.	hypothetical protein [Epidermidibacterium keratini] QHC00030.1 hypothetical protein EK0264_06905 [Epidermidibacterium keratini]	-
Contig1	726024	727259	-	1236	GENE_00650	Prodigal:002006	CDS	.	.	.	.	.	.	.	.	.	hypothetical protein [Epidermidibacterium keratini] QHC00029.1 hypothetical protein EK0264_06900 [Epidermidibacterium keratini]	-
Contig1	727634	727876	+	243	GENE_00651	Prodigal:002006	CDS	COG1828	6.3.5.3	.	P12049	.	.	purS	PURS	Phosphoribosylformylglycinamidine synthase subunit PurS	phosphoribosylformylglycinamidine synthase subunit PurS [Epidermidibacterium keratini] QHC00028.1 phosphoribosylformylglycinamidine synthase subunit PurS [Epidermidibacterium keratini]	Phosphoribosylformylglycinamidine synthase subunit PurS-like superfamily
Contig1	727873	728571	+	699	GENE_00652	Prodigal:002006	CDS	COG0047	6.3.5.3	.	P9WHL5	.	.	purQ	PURQ	Phosphoribosylformylglycinamidine synthase subunit PurQ	phosphoribosylformylglycinamidine synthase subunit PurQ [Epidermidibacterium keratini] QHC00027.1 phosphoribosylformylglycinamidine synthase subunit PurQ [Epidermidibacterium keratini]	Glutamine amidotransferase
Contig1	728568	730856	+	2289	GENE_00653	Prodigal:002006	CDS	COG0046	6.3.5.3	.	P9WHL7	.	.	purL	PURL	Phosphoribosylformylglycinamidine synthase subunit PurL	phosphoribosylformylglycinamidine synthase subunit PurL [Epidermidibacterium keratini] QHC00026.1 phosphoribosylformylglycinamidine synthase subunit PurL [Epidermidibacterium keratini]	Phosphoribosylformylglycinamidine subunit PurL
Contig1	730853	732079	-	1227	GENE_00654	Prodigal:002006	CDS	COG2814	.	.	Q797E3	.	.	pbuE	PBUE	Purine efflux pump PbuE	MFS transporter [Epidermidibacterium keratini] QHC00025.1 MFS transporter [Epidermidibacterium keratini]	-
Contig1	732107	732553	+	447	GENE_00655	Prodigal:002006	CDS	.	.	.	.	.	.	.	NOLA	Nodulation protein NolA	MerR family transcriptional regulator [Epidermidibacterium keratini] QHC00024.1 MerR family transcriptional regulator [Epidermidibacterium keratini]	-
Contig1	732627	733466	-	840	GENE_00656	Prodigal:002006	CDS	COG0596	3.1.1.1	.	O31452	.	.	ybfK	YBFK	Carboxylesterase YbfK	alpha/beta fold hydrolase [Epidermidibacterium keratini] QHC00023.1 alpha/beta fold hydrolase [Epidermidibacterium keratini]	Alpha/Beta hydrolase fold
Contig1	733524	734012	+	489	GENE_00657	Prodigal:002006	CDS	.	.	.	.	.	.	.	Y2034	Uncharacterized protein Mb2034c	MarR family transcriptional regulator [Epidermidibacterium keratini] QHC00022.1 MarR family transcriptional regulator [Epidermidibacterium keratini]	-
Contig1	734139	736043	+	1905	GENE_00658	Prodigal:002006	CDS	.	.	.	.	.	.	.	FLS	Fervidolysin	S8 family serine peptidase [Epidermidibacterium keratini] QHC00021.1 S8 family serine peptidase [Epidermidibacterium keratini]	-
Contig1	736110	736490	+	381	GENE_00659	Prodigal:002006	CDS	.	.	.	.	.	.	.	.	.	hypothetical protein [Epidermidibacterium keratini] QHC02324.1 hypothetical protein EK0264_06855 [Epidermidibacterium keratini]	-
Contig1	736597	738174	+	1578	GENE_00660	Prodigal:002006	CDS	COG0034	2.4.2.14	.	P9WHQ7	.	.	purF	PUR1	Amidophosphoribosyltransferase	amidophosphoribosyltransferase [Epidermidibacterium keratini] QHC02323.1 amidophosphoribosyltransferase [Epidermidibacterium keratini]	Amidophosphoribosyltransferase
Contig1	738182	738433	+	252	GENE_00661	Prodigal:002006	CDS	.	.	.	.	.	.	.	.	.	hypothetical protein [Epidermidibacterium keratini] QHC00020.1 hypothetical protein EK0264_06845 [Epidermidibacterium keratini]	Major facilitator superfamily domain
Contig1	738492	739325	-	834	GENE_00662	Prodigal:002006	CDS	COG0656	1.-.-.-	.	A0QV10	.	.	.	YEAE	Uncharacterized protein YeaE	aldo/keto reductase [Epidermidibacterium keratini] QHC00019.1 aldo/keto reductase [Epidermidibacterium keratini]	NADP-dependent oxidoreductase domain superfamily
Contig1	739739	740881	-	1143	GENE_00663	Prodigal:002006	CDS	COG1820	3.5.1.25	.	Q84F86	.	.	nagA	NAGA	N-acetylglucosamine-6-phosphate deacetylase	N-acetylglucosamine-6-phosphate deacetylase [Epidermidibacterium keratini] QHC00018.1 N-acetylglucosamine-6-phosphate deacetylase [Epidermidibacterium keratini]	N-acetylglucosamine-6-phosphate deacetylase
Contig1	740868	742145	-	1278	GENE_00664	Prodigal:002006	CDS	COG1263	.	.	Q9S2H4	.	.	nagE2	PTWC	PTS system N-acetylglucosamine-specific EIIC component	PTS transporter subunit EIIC [Epidermidibacterium keratini] QHC02322.1 PTS transporter subunit EIIC [Epidermidibacterium keratini]	-
Contig1	742203	742949	-	747	GENE_00665	Prodigal:002006	CDS	COG2188	.	.	Q9K492	.	.	dasR	DASR	HTH-type transcriptional repressor DasR	UTRA domain-containing protein [Epidermidibacterium keratini] QHC00017.1 UTRA domain-containing protein [Epidermidibacterium keratini]	-
Contig1	743066	744130	+	1065	GENE_00666	Prodigal:002006	CDS	COG0449	2.6.1.16	.	P9WN49	.	.	glmS_1	GLMS	Glutamine--fructose-6-phosphate aminotransferase [isomerizing]	SIS domain-containing protein [Epidermidibacterium keratini] QHC02321.1 SIS domain-containing protein [Epidermidibacterium keratini]	-
Contig1	744201	744434	+	234	GENE_00667	Prodigal:002006	CDS	COG1264	2.7.1.193	.	Q9S2H6	.	.	nagF	PTWB	PTS system N-acetylglucosamine-specific EIIB component	PTS transporter subunit EIIB [Epidermidibacterium keratini] QHC00016.1 PTS transporter subunit EIIB [Epidermidibacterium keratini]	Glucose permease domain IIB
Contig1	744431	744901	+	471	GENE_00668	Prodigal:002006	CDS	.	.	.	.	.	.	.	PTGA	PTS system glucose-specific EIIA component	PTS glucose transporter subunit IIA [Epidermidibacterium keratini] QHC02320.1 PTS glucose transporter subunit IIA [Epidermidibacterium keratini]	Duplicated hybrid motif
Contig1	744998	745969	+	972	GENE_00669	Prodigal:002006	CDS	.	.	.	P0ABT8	.	.	yijE	BESF	Probable terminal-alkyne amino-acid exporter	EamA family transporter [Epidermidibacterium keratini] QHC00015.1 EamA family transporter [Epidermidibacterium keratini]	-
Contig1	745880	746194	-	315	GENE_00670	Prodigal:002006	CDS	.	.	.	.	.	.	.	.	.	hypothetical protein [Epidermidibacterium keratini] QHC00014.1 hypothetical protein EK0264_06800 [Epidermidibacterium keratini]	.
Contig1	746470	747384	+	915	GENE_00671	Prodigal:002006	CDS	.	1.1.1.103	MF_00627	.	.	.	tdh_3	QOR	Zeta-crystallin	zinc-binding dehydrogenase [Epidermidibacterium keratini] QHC00013.1 zinc-binding dehydrogenase [Epidermidibacterium keratini]	-
Contig1	747393	748256	-	864	GENE_00672	Prodigal:002006	CDS	.	.	.	.	.	.	.	.	.	hypothetical protein [Epidermidibacterium keratini] QHC00012.1 hypothetical protein EK0264_06790 [Epidermidibacterium keratini]	WD40/YVTN repeat-like-containing domain superfamily
Contig1	748342	748878	-	537	GENE_00673	Prodigal:002006	CDS	.	.	.	.	.	.	.	.	.	CGNR zinc finger domain-containing protein [Epidermidibacterium keratini] QHC00011.1 CGNR zinc finger domain-containing protein [Epidermidibacterium keratini]	ABATE domain superfamily
Contig1	749379	750359	+	981	GENE_00674	Prodigal:002006	CDS	.	.	.	.	.	.	.	.	.	MFS transporter [Epidermidibacterium keratini] QHC02319.1 MFS transporter [Epidermidibacterium keratini]	-
Contig1	750326	750589	-	264	GENE_00675	Prodigal:002006	CDS	.	.	.	.	.	.	.	.	.	hypothetical protein [Epidermidibacterium keratini] QHC00010.1 hypothetical protein EK0264_06775 [Epidermidibacterium keratini]	.
Contig1	750876	751919	+	1044	GENE_00676	Prodigal:002006	CDS	COG0150	6.3.3.1	.	Q9KPY6	.	.	purM	PUR5	Phosphoribosylformylglycinamidine cyclo-ligase	phosphoribosylformylglycinamidine cyclo-ligase [Epidermidibacterium keratini] QHC00009.1 phosphoribosylformylglycinamidine cyclo-ligase [Epidermidibacterium keratini]	Phosphoribosylformylglycinamidine cyclo-ligase
Contig1	751990	752358	+	369	GENE_00677	Prodigal:002006	CDS	.	.	.	.	.	.	.	FOSB	Metallothiol transferase FosB	VOC family protein [Epidermidibacterium keratini] QHC00008.1 VOC family protein [Epidermidibacterium keratini]	Glyoxalase/Bleomycin resistance protein/Dihydroxybiphenyl dioxygenase
Contig1	752421	752651	-	231	GENE_00678	Prodigal:002006	CDS	.	.	.	.	.	.	.	.	.	DUF3073 family protein [Epidermidibacterium keratini] QHC00007.1 DUF3073 family protein [Epidermidibacterium keratini]	Protein of unknown function DUF3073
Contig1	752907	753722	+	816	GENE_00679	Prodigal:002006	CDS	.	.	.	.	.	.	.	Y4090	Uncharacterized protein SCO4090	hypothetical protein [Epidermidibacterium keratini] QHC00006.1 hypothetical protein EK0264_06755 [Epidermidibacterium keratini]	.
Contig1	753856	754923	+	1068	GENE_00680	Prodigal:002006	CDS	.	3.1.2.6	MF_01374	.	.	.	gloB_2	ADAB	Lactamase-like protein adaB	MBL fold metallo-hydrolase [Epidermidibacterium keratini] QHC00005.1 MBL fold metallo-hydrolase [Epidermidibacterium keratini]	Ribonuclease Z/Hydroxyacylglutathione hydrolase-like
Contig1	754995	755312	+	318	GENE_00681	Prodigal:002006	CDS	.	.	.	.	.	.	.	.	.	hypothetical protein [Epidermidibacterium keratini] QHC00004.1 hypothetical protein EK0264_06745 [Epidermidibacterium keratini]	.
Contig1	755386	756375	+	990	GENE_00682	Prodigal:002006	CDS	COG0667	1.1.-.-	.	P77735	.	.	yajO_1	YAJO	1-deoxyxylulose-5-phosphate synthase YajO	aldo/keto reductase [Epidermidibacterium keratini] QHC00003.1 aldo/keto reductase [Epidermidibacterium keratini]	NADP-dependent oxidoreductase domain superfamily
Contig1	756372	756884	-	513	GENE_00683	Prodigal:002006	CDS	.	.	.	.	.	.	.	YM2	Mini-circle uncharacterized 19.1 kDa protein	DUF664 domain-containing protein [Epidermidibacterium keratini] QHC00002.1 DUF664 domain-containing protein[Epidermidibacterium keratini]	DinB/YfiT-like putative metalloenzymes
Contig1	756886	757686	-	801	GENE_00684	Prodigal:002006	CDS	.	1.1.1.100	.	Q9RPT1	.	.	rhlG	RHLG	Rhamnolipids biosynthesis 3-oxoacyl-[acyl-carrier-protein] reductase	SDR family oxidoreductase [Epidermidibacterium keratini] QHC00001.1 SDR family oxidoreductase [Epidermidibacterium keratini]	-
Contig1	757734	758456	-	723	GENE_00685	Prodigal:002006	CDS	.	.	.	.	.	.	.	.	.	VOC family protein [Epidermidibacterium keratini] QHB99999.1 VOC family protein [Epidermidibacterium keratini]	Glyoxalase/Bleomycin resistance protein/Dihydroxybiphenyl dioxygenase
Contig1	758511	759047	+	537	GENE_00686	Prodigal:002006	CDS	.	.	.	.	.	.	.	LP14	4'-phosphopantetheinyl transferase	4'-phosphopantetheinyl transferase superfamily protein [Epidermidibacterium keratini] QHB99998.1 4'-phosphopantetheinyl transferase superfamily protein [Epidermidibacterium keratini]	4'-phosphopantetheinyl transferase domain superfamily
Contig1	758998	760311	-	1314	GENE_00687	Prodigal:002006	CDS	.	.	.	.	.	.	.	APE1	Aminopeptidase 1	M1 family peptidase [Epidermidibacterium keratini] QHB99997.1 M1 family peptidase [Epidermidibacterium keratini]	-
Contig1	760308	764201	-	3894	GENE_00688	Prodigal:002006	CDS	.	6.2.1.54	MF_00593	.	.	.	dltA	BACC	Bacitracin synthase 3	amino acid adenylation domain-containing protein [Epidermidibacterium keratini] QHB99996.1 amino acid adenylation domain-containing protein [Epidermidibacterium keratini]	Non-ribosomal peptide synthetase, C-terminal
Contig1	764224	764676	-	453	GENE_00689	Prodigal:002006	CDS	.	.	.	.	.	.	.	.	.	hypothetical protein [Epidermidibacterium keratini] QHB99995.1 hypothetical protein EK0264_06705 [Epidermidibacterium keratini]	Glyoxalase/Bleomycin resistance protein/Dihydroxybiphenyl dioxygenase
Contig1	765139	766608	+	1470	GENE_00690	Prodigal:002006	CDS	.	.	.	.	.	.	.	.	.	hypothetical protein AVW13_07915 [Brevibacterium casei] NJE67137.1 recombinase family protein [Brevibacterium sp. LS14] SIH93609.1 site-specific recombinase, DNA invertase Pin [Mycobacteroides abscessus subsp. abscessus] SLE35849.1 site-specific recombinase, DNA invertase Pin [Mycobacteroides abscessus subsp. bolletii]	-
Contig1	766714	767319	-	606	GENE_00691	Prodigal:002006	CDS	.	.	.	.	.	.	.	.	.	MULTISPECIES: hypothetical protein [Actinobacteria] NLG20599.1 hypothetical protein [Actinomycetales bacterium]SLE35881.1 Uncharacterised protein [Mycobacteroides abscessus subsp. bolletii] EME37629.1 hypothetical protein C884_01003[Kocuria palustris PEL] KZE22199.1 hypothetical protein AVW13_07910 [Brevibacterium casei] NJE67136.1 hypothetical protein [Brevibacterium sp. LS14]	-
Contig1	767339	767908	-	570	GENE_00692	Prodigal:002006	CDS	.	.	.	.	.	.	.	SSB1	Single-stranded DNA-binding protein 1	MULTISPECIES: hypothetical protein [Actinobacteria] NLG20600.1 single-stranded DNA-binding protein [Actinomycetales bacterium] PZU00467.1 single-stranded DNA-binding protein [Gordonia sp.] SLE35912.1 Uncharacterised protein [Mycobacteroides abscessus subsp. bolletii] EME37628.1 single-strand binding protein/Primosomal replication protein n [Kocuria palustris PEL] KZE22198.1 hypothetical protein A…	Nucleic acid-binding, OB-fold
Contig1	767990	769777	-	1788	GENE_00693	Prodigal:002006	CDS	.	.	.	.	.	.	.	VIRD4	Protein VirD4	MULTISPECIES: type IV secretory system conjugative DNA transfer family protein [Actinobacteria] NLG20601.1 TraM recognition domain-containing protein [Actinomycetales bacterium] PZU00466.1 type VI secretion protein [Gordonia sp.]SIH93518.1 type IV secretory pathway VirD4 family protein[Mycobacteroides abscessus subsp. abscessus] SLE35945.1 type IV secretory pathway, VirD4 component [Mycobacteroid…	-
Contig1	769774	770244	-	471	GENE_00694	Prodigal:002006	CDS	.	.	.	.	.	.	.	.	.	hypothetical protein C884_01000 [Kocuria palustris PEL]	-
Contig1	770413	770778	+	366	GENE_00695	Prodigal:002006	CDS	COG0640	.	.	O53838	.	.	kmtR_1	KMTR	HTH-type transcriptional regulator KmtR	MULTISPECIES: winged helix-turn-helix transcriptional regulator [Micrococcales] SIH93459.1 putative transcriptional regulator [Mycobacteroides abscessus subsp. abscessus]	Winged helix-like DNA-binding domain superfamily
Contig1	770823	772052	+	1230	GENE_00696	Prodigal:002006	CDS	.	.	.	.	.	.	.	MEFA	Macrolide efflux protein A	MULTISPECIES: MFS transporter [Actinobacteria] EME37624.1 Putative NreB protein [Kocuria palustris PEL] KZE22195.1 MFS transporter [Brevibacterium casei] QHB99989.1 MFS transporter [Epidermidibacterium keratini] SIH93420.1 H+Antiporter protein [Mycobacteroides abscessus subsp. abscessus]	-
Contig1	772191	773690	-	1500	GENE_00697	Prodigal:002006	CDS	.	.	.	.	.	.	.	.	.	MULTISPECIES: hypothetical protein [Actinobacteria] PZU00463.1 ATP-binding protein [Gordonia sp.] SIH93389.1 Type IV secretory pathway, VirB4 components [Mycobacteroides abscessus subsp. abscessus] SLE36072.1 Type IV secretory pathway, VirB4 components [Mycobacteroides abscessus subsp.bolletii] EME37623.1 putative ATP-binding protein [Kocuria palustris PEL] KZE22194.1 ATP-binding protein [Breviba…	P-loop containing nucleoside triphosphate hydrolase
Contig1	773687	774133	-	447	GENE_00698	Prodigal:002006	CDS	.	.	.	.	.	.	.	.	.	MULTISPECIES: hypothetical protein [Actinobacteria] NLG20606.1 hypothetical protein [Actinomycetales bacterium]SIH93359.1 Uncharacterised protein [Mycobacteroides abscessus subsp. abscessus] EME37622.1 hypothetical protein C884_00996[Kocuria palustris PEL] KZE22193.1 hypothetical protein AVW13_07875 [Brevibacterium casei] QHB99987.1 hypothetical protein EK0264_06660 [Epidermidibacterium keratini]	-
Contig1	774254	775174	-	921	GENE_00699	Prodigal:002006	CDS	.	.	.	.	.	.	.	.	.	MULTISPECIES: hypothetical protein [Actinobacteria] EME37621.1 hypothetical protein C884_00995 [Kocuria palustris PEL] KZE22192.1 hypothetical protein AVW13_07870 [Brevibacterium casei] QHB99986.1 hypothetical protein EK0264_06655[Epidermidibacterium keratini] SIH93327.1 Uncharacterised protein [Mycobacteroides abscessus subsp. abscessus]	-
Contig1	775242	775940	+	699	GENE_00700	Prodigal:002006	CDS	.	.	.	.	.	.	.	.	.	MULTISPECIES: hypothetical protein [Actinobacteria] NLG20608.1 hypothetical protein [Actinomycetales bacterium]PZU00460.1 hypothetical protein DI630_14720 [Gordonia sp.] SIH93298.1 Uncharacterised protein [Mycobacteroides abscessus subsp. abscessus] SLE36117.1 Uncharacterised protein[Mycobacteroides abscessus subsp. bolletii] KZE22191.1 hypothetical protein AVW13_07865 [Brevibacterium casei]	.
Contig1	775947	777419	-	1473	GENE_00701	Prodigal:002006	CDS	.	.	.	.	.	.	.	.	.	MULTISPECIES: PrgI family protein [Actinobacteria] NLG20609.1 PrgI family protein [Actinomycetales bacterium]PZU00479.1 PrgI family protein [Gordonia sp.] SLE36138.1 Type IV secretory pathway, VirB4 components [Mycobacteroides abscessus subsp. bolletii] EME37619.1 putative integral membrane protein [Kocuria palustris PEL] KZE22289.1 hypothetical protein AVW13_07860 [Brevibacterium casei]	-
Contig1	777425	778858	-	1434	GENE_00702	Prodigal:002006	CDS	.	.	.	.	.	.	.	.	.	MULTISPECIES: hypothetical protein [Actinobacteria] SIH93242.1 Uncharacterised protein [Mycobacteroides abscessus subsp. abscessus] SLE36153.1 Uncharacterised protein[Mycobacteroides abscessus subsp. bolletii] EME37618.1 putative ATP-binding protein [Kocuria palustris PEL] KZE22190.1 conjugal transfer protein TrbL [Brevibacterium casei] QHB99983.1 conjugal transfer protein TrbL [Epidermidibacteri…	-
Contig1	778889	779215	-	327	GENE_00703	Prodigal:002006	CDS	.	.	.	.	.	.	.	.	.	unnamed protein product EME37617.1 hypothetical protein C884_00991 [Kocuria palustris PEL] KZE22189.1 hypothetical protein AVW13_07850 [Brevibacterium casei] SIH93223.1 Uncharacterised protein [Mycobacteroides abscessus subsp.abscessus] SLE36175.1 Uncharacterised protein [Mycobacteroides abscessus subsp. bolletii]	.
Contig1	779345	779611	-	267	GENE_00704	Prodigal:002006	CDS	.	.	.	.	.	.	.	.	.	MULTISPECIES: hypothetical protein [Actinobacteria] RAD56694.1 hypothetical protein DN508_37525 [Burkholderia multivorans] SIH93199.1 Uncharacterised protein [Mycobacteroides abscessus subsp. abscessus] SLE36194.1 Uncharacterised protein [Mycobacteroides abscessus subsp. bolletii] EME37616.1 hypothetical protein C884_00990 [Kocuria palustris PEL]KZE22188.1 hypothetical protein AVW13_07845 [Brevib…	.
Contig1	779611	781260	-	1650	GENE_00705	Prodigal:002006	CDS	.	.	.	.	.	.	.	MEPM	Murein DD-endopeptidase MepM	LysM domain / Lipoprotein NlpD [Kocuria palustris PEL]	-
Contig1	781290	781997	-	708	GENE_00706	Prodigal:002006	CDS	.	.	.	.	.	.	.	.	.	Uncharacterised protein [Mycobacteroides abscessus subsp. abscessus] SLE36271.1 Uncharacterised protein [Mycobacteroides abscessus subsp. bolletii]	-
Contig1	781994	783052	-	1059	GENE_00707	Prodigal:002006	CDS	.	.	.	.	.	.	.	PARB	Probable chromosome-partitioning protein ParB	ParB N-terminal domain-containing protein [Epidermidibacterium keratini]	-
Contig1	783093	783980	-	888	GENE_00708	Prodigal:002006	CDS	.	.	.	.	.	.	.	.	.	MULTISPECIES: hypothetical protein [Actinobacteria] NLG20616.1 hypothetical protein [Actinomycetales bacterium]PZU00476.1 hypothetical protein DI630_14680 [Gordonia sp.] SIH93070.1 Uncharacterised protein [Mycobacteroides abscessus subsp. abscessus] SLE36300.1 Uncharacterised protein[Mycobacteroides abscessus subsp. bolletii] KZE22186.1 hypothetical protein AVW13_07825 [Brevibacterium casei]	-
Contig1	784079	784483	-	405	GENE_00709	Prodigal:002006	CDS	.	.	.	.	.	.	.	.	.	MULTISPECIES: hypothetical protein [Actinobacteria] NLG20617.1 hypothetical protein [Actinomycetales bacterium]SIH93048.1 Uncharacterised protein [Mycobacteroides abscessus subsp. abscessus] SLE36302.1 Uncharacterised protein[Mycobacteroides abscessus subsp. bolletii] EME37611.1 hypothetical protein C884_00985 [Kocuria palustris PEL] KZE22185.1 hypothetical protein AVW13_07820 [Brevibacterium cas…	-
Contig1	784480	785361	-	882	GENE_00710	Prodigal:002006	CDS	.	.	.	.	.	.	.	VG341	Gene 34.1 protein	Phage excisionase [Kocuria palustris PEL]	Protein of unknown function DUF2637
Contig1	785361	786269	-	909	GENE_00711	Prodigal:002006	CDS	.	.	.	.	.	.	.	.	.	RecA-family ATPase-like protein [Mycobacteroides abscessus subsp. bolletii]	-
Contig1	786269	787354	-	1086	GENE_00712	Prodigal:002006	CDS	.	.	.	.	.	.	.	Y6611	Uncharacterized protein pXO2-81/BXB0111/GBAA_pXO2_0111	MULTISPECIES: ImmA/IrrE family metallo-endopeptidase [Actinobacteria] NLG20620.1 ImmA/IrrE family metallo-endopeptidase[Actinomycetales bacterium] SIH92963.1 LtrC-like protein [Mycobacteroides abscessus subsp. abscessus] SLE36378.1 LtrC-like protein [Mycobacteroides abscessus subsp. bolletii]EME37608.1 LtrC-like protein [Kocuria palustris PEL]KZE22183.1 serine/arginine repetitive matrix protein 2…	IrrE N-terminal-like domain
Contig1	787601	788572	-	972	GENE_00713	Prodigal:002006	CDS	.	.	.	.	.	.	.	ARACL	Putative AraC-like transcription regulator	helix-turn-helix domain-containing protein [Epidermidibacterium keratini] QHC02313.1 helix-turn-helix domain-containing protein [Epidermidibacterium keratini]	-
Contig1	788946	789155	+	210	GENE_00714	Prodigal:002006	CDS	.	.	.	.	.	.	.	ATCU2	Copper-transporting ATPase 2	MULTISPECIES: heavy-metal-associated domain-containing protein [Actinobacteria] EBV8528448.1 heavy-metal-associated domain-containing protein [Salmonella enterica subsp.enterica serovar Typhimurium] NLG20622.1 heavy-metal-associated domain-containing protein [Actinomycetales bacterium]PZU00474.1 heavy-metal-associated domain-containing protein[Gordonia sp.] RAE57382.1 heavy-metal-associated domai…	-
Contig1	789155	790096	+	942	GENE_00715	Prodigal:002006	CDS	.	.	.	.	.	.	.	.	.	MULTISPECIES: hypothetical protein [Actinobacteria] PZP34193.1 hypothetical protein DI613_05865 [Kocuria rhizophila]PZU00451.1 hypothetical protein DI630_14645 [Gordonia sp.] SIH92847.1 putative secreted protein [Mycobacteroides abscessus subsp. abscessus] SLE36502.1 putative secreted protein [Mycobacteroides abscessus subsp. bolletii] KZE22181.1 hypothetical protein AVW13_07790 [Brevibacterium c…	.
Contig1	790143	792413	+	2271	GENE_00716	Prodigal:002006	CDS	COG2217	7.2.2.8	.	P9WPU1	.	.	ctpA_1	CTPA	Copper-exporting P-type ATPase	MULTISPECIES: copper-translocating P-type ATPase [Actinobacteria] EBV8528450.1 Cu(2+)-exporting ATPase [Salmonella enterica subsp. enterica serovar Typhimurium] MBA9081466.1 Cu+-exporting ATPase [Micrococcus aloeverae] PKZ79633.1 Cu(2+)-exporting ATPase [Micrococcus luteus] QHB99974.1 heavy metal translocating P-type ATPase [Epidermidibacterium keratini]	-
Contig1	792467	792718	+	252	GENE_00717	Prodigal:002006	CDS	.	.	.	.	.	.	.	.	.	phenol hydroxylase [Streptomyces sp. DUT_AHX]	Ribonucleotide reductase-like
Contig1	792785	793138	+	354	GENE_00718	Prodigal:002006	CDS	COG1937	.	.	O07434	.	.	ricR_1	RICR	Copper-sensing transcriptional repressor RicR	MULTISPECIES: metal-sensitive transcriptional regulator [Actinobacteria] EBV8528536.1 hypothetical protein[Salmonella enterica subsp. enterica serovar Typhimurium] PZU00448.1 hypothetical protein DI630_14630 [Gordonia sp.] SIH92726.1 regulated in copper repressor [Mycobacteroides abscessus subsp. abscessus] EME36999.1 hypothetical protein C884_02155[Kocuria palustris PEL] KUP28022.1 hypothetical …	-
Contig1	793186	794331	+	1146	GENE_00719	Prodigal:002006	CDS	COG1251	1.7.1.4	.	P42435	.	.	nasD_1	AIF1	Apoptosis-inducing factor 1	MULTISPECIES: FAD-dependent oxidoreductase [Actinobacteria] EME37000.1 ferredoxin reductase [Kocuria palustris PEL] KZE16031.1 ferredoxin reductase [Brevibacterium casei]QHB99971.1 FAD-dependent oxidoreductase [Epidermidibacterium keratini] SIH92692.1 NAD(P)H-nitrite reductase [Mycobacteroides abscessus subsp. abscessus]	-
Contig1	794377	795612	+	1236	GENE_00720	Prodigal:002006	CDS	.	.	.	.	.	.	.	MDTL	Multidrug resistance protein MdtL	MULTISPECIES: MFS transporter [Micrococcales] EME37001.1 hypothetical protein C884_02157 [Kocuria palustris PEL] KZE16032.1 MFS transporter [Brevibacterium casei] MAG56541.1 MFS transporter [Planctomycetes bacterium]	-
Contig1	795609	795938	+	330	GENE_00721	Prodigal:002006	CDS	COG1146	.	.	P13279	.	.	.	FER	Ferredoxin	MULTISPECIES: ferredoxin family protein [Bacteria] MAG56542.1 ferredoxin family protein [Planctomycetes bacterium]PZU00445.1 ferredoxin family protein [Gordonia sp.]SIH92627.1 ferredoxin FdxC_1 [Mycobacteroides abscessus subsp.abscessus] HHW50975.1 ferredoxin family protein [Pseudoclavibacter sp.] EME37002.1 4Fe-4S ferredoxin, iron-sulfur binding protein [Kocuria palustris PEL]	-
Contig1	796036	796635	+	600	GENE_00722	Prodigal:002006	CDS	.	.	.	O05503	.	.	ydhK	YDHK	Uncharacterized protein YdhK	MULTISPECIES: YdhK family protein [Actinobacteria] SIH92588.1 Protein of uncharacterised function (DUF1541)[Mycobacteroides abscessus subsp. abscessus] HHW50976.1 YdhK family protein [Pseudoclavibacter sp.] EME37003.1 Hypothetical protein C884_02159 [Kocuria palustris PEL] KZE16034.1 hypothetical protein AVW13_14925 [Brevibacterium casei] QHB99968.1 DUF1541 domain-containing protein [Epidermidiba…	-
Contig1	796706	798943	+	2238	GENE_00723	Prodigal:002006	CDS	.	7.2.2.8	.	P05425	.	.	copB_2	COPB	Copper-exporting P-type ATPase B	Lead, cadmium, zinc and mercury transporting ATPase Copper-translocating P-type ATPase [Kocuria palustris PEL]SLE36807.1 copper-translocating P-type ATPase [Mycobacteroides abscessus subsp. bolletii]	-
Contig1	798954	799259	+	306	GENE_00724	Prodigal:002006	CDS	COG1937	.	.	O07434	.	.	ricR_2	RICR	Copper-sensing transcriptional repressor RicR	MULTISPECIES: metal-sensitive transcriptional regulator [Actinobacteria] EBV8528578.1 metal-sensitive transcriptional regulator [Salmonella enterica subsp. enterica serovar Typhimurium] MAG56545.1 hypothetical protein [Planctomycetes bacterium] SIJ81771.1 regulated in copper repressor[Mycobacteroides abscessus subsp. abscessus] SLE36838.1 copper-sensing transcriptional repressor CsoR [Mycobactero…	Metal-sensitive transcriptional repressor
Contig1	799312	800001	+	690	GENE_00725	Prodigal:002006	CDS	.	.	.	.	.	.	.	.	.	MULTISPECIES: hypothetical protein [Actinobacteria] EBV8528577.1 hypothetical protein [Salmonella enterica subsp. enterica serovar Typhimurium] SIJ81811.1 Uncharacterised protein [Mycobacteroides abscessus subsp. abscessus] SLE36877.1 Uncharacterised protein [Mycobacteroides abscessus subsp. bolletii] KZE16036.1 hypothetical protein AVW13_14940[Brevibacterium casei] PKZ79625.1 hypothetical protei…	.
Contig1	800037	800408	+	372	GENE_00726	Prodigal:002006	CDS	.	.	.	.	.	.	.	KMTR	HTH-type transcriptional regulator KmtR	MULTISPECIES: winged helix-turn-helix transcriptional regulator [Actinobacteria] EBV8528576.1 ArsR family transcriptional regulator [Salmonella enterica subsp. enterica serovar Typhimurium] KYK00662.1 hypothetical protein AUV02_08825[Micrococcus sp. CH3] MAG56547.1 ArsR family transcriptional regulator [Planctomycetes bacterium] NJE67101.1 ArsR family transcriptional regulator [Brevibacterium sp.…	Winged helix-like DNA-binding domain superfamily
Contig1	800422	800940	+	519	GENE_00727	Prodigal:002006	CDS	.	.	.	.	.	.	.	.	.	MULTISPECIES: carboxymuconolactone decarboxylase family protein [Actinobacteria] EBV8528575.1 alkylhydroperoxidase[Salmonella enterica subsp. enterica serovar Typhimurium]MAG56548.1 alkylhydroperoxidase [Planctomycetes bacterium]SIJ81866.1 uncharacterized peroxidase-related enzyme [Mycobacteroides abscessus subsp. abscessus] SLE36929.1 uncharacterized peroxidase-related enzyme [Mycobacteroides ab…	AhpD-like
Contig1	800956	801029	+	74	GENE_00728	Aragorn:001002	tRNA	.	.	.	.	.	.	.
Contig1	801074	801220	+	147	GENE_00729	Prodigal:002006	CDS	.	.	.	.	.	.	.	.	.	hypothetical protein C884_02164 [Kocuria palustris PEL]	.
Contig1	801543	802133	+	591	GENE_00730	Prodigal:002006	CDS	.	.	.	.	.	.	.	.	.	MULTISPECIES: hypothetical protein [Micrococcales] SIJ81938.1 LysR family transcriptional regulator [Mycobacteroides abscessus subsp. abscessus]	-
Contig1	802270	802659	+	390	GENE_00731	Prodigal:002006	CDS	.	.	.	.	.	.	.	CZRA	HTH-type transcriptional repressor CzrA	ArsR family transcriptional regulator [Salmonella enterica subsp. enterica serovar Typhimurium] KZE16040.1 ArsR family transcriptional regulator [Brevibacterium casei]PKZ79622.1 ArsR family transcriptional regulator [Micrococcus luteus] QHB99962.1 metalloregulator ArsR/SmtB family transcription factor [Epidermidibacterium keratini] RAG67660.1 ArsR family transcriptional regulator [Burkholderia mu…	Winged helix-like DNA-binding domain superfamily
Contig1	802662	803603	+	942	GENE_00732	Prodigal:002006	CDS	.	.	.	P13512	.	.	czcD_1	CZCD	Metal cation efflux system protein CzcD	MULTISPECIES: cation transporter [Actinobacteria] PZP30340.1 cation transporter [Kocuria rhizophila] PZU00437.1 cation transporter [Gordonia sp.] SIJ81973.1 Cation efflux system protein czcD [Mycobacteroides abscessus subsp. abscessus]EME37011.1 Cobalt-zinc-cadmium resistance protein CzcD [Kocuria palustris PEL] KZE16041.1 cation transporter [Brevibacterium casei]	-
Contig1	803718	804332	+	615	GENE_00733	Prodigal:002006	CDS	.	.	.	.	.	.	.	.	.	MULTISPECIES: CueP family metal-binding protein [Micrococcales] SIJ82006.1 Uncharacterised protein [Mycobacteroides abscessus subsp. abscessus]	-
Contig1	804427	804750	+	324	GENE_00734	Prodigal:002006	CDS	.	.	.	P0A4L2	.	.	trxA_2	THIO1	Thioredoxin 1	MULTISPECIES: thioredoxin [Actinobacteria] RAD62160.1 thioredoxin [Burkholderia multivorans] SIJ82033.1 thioredoxin[Mycobacteroides abscessus subsp. abscessus] EME37013.1 Thioredoxin [Kocuria palustris PEL] KZE16042.1 thioredoxin[Brevibacterium casei] QHB99960.1 thioredoxin [Epidermidibacterium keratini]	Thioredoxin-like superfamily
Contig1	805007	805225	-	219	GENE_00735	Prodigal:002006	CDS	.	.	.	.	.	.	.	.	.	hypothetical protein [Geobacillus sp. MMMUD3] PZP30338.1 hypothetical protein DI613_10570 [Kocuria rhizophila]PZU00435.1 hypothetical protein DI630_14540 [Gordonia sp.]SLE37185.1 Uncharacterised protein [Mycobacteroides abscessus subsp. bolletii]	-
Contig1	805495	805851	-	357	GENE_00736	Prodigal:002006	CDS	.	.	.	.	.	.	.	MTB1	Modification methylase NgoBI	phage DNA methylase [Mycobacteroides abscessus subsp. bolletii]	-
Contig1	806384	806641	+	258	GENE_00737	Prodigal:002006	CDS	.	.	.	.	.	.	.	.	.	Uncharacterised protein [Mycobacteroides abscessus subsp. abscessus]	-
Contig1	806638	806970	+	333	GENE_00738	Prodigal:002006	CDS	.	.	.	.	.	.	.	.	.	hypothetical protein [Gulosibacter sp. Marseille-P7157] KZE16045.1 hypothetical protein AVW13_14995 [Brevibacterium casei]	-
Contig1	807030	810587	+	3558	GENE_00739	Prodigal:002006	CDS	.	3.6.4.12	MF_01488	.	.	.	recD2_1	TRAA	Probable conjugal transfer protein TraA	MULTISPECIES: relaxase domain-containing protein [Actinobacteria]	-
Contig1	811041	811634	+	594	GENE_00740	Prodigal:002006	CDS	.	.	.	.	.	.	.	.	.	Domain of uncharacterised function (DUF1837) [Brevibacterium casei]	CD-NTase associated protein 4, SAVED domain
Contig1	811610	813751	+	2142	GENE_00741	Prodigal:002006	CDS	.	.	.	.	.	.	.	YFJK	Uncharacterized protein YfjK	MULTISPECIES: DEAD/DEAH box helicase [Actinobacteria] QHB99956.1 DEAD/DEAH box helicase [Epidermidibacterium keratini] SLE37306.1 superfamily II helicase [Mycobacteroides abscessus subsp. bolletii]	-
Contig1	813865	814878	-	1014	GENE_00742	Prodigal:002006	CDS	COG0758	.	.	P9WL29	.	.	dprA_1	DPRA	Putative DNA processing protein DprA	transcriptional regulator TrmB [Mycobacteroides abscessus subsp. bolletii]	-
Contig1	815088	815453	+	366	GENE_00743	Prodigal:002006	CDS	.	.	.	.	.	.	.	.	.	MULTISPECIES: sulfate permease [Actinobacteria] QHB99955.1 sulfate permease [Epidermidibacterium keratini]SLE37399.1 Uncharacterised protein [Mycobacteroides abscessus subsp. bolletii]	.
Contig1	815463	815699	+	237	GENE_00744	Prodigal:002006	CDS	.	.	.	.	.	.	.	.	.	MULTISPECIES: hypothetical protein [Actinobacteria] QHB99954.1 hypothetical protein EK0264_06435 [Epidermidibacterium keratini] SLE37408.1 Uncharacterised protein [Mycobacteroides abscessus subsp. bolletii]	-
Contig1	815790	817598	-	1809	GENE_00745	Prodigal:002006	CDS	COG0488	.	.	P63389	.	.	yheS_1	YFMR	Uncharacterized ABC transporter ATP-binding protein YfmR	MULTISPECIES: ABC-F family ATP-binding cassette domain-containing protein [Actinobacteria] QHB99953.1 ATP-binding cassette domain-containing protein [Epidermidibacterium keratini] SLE37418.1 macrolide ABC transporter ATP-binding protein [Mycobacteroides abscessus subsp. bolletii]	-
Contig1	817598	819349	-	1752	GENE_00746	Prodigal:002006	CDS	COG1132	.	.	Q9WYC4	.	.	.	YGAD	Putative multidrug export ATP-binding/permease protein YgaD	ATP-binding cassette domain-containing protein [Epidermidibacterium keratini] QHB99952.1 ATP-binding cassette domain-containing protein [Epidermidibacterium keratini]	Type I protein exporter
Contig1	819474	819890	+	417	GENE_00747	Prodigal:002006	CDS	COG1846	.	.	P27245	.	.	marR	YHBI	Uncharacterized HTH-type transcriptional regulator YhbI	MarR family transcriptional regulator [Epidermidibacterium keratini] QHB99951.1 MarR family transcriptional regulator [Epidermidibacterium keratini]	Winged helix-like DNA-binding domain superfamily
Contig1	819946	820857	+	912	GENE_00748	Prodigal:002006	CDS	.	4.1.3.32	.	Q0QLE4	.	.	Dml	DML	2,3-dimethylmalate lyase	isocitrate lyase/phosphoenolpyruvate mutase family protein [Epidermidibacterium keratini] QHB99950.1 carboxyvinyl-carboxyphosphonate phosphorylmutase [Epidermidibacterium keratini]	Pyruvate kinase-like domain superfamily
Contig1	820924	822897	+	1974	GENE_00749	Prodigal:002006	CDS	COG0365	6.2.1.1	.	P9WQD1	.	.	acsA_2	AACS	Acetoacetyl-coenzyme A synthetase	acetoacetate--CoA ligase [Epidermidibacterium keratini] QHC02308.1 acetoacetate--CoA ligase [Epidermidibacterium keratini]	-
Contig1	822894	824096	+	1203	GENE_00750	Prodigal:002006	CDS	.	3.5.4.42	.	O52063	.	.	atzC	YAHJ	Uncharacterized protein YahJ	amidohydrolase family protein [Epidermidibacterium keratini] QHC02307.1 amidohydrolase family protein [Epidermidibacterium keratini]	Metal-dependent hydrolase, composite domain superfamily
Contig1	824297	824707	-	411	GENE_00751	Prodigal:002006	CDS	.	.	.	.	.	.	.	.	.	nuclear transport factor 2 family protein [Epidermidibacterium keratini] QHB99949.1 nuclear transport factor 2 family protein [Epidermidibacterium keratini]	-
Contig1	824840	825256	-	417	GENE_00752	Prodigal:002006	CDS	.	.	.	.	.	.	.	.	.	VOC family protein [Epidermidibacterium keratini] QHB99948.1 glyoxalase [Epidermidibacterium keratini]	Vicinal oxygen chelate (VOC) domain
Contig1	825331	825951	+	621	GENE_00753	Prodigal:002006	CDS	.	.	.	.	.	.	.	.	.	alpha/beta hydrolase [Epidermidibacterium keratini] QHB99947.1 alpha/beta hydrolase [Epidermidibacterium keratini]	Alpha/Beta hydrolase fold
Contig1	825948	826739	-	792	GENE_00754	Prodigal:002006	CDS	.	.	.	.	.	.	.	BTR	HTH-type transcriptional activator Btr	helix-turn-helix domain-containing protein [Epidermidibacterium keratini] QHB99946.1 helix-turn-helix domain-containing protein [Epidermidibacterium keratini]	-
Contig1	826815	827462	+	648	GENE_00755	Prodigal:002006	CDS	.	.	.	.	.	.	.	IYD1	Iodotyrosine deiodinase 1	nitroreductase family protein [Epidermidibacterium keratini] QHB99945.1 nitroreductase [Epidermidibacterium keratini]	Nitroreductase-like
Contig1	827688	830909	+	3222	GENE_00756	Prodigal:002006	CDS	.	.	MF_01210_B	.	.	.	carB_1	PYC	Pyruvate carboxylase	ATP-grasp domain-containing protein [Epidermidibacterium keratini] QHB99944.1 ATP-grasp domain-containing protein [Epidermidibacterium keratini]	-
Contig1	830906	831478	+	573	GENE_00757	Prodigal:002006	CDS	.	.	.	.	.	.	.	SRPR	HTH-type transcriptional regulator SrpR	TetR family transcriptional regulator [Epidermidibacterium keratini] QHB99943.1 TetR family transcriptional regulator [Epidermidibacterium keratini]	-
Contig1	831475	832410	-	936	GENE_00758	Prodigal:002006	CDS	COG1273	.	.	A0R3S7	.	.	ku	KU	Non-homologous end joining protein Ku	Ku protein [Epidermidibacterium keratini] QHB99942.1 Ku protein [Epidermidibacterium keratini]	Non-homologous end joining protein Ku, prokaryotic type
Contig1	832461	834896	+	2436	GENE_00759	Prodigal:002006	CDS	COG1793	.	.	P9WNV3	.	.	ligD_1	LIGD	Multifunctional non-homologous end joining DNA repair protein LigD	ATP-dependent DNA ligase [Epidermidibacterium keratini] QHB99941.1 ATP-dependent DNA ligase [Epidermidibacterium keratini]	-
Contig1	835003	835617	-	615	GENE_00760	Prodigal:002006	CDS	COG2109	2.5.1.17	.	P31570	.	.	btuR	BTUR	Corrinoid adenosyltransferase	cob(I)yrinic acid a,c-diamide adenosyltransferase [Epidermidibacterium keratini] QHB99940.1 cob(I)yrinic acid a,c-diamide adenosyltransferase [Epidermidibacterium keratini]	ATP:cob(I)alamin adenosyltransferase CobA/CobO/ButR
Contig1	835730	836119	-	390	GENE_00761	Prodigal:002006	CDS	.	7.1.1.6	MF_01335	.	.	.	petC	UCRI	Cytochrome b6-f complex iron-sulfur subunit	Rieske 2Fe-2S domain-containing protein [Epidermidibacterium keratini] QHC02306.1 Rieske 2Fe-2S domain-containing protein [Epidermidibacterium keratini]	Rieske [2Fe-2S] iron-sulphur domain superfamily
Contig1	836231	837760	-	1530	GENE_00762	Prodigal:002006	CDS	COG2072	1.14.13.-	.	P9WNF9	.	.	ethA	ETHA	FAD-containing monooxygenase EthA	NAD(P)-binding domain-containing protein [Epidermidibacterium keratini] QHB99939.1 NAD(P)-binding domain-containing protein [Epidermidibacterium keratini]	-
Contig1	837854	839164	-	1311	GENE_00763	Prodigal:002006	CDS	.	.	.	.	.	.	.	GP	Envelopment polyprotein	Cys-Gln thioester bond-forming surface protein [Epidermidibacterium keratini] QHB99938.1 Cys-Gln thioester bond-forming surface protein [Epidermidibacterium keratini]	Thioester domain
Contig1	839277	839912	-	636	GENE_00764	Prodigal:002006	CDS	.	4.1.2.-	.	P0DTQ0	.	.	drdA	FUCA	L-fuculose phosphate aldolase	class II aldolase/adducin family protein [Epidermidibacterium keratini] QHB99937.1 class II aldolase/adducin family protein [Epidermidibacterium keratini]	Class II aldolase/adducin N-terminal domain superfamily
Contig1	839926	841287	-	1362	GENE_00765	Prodigal:002006	CDS	.	2.9.1.1	MF_00423	.	.	.	selA	SELA	L-seryl-tRNA(Sec) selenium transferase	L-seryl-tRNA(Sec) selenium transferase [Epidermidibacterium keratini] QHB99936.1 L-seryl-tRNA(Sec) selenium transferase [Epidermidibacterium keratini]	L-seryl-tRNA(Sec) selenium transferase
Contig1	841493	841585	-	93	GENE_00766	Aragorn:001002	tRNA	.	.	.	.	.	.	.
Contig1	841639	842631	+	993	GENE_00767	Prodigal:002006	CDS	COG0709	2.7.9.3	.	P16456	.	.	selD	SELD	Selenide, water dikinase	selenide, water dikinase SelD [Epidermidibacterium keratini] QHB99935.1 selenide, water dikinase SelD [Epidermidibacterium keratini]	Selenophosphate synthetase, class I
Contig1	842649	843449	+	801	GENE_00768	Prodigal:002006	CDS	.	.	.	.	.	.	.	.	.	thioesterase family protein [Epidermidibacterium keratini] QHB99934.1 thioesterase family protein [Epidermidibacterium keratini]	-
Contig1	844213	845202	+	990	GENE_00769	Prodigal:002006	CDS	.	.	MF_01534	.	.	.	rhaS_2	ANDR	Anthranilate 1,2-dioxygenase regulatory protein	helix-turn-helix domain-containing protein [Epidermidibacterium keratini] QHB99933.1 helix-turn-helix domain-containing protein [Epidermidibacterium keratini]	-
Contig1	845223	846521	-	1299	GENE_00770	Prodigal:002006	CDS	.	.	.	P28793	.	.	fadB_3	ECHP	Peroxisomal bifunctional enzyme	3-hydroxyacyl-CoA dehydrogenase [Epidermidibacterium keratini] QHC02305.1 3-hydroxyacyl-CoA dehydrogenase[Epidermidibacterium keratini]	-
Contig1	846661	847923	+	1263	GENE_00771	Prodigal:002006	CDS	.	.	.	A0LNN5	.	.	.	SFMCT	L-lactate transporter	MFS transporter [Epidermidibacterium keratini] QHB99932.1 MFS transporter [Epidermidibacterium keratini]	Major facilitator superfamily domain
Contig1	847892	849298	-	1407	GENE_00772	Prodigal:002006	CDS	.	.	.	.	.	.	.	.	.	hypothetical protein [Epidermidibacterium keratini] QHB99931.1 hypothetical protein EK0264_06295 [Epidermidibacterium keratini]	Cytosine permease
Contig1	849350	850531	-	1182	GENE_00773	Prodigal:002006	CDS	.	3.5.2.18	.	Q0QLE9	.	.	Ena	ENA	Enamidase	amidohydrolase family protein [Epidermidibacterium keratini]	Metal-dependent hydrolase, composite domain superfamily
Contig1	850524	851165	-	642	GENE_00774	Prodigal:002006	CDS	COG1335	3.5.1.110	.	P75897	.	.	rutB	RUTB	Ureidoacrylate amidohydrolase RutB	isochorismatase family protein [Epidermidibacterium keratini] QHB99929.1 isochorismatase family protein [Epidermidibacterium keratini]	Isochorismatase-like superfamily
Contig1	851162	851737	-	576	GENE_00775	Prodigal:002006	CDS	.	.	.	.	.	.	.	.	.	amino acid synthesis family protein [Epidermidibacterium keratini] QHB99928.1 amino acid synthesis family protein [Epidermidibacterium keratini]	BB2672 superfamily
Contig1	851816	852391	-	576	GENE_00776	Prodigal:002006	CDS	.	.	.	.	.	.	.	.	.	amino acid synthesis family protein [Epidermidibacterium keratini] QHB99927.1 amino acid synthesis family protein [Epidermidibacterium keratini]	BB2672 superfamily
Contig1	852403	853191	-	789	GENE_00777	Prodigal:002006	CDS	COG1414	.	.	P0ACN4	.	.	allR_1	ALLR	HTH-type transcriptional repressor AllR	helix-turn-helix domain-containing protein [Epidermidibacterium keratini] QHB99926.1 helix-turn-helix domain-containing protein [Epidermidibacterium keratini]	-
Contig1	853309	853839	-	531	GENE_00778	Prodigal:002006	CDS	.	.	.	.	.	.	.	.	.	hypothetical protein [Epidermidibacterium keratini] QHB99925.1 hypothetical protein EK0264_06265 [Epidermidibacterium keratini]	.
Contig1	854031	854107	-	77	GENE_00779	Aragorn:001002	tRNA	.	.	.	.	.	.	.
Contig1	854144	854218	-	75	GENE_00780	Aragorn:001002	tRNA	.	.	.	.	.	.	.
Contig1	854253	854326	-	74	GENE_00781	Aragorn:001002	tRNA	.	.	.	.	.	.	.
Contig1	854459	856063	-	1605	GENE_00782	Prodigal:002006	CDS	.	.	.	.	.	.	.	.	.	metallophosphoesterase [Epidermidibacterium keratini] QHB99924.1 metallophosphoesterase [Epidermidibacterium keratini]	Metallo-dependent phosphatase-like
Contig1	856101	857240	-	1140	GENE_00783	Prodigal:002006	CDS	.	2.8.3.19	.	A9X6P9	.	.	uctC_2	AMACR	Alpha-methylacyl-CoA racemase	CoA transferase [Epidermidibacterium keratini] QHB99923.1 CoA transferase [Epidermidibacterium keratini]	CoA-transferase family III domain superfamily
Contig1	857420	859060	+	1641	GENE_00784	Prodigal:002006	CDS	COG0318	6.2.1.-	.	P38135	.	.	fadK	YNGI	Putative acyl-CoA synthetase YngI	AMP-binding protein [Epidermidibacterium keratini] QHB99922.1 AMP-binding protein [Epidermidibacterium keratini]	-
Contig1	859199	859600	-	402	GENE_00785	Prodigal:002006	CDS	.	.	.	.	.	.	.	.	.	DUF4259 domain-containing protein [Epidermidibacterium keratini] QHB99921.1 DUF4259 domain-containing protein[Epidermidibacterium keratini]	Protein of unknown function DUF4259
Contig1	859722	860942	-	1221	GENE_00786	Prodigal:002006	CDS	.	.	.	.	.	.	.	.	.	MFS transporter [Epidermidibacterium keratini] QHB99920.1 MFS transporter [Epidermidibacterium keratini]	Major facilitator superfamily domain
Contig1	860927	861700	-	774	GENE_00787	Prodigal:002006	CDS	.	4.2.1.17	.	G4V4T7	.	.	dpgD_2	HPCD	3-hydroxypropionyl-coenzyme A dehydratase	enoyl-CoA hydratase/isomerase family protein [Epidermidibacterium keratini] QHB99919.1 enoyl-CoA hydratase/isomerase family protein [Epidermidibacterium keratini]	ClpP/crotonase-like domain superfamily
Contig1	861697	862779	-	1083	GENE_00788	Prodigal:002006	CDS	COG1960	1.3.1.108	.	H6LGM6	.	.	carC_1	ACDC	Probable acyl-CoA dehydrogenase YngJ	acyl-CoA dehydrogenase family protein [Epidermidibacterium keratini] QHB99918.1 acyl-CoA dehydrogenase [Epidermidibacterium keratini]	-
Contig1	862776	863909	-	1134	GENE_00789	Prodigal:002006	CDS	.	1.3.99.-	.	P71858	.	.	.	CHSE3	Acyl-CoA dehydrogenase FadE34	acyl-CoA dehydrogenase family protein [Epidermidibacterium keratini] QHB99917.1 acyl-CoA dehydrogenase [Epidermidibacterium keratini]	-
Contig1	863912	865177	-	1266	GENE_00790	Prodigal:002006	CDS	.	2.8.3.17	.	Q93AM1	.	.	fldA	SUCHY	Succinate--hydroxymethylglutarate CoA-transferase	CoA transferase [Epidermidibacterium keratini] QHB99916.1 hypothetical protein EK0264_06205 [Epidermidibacterium keratini]	CoA-transferase family III domain superfamily
Contig1	865177	866265	-	1089	GENE_00791	Prodigal:002006	CDS	.	7.6.2.8	MF_01005	.	.	.	btuD_4	APPF	Oligopeptide transport ATP-binding protein AppF	ATP-binding cassette domain-containing protein [Epidermidibacterium keratini] QHB99915.1 ATP-binding cassette domain-containing protein [Epidermidibacterium keratini]	-
Contig1	866262	867296	-	1035	GENE_00792	Prodigal:002006	CDS	COG0444	.	.	P0AAG0	.	.	dppD_1	Y3317	Putative peptide import ATP-binding protein BAB2_0817	ATP-binding cassette domain-containing protein [Epidermidibacterium keratini] QHB99914.1 ATP-binding cassette domain-containing protein [Epidermidibacterium keratini]	-
Contig1	867296	868297	-	1002	GENE_00793	Prodigal:002006	CDS	COG1173	.	.	P75799	.	.	gsiD_3	DPPC	Dipeptide transport system permease protein DppC	ABC transporter permease subunit [Epidermidibacterium keratini] QHB99913.1 ABC transporter permease subunit[Epidermidibacterium keratini]	-
Contig1	868294	869235	-	942	GENE_00794	Prodigal:002006	CDS	COG0601	.	.	P75798	.	.	gsiC_2	Y209	Putative peptide transport system permease protein BMEII0209	ABC transporter permease subunit [Epidermidibacterium keratini] QHB99912.1 ABC transporter permease subunit[Epidermidibacterium keratini]	-
Contig1	869293	870876	-	1584	GENE_00795	Prodigal:002006	CDS	.	.	.	.	.	.	.	GSIB	Glutathione-binding protein GsiB	hypothetical protein [Epidermidibacterium keratini] QHB99911.1 hypothetical protein EK0264_06180 [Epidermidibacterium keratini]	Peptide/nickel binding protein, MppA-type
Contig1	870906	871643	-	738	GENE_00796	Prodigal:002006	CDS	.	4.2.1.17	.	P9WNN5	.	.	.	ECH14	Probable enoyl-CoA hydratase echA14	enoyl-CoA hydratase/isomerase family protein [Epidermidibacterium keratini] QHB99910.1 enoyl-CoA hydratase/isomerase family protein [Epidermidibacterium keratini]	-
Contig1	871661	873838	-	2178	GENE_00797	Prodigal:002006	CDS	.	6.2.1.34	.	A0A2P1BT06	.	.	FCS1_1	ACD1	Acetate--CoA ligase [ADP-forming] I	acetate--CoA ligase family protein [Epidermidibacterium keratini] QHB99909.1 CoA-binding protein [Epidermidibacterium keratini]	-
Contig1	874158	874826	+	669	GENE_00798	Prodigal:002006	CDS	.	.	.	.	.	.	.	.	.	TetR family transcriptional regulator [Epidermidibacterium keratini] QHB99908.1 TetR family transcriptional regulator [Epidermidibacterium keratini]	-
Contig1	874823	875854	-	1032	GENE_00799	Prodigal:002006	CDS	.	1.-.-.-	.	O53565	.	.	.	Y3520	Putative coenzyme F420-dependent oxidoreductase Rv3520c	LLM class F420-dependent oxidoreductase [Epidermidibacterium keratini] QHB99907.1 LLM class F420-dependent oxidoreductase [Epidermidibacterium keratini]	Luciferase-like domain superfamily
Contig1	875943	876434	+	492	GENE_00800	Prodigal:002006	CDS	.	.	.	.	.	.	.	.	.	pyridoxamine 5'-phosphate oxidase family protein [Epidermidibacterium keratini] QHB99906.1 pyridoxamine 5'-phosphate oxidase family protein [Epidermidibacterium keratini]	-
Contig1	876439	877053	-	615	GENE_00801	Prodigal:002006	CDS	.	.	MF_00768	.	.	.	betI_5	BETI	HTH-type transcriptional regulator BetI	WHG domain-containing protein [Epidermidibacterium keratini] QHB99905.1 TetR family transcriptional regulator[Epidermidibacterium keratini]	-
Contig1	877082	877720	+	639	GENE_00802	Prodigal:002006	CDS	.	1.7.1.17	MF_01216	.	.	.	azoR	Y1544	Uncharacterized NAD(P)H oxidoreductase HI_1544	NAD(P)H-dependent oxidoreductase [Epidermidibacterium keratini] QHB99904.1 flavodoxin family protein [Epidermidibacterium keratini]	Flavoprotein-like superfamily
Contig1	877783	878436	+	654	GENE_00803	Prodigal:002006	CDS	.	.	.	.	.	.	.	LON	Lon protease	LON peptidase substrate-binding domain-containing protein [Epidermidibacterium keratini] QHB99903.1 peptidase S16 [Epidermidibacterium keratini]	-
Contig1	878608	878681	+	74	GENE_00804	Aragorn:001002	tRNA	.	.	.	.	.	.	.
Contig1	879016	879897	+	882	GENE_00805	Prodigal:002006	CDS	.	.	.	.	.	.	.	.	.	hypothetical protein [Epidermidibacterium keratini] QHB99902.1 hypothetical protein EK0264_06130 [Epidermidibacterium keratini]	-
Contig1	880251	881630	-	1380	GENE_00806	Prodigal:002006	CDS	.	.	.	.	.	.	.	.	.	PepSY domain-containing protein [Epidermidibacterium keratini] QHB99901.1 PepSY domain-containing protein[Epidermidibacterium keratini]	-
Contig1	881627	882223	-	597	GENE_00807	Prodigal:002006	CDS	.	.	.	.	.	.	.	.	.	DUF5134 domain-containing protein [Epidermidibacterium keratini] QHC02304.1 DUF5134 domain-containing protein[Epidermidibacterium keratini]	Protein of unknown function DUF5134
Contig1	882370	882891	-	522	GENE_00808	Prodigal:002006	CDS	COG0350	2.1.1.63	.	P9WJW5	.	.	ogt_2	OGT	Methylated-DNA--protein-cysteine methyltransferase	methylated-DNA--[protein]-cysteine S-methyltransferase [Epidermidibacterium keratini] QHB99900.1 methylated-DNA--[protein]-cysteine S-methyltransferase [Epidermidibacterium keratini]	-
Contig1	882908	883951	-	1044	GENE_00809	Prodigal:002006	CDS	.	.	.	.	.	.	.	.	.	MFS transporter [Epidermidibacterium keratini] QHC02303.1 MFS transporter [Epidermidibacterium keratini]	MFS transporter superfamily
Contig1	884137	884802	+	666	GENE_00810	Prodigal:002006	CDS	.	.	.	.	.	.	.	TAM	Trans-aconitate 2-methyltransferase	methyltransferase domain-containing protein [Epidermidibacterium keratini] QHB99899.1 methyltransferase domain-containing protein [Epidermidibacterium keratini]	-
Contig1	884864	885235	-	372	GENE_00811	Prodigal:002006	CDS	.	2.1.1.182	MF_00607	.	.	.	rsmA	ERMM	rRNA adenine N-6-methyltransferase	methyltransferase [Epidermidibacterium keratini] QHB99898.1 methyltransferase [Epidermidibacterium keratini]	Ribosomal RNA adenine methyltransferase KsgA/Erm
Contig1	885696	887249	-	1554	GENE_00812	Prodigal:002006	CDS	COG0318	6.2.1.3	.	O07610	.	.	lcfB_6	MENE	2-succinylbenzoate--CoA ligase	long-chain-fatty-acid--CoA ligase [Epidermidibacterium keratini] QHC02302.1 long-chain-fatty-acid--CoA ligase[Epidermidibacterium keratini]	-
Contig1	887246	888520	-	1275	GENE_00813	Prodigal:002006	CDS	.	1.3.1.95	.	G3KIM8	.	.	acrC_2	ACRC	Acryloyl-CoA reductase (NADH)	acyl-CoA dehydrogenase family protein [Epidermidibacterium keratini] QHB99897.1 acyl-CoA dehydrogenase [Epidermidibacterium keratini]	-
Contig1	888638	889318	+	681	GENE_00814	Prodigal:002006	CDS	.	.	MF_00768	.	.	.	betI_6	KSTR2	HTH-type transcriptional repressor KstR2	TetR family transcriptional regulator [Epidermidibacterium keratini] QHB99896.1 TetR family transcriptional regulator [Epidermidibacterium keratini]	-
Contig1	889315	890664	+	1350	GENE_00815	Prodigal:002006	CDS	.	.	.	.	.	.	.	ACD10	Acyl-CoA dehydrogenase family member 10	phosphotransferase [Epidermidibacterium keratini] QHB99895.1 phosphotransferase [Epidermidibacterium keratini]	Protein kinase-like domain superfamily
Contig1	890661	891863	+	1203	GENE_00816	Prodigal:002006	CDS	.	.	.	A0LNN5	.	.	.	MOT12	Monocarboxylate transporter 12	MFS transporter [Epidermidibacterium keratini] QHB99894.1 MFS transporter [Epidermidibacterium keratini]	-
Contig1	891860	893191	-	1332	GENE_00817	Prodigal:002006	CDS	.	.	.	Q0ZAH6	.	.	nhaP_1	NAH2	Probable Na(+)/H(+) antiporter C3A11.09	cation:proton antiporter [Epidermidibacterium keratini] QHB99893.1 sodium:proton antiporter [Epidermidibacterium keratini]	Cation/H+ exchanger
Contig1	893453	893899	+	447	GENE_00818	Prodigal:002006	CDS	COG2259	1.-.-.-	.	P96694	.	.	mhqP	MHQP	Putative oxidoreductase MhqP	DoxX family membrane protein [Epidermidibacterium keratini] QHB99892.1 DoxX family membrane protein [Epidermidibacterium keratini]	-
Contig1	893907	894377	-	471	GENE_00819	Prodigal:002006	CDS	.	.	.	.	.	.	.	.	.	hypothetical protein [Epidermidibacterium keratini] QHB99891.1 hypothetical protein EK0264_06060 [Epidermidibacterium keratini]	START-like domain superfamily
Contig1	894492	896039	+	1548	GENE_00820	Prodigal:002006	CDS	COG0318	6.2.1.3	.	O07610	.	.	lcfB_7	LCFB	Long-chain-fatty-acid--CoA ligase	AMP-binding protein [Epidermidibacterium keratini] QHB99890.1 AMP-binding protein [Epidermidibacterium keratini]	-
Contig1	896036	897601	-	1566	GENE_00821	Prodigal:002006	CDS	.	.	.	.	.	.	.	.	.	TM0106 family RecB-like putative nuclease [Epidermidibacterium keratini] QHB99889.1 TM0106 family RecB-like putative nuclease [Epidermidibacterium keratini]	RecB family nuclease, TM0106, putative
Contig1	897794	898990	+	1197	GENE_00822	Prodigal:002006	CDS	.	1.14.-.-	.	Q8RN03	.	.	.	C5C4	Cytochrome P450 165C4	cytochrome P450 [Epidermidibacterium keratini] QHB99888.1 cytochrome P450 [Epidermidibacterium keratini]	Cytochrome P450 superfamily
Contig1	899001	899786	+	786	GENE_00823	Prodigal:002006	CDS	.	1.1.1.127	.	Q05528	.	.	kduD	FABG	3-oxoacyl-[acyl-carrier-protein] reductase FabG	glucose 1-dehydrogenase [Epidermidibacterium keratini] QHB99887.1 glucose 1-dehydrogenase [Epidermidibacterium keratini]	-
Contig1	899808	900986	-	1179	GENE_00824	Prodigal:002006	CDS	.	.	.	.	.	.	.	.	.	hypothetical protein [Epidermidibacterium keratini] QHB99886.1 hypothetical protein EK0264_06035 [Epidermidibacterium keratini]	-
Contig1	901233	903569	-	2337	GENE_00825	Prodigal:002006	CDS	.	1.6.99.1	MF_01614	.	.	.	namA	SDGC	Salicyloyl-CoA 5-hydroxylase	bifunctional salicylyl-CoA 5-hydroxylase/oxidoreductase [Epidermidibacterium keratini] QHB99885.1 bifunctional salicylyl-CoA 5-hydroxylase/oxidoreductase [Epidermidibacterium keratini]	-
Contig1	903566	905191	-	1626	GENE_00826	Prodigal:002006	CDS	.	6.2.1.25	.	Q8GQN9	.	.	bclA_2	BCLA	Benzoate--CoA ligase	AMP-binding protein [Epidermidibacterium keratini] QHB99884.1 AMP-binding protein [Epidermidibacterium keratini]	-
Contig1	905389	906129	+	741	GENE_00827	Prodigal:002006	CDS	COG3327	.	.	P76086	.	.	paaX_2	PAAX	Transcriptional repressor PaaX	PaaX family transcriptional regulator [Streptosporangiales bacterium]	Phenylacetic acid degradation operon negative regulatory protein PaaX
Contig1	906138	906530	-	393	GENE_00828	Prodigal:002006	CDS	COG0251	.	.	P44839	.	.	.	RIDA	2-iminobutanoate/2-iminopropanoate deaminase	RidA family protein [Epidermidibacterium keratini] QHB99883.1 RidA family protein [Epidermidibacterium keratini]	RutC-like superfamily
Contig1	906527	907300	-	774	GENE_00829	Prodigal:002006	CDS	.	1.1.1.100	.	P99093	.	.	fabG_2	FABG	3-oxoacyl-[acyl-carrier-protein] reductase FabG	SDR family NAD(P)-dependent oxidoreductase [Epidermidibacterium keratini] QHB99882.1 SDR family NAD(P)-dependent oxidoreductase [Epidermidibacterium keratini]	-
Contig1	907374	908174	+	801	GENE_00830	Prodigal:002006	CDS	COG0447	4.1.3.36	.	P23966	.	.	menB_1	MENB	1,4-dihydroxy-2-naphthoyl-CoA synthase	enoyl-CoA hydratase/isomerase family protein [Epidermidibacterium keratini] QHB99881.1 1,4-dihydroxy-2-naphthoyl-CoA synthase [Epidermidibacterium keratini]	1,4-Dihydroxy-2-naphthoyl-CoA synthase, MenB
Contig1	908290	908859	-	570	GENE_00831	Prodigal:002006	CDS	.	.	.	.	.	.	.	.	.	carboxymuconolactone decarboxylase family protein [Epidermidibacterium keratini] QHB99880.1 carboxymuconolactone decarboxylase family protein [Epidermidibacterium keratini]	AhpD-like
Contig1	908901	910529	-	1629	GENE_00832	Prodigal:002006	CDS	.	2.7.11.1	MF_01957	.	.	.	pknD_2	PRKC	Serine/threonine-protein kinase PrkC	protein kinase [Epidermidibacterium keratini] QHB99879.1 protein kinase [Epidermidibacterium keratini]	-
Contig1	910744	911277	+	534	GENE_00833	Prodigal:002006	CDS	.	.	.	.	.	.	.	.	.	hypothetical protein [Epidermidibacterium keratini] QHB99878.1 hypothetical protein EK0264_05990 [Epidermidibacterium keratini]	.
Contig1	911377	912375	+	999	GENE_00834	Prodigal:002006	CDS	COG1088	4.2.1.46	.	A0QSK6	.	.	rmlB	RMLB	dTDP-glucose 4,6-dehydratase	dTDP-glucose 4,6-dehydratase [Epidermidibacterium keratini] QHC02301.1 dTDP-glucose 4,6-dehydratase [Epidermidibacterium keratini]	NAD(P)-binding domain superfamily
Contig1	912475	913029	+	555	GENE_00835	Prodigal:002006	CDS	.	.	.	.	.	.	.	.	.	Uma2 family endonuclease [Epidermidibacterium keratini] QHB99877.1 Uma2 family endonuclease [Epidermidibacterium keratini]	Restriction endonuclease type II-like
Contig1	913033	913395	-	363	GENE_00836	Prodigal:002006	CDS	.	.	.	.	.	.	.	NOLA	Nodulation protein NolA (Fragment)	MerR family transcriptional regulator [Epidermidibacterium keratini] QHB99876.1 MerR family transcriptional regulator [Epidermidibacterium keratini]	-
Contig1	913431	914546	+	1116	GENE_00837	Prodigal:002006	CDS	COG1902	1.3.1.-	.	P77258	.	.	nemA_1	OPR3	12-oxophytodienoate reductase 3	alkene reductase [Epidermidibacterium keratini] QHB99875.1 alkene reductase [Epidermidibacterium keratini]	Aldolase-type TIM barrel
Contig1	914552	915682	-	1131	GENE_00838	Prodigal:002006	CDS	.	6.3.2.4	.	P63892	.	.	ddl	DDL	D-alanine--D-alanine ligase	D-alanine--D-alanine ligase [Epidermidibacterium keratini] QHB99874.1 D-alanine--D-alanine ligase [Epidermidibacterium keratini]	D-alanine--D-alanine ligase
Contig1	915693	916247	-	555	GENE_00839	Prodigal:002006	CDS	.	.	.	.	.	.	.	GUAA	Probable GMP synthase [glutamine-hydrolyzing]	GNAT family N-acetyltransferase [Epidermidibacterium keratini] QHB99873.1 GNAT family N-acetyltransferase[Epidermidibacterium keratini]	-
Contig1	916392	917711	+	1320	GENE_00840	Prodigal:002006	CDS	COG0770	6.3.2.10	.	P11880	.	.	murF	MURF	UDP-N-acetylmuramoyl-tripeptide--D-alanyl-D-alanine ligase	UDP-N-acetylmuramoyl-tripeptide--D-alanyl-D-alanine ligase [Epidermidibacterium keratini] QHB99872.1 UDP-N-acetylmuramoyl-tripeptide--D-alanyl-D-alanine ligase [Epidermidibacterium keratini]	-
Contig1	917713	918459	+	747	GENE_00841	Prodigal:002006	CDS	COG2099	1.3.1.54	.	P9WP89	.	.	cobK	COBK	Precorrin-6A reductase	cobalt-precorrin-6A reductase [Epidermidibacterium keratini] QHB99871.1 cobalt-precorrin-6A reductase [Epidermidibacterium keratini]	Precorrin-6x reductase
Contig1	918470	919432	-	963	GENE_00842	Prodigal:002006	CDS	.	4.99.1.4	MF_01646	.	.	.	cysG_1	CYSG	Siroheme synthase	uroporphyrinogen-III C-methyltransferase [Epidermidibacterium keratini]	-
Contig1	919422	920864	-	1443	GENE_00843	Prodigal:002006	CDS	COG1797	6.3.5.9	.	P9WP97	.	.	cobB_1	COBB	Hydrogenobyrinate a,c-diamide synthase	cobyrinate a,c-diamide synthase [Epidermidibacterium keratini] QHB99869.1 cobyrinate a,c-diamide synthase[Epidermidibacterium keratini]	Cobyrinic acid a,c-diamide synthase CbiA
Contig1	920864	922906	-	2043	GENE_00844	Prodigal:002006	CDS	COG1239	.	.	P9WPR3	.	.	.	Y2850	Uncharacterized protein Rv2850c	putative cobaltochelatase [Epidermidibacterium keratini] QHB99868.1 putative cobaltochelatase [Epidermidibacterium keratini]	Cobaltochelatase subunit, putative
Contig1	923126	924424	+	1299	GENE_00845	Prodigal:002006	CDS	.	2.1.1.132	.	P21921	.	.	cobL	COBL	Precorrin-6Y C(5,15)-methyltransferase [decarboxylating]	precorrin-6y C5,15-methyltransferase (decarboxylating) subunit CbiE [Epidermidibacterium keratini] QHB99867.1 precorrin-6y C5,15-methyltransferase (decarboxylating) subunit CbiE [Epidermidibacterium keratini]	Cobalamin (vitamin B12) biosynthesis CobL/Precorrin-6Y C(5,15)-methyltransferase
Contig1	924421	925206	+	786	GENE_00846	Prodigal:002006	CDS	.	2.1.1.133	.	P21922	.	.	cobM	COBM	Precorrin-4 C(11)-methyltransferase	precorrin-4 C(11)-methyltransferase [Epidermidibacterium keratini] QHB99866.1 precorrin-4 C(11)-methyltransferase[Epidermidibacterium keratini]	-
Contig1	925228	925794	-	567	GENE_00847	Prodigal:002006	CDS	.	.	.	.	.	.	.	.	.	TetR family transcriptional regulator [Epidermidibacterium keratini] QHB99865.1 TetR family transcriptional regulator [Epidermidibacterium keratini]	-
Contig1	925876	926439	+	564	GENE_00848	Prodigal:002006	CDS	.	.	.	.	.	.	.	YWJB	Uncharacterized protein YwjB	dihydrofolate reductase family protein [Epidermidibacterium keratini] QHB99864.1 dihydrofolate reductase [Epidermidibacterium keratini]	Dihydrofolate reductase-like domain superfamily
Contig1	926464	927792	+	1329	GENE_00849	Prodigal:002006	CDS	.	.	.	.	.	.	.	.	.	DUF2252 family protein [Epidermidibacterium keratini] QHB99863.1 DUF2252 domain-containing protein [Epidermidibacterium keratini]	Protein of unknown function DUF2252
Contig1	927984	928670	+	687	GENE_00850	Prodigal:002006	CDS	COG0310	.	.	D5AUZ9	.	.	cbiM	CBIM	Cobalt transport protein CbiM	energy-coupling factor ABC transporter permease [Epidermidibacterium keratini] QHB99862.1 energy-coupling factor ABC transporter permease [Epidermidibacterium keratini]	Cobalamin (vitamin B12) transport protein CbiM
Contig1	928667	929032	+	366	GENE_00851	Prodigal:002006	CDS	.	.	MF_00330	.	.	.	cbiN	CBIN	Cobalt transport protein CbiN	energy-coupling factor ABC transporter substrate-binding protein [Epidermidibacterium keratini] QHB99861.1 energy-coupling factor ABC transporter substrate-binding protein[Epidermidibacterium keratini]	Cobalt transport protein CbiN
Contig1	929029	929793	+	765	GENE_00852	Prodigal:002006	CDS	COG0619	.	.	D5AUZ7	.	.	cbiQ	CBIQ	Cobalt transport protein CbiQ	cobalt ECF transporter T component CbiQ [Epidermidibacterium keratini] QHB99860.1 cobalt ECF transporter T component CbiQ [Epidermidibacterium keratini]	-
Contig1	929781	930623	+	843	GENE_00853	Prodigal:002006	CDS	COG1122	3.6.3.-	.	O68106	.	.	cbiO	YCOBA	Putative ABC transporter ATP-binding protein in cobA 5'region	ATP-binding cassette domain-containing protein [Epidermidibacterium keratini] QHB99859.1 ATP-binding cassette domain-containing protein [Epidermidibacterium keratini]	-
Contig1	930620	931195	-	576	GENE_00854	Prodigal:002006	CDS	.	.	.	.	.	.	.	.	.	alkaline shock response membrane anchor protein AmaP [Epidermidibacterium keratini] QHB99858.1 alkaline shock response membrane anchor protein AmaP [Epidermidibacterium keratini]	.
Contig1	931201	931740	-	540	GENE_00855	Prodigal:002006	CDS	.	.	.	.	.	.	.	.	.	alkaline shock response membrane anchor protein AmaP [Epidermidibacterium keratini] QHB99857.1 alkaline shock response membrane anchor protein AmaP [Epidermidibacterium keratini]	.
Contig1	931745	932176	-	432	GENE_00856	Prodigal:002006	CDS	.	.	.	.	.	.	.	.	.	Asp23/Gls24 family envelope stress response protein [Epidermidibacterium keratini] QHB99856.1 Asp23/Gls24 family envelope stress response protein [Epidermidibacterium keratini]	Alkaline shock protein Asp23
Contig1	932173	932355	-	183	GENE_00857	Prodigal:002006	CDS	.	.	.	.	.	.	.	.	.	DUF2273 domain-containing protein [Epidermidibacterium keratini] QHB99855.1 DUF2273 domain-containing protein[Epidermidibacterium keratini]	.
Contig1	932376	932624	-	249	GENE_00858	Prodigal:002006	CDS	.	.	.	.	.	.	.	.	.	hypothetical protein [Epidermidibacterium keratini] QHB99854.1 hypothetical protein EK0264_05865 [Epidermidibacterium keratini]	.
Contig1	932621	933046	-	426	GENE_00859	Prodigal:002006	CDS	.	.	.	.	.	.	.	.	.	Asp23/Gls24 family envelope stress response protein [Epidermidibacterium keratini] QHB99853.1 Asp23/Gls24 family envelope stress response protein [Epidermidibacterium keratini]	-
Contig1	933046	933549	-	504	GENE_00860	Prodigal:002006	CDS	.	.	.	.	.	.	.	ASP23	Alkaline shock protein 23	Asp23/Gls24 family envelope stress response protein [Epidermidibacterium keratini] QHC02300.1 Asp23/Gls24 family envelope stress response protein [Epidermidibacterium keratini]	-
Contig1	933761	934522	-	762	GENE_00861	Prodigal:002006	CDS	.	.	.	.	.	.	.	COBF	Precorrin-6A synthase [deacetylating]	precorrin-6A synthase (deacetylating) [Epidermidibacterium keratini] QHB99852.1 precorrin-6A synthase (deacetylating)[Epidermidibacterium keratini]	Precorrin-6A synthase [deacetylating]
Contig1	934635	935249	+	615	GENE_00862	Prodigal:002006	CDS	.	.	.	.	.	.	.	.	.	hypothetical protein [Epidermidibacterium keratini] QHB99851.1 hypothetical protein EK0264_05845 [Epidermidibacterium keratini]	.
Contig1	935246	935701	+	456	GENE_00863	Prodigal:002006	CDS	.	.	.	.	.	.	.	.	.	hypothetical protein [Epidermidibacterium keratini] QHB99850.1 hypothetical protein EK0264_05840 [Epidermidibacterium keratini]	-
Contig1	935720	936823	-	1104	GENE_00864	Prodigal:002006	CDS	.	.	.	.	.	.	.	LUXA2	Alkanal monooxygenase alpha chain	LLM class flavin-dependent oxidoreductase [Epidermidibacterium keratini] QHB99849.1 LLM class flavin-dependent oxidoreductase [Epidermidibacterium keratini]	Luciferase-like domain superfamily
Contig1	936905	937456	-	552	GENE_00865	Prodigal:002006	CDS	.	.	.	P9WFN1	.	UPF0098 protein Rv2140c	.	Y1794	UPF0098 protein SCO1794	YbhB/YbcL family Raf kinase inhibitor-like protein [Epidermidibacterium keratini] QHB99848.1 YbhB/YbcL family Raf kinase inhibitor-like protein [Epidermidibacterium keratini]	PEBP-like superfamily
Contig1	937499	938329	-	831	GENE_00866	Prodigal:002006	CDS	COG3346	.	.	P9WGA7	.	.	.	Y2259	Uncharacterized SURF1-like protein Mb2259	hypothetical protein [Epidermidibacterium keratini] QHB99847.1 hypothetical protein EK0264_05825 [Epidermidibacterium keratini]	Surfeit locus 1/Shy1
Contig1	938419	939195	-	777	GENE_00867	Prodigal:002006	CDS	COG1117	7.3.2.1	.	P9WQL1	.	.	pstB1	PSTB	Phosphate import ATP-binding protein PstB	phosphate ABC transporter ATP-binding protein [Epidermidibacterium keratini] QHB99846.1 phosphate ABC transporter ATP-binding protein [Epidermidibacterium keratini]	-
Contig1	939234	940322	-	1089	GENE_00868	Prodigal:002006	CDS	.	.	.	.	.	.	.	PSTA	Phosphate transport system permease protein PstA	phosphate ABC transporter permease PstA [Epidermidibacterium keratini] QHB99845.1 phosphate ABC transporter permease PstA [Epidermidibacterium keratini]	-
Contig1	940381	941376	-	996	GENE_00869	Prodigal:002006	CDS	COG0573	.	.	P9WG05	.	.	pstC2	PSTC2	Phosphate transport system permease protein PstC 2	phosphate ABC transporter permease subunit PstC [Epidermidibacterium keratini] QHB99844.1 phosphate ABC transporter permease subunit PstC [Epidermidibacterium keratini]	-
Contig1	941502	942605	-	1104	GENE_00870	Prodigal:002006	CDS	COG0226	.	.	P9WGT7	.	.	pstS3	PSTS3	Phosphate-binding protein PstS 3	phosphate ABC transporter substrate-binding protein PstS [Epidermidibacterium keratini] QHB99843.1 phosphate ABC transporter substrate-binding protein PstS [Epidermidibacterium keratini]	Phosphate ABC transporter, substrate-binding protein PstS
Contig1	942809	943768	-	960	GENE_00871	Prodigal:002006	CDS	COG0456	2.3.1.189	.	Q9KZV0	.	.	mshD_1	MSHD	Mycothiol acetyltransferase	mycothiol synthase [Epidermidibacterium keratini] QHB99842.1 mycothiol synthase [Epidermidibacterium keratini]	Mycothiol acetyltransferase
Contig1	943765	944520	-	756	GENE_00872	Prodigal:002006	CDS	.	.	.	.	.	.	.	GLNR	Transcriptional regulatory protein GlnR	winged helix-turn-helix domain-containing protein [Epidermidibacterium keratini] QHB99841.1 DNA-binding response regulator [Epidermidibacterium keratini]	-
Contig1	944655	945350	+	696	GENE_00873	Prodigal:002006	CDS	.	.	.	.	.	.	.	.	.	LmeA family phospholipid-binding protein [Epidermidibacterium keratini] QHB99840.1 LmeA family phospholipid-binding protein [Epidermidibacterium keratini]	Protein of unknown function DUF2993
Contig1	945386	945487	+	102	GENE_00874	Prodigal:002006	CDS	.	.	.	.	.	.	.	.	.	.	.
Contig1	945484	946050	+	567	GENE_00875	Prodigal:002006	CDS	.	.	.	P9WFG9	.	UPF0678 fatty acid-binding protein-like protein Rv0813c	.	Y310	UPF0678 fatty acid-binding protein-like protein Strop_0310	FABP family protein [Epidermidibacterium keratini] QHB99839.1 FABP family protein [Epidermidibacterium keratini]	Calycin
Contig1	946050	947309	+	1260	GENE_00876	Prodigal:002006	CDS	COG1362	3.4.11.-	.	Q9HYZ3	.	.	apeB	APEB	Probable M18 family aminopeptidase 2	M18 family aminopeptidase [Epidermidibacterium keratini] QHB99838.1 M18 family aminopeptidase [Epidermidibacterium keratini]	-
Contig1	947319	947789	-	471	GENE_00877	Prodigal:002006	CDS	.	.	.	.	.	.	.	.	.	hypothetical protein [Epidermidibacterium keratini] QHB99837.1 hypothetical protein EK0264_05775 [Epidermidibacterium keratini]	-
Contig1	948246	949160	+	915	GENE_00878	Prodigal:002006	CDS	.	.	.	.	.	.	.	GLNH	Glutamine-binding periplasmic protein	transporter substrate-binding domain-containing protein [Epidermidibacterium keratini] QHB99836.1 transporter substrate-binding domain-containing protein [Epidermidibacterium keratini]	-
Contig1	949173	950192	+	1020	GENE_00879	Prodigal:002006	CDS	.	.	.	.	.	.	.	TCYL	L-cystine transport system permease protein TcyL	ABC transporter permease subunit [Epidermidibacterium keratini] QHC02299.1 ABC transporter permease subunit[Epidermidibacterium keratini]	-
Contig1	950189	950995	+	807	GENE_00880	Prodigal:002006	CDS	COG1126	.	.	P54537	.	.	artM	ARTM	Arginine transport ATP-binding protein ArtM	ATP-binding cassette domain-containing protein [Epidermidibacterium keratini] QHC02298.1 ATP-binding cassette domain-containing protein [Epidermidibacterium keratini]	ABC-type amino acid transport system, ATPase component, HisP-type
Contig1	951074	952297	+	1224	GENE_00881	Prodigal:002006	CDS	.	.	.	P39642	.	.	bacE	BACE	Putative bacilysin exporter BacE	MFS transporter [Epidermidibacterium keratini] QHB99835.1 MFS transporter [Epidermidibacterium keratini]	-
Contig1	952318	953172	-	855	GENE_00882	Prodigal:002006	CDS	.	3.1.2.-	.	P64313	.	.	hchA	HCHA	Protein/nucleic acid deglycase HchA	protein deglycase HchA [Epidermidibacterium keratini] QHB99834.1 protein deglycase HchA [Epidermidibacterium keratini]	Protein/nucleic acid deglycase HchA
Contig1	953311	954300	+	990	GENE_00883	Prodigal:002006	CDS	.	3.6.3.-	.	P32010	.	.	drrA_2	YVFR	Uncharacterized ABC transporter ATP-binding protein YvfR	ATP-binding cassette domain-containing protein [Epidermidibacterium keratini] QHB99833.1 ATP-binding cassette domain-containing protein [Epidermidibacterium keratini]	-
Contig1	954301	955041	+	741	GENE_00884	Prodigal:002006	CDS	.	.	.	.	.	.	.	.	.	ABC transporter permease [Epidermidibacterium keratini] QHB99832.1 ABC transporter permease [Epidermidibacterium keratini]	ABC-2 transporter
Contig1	955029	956312	+	1284	GENE_00885	Prodigal:002006	CDS	.	.	.	.	.	.	.	LIAS	Sensor histidine kinase LiaS	sensor histidine kinase [Epidermidibacterium keratini] QHB99831.1 sensor histidine kinase [Epidermidibacterium keratini]	Signal transduction histidine kinase, ChrS
Contig1	956309	956941	+	633	GENE_00886	Prodigal:002006	CDS	COG2197	.	.	O32197	.	.	liaR_5	LIAR	Transcriptional regulatory protein LiaR	response regulator [Epidermidibacterium keratini] QHB99830.1 response regulator [Epidermidibacterium keratini]	-
Contig1	957008	957916	-	909	GENE_00887	Prodigal:002006	CDS	.	2.6.1.21	.	P19938	.	.	dat	PABC	Aminodeoxychorismate lyase	aminotransferase class IV [Epidermidibacterium keratini] QHB99829.1 hypothetical protein EK0264_05725 [Epidermidibacterium keratini]	Aminotransferase-like, PLP-dependent enzymes
Contig1	957976	959025	+	1050	GENE_00888	Prodigal:002006	CDS	.	2.1.2.10	MF_00259	.	.	.	gcvT_1	Y1099	Putative transferase At1g60990, chloroplastic	folate-binding protein [Epidermidibacterium keratini] QHB99828.1 folate-binding protein [Epidermidibacterium keratini]	GTP-binding protein TrmE/Glycine cleavage system T protein, domain 1
Contig1	959282	960958	+	1677	GENE_00889	Prodigal:002006	CDS	.	.	.	.	.	.	.	Y1128	Uncharacterized protein MT1160	DUF222 domain-containing protein [Epidermidibacterium keratini] QHB99827.1 DUF222 domain-containing protein[Epidermidibacterium keratini]	Domain of unknown function DUF222
Contig1	961133	961867	-	735	GENE_00890	Prodigal:002006	CDS	.	2.1.1.222	MF_00472	.	.	.	COQ3_1	YQEM	Putative methyltransferase YqeM	methyltransferase domain-containing protein [Epidermidibacterium keratini] QHB99826.1 methyltransferase domain-containing protein [Epidermidibacterium keratini]	S-adenosyl-L-methionine-dependent methyltransferase
Contig1	961970	962785	+	816	GENE_00891	Prodigal:002006	CDS	.	2.1.1.163	MF_01813	.	.	.	COQ5_2	YE16	Uncharacterized methyltransferase C1B3.06c	methyltransferase domain-containing protein [Epidermidibacterium keratini] QHB99825.1 methyltransferase domain-containing protein [Epidermidibacterium keratini]	-
Contig1	962797	963369	+	573	GENE_00892	Prodigal:002006	CDS	COG0242	3.5.1.88	.	P9WIJ3	.	.	def_1	DEF2	Peptide deformylase 2	peptide deformylase [Epidermidibacterium keratini] QHB99824.1 peptide deformylase [Epidermidibacterium keratini]	Peptide deformylase superfamily
Contig1	963655	964326	-	672	GENE_00893	Prodigal:002006	CDS	COG0745	.	.	P9WGN1	.	.	kdpE	KDPE	Transcriptional regulatory protein KdpE	response regulator [Epidermidibacterium keratini] QHB99823.1 response regulator [Epidermidibacterium keratini]	-
Contig1	964314	966842	-	2529	GENE_00894	Prodigal:002006	CDS	COG2205	2.7.13.3	.	P9WGL3	.	.	kdpD	KDPD	Sensor protein KdpD	DUF4118 domain-containing protein [Epidermidibacterium keratini] QHB99822.1 DUF4118 domain-containing protein[Epidermidibacterium keratini]	-
Contig1	966861	967436	-	576	GENE_00895	Prodigal:002006	CDS	COG2156	.	.	P9WKF1	.	.	kdpC	KDPC	Potassium-transporting ATPase KdpC subunit	K(+)-transporting ATPase subunit C [Epidermidibacterium keratini] QHB99821.1 K(+)-transporting ATPase subunit C [Epidermidibacterium keratini]	Potassium-transporting ATPase C chain
Contig1	967445	969529	-	2085	GENE_00896	Prodigal:002006	CDS	COG2216	7.2.2.6	.	P03960	.	.	kdpB	KDPB	Potassium-transporting ATPase ATP-binding subunit	potassium-transporting ATPase subunit KdpB [Epidermidibacterium keratini] QHB99820.1 potassium-transporting ATPase subunit KdpB [Epidermidibacterium keratini]	P-type ATPase, B chain, subfamily IA
Contig1	969539	971194	-	1656	GENE_00897	Prodigal:002006	CDS	COG2060	.	.	P9WKF3	.	.	kdpA	KDPA	Potassium-transporting ATPase potassium-binding subunit	potassium-transporting ATPase subunit KdpA [Epidermidibacterium keratini] QHB99819.1 potassium-transporting ATPase subunit KdpA [Epidermidibacterium keratini]	Potassium-transporting ATPase A chain
Contig1	971191	971283	-	93	GENE_00898	Prodigal:002006	CDS	.	.	.	.	.	.	.	.	.	K(+)-transporting ATPase subunit F [Epidermidibacterium keratini] QHB99818.1 K(+)-transporting ATPase subunit F [Epidermidibacterium keratini]	K+ transporting P-type ATPase, F subunit
Contig1	971648	972007	+	360	GENE_00899	Prodigal:002006	CDS	COG1396	.	.	P9WMH9	.	.	.	Y474	Uncharacterized HTH-type transcriptional regulator Rv0474	helix-turn-helix domain-containing protein [Epidermidibacterium keratini] QHB99817.1 helix-turn-helix domain-containing protein [Epidermidibacterium keratini]	Lambda repressor-like, DNA-binding domain superfamily
Contig1	972004	972957	+	954	GENE_00900	Prodigal:002006	CDS	.	.	.	.	.	.	.	.	.	hypothetical protein [Epidermidibacterium keratini]	-
Contig1	973081	973368	+	288	GENE_00901	Prodigal:002006	CDS	.	.	.	.	.	.	.	Y486	Uncharacterized protein Mb0486	DUF2516 family protein [Epidermidibacterium keratini] QHB99816.1 DUF2516 family protein [Epidermidibacterium keratini]	Protein of unknown function DUF2516
Contig1	973373	974392	+	1020	GENE_00902	Prodigal:002006	CDS	COG0812	1.3.1.98	.	P9WJL9	.	.	murB	MURB	UDP-N-acetylenolpyruvoylglucosamine reductase	UDP-N-acetylmuramate dehydrogenase [Epidermidibacterium keratini] QHB99815.1 UDP-N-acetylmuramate dehydrogenase[Epidermidibacterium keratini]	UDP-N-acetylenolpyruvoylglucosamine reductase
Contig1	974418	975161	-	744	GENE_00903	Prodigal:002006	CDS	COG4221	1.-.-.-	.	P9WGR5	.	.	.	Y484	Uncharacterized oxidoreductase Rv0484c	SDR family NAD(P)-dependent oxidoreductase [Epidermidibacterium keratini] QHB99814.1 SDR family NAD(P)-dependent oxidoreductase [Epidermidibacterium keratini]	-
Contig1	975242	975802	+	561	GENE_00904	Prodigal:002006	CDS	.	.	.	.	.	.	.	Y2442	Uncharacterized protein ML2442	YbjN domain-containing protein [Epidermidibacterium keratini] QHB99813.1 YbjN domain-containing protein [Epidermidibacterium keratini]	-
Contig1	975858	976613	+	756	GENE_00905	Prodigal:002006	CDS	COG0588	5.4.2.11	.	P33158	.	.	gpmA_1	GPMA	2,3-bisphosphoglycerate-dependent phosphoglycerate mutase	phosphoglyceromutase [Epidermidibacterium keratini] QHB99812.1 phosphoglyceromutase [Epidermidibacterium keratini]	Histidine phosphatase superfamily
Contig1	976628	977323	-	696	GENE_00906	Prodigal:002006	CDS	COG0704	.	.	P9WI95	.	.	phoU2	PHOU2	Phosphate-specific transport system accessory protein PhoU homolog 2	phosphate signaling complex protein PhoU [Epidermidibacterium keratini] QHB99811.1 phosphate signaling complex protein PhoU [Epidermidibacterium keratini]	Phosphate transport system protein PhoU
Contig1	977564	978781	+	1218	GENE_00907	Prodigal:002006	CDS	.	2.7.-.-	MF_01837	.	.	.	sasA_1	SENX3	Signal-transduction histidine kinase SenX3	ATP-binding protein [Epidermidibacterium keratini] QHB99810.1 two-component sensor histidine kinase [Epidermidibacterium keratini]	-
Contig1	978830	979510	+	681	GENE_00908	Prodigal:002006	CDS	COG0745	.	.	P9WGL9	.	.	regX3	REGX3	Sensory transduction protein RegX3	response regulator [Epidermidibacterium keratini] QHB99809.1 response regulator [Epidermidibacterium keratini]	-
Contig1	979546	979848	-	303	GENE_00909	Prodigal:002006	CDS	.	.	.	.	.	.	.	.	.	hypothetical protein [Epidermidibacterium keratini] QHB99808.1 hypothetical protein EK0264_05615 [Epidermidibacterium keratini]	.
Contig1	979945	980712	-	768	GENE_00910	Prodigal:002006	CDS	.	.	.	P9WKU5	.	.	.	Y506	Uncharacterized protein Mb0506c	hypothetical protein [Epidermidibacterium keratini] QHB99807.1 hypothetical protein EK0264_05610 [Epidermidibacterium keratini]	.
Contig1	980901	981746	+	846	GENE_00911	Prodigal:002006	CDS	COG0248	3.6.1.11	.	P9WHV5	.	.	ppx1	PPX1	Exopolyphosphatase 1	hypothetical protein [Epidermidibacterium keratini] QHB99806.1 hypothetical protein EK0264_05605 [Epidermidibacterium keratini]	-
Contig1	981758	982168	+	411	GENE_00912	Prodigal:002006	CDS	.	.	.	.	.	.	.	.	.	hypothetical protein [Epidermidibacterium keratini] QHB99805.1 hypothetical protein EK0264_05600 [Epidermidibacterium keratini]	-
Contig1	982165	982953	+	789	GENE_00913	Prodigal:002006	CDS	COG1082	.	.	P9WKU1	.	.	.	Y3347	Uncharacterized protein SCO3347	TIM barrel protein [Epidermidibacterium keratini] QHB99804.1 TIM barrel protein [Epidermidibacterium keratini]	-
Contig1	983061	983684	+	624	GENE_00914	Prodigal:002006	CDS	.	.	.	P9WMB9	.	.	kstR2_3	KSTR2	HTH-type transcriptional repressor KstR2	TetR family transcriptional regulator [Epidermidibacterium keratini] QHB99803.1 TetR family transcriptional regulator [Epidermidibacterium keratini]	-
Contig1	983727	984632	+	906	GENE_00915	Prodigal:002006	CDS	COG0506	1.5.5.2	.	O32179	.	.	fadM	PROD1	Proline dehydrogenase 1	proline dehydrogenase family protein [Epidermidibacterium keratini] QHB99802.1 proline dehydrogenase [Epidermidibacterium keratini]	Proline dehydrogenase, bacteria and archaea
Contig1	984659	985501	+	843	GENE_00916	Prodigal:002006	CDS	COG0345	1.5.1.2	.	P22008	.	.	proC	P5CR	Pyrroline-5-carboxylate reductase	pyrroline-5-carboxylate reductase [Epidermidibacterium keratini] QHB99801.1 pyrroline-5-carboxylate reductase[Epidermidibacterium keratini]	Pyrroline-5-carboxylate reductase
Contig1	985747	985983	+	237	GENE_00917	Prodigal:002006	CDS	.	.	.	P9WKT7	.	.	.	Y500A	Putative DNA-binding protein Rv0500A	excisionase family DNA-binding protein [Epidermidibacterium keratini] QHB99800.1 excisionase family DNA-binding protein [Epidermidibacterium keratini]	-
Contig1	986123	986221	+	99	GENE_00918	Prodigal:002006	CDS	.	.	.	.	.	.	.	.	.	MULTISPECIES: AURKAIP1/COX24 domain-containing protein [Bacteria] AKA04663.1 hypothetical protein SAZ_20995[Streptomyces albulus ZPM] AXI87991.1 AURKAIP1/COX24 domain-containing protein [Streptomyces sp. ETH9427] AXK33108.1 AURKAIP1/COX24 domain-containing protein [Streptomyces armeniacus]EPJ36615.1 hypothetical protein STAFG_6330 [Streptomyces afghaniensis 772] EST31524.1 hypothetical protein N5…	-
Contig1	986246	987319	+	1074	GENE_00919	Prodigal:002006	CDS	COG0451	.	.	P9WKT3	.	.	.	Y513	Uncharacterized protein Mb0513	NAD-dependent epimerase/dehydratase family protein [Epidermidibacterium keratini] QHB99798.1 NAD-dependent epimerase/dehydratase family protein [Epidermidibacterium keratini]	-
Contig1	987323	988282	+	960	GENE_00920	Prodigal:002006	CDS	COG0204	.	.	P9WKT1	.	.	.	Y514	Uncharacterized protein Mb0514	1-acyl-sn-glycerol-3-phosphate acyltransferase [Epidermidibacterium keratini] QHB99797.1 hypothetical protein EK0264_05560 [Epidermidibacterium keratini]	Phospholipid/glycerol acyltransferase, predicted
Contig1	988312	989193	-	882	GENE_00921	Prodigal:002006	CDS	.	1.13.11.37	.	Q6F4M7	.	.	npcC	NPCC	Hydroxyquinol 1,2-dioxygenase	6-chlorohydroxyquinol-1,2-dioxygenase [Epidermidibacterium keratini] QHB99796.1 6-chlorohydroxyquinol-1,2-dioxygenase[Epidermidibacterium keratini]	Intradiol ring-cleavage dioxygenase, core
Contig1	989437	990672	+	1236	GENE_00922	Prodigal:002006	CDS	.	1.14.14.-	.	P0DPQ7	.	.	gcoA	GCOA	Aromatic O-demethylase, cytochrome P450 subunit	cytochrome P450 [Epidermidibacterium keratini] QHB99795.1 cytochrome P450 [Epidermidibacterium keratini]	Cytochrome P450 superfamily
Contig1	990678	991649	+	972	GENE_00923	Prodigal:002006	CDS	.	1.-.-.-	.	Q52186	.	.	pobB_1	POBB	Phenoxybenzoate dioxygenase subunit beta	2Fe-2S iron-sulfur cluster binding domain-containing protein [Epidermidibacterium keratini] QHC02297.1 2Fe-2S iron-sulfur cluster binding domain-containing protein [Epidermidibacterium keratini]	-
Contig1	991681	992652	+	972	GENE_00924	Prodigal:002006	CDS	.	.	MF_01534	.	.	.	rhaS_3	THCR	Probable thc operon regulatory protein	helix-turn-helix domain-containing protein [Epidermidibacterium keratini] QHB99794.1 helix-turn-helix domain-containing protein [Epidermidibacterium keratini]	-
Contig1	992685	993665	-	981	GENE_00925	Prodigal:002006	CDS	.	.	.	.	.	.	.	Y517	Putative hydrolase Mb0517c	HAD-IB family hydrolase [Epidermidibacterium keratini] QHB99793.1 HAD-IB family hydrolase [Epidermidibacterium keratini]	-
Contig1	993752	993997	+	246	GENE_00926	Prodigal:002006	CDS	COG0526	.	.	P9WKS9	.	.	.	Y520	Uncharacterized protein Mb0520	glutaredoxin family protein [Epidermidibacterium keratini] QHB99792.1 glutaredoxin family protein [Epidermidibacterium keratini]	Thioredoxin-like superfamily
Contig1	994132	994824	+	693	GENE_00927	Prodigal:002006	CDS	COG2344	.	.	Q9WX14	.	.	rex	REX	Redox-sensing transcriptional repressor Rex	redox-sensing transcriptional repressor Rex [Epidermidibacterium keratini] QHB99791.1 redox-sensing transcriptional repressor Rex [Epidermidibacterium keratini]	Redox-sensing transcriptional repressor Rex
Contig1	994931	996244	+	1314	GENE_00928	Prodigal:002006	CDS	COG0373	1.2.1.70	.	P9WMP7	.	.	hemA	HEM1	Glutamyl-tRNA reductase	glutamyl-tRNA reductase [Epidermidibacterium keratini] QHB99790.1 glutamyl-tRNA reductase [Epidermidibacterium keratini]	Tetrapyrrole biosynthesis, glutamyl-tRNA reductase
Contig1	996244	997182	+	939	GENE_00929	Prodigal:002006	CDS	COG0181	2.5.1.61	.	P9WMP3	.	.	hemC	HEM3	Porphobilinogen deaminase	hydroxymethylbilane synthase [Epidermidibacterium keratini] QHB99789.1 hydroxymethylbilane synthase [Epidermidibacterium keratini]	Porphobilinogen deaminase
Contig1	997166	998722	+	1557	GENE_00930	Prodigal:002006	CDS	.	4.99.1.4	MF_01646	.	.	.	cysG_2	HEM4	Porphyrin biosynthesis protein HemD	uroporphyrinogen-III synthase [Epidermidibacterium keratini] QHB99788.1 bifunctional uroporphyrinogen-III C-methyltransferase/uroporphyrinogen-III synthase [Epidermidibacterium keratini]	Uroporphyrinogen-III synthase
Contig1	998823	999809	+	987	GENE_00931	Prodigal:002006	CDS	COG0113	4.2.1.24	.	P9WMP5	.	.	hemB	HEM2	Delta-aminolevulinic acid dehydratase	porphobilinogen synthase [Epidermidibacterium keratini] QHB99787.1 porphobilinogen synthase [Epidermidibacterium keratini]	Aldolase-type TIM barrel
Contig1	999927	1000559	+	633	GENE_00932	Prodigal:002006	CDS	.	.	.	.	.	.	.	YDFF	Uncharacterized HTH-type transcriptional regulator YdfF	metalloregulator ArsR/SmtB family transcription factor [Epidermidibacterium keratini] QHB99786.1 metalloregulator ArsR/SmtB family transcription factor [Epidermidibacterium keratini]	-
Contig1	1000549	1001301	-	753	GENE_00933	Prodigal:002006	CDS	COG2513	.	.	P9WLN9	.	.	.	Y1998	Uncharacterized protein Rv1998c	isocitrate lyase/phosphoenolpyruvate mutase family protein [Epidermidibacterium keratini] QHB99785.1 isocitrate lyase/phosphoenolpyruvate mutase family protein [Epidermidibacterium keratini]	-
Contig1	1001352	1001777	+	426	GENE_00934	Prodigal:002006	CDS	.	.	.	.	.	.	.	.	.	.	.
Contig1	1002061	1002342	+	282	GENE_00935	Prodigal:002006	CDS	.	.	.	.	.	.	.	.	.	BatC protein [Epidermidibacterium keratini] QHB99783.1 BatC protein [Epidermidibacterium keratini]	-
Contig1	1002345	1003541	+	1197	GENE_00936	Prodigal:002006	CDS	.	.	.	.	.	.	.	NO66	Bifunctional lysine-specific demethylase and histidyl-hydroxylase NO66	cupin-like domain-containing protein [Epidermidibacterium keratini] QHB99782.1 cupin [Epidermidibacterium keratini]	-
Contig1	1003538	1004419	+	882	GENE_00937	Prodigal:002006	CDS	.	.	.	.	.	.	.	.	.	sucrase ferredoxin [Epidermidibacterium keratini] QHB99781.1 sucrase ferredoxin [Epidermidibacterium keratini]	Thioredoxin-like ferredoxin
Contig1	1004542	1005510	-	969	GENE_00938	Prodigal:002006	CDS	.	.	.	.	.	.	.	PANE	2-dehydropantoate 2-reductase	2-dehydropantoate 2-reductase [Epidermidibacterium keratini] QHB99780.1 2-dehydropantoate 2-reductase [Epidermidibacterium keratini]	Ketopantoate reductase ApbA/PanE
Contig1	1005507	1006190	-	684	GENE_00939	Prodigal:002006	CDS	.	4.2.1.96	MF_00434	.	.	.	.	PHS	Putative pterin-4-alpha-carbinolamine dehydratase	4a-hydroxytetrahydrobiopterin dehydratase [Epidermidibacterium keratini] QHB99779.1 4a-hydroxytetrahydrobiopterin dehydratase [Epidermidibacterium keratini]	Glyoxalase/Bleomycin resistance protein/Dihydroxybiphenyl dioxygenase
Contig1	1006323	1007519	-	1197	GENE_00940	Prodigal:002006	CDS	COG4992	2.6.1.13	.	P38021	.	.	rocD	OAT	Ornithine aminotransferase	ornithine--oxo-acid transaminase [Epidermidibacterium keratini] QHB99778.1 ornithine--oxo-acid transaminase[Epidermidibacterium keratini]	Pyridoxal phosphate-dependent transferase
Contig1	1007655	1008359	+	705	GENE_00941	Prodigal:002006	CDS	.	.	.	.	.	.	.	.	.	hypothetical protein [Epidermidibacterium keratini] QHB99777.1 hypothetical protein EK0264_05455 [Epidermidibacterium keratini]	-
Contig1	1008500	1009831	+	1332	GENE_00942	Prodigal:002006	CDS	COG0001	5.4.3.8	.	P9WMN9	.	.	hemL_1	GSA	Glutamate-1-semialdehyde 2,1-aminomutase	glutamate-1-semialdehyde 2,1-aminomutase [Epidermidibacterium keratini]	Tetrapyrrole biosynthesis, glutamate-1-semialdehyde aminotransferase
Contig1	1009828	1010460	+	633	GENE_00943	Prodigal:002006	CDS	COG0406	.	.	O06391	.	.	.	Y525	Uncharacterized protein Rv0525	histidine phosphatase family protein [Epidermidibacterium keratini] QHB99775.1 histidine phosphatase family protein [Epidermidibacterium keratini]	Histidine phosphatase superfamily
Contig1	1010457	1011125	+	669	GENE_00944	Prodigal:002006	CDS	.	.	MF_01319	.	.	.	resA_2	RESA	Thiol-disulfide oxidoreductase ResA	redoxin domain-containing protein [Epidermidibacterium keratini] QHB99774.1 redoxin domain-containing protein[Epidermidibacterium keratini]	Thioredoxin-like superfamily
Contig1	1011122	1011901	+	780	GENE_00945	Prodigal:002006	CDS	.	.	.	.	.	.	.	CCDA	Cytochrome c-type biogenesis protein CcdA	cytochrome c biogenesis protein CcdA [Epidermidibacterium keratini] QHC02296.1 cytochrome c biogenesis protein CcdA [Epidermidibacterium keratini]	-
Contig1	1011898	1013565	+	1668	GENE_00946	Prodigal:002006	CDS	.	.	MF_01392	.	.	.	ccs1	CCS1	Cytochrome c biogenesis protein CcsB	cytochrome c biogenesis protein ResB [Epidermidibacterium keratini] QHB99773.1 cytochrome c biogenesis protein ResB [Epidermidibacterium keratini]	-
Contig1	1013785	1014480	+	696	GENE_00947	Prodigal:002006	CDS	.	.	.	.	.	.	.	YWBO	Uncharacterized protein YwbO	DsbA family protein [Epidermidibacterium keratini] QHB99772.1 thioredoxin domain-containing protein [Epidermidibacterium keratini]	-
Contig1	1014563	1015135	+	573	GENE_00948	Prodigal:002006	CDS	.	.	.	.	.	.	.	FMNR	NAD(P)H-dependent FMN reductase C4B3.06c	NAD(P)H-dependent oxidoreductase [Epidermidibacterium keratini] QHB99771.1 oxidoreductase [Epidermidibacterium keratini]	-
Contig1	1015276	1016373	+	1098	GENE_00949	Prodigal:002006	CDS	.	.	MF_01391	.	.	.	ccsA	CCSA	Cytochrome c biogenesis protein CcsA	c-type cytochrome biogenesis protein CcsB [Epidermidibacterium keratini] QHC02295.1 c-type cytochrome biogenesis protein CcsB [Epidermidibacterium keratini]	-
Contig1	1016463	1019069	+	2607	GENE_00950	Prodigal:002006	CDS	COG2307	.	.	P9WL97	.	.	.	Y2567	Uncharacterized protein Rv2567	circularly permuted type 2 ATP-grasp protein [Epidermidibacterium keratini] QHB99770.1 hypothetical protein EK0264_05410 [Epidermidibacterium keratini]	-
Contig1	1019066	1019980	+	915	GENE_00951	Prodigal:002006	CDS	COG1305	.	.	P9WL93	.	.	.	Y2599	Uncharacterized protein Mb2599c	transglutaminase family protein [Epidermidibacterium keratini] QHB99769.1 transglutaminase family protein[Epidermidibacterium keratini]	-
Contig1	1019992	1020237	-	246	GENE_00952	Prodigal:002006	CDS	.	.	.	.	.	.	.	.	.	hypothetical protein [Epidermidibacterium keratini] QHB99768.1 hypothetical protein EK0264_05400 [Epidermidibacterium keratini]	-
Contig1	1020327	1020845	+	519	GENE_00953	Prodigal:002006	CDS	.	.	.	.	.	.	.	REG6	HTH-type transcriptional regulator FL11	Lrp/AsnC ligand binding domain-containing protein [Epidermidibacterium keratini] QHB99767.1 AsnC family transcriptional regulator [Epidermidibacterium keratini]	-
Contig1	1020848	1021189	+	342	GENE_00954	Prodigal:002006	CDS	.	.	.	.	.	.	.	.	.	DUF4229 domain-containing protein [Epidermidibacterium keratini] QHB99766.1 DUF4229 domain-containing protein[Epidermidibacterium keratini]	Protein of unknown function DUF4229
Contig1	1021260	1022396	-	1137	GENE_00955	Prodigal:002006	CDS	COG0318	6.2.1.26	.	P9WQ39	.	.	menE_1	MENE	Probable 2-succinylbenzoate--CoA ligase	AMP-binding protein [Epidermidibacterium keratini] QHB99765.1 AMP-binding protein [Epidermidibacterium keratini]	-
Contig1	1022396	1023319	-	924	GENE_00956	Prodigal:002006	CDS	COG0447	4.1.3.36	.	P9WNP5	.	.	menB_2	MENB	1,4-dihydroxy-2-naphthoyl-CoA synthase	1,4-dihydroxy-2-naphthoyl-CoA synthase [Epidermidibacterium keratini] QHB99764.1 1,4-dihydroxy-2-naphthoyl-CoA synthase [Epidermidibacterium keratini]	1,4-Dihydroxy-2-naphthoyl-CoA synthase, MenB
Contig1	1023496	1024467	+	972	GENE_00957	Prodigal:002006	CDS	COG4948	4.2.1.113	.	P9WJP3	.	.	menC	MENC	o-succinylbenzoate synthase	o-succinylbenzoate synthase [Epidermidibacterium keratini] QHC02294.1 o-succinylbenzoate synthase [Epidermidibacterium keratini]	o-Succinylbenzoate synthase, MenC type1
Contig1	1024464	1026101	+	1638	GENE_00958	Prodigal:002006	CDS	COG1165	2.2.1.9	.	P9WK11	.	.	menD	MEND	2-succinyl-5-enolpyruvyl-6-hydroxy-3-cyclohexene-1-carboxylate synthase	2-succinyl-5-enolpyruvyl-6-hydroxy-3-cyclohexene-1-carboxylic-acid synthase [Epidermidibacterium keratini]QHC02293.1 2-succinyl-5-enolpyruvyl-6-hydroxy-3-cyclohexene-1-carboxylic-acid synthase [Epidermidibacterium keratini]	2-succinyl-5-enolpyruvyl-6-hydroxy-3-cyclohexene-1-carboxylic-acid synthase
Contig1	1026106	1027050	-	945	GENE_00959	Prodigal:002006	CDS	COG0332	2.3.1.180	.	O67185	.	.	fabH_1	FABH4	3-oxoacyl-[acyl-carrier-protein] synthase 3 protein 4	beta-ketoacyl-ACP synthase 3 [Epidermidibacterium keratini] QHC02292.1 beta-ketoacyl-ACP synthase III [Epidermidibacterium keratini]	Thiolase-like
Contig1	1027253	1028452	-	1200	GENE_00960	Prodigal:002006	CDS	.	5.4.4.2	MF_01935	.	.	.	menF	MENF	Isochorismate synthase MenF	isochorismate synthase [Epidermidibacterium keratini] QHB99763.1 isochorismate synthase [Epidermidibacterium keratini]	ADC synthase
Contig1	1028532	1029290	-	759	GENE_00961	Prodigal:002006	CDS	.	.	.	.	.	.	.	.	.	hypothetical protein [Epidermidibacterium keratini] QHB99762.1 hypothetical protein EK0264_05355 [Epidermidibacterium keratini]	.
Contig1	1029295	1030653	+	1359	GENE_00962	Prodigal:002006	CDS	.	.	.	.	.	.	.	.	.	FAD-dependent oxidoreductase [Epidermidibacterium keratini] QHC02291.1 NAD(P)-binding protein [Epidermidibacterium keratini]	-
Contig1	1030650	1031399	+	750	GENE_00963	Prodigal:002006	CDS	.	.	.	.	.	.	.	.	.	DUF1365 family protein [Epidermidibacterium keratini] QHB99761.1 DUF1365 family protein [Epidermidibacterium keratini]	Protein of unknown function DUF1365
Contig1	1031403	1032560	-	1158	GENE_00964	Prodigal:002006	CDS	COG2807	.	.	P37482	.	.	yycB_1	YYCB	Uncharacterized transporter YycB	MFS transporter [Epidermidibacterium keratini] QHB99760.1 MFS transporter [Epidermidibacterium keratini]	-
Contig1	1032696	1033307	-	612	GENE_00965	Prodigal:002006	CDS	.	.	.	.	.	.	.	.	.	alpha/beta hydrolase [Epidermidibacterium keratini] QHB99759.1 alpha/beta hydrolase [Epidermidibacterium keratini]	Alpha/Beta hydrolase fold
Contig1	1033424	1034548	-	1125	GENE_00966	Prodigal:002006	CDS	.	.	.	.	.	.	.	.	.	hypothetical protein [Epidermidibacterium keratini] QHB99758.1 hypothetical protein EK0264_05330 [Epidermidibacterium keratini]	-
Contig1	1034687	1035409	+	723	GENE_00967	Prodigal:002006	CDS	COG2226	2.1.1.163	.	P9WFR3	.	.	menG	MENG	Demethylmenaquinone methyltransferase	demethylmenaquinone methyltransferase [Epidermidibacterium keratini] QHB99757.1 demethylmenaquinone methyltransferase[Epidermidibacterium keratini]	UbiE/COQ5 methyltransferase
Contig1	1035543	1036853	+	1311	GENE_00968	Prodigal:002006	CDS	COG0644	1.3.99.38	.	P9WNY9	.	.	menJ	MENJ	Menaquinone reductase	geranylgeranyl reductase family protein [Epidermidibacterium keratini] QHB99756.1 geranylgeranyl reductase family protein [Epidermidibacterium keratini]	FAD/NAD(P)-binding domain superfamily
Contig1	1036901	1037263	+	363	GENE_00969	Prodigal:002006	CDS	COG0838	7.1.1.-	.	P9WIW7	.	.	nuoA	NUOA	NADH-quinone oxidoreductase subunit A	NADH-quinone oxidoreductase subunit A [Epidermidibacterium keratini] QHB99755.1 NADH-quinone oxidoreductase subunit A [Epidermidibacterium keratini]	NAD(P)H-quinone oxidoreductase subunit 3, bacterial/plastid
Contig1	1037276	1037995	+	720	GENE_00970	Prodigal:002006	CDS	.	7.1.1.-	MF_01356	.	.	.	ndhK	NUOB	NADH-quinone oxidoreductase subunit B	NADH-quinone oxidoreductase subunit NuoB [Epidermidibacterium keratini] QHB99754.1 NADH-quinone oxidoreductase subunit B [Epidermidibacterium keratini]	-
Contig1	1037992	1039173	+	1182	GENE_00971	Prodigal:002006	CDS	.	7.1.1.-	MF_01357	.	.	.	ndhJ	NUOC	NADH-quinone oxidoreductase subunit C	NADH-quinone oxidoreductase subunit C [Epidermidibacterium keratini] QHC02290.1 NADH-quinone oxidoreductase subunit C [Epidermidibacterium keratini]	NADH:ubiquinone oxidoreductase, 30kDa subunit superfamily
Contig1	1039173	1040501	+	1329	GENE_00972	Prodigal:002006	CDS	COG0649	7.1.1.-	.	P9WJH5	.	.	nuoD	NUOD	NADH-quinone oxidoreductase subunit D	NADH-quinone oxidoreductase subunit D [Epidermidibacterium keratini] QHB99753.1 NADH-quinone oxidoreductase subunit D [Epidermidibacterium keratini]	-
Contig1	1040501	1041205	+	705	GENE_00973	Prodigal:002006	CDS	COG1905	7.1.1.-	.	P9WIV5	.	.	nuoE	NUOE	NADH-quinone oxidoreductase subunit E	NADH-quinone oxidoreductase subunit NuoE [Epidermidibacterium keratini] QHB99752.1 NADH-quinone oxidoreductase subunit NuoE [Epidermidibacterium keratini]	-
Contig1	1041205	1042527	+	1323	GENE_00974	Prodigal:002006	CDS	COG1894	7.1.1.-	.	P9WIV7	.	.	nuoF	NUOF	NADH-quinone oxidoreductase subunit F	NADH-quinone oxidoreductase subunit NuoF [Epidermidibacterium keratini] QHB99751.1 NADH-quinone oxidoreductase subunit NuoF [Epidermidibacterium keratini]	-
Contig1	1042524	1044968	+	2445	GENE_00975	Prodigal:002006	CDS	COG1034	7.1.1.-	.	P9WIV9	.	.	nuoG	NUOG	NADH-quinone oxidoreductase subunit G	NADH-quinone oxidoreductase subunit G [Epidermidibacterium keratini] QHB99750.1 NADH-quinone oxidoreductase subunit G [Epidermidibacterium keratini]	NADH:ubiquinone oxidoreductase, subunit G
Contig1	1044965	1046293	+	1329	GENE_00976	Prodigal:002006	CDS	COG1005	7.1.1.-	.	P9WIX1	.	.	nuoH	NUOH	NADH-quinone oxidoreductase subunit H	NADH-quinone oxidoreductase subunit NuoH [Epidermidibacterium keratini] QHB99749.1 NADH-quinone oxidoreductase subunit NuoH [Epidermidibacterium keratini]	NADH:ubiquinone oxidoreductase, subunit 1/F420H2 oxidoreductase subunit H
Contig1	1046286	1046876	+	591	GENE_00977	Prodigal:002006	CDS	COG1143	7.1.1.-	.	P9WJG9	.	.	nuoI	NUOI	NADH-quinone oxidoreductase subunit I	NADH-quinone oxidoreductase subunit NuoI [Epidermidibacterium keratini] QHB99748.1 NADH-quinone oxidoreductase subunit NuoI [Epidermidibacterium keratini]	-
Contig1	1046873	1047697	+	825	GENE_00978	Prodigal:002006	CDS	.	.	.	.	.	.	.	NUOJ	NADH-quinone oxidoreductase subunit J	NADH-quinone oxidoreductase subunit J [Epidermidibacterium keratini] QHB99747.1 NADH-quinone oxidoreductase subunit J [Epidermidibacterium keratini]	-
Contig1	1047694	1047993	+	300	GENE_00979	Prodigal:002006	CDS	COG0713	7.1.1.-	.	Q56226	.	.	.	NUOK	NADH-quinone oxidoreductase subunit K	NADH-quinone oxidoreductase subunit NuoK [Epidermidibacterium keratini] QHB99746.1 NADH-quinone oxidoreductase subunit NuoK [Epidermidibacterium keratini]	NADH-ubiquinone oxidoreductase chain 4L/K
Contig1	1048015	1049949	+	1935	GENE_00980	Prodigal:002006	CDS	COG1009	7.1.1.-	.	P9WIW1	.	.	nuoL	NUOL	NADH-quinone oxidoreductase subunit L	NADH-quinone oxidoreductase subunit L [Epidermidibacterium keratini] QHC02289.1 NADH-quinone oxidoreductase subunit L [Epidermidibacterium keratini]	NADH-plastoquinone oxidoreductase, chain 5
Contig1	1049946	1051550	+	1605	GENE_00981	Prodigal:002006	CDS	COG1008	7.1.1.-	.	P9WIW5	.	.	nuoM	NUOM	NADH-quinone oxidoreductase subunit M	NADH-quinone oxidoreductase subunit M [Epidermidibacterium keratini] QHB99745.1 NADH-quinone oxidoreductase subunit M [Epidermidibacterium keratini]	NADH:ubiquinone oxidoreductase
Contig1	1051547	1053082	+	1536	GENE_00982	Prodigal:002006	CDS	COG1007	7.1.1.-	.	P9WIW9	.	.	nuoN	NUON	NADH-quinone oxidoreductase subunit N	NADH-quinone oxidoreductase subunit NuoN [Epidermidibacterium keratini] QHB99744.1 NADH-quinone oxidoreductase subunit NuoN [Epidermidibacterium keratini]	-
Contig1	1053093	1054097	+	1005	GENE_00983	Prodigal:002006	CDS	COG0142	2.5.1.30	.	P31114	.	.	hepT	NPPPS	Nonaprenyl diphosphate synthase	polyprenyl synthetase family protein [Epidermidibacterium keratini] QHC02288.1 polyprenyl synthetase family protein [Epidermidibacterium keratini]	Isoprenoid synthase domain superfamily
Contig1	1054201	1055121	-	921	GENE_00984	Prodigal:002006	CDS	COG1732	.	.	Q8ZPK2	.	.	osmX_2	OSMX	Osmoprotectant-binding protein OsmX	glycine/betaine ABC transporter substrate-binding protein [Epidermidibacterium keratini] QHB99743.1 glycine/betaine ABC transporter substrate-binding protein [Epidermidibacterium keratini]	-
Contig1	1055118	1055864	-	747	GENE_00985	Prodigal:002006	CDS	COG1174	.	.	Q45461	.	.	opuBB_2	OPUBB	Choline transport system permease protein OpuBB	ABC transporter permease subunit [Epidermidibacterium keratini] QHC02287.1 ABC transporter permease subunit[Epidermidibacterium keratini]	MetI-like superfamily
Contig1	1055861	1056508	-	648	GENE_00986	Prodigal:002006	CDS	COG1174	.	.	P39775	.	.	opuBD	OPUBD	Choline transport system permease protein OpuBD	ABC transporter permease subunit [Epidermidibacterium keratini] QHB99742.1 ABC transporter permease subunit[Epidermidibacterium keratini]	-
Contig1	1056514	1057629	-	1116	GENE_00987	Prodigal:002006	CDS	.	7.6.2.8	MF_01005	.	.	.	btuD_5	OPUCA	Carnitine transport ATP-binding protein OpuCA	ATP-binding cassette domain-containing protein [Epidermidibacterium keratini] QHB99741.1 ATP-binding cassette domain-containing protein [Epidermidibacterium keratini]	-
Contig1	1057659	1058654	+	996	GENE_00988	Prodigal:002006	CDS	COG1609	.	.	P0ACN7	.	.	cytR	RBSR	Ribose operon repressor	substrate-binding domain-containing protein [Epidermidibacterium keratini] QHB99740.1 substrate-binding domain-containing protein [Epidermidibacterium keratini]	-
Contig1	1058614	1059033	-	420	GENE_00989	Prodigal:002006	CDS	.	.	.	.	.	.	.	.	.	hypothetical protein [Epidermidibacterium keratini] QHB99739.1 hypothetical protein EK0264_05215 [Epidermidibacterium keratini]	.
Contig1	1059315	1060385	-	1071	GENE_00990	Prodigal:002006	CDS	COG1013	1.2.7.3	.	O53181	.	.	korB	KORB	2-oxoglutarate oxidoreductase subunit KorB	2-oxoacid:ferredoxin oxidoreductase subunit beta [Epidermidibacterium keratini] QHB99738.1 2-oxoacid:ferredoxin oxidoreductase subunit beta [Epidermidibacterium keratini]	Thiamin diphosphate-binding fold
Contig1	1060382	1062244	-	1863	GENE_00991	Prodigal:002006	CDS	COG0674	1.2.7.3	.	O53182	.	.	korA	KORA	2-oxoglutarate oxidoreductase subunit KorA	2-oxoacid:acceptor oxidoreductase subunit alpha [Epidermidibacterium keratini] QHB99737.1 2-oxoacid:acceptor oxidoreductase subunit alpha [Epidermidibacterium keratini]	2-oxoacid:acceptor oxidoreductase, alpha subunit
Contig1	1062486	1063835	+	1350	GENE_00992	Prodigal:002006	CDS	.	.	.	Q07429	.	.	nrgA	AMT	Probable ammonia channel	ammonium transporter [Epidermidibacterium keratini] QHB99736.1 ammonium transporter [Epidermidibacterium keratini]	Ammonium/urea transporter
Contig1	1063835	1064173	+	339	GENE_00993	Prodigal:002006	CDS	COG0347	.	.	P9WN31	.	.	glnB	GLNB	Nitrogen regulatory protein P-II	P-II family nitrogen regulator [Epidermidibacterium keratini] QHB99735.1 P-II family nitrogen regulator [Epidermidibacterium keratini]	Nitrogen regulatory protein PII
Contig1	1064256	1066478	+	2223	GENE_00994	Prodigal:002006	CDS	COG2844	.	.	P9WN29	.	.	glnD	GLND	Bifunctional uridylyltransferase/uridylyl-removing enzyme	[protein-PII] uridylyltransferase [Epidermidibacterium keratini] QHB99734.1 [protein-PII] uridylyltransferase[Epidermidibacterium keratini]	Bifunctional uridylyltransferase/uridylyl-removing enzyme
Contig1	1066594	1067325	-	732	GENE_00995	Prodigal:002006	CDS	COG0479	1.3.5.1	.	P0AC47	.	.	frdB	SDHB	Succinate dehydrogenase iron-sulfur subunit	succinate dehydrogenase/fumarate reductase iron-sulfur subunit [Epidermidibacterium keratini] QHB99733.1 succinate dehydrogenase/fumarate reductase iron-sulfur subunit[Epidermidibacterium keratini]	-
Contig1	1067322	1069466	-	2145	GENE_00996	Prodigal:002006	CDS	.	.	.	.	.	.	.	SDHA	Succinate dehydrogenase flavoprotein subunit	fumarate reductase/succinate dehydrogenase flavoprotein subunit [Epidermidibacterium keratini] QHC02286.1 succinate dehydrogenase (quinone) flavoprotein subunit [Epidermidibacterium keratini]	Succinate dehydrogenase/fumarate reductase flavoprotein subunit, low-GC Gram-positive bacteria
Contig1	1069487	1070203	-	717	GENE_00997	Prodigal:002006	CDS	.	.	.	.	.	.	.	.	.	succinate dehydrogenase [Epidermidibacterium keratini] QHB99732.1 succinate dehydrogenase [Epidermidibacterium keratini]	Fumarate reductase/succinate dehydrogenase, transmembrane subunit
Contig1	1070313	1070783	-	471	GENE_00998	Prodigal:002006	CDS	.	.	.	.	.	.	.	.	.	hypothetical protein [Epidermidibacterium keratini] QHB99731.1 hypothetical protein EK0264_05170 [Epidermidibacterium keratini]	.
Contig1	1070850	1071734	-	885	GENE_00999	Prodigal:002006	CDS	COG1209	2.7.7.24	.	P26393	.	.	rmlA	RMLA	Glucose-1-phosphate thymidylyltransferase	glucose-1-phosphate thymidylyltransferase RfbA [Epidermidibacterium keratini] QHB99730.1 glucose-1-phosphate thymidylyltransferase RfbA [Epidermidibacterium keratini]	Nucleotide-diphospho-sugar transferases
Contig1	1071842	1072333	-	492	GENE_01000	Prodigal:002006	CDS	.	.	.	A0QRM0	.	UPF0234 protein MSMEG_1165/MSMEI_1134	.	Y777	UPF0234 protein Mmcs_0777	YajQ family cyclic di-GMP-binding protein [Epidermidibacterium keratini] QHB99729.1 YajQ family cyclic di-GMP-binding protein [Epidermidibacterium keratini]	Protein of unknown function DUF520
Contig1	1072402	1072485	+	84	GENE_01001	Aragorn:001002	tRNA	.	.	.	.	.	.	.
Contig1	1072542	1073186	-	645	GENE_01002	Prodigal:002006	CDS	.	.	.	.	.	.	.	.	.	hypothetical protein [Epidermidibacterium keratini] QHB99728.1 hypothetical protein EK0264_05150 [Epidermidibacterium keratini]	-
Contig1	1073515	1073588	+	74	GENE_01003	Aragorn:001002	tRNA	.	.	.	.	.	.	.
Contig1	1073623	1073698	+	76	GENE_01004	Aragorn:001002	tRNA	.	.	.	.	.	.	.
Contig1	1073755	1073919	+	165	GENE_01005	Prodigal:002006	CDS	COG0267	.	.	P9WH95	.	.	rpmG2	RL33	50S ribosomal protein L33	50S ribosomal protein L33 [Epidermidibacterium keratini] QHB99727.1 50S ribosomal protein L33 [Epidermidibacterium keratini]	Ribosomal protein L33
Contig1	1074021	1074485	+	465	GENE_01006	Prodigal:002006	CDS	.	.	.	P9WFK1	.	UPF0336 protein Rv0635	.	Y6876	UPF0336 protein SACE_6876	MaoC family dehydratase N-terminal domain-containing protein [Epidermidibacterium keratini] QHB99726.1 MaoC family dehydratase [Epidermidibacterium keratini]	-
Contig1	1074482	1074907	+	426	GENE_01007	Prodigal:002006	CDS	.	.	.	.	.	.	.	HTDX	3-hydroxyacyl-thioester dehydratase X	dehydratase [Epidermidibacterium keratini] QHB99725.1 dehydratase [Epidermidibacterium keratini]	-
Contig1	1075028	1075101	+	74	GENE_01008	Aragorn:001002	tRNA	.	.	.	.	.	.	.
Contig1	1075137	1075778	+	642	GENE_01009	Prodigal:002006	CDS	.	.	MF_00422	.	.	.	secE	SECE	Protein translocase subunit SecE	preprotein translocase subunit SecE [Epidermidibacterium keratini] QHB99724.1 preprotein translocase subunit SecE [Epidermidibacterium keratini]	-
Contig1	1075887	1076813	+	927	GENE_01010	Prodigal:002006	CDS	.	.	MF_00948	.	.	.	nusG	NUSG	Transcription termination/antitermination protein NusG	transcription termination/antitermination protein NusG [Epidermidibacterium keratini] QHC02285.1 transcription termination/antitermination protein NusG [Epidermidibacterium keratini]	NusG-like
Contig1	1076979	1077410	+	432	GENE_01011	Prodigal:002006	CDS	COG0080	.	.	A0QS45	.	.	rplK	RL11	50S ribosomal protein L11	50S ribosomal protein L11 [Epidermidibacterium keratini] QHB99723.1 50S ribosomal protein L11 [Epidermidibacterium keratini]	Ribosomal protein L11/L12
Contig1	1077521	1078234	+	714	GENE_01012	Prodigal:002006	CDS	COG0081	.	.	A0QS46	.	.	rplA	RL1	50S ribosomal protein L1	50S ribosomal protein L1 [Epidermidibacterium keratini] QHB99722.1 50S ribosomal protein L1 [Epidermidibacterium keratini]	Ribosomal protein L1, bacterial-type
Contig1	1078321	1078785	-	465	GENE_01013	Prodigal:002006	CDS	.	.	.	.	.	.	.	.	.	SRPBCC family protein [Epidermidibacterium keratini] QHB99721.1 SRPBCC family protein [Epidermidibacterium keratini]	START-like domain superfamily
Contig1	1078883	1080394	-	1512	GENE_01014	Prodigal:002006	CDS	COG2234	3.4.11.1	.	P96264	.	.	lpqL	LAP2	Probable leucine aminopeptidase 2	M20/M25/M40 family metallo-hydrolase [Epidermidibacterium keratini] QHC02284.1 M20/M25/M40 family metallo-hydrolase[Epidermidibacterium keratini]	-
Contig1	1080805	1081437	+	633	GENE_01015	Prodigal:002006	CDS	COG0244	.	.	P9WHE7	.	.	rplJ	RL10	50S ribosomal protein L10	50S ribosomal protein L10 [Epidermidibacterium keratini] QHB99720.1 50S ribosomal protein L10 [Epidermidibacterium keratini]	Ribosomal protein L10-like domain superfamily
Contig1	1081525	1081920	+	396	GENE_01016	Prodigal:002006	CDS	COG0222	.	.	P02396	.	.	rplL	RL7	50S ribosomal protein L7/L12	50S ribosomal protein L7/L12 [Epidermidibacterium keratini] QHB99719.1 50S ribosomal protein L7/L12 [Epidermidibacterium keratini]	Ribosomal protein L7/L12
Contig1	1082125	1083246	+	1122	GENE_01017	Prodigal:002006	CDS	.	1.1.99.36	.	P80175	.	.	.	ADHN	NDMA-dependent alcohol dehydrogenase	NDMA-dependent alcohol dehydrogenase [Epidermidibacterium keratini] QHB99718.1 NDMA-dependent alcohol dehydrogenase[Epidermidibacterium keratini]	Alcohol dehydrogenase, zinc-type, actinomycetes
Contig1	1083243	1085660	-	2418	GENE_01018	Prodigal:002006	CDS	.	.	MF_00205	.	.	.	uvrA_1	UVRA	UvrABC system protein A	ATP-binding cassette domain-containing protein [Epidermidibacterium keratini] QHB99717.1 ATP-binding cassette domain-containing protein [Epidermidibacterium keratini]	-
Contig1	1085711	1086754	+	1044	GENE_01019	Prodigal:002006	CDS	.	.	.	.	.	.	.	.	.	DUF2332 family protein [Epidermidibacterium keratini] QHB99716.1 DUF2332 family protein [Epidermidibacterium keratini]	Uncharacterised conserved protein UCP012608
Contig1	1086751	1087938	+	1188	GENE_01020	Prodigal:002006	CDS	COG1804	2.8.3.19	.	P76518	.	.	yfdE_2	ACOCT	Acetyl-CoA:oxalate CoA-transferase	CoA transferase [Epidermidibacterium keratini] QHC02283.1 CoA transferase [Epidermidibacterium keratini]	CoA-transferase family III domain superfamily
Contig1	1087996	1088760	-	765	GENE_01021	Prodigal:002006	CDS	.	.	.	P76241	.	.	nimR	NIMR	HTH-type transcriptional regulator NimR	helix-turn-helix domain-containing protein [Epidermidibacterium keratini] QHB99715.1 helix-turn-helix domain-containing protein [Epidermidibacterium keratini]	-
Contig1	1088815	1090014	+	1200	GENE_01022	Prodigal:002006	CDS	.	.	.	P52067	.	.	fsr	YFNC	Uncharacterized MFS-type transporter YfnC	MFS transporter [Epidermidibacterium keratini] QHB99714.1 MFS transporter [Epidermidibacterium keratini]	MFS transporter superfamily
Contig1	1090046	1090633	+	588	GENE_01023	Prodigal:002006	CDS	.	.	.	.	.	.	.	.	.	hypothetical protein [Epidermidibacterium keratini] QHB99713.1 hypothetical protein EK0264_05045 [Epidermidibacterium keratini]	.
Contig1	1091114	1094524	+	3411	GENE_01024	Prodigal:002006	CDS	COG0085	2.7.7.6	.	P60281	.	.	rpoB	RPOB	DNA-directed RNA polymerase subunit beta	DNA-directed RNA polymerase subunit beta [Epidermidibacterium keratini] QHB99712.1 DNA-directed RNA polymerase subunit beta [Epidermidibacterium keratini]	-
Contig1	1094624	1098526	+	3903	GENE_01025	Prodigal:002006	CDS	COG0086	2.7.7.6	.	A0QS66	.	.	rpoC	RPOC	DNA-directed RNA polymerase subunit beta'	DNA-directed RNA polymerase subunit beta' [Epidermidibacterium keratini] QHB99711.1 DNA-directed RNA polymerase subunit beta' [Epidermidibacterium keratini]	DNA-directed RNA polymerase, subunit beta-prime
Contig1	1098704	1099489	-	786	GENE_01026	Prodigal:002006	CDS	.	.	MF_01534	.	.	.	rhaS_4	YBFI	Uncharacterized HTH-type transcriptional regulator YbfI	helix-turn-helix domain-containing protein [Epidermidibacterium keratini] QHB99710.1 helix-turn-helix domain-containing protein [Epidermidibacterium keratini]	-
Contig1	1099541	1099966	+	426	GENE_01027	Prodigal:002006	CDS	.	.	.	.	.	.	.	.	.	DUF2000 family protein [Epidermidibacterium keratini] QHB99709.1 DUF2000 family protein [Epidermidibacterium keratini]	Peptidyl-tRNA hydrolase II domain superfamily
Contig1	1099963	1101129	-	1167	GENE_01028	Prodigal:002006	CDS	.	.	.	.	.	.	.	.	.	DUF418 domain-containing protein [Epidermidibacterium keratini] QHB99708.1 DUF418 domain-containing protein[Epidermidibacterium keratini]	-
Contig1	1101188	1102546	-	1359	GENE_01029	Prodigal:002006	CDS	.	.	.	O34691	.	.	naiP_1	NAIP	Putative niacin/nicotinamide transporter NaiP	MFS transporter [Epidermidibacterium keratini] QHB99707.1 MFS transporter [Epidermidibacterium keratini]	MFS transporter superfamily
Contig1	1102661	1104562	-	1902	GENE_01030	Prodigal:002006	CDS	.	.	.	.	.	.	.	.	.	FAD/NAD(P)-binding protein [Epidermidibacterium keratini] QHC02282.1 hypothetical protein EK0264_05010 [Epidermidibacterium keratini]	-
Contig1	1104559	1105920	-	1362	GENE_01031	Prodigal:002006	CDS	.	1.14.14.10	.	P54989	.	.	ntaA	SCMK	N-acetyl-S-(2-succino)cysteine monooxygenase	NtaA/DmoA family FMN-dependent monooxygenase [Epidermidibacterium keratini] QHB99706.1 NtaA/DmoA family FMN-dependent monooxygenase [Epidermidibacterium keratini]	Nitrilotriacetate monooxygenase component A/pristinamycin IIA synthase subunit A
Contig1	1105953	1107083	-	1131	GENE_01032	Prodigal:002006	CDS	.	.	.	.	.	.	.	SCMK	N-acetyl-S-(2-succino)cysteine monooxygenase	LLM class flavin-dependent oxidoreductase [Epidermidibacterium keratini] QHB99705.1 LLM class flavin-dependent oxidoreductase [Epidermidibacterium keratini]	Luciferase-like domain superfamily
Contig1	1107113	1108168	-	1056	GENE_01033	Prodigal:002006	CDS	.	.	.	.	.	.	.	TCYJ	L-cystine-binding protein TcyJ	transporter substrate-binding domain-containing protein [Epidermidibacterium keratini] QHC02281.1 transporter substrate-binding domain-containing protein [Epidermidibacterium keratini]	-
Contig1	1108172	1108966	-	795	GENE_01034	Prodigal:002006	CDS	COG1126	3.6.3.-	.	P39456	.	.	tcyC	GLUA	Glutamate transport ATP-binding protein GluA	ATP-binding cassette domain-containing protein [Epidermidibacterium keratini] QHC02280.1 ATP-binding cassette domain-containing protein [Epidermidibacterium keratini]	ABC-type amino acid transport system, ATPase component, HisP-type
Contig1	1108963	1110009	-	1047	GENE_01035	Prodigal:002006	CDS	.	.	.	.	.	.	.	TCYL	L-cystine transport system permease protein TcyL	ABC transporter permease subunit [Epidermidibacterium keratini] QHB99704.1 ABC transporter permease subunit[Epidermidibacterium keratini]	-
Contig1	1110441	1111049	-	609	GENE_01036	Prodigal:002006	CDS	COG1802	.	.	P76114	.	.	mcbR_1	MCBR	HTH-type transcriptional regulator McbR	FCD domain-containing protein [Epidermidibacterium keratini] QHC02279.1 FCD domain-containing protein [Epidermidibacterium keratini]	-
Contig1	1111111	1113462	-	2352	GENE_01037	Prodigal:002006	CDS	.	1.5.99.14	.	Q933N0	.	.	kdhC	KDHC	6-hydroxypseudooxynicotine dehydrogenase complex subunit gamma	molybdopterin-dependent oxidoreductase [Epidermidibacterium keratini] QHB99703.1 molybdopterin-dependent oxidoreductase[Epidermidibacterium keratini]	-
Contig1	1113465	1113944	-	480	GENE_01038	Prodigal:002006	CDS	.	1.17.5.2	.	D7REY5	.	.	cdhC_1	CDHC	Caffeine dehydrogenase subunit gamma	2Fe-2S iron-sulfur cluster binding domain-containing protein [Epidermidibacterium keratini] QHB99702.1 2Fe-2S iron-sulfur cluster binding domain-containing protein [Epidermidibacterium keratini]	-
Contig1	1113941	1116295	-	2355	GENE_01039	Prodigal:002006	CDS	.	1.17.5.2	.	D7REY3	.	.	cdhA_1	CDHA	Caffeine dehydrogenase subunit alpha	molybdopterin-dependent oxidoreductase [Epidermidibacterium keratini] QHB99701.1 molybdopterin-dependent oxidoreductase[Epidermidibacterium keratini]	-
Contig1	1116292	1117164	-	873	GENE_01040	Prodigal:002006	CDS	.	1.5.99.14	.	O87681	.	.	kdhA_1	KDHA	6-hydroxypseudooxynicotine dehydrogenase complex subunit alpha	FAD binding domain-containing protein [Epidermidibacterium keratini] QHB99700.1 xanthine dehydrogenase family protein subunit M [Epidermidibacterium keratini]	-
Contig1	1117252	1117926	+	675	GENE_01041	Prodigal:002006	CDS	COG1024	4.2.1.17	.	P9WNP1	.	.	echA6_1	ECHD3	Enoyl-CoA hydratase domain-containing protein 3, mitochondrial	enoyl-CoA hydratase/isomerase family protein [Epidermidibacterium keratini] QHB99699.1 enoyl-CoA hydratase/isomerase family protein [Epidermidibacterium keratini]	-
Contig1	1118011	1118808	+	798	GENE_01042	Prodigal:002006	CDS	.	1.1.1.100	.	Q9KQH7	.	.	fabG_3	FABG	3-oxoacyl-[acyl-carrier-protein] reductase FabG	SDR family NAD(P)-dependent oxidoreductase [Epidermidibacterium keratini] QHB99698.1 SDR family NAD(P)-dependent oxidoreductase [Epidermidibacterium keratini]	-
Contig1	1118817	1119407	+	591	GENE_01043	Prodigal:002006	CDS	.	.	.	.	.	.	.	.	.	hypothetical protein [Epidermidibacterium keratini] QHB99697.1 hypothetical protein EK0264_04945 [Epidermidibacterium keratini]	Carbon monoxide dehydrogenase subunit G
Contig1	1119434	1120315	+	882	GENE_01044	Prodigal:002006	CDS	.	4.2.99.20	MF_01660	.	.	.	menH_3	ELH1	3-oxoadipate enol-lactonase 1	alpha/beta fold hydrolase [Epidermidibacterium keratini] QHB99696.1 alpha/beta fold hydrolase [Epidermidibacterium keratini]	-
Contig1	1120315	1121508	+	1194	GENE_01045	Prodigal:002006	CDS	.	2.8.3.19	.	A9X6P9	.	.	uctC_3	SUCHY	Succinate--hydroxymethylglutarate CoA-transferase	CoA transferase [Epidermidibacterium keratini] QHC02278.1 CoA transferase [Epidermidibacterium keratini]	CoA-transferase family III domain superfamily
Contig1	1121633	1122643	+	1011	GENE_01046	Prodigal:002006	CDS	.	1.1.1.103	MF_00627	.	.	.	tdh_4	YBJB	Zinc-type alcohol dehydrogenase-like protein C337.11	zinc-binding dehydrogenase [Epidermidibacterium keratini] QHB99695.1 zinc-binding dehydrogenase [Epidermidibacterium keratini]	-
Contig1	1122643	1123527	+	885	GENE_01047	Prodigal:002006	CDS	.	.	.	.	.	.	.	.	.	hypothetical protein [Epidermidibacterium keratini] QHB99694.1 hypothetical protein EK0264_04925 [Epidermidibacterium keratini]	Alpha/Beta hydrolase fold
Contig1	1123597	1124634	+	1038	GENE_01048	Prodigal:002006	CDS	.	.	.	.	.	.	.	PK21	Polyphosphate:GDP phosphotransferase	polyphosphate kinase 2 [Epidermidibacterium keratini] QHB99693.1 polyphosphate kinase 2 [Epidermidibacterium keratini]	-
Contig1	1124679	1124987	+	309	GENE_01049	Prodigal:002006	CDS	.	.	.	.	.	.	.	.	.	antibiotic biosynthesis monooxygenase [Epidermidibacterium keratini] QHB99692.1 antibiotic biosynthesis monooxygenase[Epidermidibacterium keratini]	Dimeric alpha-beta barrel
Contig1	1125231	1126817	+	1587	GENE_01050	Prodigal:002006	CDS	.	.	.	.	.	.	.	GSIB	Glutathione-binding protein GsiB	hypothetical protein [Epidermidibacterium keratini] QHB99691.1 hypothetical protein EK0264_04910 [Epidermidibacterium keratini]	Peptide/nickel binding protein, MppA-type
Contig1	1126814	1127758	+	945	GENE_01051	Prodigal:002006	CDS	COG0601	.	.	P75798	.	.	gsiC_3	Y1050	Putative peptide transport system permease protein BAB2_1050	ABC transporter permease subunit [Epidermidibacterium keratini] QHB99690.1 ABC transporter permease subunit[Epidermidibacterium keratini]	-
Contig1	1127763	1128686	+	924	GENE_01052	Prodigal:002006	CDS	COG1173	.	.	P75799	.	.	gsiD_4	GSID	Glutathione transport system permease protein GsiD	ABC transporter permease subunit [Epidermidibacterium keratini] QHB99689.1 ABC transporter permease subunit[Epidermidibacterium keratini]	-
Contig1	1128676	1129698	+	1023	GENE_01053	Prodigal:002006	CDS	COG0444	.	.	P0AAG0	.	.	dppD_2	Y1094	Putative peptide import ATP-binding protein BRA1094/BS1330_II1086	ATP-binding cassette domain-containing protein [Epidermidibacterium keratini] QHB99688.1 ATP-binding cassette domain-containing protein [Epidermidibacterium keratini]	-
Contig1	1129695	1130588	+	894	GENE_01054	Prodigal:002006	CDS	COG1123	7.4.2.10	.	P75796	.	.	gsiA_2	GSIA	Glutathione import ATP-binding protein GsiA	ATP-binding cassette domain-containing protein [Epidermidibacterium keratini] QHB99687.1 ATP-binding cassette domain-containing protein [Epidermidibacterium keratini]	-
Contig1	1130585	1131220	-	636	GENE_01055	Prodigal:002006	CDS	.	.	.	.	.	.	.	.	.	hypothetical protein [Epidermidibacterium keratini] QHB99686.1 hypothetical protein EK0264_04885 [Epidermidibacterium keratini]	-
Contig1	1131225	1132136	-	912	GENE_01056	Prodigal:002006	CDS	COG0119	4.1.3.46	.	A9WGE2	.	.	ccl	CCL	(R)-citramalyl-CoA lyase	hydroxymethylglutaryl-CoA lyase [Epidermidibacterium keratini] QHB99685.1 hydroxymethylglutaryl-CoA lyase[Epidermidibacterium keratini]	Aldolase-type TIM barrel
Contig1	1132400	1133758	+	1359	GENE_01057	Prodigal:002006	CDS	.	.	.	.	.	.	.	YLAK	Uncharacterized protein YlaK	PhoH family protein [Epidermidibacterium keratini] QHB99684.1 AAA family ATPase [Epidermidibacterium keratini]	-
Contig1	1133727	1134035	-	309	GENE_01058	Prodigal:002006	CDS	.	.	.	.	.	.	.	CHEB	Protein-glutamate methylesterase/protein-glutamine glutaminase	response regulator [Epidermidibacterium keratini] QHB99683.1 response regulator [Epidermidibacterium keratini]	Signal transduction response regulator, receiver domain
Contig1	1134044	1135051	-	1008	GENE_01059	Prodigal:002006	CDS	COG1494	3.1.3.11	.	P9WN21	.	.	glpX	GLPX	Fructose-1,6-bisphosphatase class 2	class II fructose-bisphosphatase [Epidermidibacterium keratini] QHC02277.1 class II fructose-bisphosphatase[Epidermidibacterium keratini]	Fructose-1,6-bisphosphatase class 2/Sedoheputulose-1,7-bisphosphatase
Contig1	1135191	1135778	+	588	GENE_01060	Prodigal:002006	CDS	.	.	.	.	.	.	.	.	.	DUF4245 family protein [Epidermidibacterium keratini] QHB99682.1 DUF4245 family protein [Epidermidibacterium keratini]	Protein of unknown function DUF4245
Contig1	1135850	1136086	-	237	GENE_01061	Prodigal:002006	CDS	.	3.1.11.6	MF_00337	.	.	.	xseB	EX7S	Exodeoxyribonuclease 7 small subunit	exodeoxyribonuclease VII small subunit [Epidermidibacterium keratini] QHB99681.1 exodeoxyribonuclease VII small subunit [Epidermidibacterium keratini]	Exonuclease VII, small subunit
Contig1	1136083	1137375	-	1293	GENE_01062	Prodigal:002006	CDS	COG1570	3.1.11.6	.	P9WF31	.	.	xseA	EX7L	Exodeoxyribonuclease 7 large subunit	exodeoxyribonuclease VII large subunit [Epidermidibacterium keratini] QHB99680.1 exodeoxyribonuclease VII large subunit [Epidermidibacterium keratini]	Exonuclease VII, large subunit
Contig1	1137375	1138289	-	915	GENE_01063	Prodigal:002006	CDS	.	.	.	.	.	.	.	Y1109	Uncharacterized protein Rv1109c	lipid droplet-associated protein [Epidermidibacterium keratini] QHB99679.1 lipid droplet-associated protein[Epidermidibacterium keratini]	-
Contig1	1138291	1139319	+	1029	GENE_01064	Prodigal:002006	CDS	COG0761	1.17.7.4	.	P9WKG1	.	.	ispH2	ISPH	4-hydroxy-3-methylbut-2-enyl diphosphate reductase	4-hydroxy-3-methylbut-2-enyl diphosphate reductase [Epidermidibacterium keratini] QHB99678.1 4-hydroxy-3-methylbut-2-enyl diphosphate reductase [Epidermidibacterium keratini]	4-hydroxy-3-methylbut-2-enyl diphosphate reductase
Contig1	1139340	1140044	-	705	GENE_01065	Prodigal:002006	CDS	.	.	.	.	.	.	.	.	.	hypothetical protein [Epidermidibacterium keratini] QHB99677.1 hypothetical protein EK0264_04835 [Epidermidibacterium keratini]	-
Contig1	1140174	1141307	-	1134	GENE_01066	Prodigal:002006	CDS	.	.	.	.	.	.	.	RMUC	DNA recombination protein RmuC homolog	DNA recombination protein RmuC [Epidermidibacterium keratini] QHB99676.1 DNA recombination protein RmuC [Epidermidibacterium keratini]	DNA recombination RmuC
Contig1	1141333	1142223	-	891	GENE_01067	Prodigal:002006	CDS	COG0122	.	.	P9WJW3	.	.	alkA	ALKA	Probable bifunctional transcriptional activator/DNA repair enzyme AlkA	hypothetical protein [Epidermidibacterium keratini] QHB99675.1 hypothetical protein EK0264_04825 [Epidermidibacterium keratini]	-
Contig1	1142240	1142827	-	588	GENE_01068	Prodigal:002006	CDS	.	.	.	.	.	.	.	.	.	DUF998 domain-containing protein [Epidermidibacterium keratini] QHB99674.1 DUF998 domain-containing protein[Epidermidibacterium keratini]	Protein of unknown function DUF998
Contig1	1142824	1143267	-	444	GENE_01069	Prodigal:002006	CDS	.	.	.	.	.	.	.	.	.	MarR family transcriptional regulator [Epidermidibacterium keratini] QHB99673.1 MarR family transcriptional regulator [Epidermidibacterium keratini]	MarR-type HTH domain
Contig1	1143352	1144437	+	1086	GENE_01070	Prodigal:002006	CDS	COG0012	.	.	P37518	.	.	ychF	YCHF	Ribosome-binding ATPase YchF	redox-regulated ATPase YchF [Epidermidibacterium keratini] QHB99672.1 redox-regulated ATPase YchF [Epidermidibacterium keratini]	-
Contig1	1144592	1144825	+	234	GENE_01071	Prodigal:002006	CDS	.	.	.	.	.	.	.	FITA	Antitoxin FitA	toxin-antitoxin system [Epidermidibacterium keratini] QHB99671.1 toxin-antitoxin system [Epidermidibacterium keratini]	Arc-type ribbon-helix-helix
Contig1	1144822	1145262	+	441	GENE_01072	Prodigal:002006	CDS	.	3.1.-.-	.	Q5F882	.	.	fitB_1	FITB	Toxin FitB	PIN domain-containing protein [Epidermidibacterium keratini] QHB99670.1 PIN domain-containing protein [Epidermidibacterium keratini]	-
Contig1	1145323	1145805	+	483	GENE_01073	Prodigal:002006	CDS	COG0454	2.3.1.-	.	P09163	.	.	yjaB	YJAB	Peptidyl-lysine N-acetyltransferase YjaB	acetyltransferase [Epidermidibacterium keratini] QHB99669.1 acetyltransferase [Epidermidibacterium keratini]	-
Contig1	1146063	1146425	-	363	GENE_01074	Prodigal:002006	CDS	.	.	.	.	.	.	.	.	.	hypothetical protein [Epidermidibacterium keratini] QHB99668.1 hypothetical protein EK0264_04790 [Epidermidibacterium keratini]	-
Contig1	1146481	1146882	+	402	GENE_01075	Prodigal:002006	CDS	.	.	.	.	.	.	.	.	.	HTH domain-containing protein [Epidermidibacterium keratini] QHB99667.1 HTH domain-containing protein [Epidermidibacterium keratini]	-
Contig1	1147079	1147861	+	783	GENE_01076	Prodigal:002006	CDS	.	.	.	P0A9E0	.	.	araC	YBFI	Uncharacterized HTH-type transcriptional regulator YbfI	helix-turn-helix domain-containing protein [Epidermidibacterium keratini] QHB99666.1 helix-turn-helix domain-containing protein [Epidermidibacterium keratini]	-
Contig1	1147937	1148557	+	621	GENE_01077	Prodigal:002006	CDS	COG1280	.	.	P0AG38	.	.	rhtC	RHTC	Threonine efflux protein	LysE family transporter [Epidermidibacterium keratini] QHB99665.1 LysE family transporter [Epidermidibacterium keratini]	-
Contig1	1148726	1149277	+	552	GENE_01078	Prodigal:002006	CDS	COG1670	2.3.1.57	.	P0A951	.	.	speG	YP20	Uncharacterized N-acetyltransferase p20	GNAT family N-acetyltransferase [Epidermidibacterium keratini] QHB99664.1 GNAT family N-acetyltransferase[Epidermidibacterium keratini]	-
Contig1	1149382	1149555	-	174	GENE_01079	Prodigal:002006	CDS	.	.	.	.	.	.	.	.	.	hypothetical protein [Epidermidibacterium keratini] QHB99663.1 hypothetical protein EK0264_04765 [Epidermidibacterium keratini]	.
Contig1	1149633	1150196	+	564	GENE_01080	Prodigal:002006	CDS	.	.	.	.	.	.	.	SMI1	Cell wall biosynthesis/cell cycle regulator smi1	SMI1/KNR4 family protein [Epidermidibacterium keratini] QHB99662.1 hypothetical protein EK0264_04760 [Epidermidibacterium keratini]	-
Contig1	1150201	1150452	-	252	GENE_01081	Prodigal:002006	CDS	.	.	.	P9WKP5	.	.	.	Y922	Uncharacterized protein Mb0922c	DUF2630 family protein [Epidermidibacterium keratini] QHB99661.1 DUF2630 family protein [Epidermidibacterium keratini]	Uncharacterised protein family, Rv0898c
Contig1	1150474	1150800	-	327	GENE_01082	Prodigal:002006	CDS	COG2076	.	.	P9WGF1	.	.	mmr	MMR	Multidrug resistance protein mmr	QacE family quaternary ammonium compound efflux SMR transporter [Epidermidibacterium keratini] QHB99660.1 QacE family quaternary ammonium compound efflux SMR transporter[Epidermidibacterium keratini]	-
Contig1	1150842	1151690	-	849	GENE_01083	Prodigal:002006	CDS	.	3.3.2.10	.	I6YGS0	.	.	ephA_1	YFHM	AB hydrolase superfamily protein YfhM	alpha/beta fold hydrolase [Epidermidibacterium keratini] QHB99659.1 alpha/beta fold hydrolase [Epidermidibacterium keratini]	Alpha/Beta hydrolase fold
Contig1	1151791	1152939	-	1149	GENE_01084	Prodigal:002006	CDS	.	.	.	P75810	.	.	ybjJ_1	Y4WD	Uncharacterized transporter y4wD	MFS transporter [Epidermidibacterium keratini] QHC02276.1 MFS transporter [Epidermidibacterium keratini]	Major facilitator superfamily domain
Contig1	1153006	1153368	+	363	GENE_01085	Prodigal:002006	CDS	.	.	.	.	.	.	.	YEAO	Uncharacterized protein YeaO	DUF488 family protein [Epidermidibacterium keratini] QHB99658.1 DUF488 family protein [Epidermidibacterium keratini]	-
Contig1	1153474	1153932	+	459	GENE_01086	Prodigal:002006	CDS	.	.	.	.	.	.	.	.	.	ACT domain-containing protein [Epidermidibacterium keratini] QHB99657.1 ACT domain-containing protein [Epidermidibacterium keratini]	-
Contig1	1154007	1154777	-	771	GENE_01087	Prodigal:002006	CDS	.	.	.	.	.	.	.	APOA1	Apolipoprotein A-I	hypothetical protein [Epidermidibacterium keratini] QHB99656.1 hypothetical protein EK0264_04725 [Epidermidibacterium keratini]	-
Contig1	1154911	1156536	-	1626	GENE_01088	Prodigal:002006	CDS	.	.	MF_01577	.	.	.	mdtD_3	EMRB	Multidrug resistance protein B homolog	DHA2 family efflux MFS transporter permease subunit [Epidermidibacterium keratini] QHB99655.1 DHA2 family efflux MFS transporter permease subunit [Epidermidibacterium keratini]	MFS transporter superfamily
Contig1	1156777	1158675	+	1899	GENE_01089	Prodigal:002006	CDS	COG1217	.	.	P32132	.	.	typA	BIPA	50S ribosomal subunit assembly factor BipA	translational GTPase TypA [Epidermidibacterium keratini] QHC02275.1 translational GTPase TypA [Epidermidibacterium keratini]	GTP-binding protein TypA
Contig1	1158716	1159624	+	909	GENE_01090	Prodigal:002006	CDS	COG2120	3.5.1.103	.	Q9F344	.	.	mshB_1	MSHB1	1D-myo-inositol 2-acetamido-2-deoxy-alpha-D-glucopyranoside deacetylase 1	N-acetyl-1-D-myo-inositol-2-amino-2-deoxy-alpha-D-glucopyranoside deacetylase [Epidermidibacterium keratini]QHB99654.1 N-acetyl-1-D-myo-inositol-2-amino-2-deoxy-alpha-D-glucopyranoside deacetylase [Epidermidibacterium keratini]	Putative deacetylase LmbE-like domain superfamily
Contig1	1159643	1160395	+	753	GENE_01091	Prodigal:002006	CDS	.	.	.	.	.	.	.	FMP30	N-acyl-phosphatidylethanolamine-hydrolyzing phospholipase D, mitochondrial	MBL fold metallo-hydrolase [Epidermidibacterium keratini] QHB99653.1 MBL fold metallo-hydrolase [Epidermidibacterium keratini]	-
Contig1	1160560	1161393	+	834	GENE_01092	Prodigal:002006	CDS	.	.	.	.	.	.	.	BRPA	Bialaphos biosynthetic pathway regulatory protein	hypothetical protein [Epidermidibacterium keratini] QHB99652.1 hypothetical protein EK0264_04700 [Epidermidibacterium keratini]	Winged helix-like DNA-binding domain superfamily
Contig1	1161841	1162317	+	477	GENE_01093	Prodigal:002006	CDS	.	.	.	.	.	.	.	.	.	hypothetical protein [Epidermidibacterium keratini] QHB99651.1 hypothetical protein EK0264_04695 [Epidermidibacterium keratini]	.
Contig1	1162314	1162874	-	561	GENE_01094	Prodigal:002006	CDS	.	.	.	.	.	.	.	HBQR	2-hydroxy-1,4-benzoquinone reductase	NAD(P)H-dependent oxidoreductase [Epidermidibacterium keratini] QHB99650.1 hypothetical protein EK0264_04690[Epidermidibacterium keratini]	Flavoprotein-like superfamily
Contig1	1163038	1163358	+	321	GENE_01095	Prodigal:002006	CDS	COG1146	.	.	P24496	.	.	fdxA_2	FER	Ferredoxin	4Fe-4S binding protein [Epidermidibacterium keratini] QHB99649.1 ferredoxin [Epidermidibacterium keratini]	-
Contig1	1163358	1164455	+	1098	GENE_01096	Prodigal:002006	CDS	COG0436	2.6.1.83	.	Q7NDX4	.	.	dapL	OXYQ	4-dedimethylamino-4-oxo-anhydrotetracycline transaminase OxyQ	succinyldiaminopimelate transaminase [Epidermidibacterium keratini] QHB99648.1 succinyldiaminopimelate transaminase[Epidermidibacterium keratini]	-
Contig1	1164501	1165322	+	822	GENE_01097	Prodigal:002006	CDS	COG1024	5.3.3.18	.	P77467	.	.	paaG_2	HPCD	3-hydroxypropionyl-coenzyme A dehydratase	enoyl-CoA hydratase/isomerase family protein [Epidermidibacterium keratini] QHB99647.1 hypothetical protein EK0264_04675 [Epidermidibacterium keratini]	ClpP/crotonase-like domain superfamily
Contig1	1165349	1166314	-	966	GENE_01098	Prodigal:002006	CDS	COG2171	2.3.1.117	.	P9WP21	.	.	dapD	DAPD	2,3,4,5-tetrahydropyridine-2,6-dicarboxylate N-succinyltransferase	2,3,4,5-tetrahydropyridine-2,6-dicarboxylate N-succinyltransferase [Epidermidibacterium keratini] QHC02274.1 2,3,4,5-tetrahydropyridine-2,6-dicarboxylate N-succinyltransferase[Epidermidibacterium keratini]	Type 2 tetrahydrodipicolinate N-succinyltransferase family
Contig1	1166399	1167484	+	1086	GENE_01099	Prodigal:002006	CDS	COG0624	3.5.1.18	.	P9WHS9	.	.	dapE_2	DAPE	Succinyl-diaminopimelate desuccinylase	succinyl-diaminopimelate desuccinylase [Epidermidibacterium keratini] QHB99646.1 succinyl-diaminopimelate desuccinylase [Epidermidibacterium keratini]	-
Contig1	1167589	1168248	-	660	GENE_01100	Prodigal:002006	CDS	.	.	.	.	.	.	.	.	.	hypothetical protein [Epidermidibacterium keratini] QHB99645.1 hypothetical protein EK0264_04660 [Epidermidibacterium keratini]	-
Contig1	1168304	1169038	-	735	GENE_01101	Prodigal:002006	CDS	.	1.6.5.2	MF_01017	.	.	.	.	NQOR	NAD(P)H dehydrogenase (quinone)	NAD(P)H:quinone oxidoreductase [Epidermidibacterium keratini] QHB99644.1 NAD(P)H:quinone oxidoreductase [Epidermidibacterium keratini]	Flavoprotein-like superfamily
Contig1	1169100	1169924	+	825	GENE_01102	Prodigal:002006	CDS	.	.	.	.	.	.	.	Y1126	Uncharacterized protein AF_1126	TIGR00730 family Rossman fold protein [Epidermidibacterium keratini] QHB99643.1 TIGR00730 family Rossman fold protein [Epidermidibacterium keratini]	-
Contig1	1169933	1170796	-	864	GENE_01103	Prodigal:002006	CDS	COG0294	.	.	P9WNC9	.	.	folP2	DHPS2	Inactive dihydropteroate synthase 2	dihydropteroate synthase [Epidermidibacterium keratini] QHB99642.1 dihydropteroate synthase [Epidermidibacterium keratini]	Dihydropteroate synthase-like
Contig1	1170828	1171301	+	474	GENE_01104	Prodigal:002006	CDS	.	.	.	.	.	.	.	.	.	DivIVA domain-containing protein [Epidermidibacterium keratini] QHB99641.1 DivIVA domain-containing protein[Epidermidibacterium keratini]	-
Contig1	1171285	1171872	+	588	GENE_01105	Prodigal:002006	CDS	COG2818	3.2.2.20	.	P05100	.	.	tag	3MG1	DNA-3-methyladenine glycosylase 1	DNA-3-methyladenine glycosylase I [Epidermidibacterium keratini] QHB99640.1 DNA-3-methyladenine glycosylase I [Epidermidibacterium keratini]	-
Contig1	1171869	1172654	-	786	GENE_01106	Prodigal:002006	CDS	COG1024	5.3.3.18	.	P77467	.	.	paaG_3	PAAG	1,2-epoxyphenylacetyl-CoA isomerase	enoyl-CoA hydratase/isomerase family protein [Epidermidibacterium keratini] QHB99639.1 enoyl-CoA hydratase[Epidermidibacterium keratini]	ClpP/crotonase-like domain superfamily
Contig1	1172817	1175093	-	2277	GENE_01107	Prodigal:002006	CDS	COG2217	7.2.2.8	.	P9WPU1	.	.	ctpA_2	CTPA	Copper-exporting P-type ATPase	heavy metal translocating P-type ATPase [Epidermidibacterium keratini] QHC02273.1 heavy metal translocating P-type ATPase [Epidermidibacterium keratini]	-
Contig1	1175227	1175367	-	141	GENE_01108	Prodigal:002006	CDS	.	.	.	.	.	.	.	.	.	hypothetical protein [Epidermidibacterium keratini]	.
Contig1	1175379	1175582	-	204	GENE_01109	Prodigal:002006	CDS	.	.	.	Q7A3E5	.	.	copZ	COPZ	Copper chaperone CopZ	cation transporter [Epidermidibacterium keratini] QHB99638.1 hypothetical protein EK0264_04620 [Epidermidibacterium keratini]	Heavy metal-associated domain superfamily
Contig1	1175671	1175970	-	300	GENE_01110	Prodigal:002006	CDS	COG1937	.	.	O07434	.	.	ricR_3	RICR	Copper-sensing transcriptional repressor RicR	metal-sensing transcriptional repressor [Epidermidibacterium keratini] QHB99637.1 metal-sensing transcriptional repressor [Epidermidibacterium keratini]	Metal-sensitive transcriptional repressor
Contig1	1176186	1176419	+	234	GENE_01111	Prodigal:002006	CDS	.	.	.	.	.	.	.	.	.	DUF3117 domain-containing protein [Epidermidibacterium keratini] QHB99636.1 DUF3117 domain-containing protein[Epidermidibacterium keratini]	Protein of unknown function DUF3117
Contig1	1176518	1177684	-	1167	GENE_01112	Prodigal:002006	CDS	COG0438	2.4.1.342	.	A0R2E2	.	.	glgM	GLGM	Alpha-maltose-1-phosphate synthase	glycogen synthase [Epidermidibacterium keratini] QHB99635.1 glycogen synthase [Epidermidibacterium keratini]	Alpha-maltose-1-phosphate synthase
Contig1	1177795	1178955	+	1161	GENE_01113	Prodigal:002006	CDS	COG0448	2.7.7.27	.	P9WN43	.	.	glgC_1	GLGC	Glucose-1-phosphate adenylyltransferase	glucose-1-phosphate adenylyltransferase [Epidermidibacterium keratini] QHC02272.1 glucose-1-phosphate adenylyltransferase[Epidermidibacterium keratini]	Glucose-1-phosphate adenylyltransferase GlgC, bacterial
Contig1	1179073	1179837	+	765	GENE_01114	Prodigal:002006	CDS	.	.	.	.	.	.	.	Y293	Probable heavy metal-dependent transcriptional regulator HI_0293	MerR family DNA-binding transcriptional regulator [Epidermidibacterium keratini] QHB99634.1 MerR family DNA-binding transcriptional regulator [Epidermidibacterium keratini]	-
Contig1	1179834	1180343	+	510	GENE_01115	Prodigal:002006	CDS	.	.	.	.	.	.	.	.	.	hypothetical protein [Epidermidibacterium keratini] QHB99633.1 hypothetical protein EK0264_04590 [Epidermidibacterium keratini]	.
Contig1	1180345	1180977	-	633	GENE_01116	Prodigal:002006	CDS	COG4122	2.1.1.-	.	A0R2D5	.	.	.	Y5073	Putative O-methyltransferase MSMEG_5073/MSMEI_4947	class I SAM-dependent methyltransferase [Epidermidibacterium keratini] QHB99632.1 methyltransferase domain-containing protein [Epidermidibacterium keratini]	Class I-like SAM-dependent O-methyltransferase
Contig1	1181166	1181759	+	594	GENE_01117	Prodigal:002006	CDS	COG1595	.	.	A0R2D4	.	.	sigE	SIGE	ECF RNA polymerase sigma factor SigE	RNA polymerase sigma factor SigE [Epidermidibacterium keratini] QHB99631.1 RNA polymerase sigma factor SigE[Epidermidibacterium keratini]	-
Contig1	1181756	1182262	+	507	GENE_01118	Prodigal:002006	CDS	.	.	.	.	.	.	.	RSEA	Anti-sigma-E factor RseA	zf-HC2 domain-containing protein [Epidermidibacterium keratini] QHB99630.1 hypothetical protein EK0264_04575[Epidermidibacterium keratini]	Putative zinc-finger
Contig1	1182323	1183954	+	1632	GENE_01119	Prodigal:002006	CDS	.	.	.	.	.	.	.	HTRA1	Probable serine protease HtrA1	trypsin-like peptidase domain-containing protein [Epidermidibacterium keratini] QHB99629.1 PDZ domain-containing protein [Epidermidibacterium keratini]	-
Contig1	1184005	1185072	+	1068	GENE_01120	Prodigal:002006	CDS	COG2301	4.1.3.24	.	S5N020	.	.	mcl	MCLA	Malyl-CoA/beta-methylmalyl-CoA/citramalyl-CoA lyase	CoA ester lyase [Epidermidibacterium keratini] QHB99628.1 CoA ester lyase [Epidermidibacterium keratini]	Pyruvate kinase-like domain superfamily
Contig1	1185077	1185961	+	885	GENE_01121	Prodigal:002006	CDS	COG2301	3.1.2.30	.	D3JV05	.	.	mcl2	MCTE	(3S)-malyl-CoA thioesterase	HpcH/HpaI aldolase/citrate lyase family protein [Epidermidibacterium keratini]	Pyruvate kinase-like domain superfamily
Contig1	1185985	1186308	+	324	GENE_01122	Prodigal:002006	CDS	.	.	MF_00237	.	.	.	tatB	TATB	Sec-independent protein translocase protein TatB	twin-arginine translocase TatA/TatE family subunit [Epidermidibacterium keratini] QHB99627.1 translocase [Epidermidibacterium keratini]	Sec-independent protein translocase protein TatA/B/E
Contig1	1186361	1186969	+	609	GENE_01123	Prodigal:002006	CDS	.	.	.	.	.	.	.	.	.	hypothetical protein [Epidermidibacterium keratini] QHB99626.1 hypothetical protein EK0264_04550 [Epidermidibacterium keratini]	-
Contig1	1186974	1188116	-	1143	GENE_01124	Prodigal:002006	CDS	COG0489	.	.	P9WJN7	.	.	mrp	APBC	Iron-sulfur cluster carrier protein	P-loop NTPase [Epidermidibacterium keratini] QHB99625.1 P-loop NTPase [Epidermidibacterium keratini]	Iron-sulfur protein NUBPL-like
Contig1	1188198	1188737	-	540	GENE_01125	Prodigal:002006	CDS	.	.	.	.	.	.	.	.	.	DUF1003 domain-containing protein [Epidermidibacterium keratini] QHB99624.1 DUF1003 domain-containing protein[Epidermidibacterium keratini]	Protein of unknown function DUF1003
Contig1	1188730	1189962	-	1233	GENE_01126	Prodigal:002006	CDS	.	.	.	.	.	.	.	MGTE	Magnesium transporter MgtE	CBS domain-containing protein [Epidermidibacterium keratini]	Magnesium transporter MgtE
Contig1	1190058	1191932	+	1875	GENE_01127	Prodigal:002006	CDS	.	2.7.11.1	MF_01957	.	.	.	pknD_3	PKNK	Serine/threonine-protein kinase PknK	protein kinase [Epidermidibacterium keratini] QHB99623.1 protein kinase [Epidermidibacterium keratini]	-
Contig1	1191940	1193187	+	1248	GENE_01128	Prodigal:002006	CDS	.	.	.	.	.	.	.	.	.	hypothetical protein [Epidermidibacterium keratini] QHB99622.1 hypothetical protein EK0264_04525 [Epidermidibacterium keratini]	-
Contig1	1193254	1195143	+	1890	GENE_01129	Prodigal:002006	CDS	COG1292	.	.	Q9X4A5	.	.	betL	BETL	Glycine betaine transporter BetL	BCCT family transporter [Epidermidibacterium keratini] QHB99621.1 BCCT family transporter [Epidermidibacterium keratini]	-
Contig1	1195232	1196566	-	1335	GENE_01130	Prodigal:002006	CDS	.	.	.	O34456	.	.	exuT_1	EXUT	Hexuronate transporter	MFS transporter [Epidermidibacterium keratini] QHC02269.1 MFS transporter [Epidermidibacterium keratini]	Sugar phosphate transporter
Contig1	1196600	1197868	-	1269	GENE_01131	Prodigal:002006	CDS	.	.	.	.	.	.	.	DTA	D-threonine aldolase	alanine racemase [Epidermidibacterium keratini] QHB99620.1 amino acid deaminase [Epidermidibacterium keratini]	-
Contig1	1197865	1198986	-	1122	GENE_01132	Prodigal:002006	CDS	.	3.5.1.16	.	Q9K4Z2	.	.	argE	ARGE	Acetylornithine deacetylase	M20/M25/M40 family metallo-hydrolase [Epidermidibacterium keratini] QHB99619.1 M20/M25/M40 family metallo-hydrolase[Epidermidibacterium keratini]	-
Contig1	1199030	1199695	-	666	GENE_01133	Prodigal:002006	CDS	COG0800	.	.	P50846	.	.	kdgA_1	ALKH	KHG/KDPG aldolase	bifunctional 4-hydroxy-2-oxoglutarate aldolase/2-dehydro-3-deoxy-phosphogluconate aldolase [Epidermidibacterium keratini] QHB99618.1 bifunctional 4-hydroxy-2-oxoglutarate aldolase/2-dehydro-3-deoxy-phosphogluconate aldolase [Epidermidibacterium keratini]	Aldolase-type TIM barrel
Contig1	1199858	1200865	+	1008	GENE_01134	Prodigal:002006	CDS	.	2.7.1.45	.	Q53W83	.	.	kdgK_1	KDGK	2-dehydro-3-deoxygluconokinase	sugar kinase [Epidermidibacterium keratini] QHB99617.1 sugar kinase [Epidermidibacterium keratini]	-
Contig1	1200862	1201647	+	786	GENE_01135	Prodigal:002006	CDS	COG1414	.	.	P76268	.	.	kdgR	KDGR	Pectin degradation repressor protein KdgR	helix-turn-helix domain-containing protein [Epidermidibacterium keratini] QHB99616.1 helix-turn-helix domain-containing protein [Epidermidibacterium keratini]	-
Contig1	1201644	1202048	+	405	GENE_01136	Prodigal:002006	CDS	COG0251	3.5.99.10	.	P0AF93	.	.	ridA	Y854	RutC family protein PH0854	RidA family protein [Epidermidibacterium keratini] QHB99615.1 RidA family protein [Epidermidibacterium keratini]	RutC-like superfamily
Contig1	1202110	1203480	+	1371	GENE_01137	Prodigal:002006	CDS	COG0277	1.-.-.-	.	P9WIT1	.	.	.	GLCD	Glycolate oxidase subunit GlcD	FAD-binding protein [Epidermidibacterium keratini] QHB99614.1 FAD-binding protein [Epidermidibacterium keratini]	-
Contig1	1203590	1203781	+	192	GENE_01138	Prodigal:002006	CDS	.	.	.	.	.	.	.	.	.	hypothetical protein [Epidermidibacterium keratini] QHB99613.1 hypothetical protein EK0264_04475 [Epidermidibacterium keratini]	.
Contig1	1203778	1204488	+	711	GENE_01139	Prodigal:002006	CDS	.	.	.	.	.	.	.	.	.	hypothetical protein [Epidermidibacterium keratini] QHB99612.1 hypothetical protein EK0264_04470 [Epidermidibacterium keratini]	.
Contig1	1204697	1205893	+	1197	GENE_01140	Prodigal:002006	CDS	COG1960	1.3.99.-	.	P45857	.	.	mmgC_2	MCD	(2S)-methylsuccinyl-CoA dehydrogenase	acyl-CoA dehydrogenase family protein [Epidermidibacterium keratini] QHB99611.1 acyl-CoA dehydrogenase [Epidermidibacterium keratini]	-
Contig1	1205952	1206998	-	1047	GENE_01141	Prodigal:002006	CDS	.	.	.	.	.	.	.	.	.	hypothetical protein [Epidermidibacterium keratini] QHB99610.1 hypothetical protein EK0264_04460 [Epidermidibacterium keratini]	-
Contig1	1207239	1208672	+	1434	GENE_01142	Prodigal:002006	CDS	.	1.2.1.83	.	H8ZPX2	.	.	ald_1	SAPD	3-succinoylsemialdehyde-pyridine dehydrogenase	aldehyde dehydrogenase family protein [Epidermidibacterium keratini] QHB99609.1 aldehyde dehydrogenase family protein [Epidermidibacterium keratini]	-
Contig1	1208864	1209808	+	945	GENE_01143	Prodigal:002006	CDS	.	3.1.1.-	MF_01958	.	.	.	aes_4	NLHH	Carboxylesterase NlhH	alpha/beta hydrolase fold domain-containing protein [Epidermidibacterium keratini] QHB99608.1 alpha/beta hydrolase fold domain-containing protein [Epidermidibacterium keratini]	Alpha/Beta hydrolase fold
Contig1	1209813	1211447	+	1635	GENE_01144	Prodigal:002006	CDS	COG2072	1.14.13.92	.	Q47PU3	.	.	pamO	PAMO	Phenylacetone monooxygenase	NAD(P)-binding domain-containing protein [Epidermidibacterium keratini] QHB99607.1 NAD(P)-binding domain-containing protein [Epidermidibacterium keratini]	-
Contig1	1211694	1212227	-	534	GENE_01145	Prodigal:002006	CDS	.	.	.	.	.	.	.	.	.	CGNR zinc finger domain-containing protein [Epidermidibacterium keratini] QHB99606.1 RNA-binding protein [Epidermidibacterium keratini]	ABATE domain superfamily
Contig1	1212267	1213307	+	1041	GENE_01146	Prodigal:002006	CDS	.	.	.	.	.	.	.	YDED	Uncharacterized transporter YdeD	EamA family transporter [Epidermidibacterium keratini] QHB99605.1 EamA family transporter [Epidermidibacterium keratini]	-
Contig1	1213228	1214751	-	1524	GENE_01147	Prodigal:002006	CDS	COG0318	6.-.-.-	.	P19409	.	.	baiB_2	BAIB	Bile acid-coenzyme A ligase	AMP-binding protein [Epidermidibacterium keratini] QHB99604.1 AMP-binding protein [Epidermidibacterium keratini]	-
Contig1	1214806	1215867	+	1062	GENE_01148	Prodigal:002006	CDS	.	2.3.1.181	MF_02118	.	.	.	lipM	LIPM	Octanoyltransferase LipM	lipoate--protein ligase family protein [Epidermidibacterium keratini] QHB99603.1 lipoate--protein ligase family protein [Epidermidibacterium keratini]	-
Contig1	1215951	1216676	-	726	GENE_01149	Prodigal:002006	CDS	.	.	.	.	.	.	.	.	.	hypothetical protein [Epidermidibacterium keratini] QHB99602.1 hypothetical protein EK0264_04420 [Epidermidibacterium keratini]	-
Contig1	1216768	1217184	+	417	GENE_01150	Prodigal:002006	CDS	.	.	.	.	.	.	.	.	.	hypothetical protein [Epidermidibacterium keratini] QHB99601.1 hypothetical protein EK0264_04415 [Epidermidibacterium keratini]	.
Contig1	1217209	1218114	+	906	GENE_01151	Prodigal:002006	CDS	.	.	.	P67330	.	UPF0176 protein SP_0095	.	TRHO	tRNA uridine(34) hydroxylase	rhodanese-related sulfurtransferase [Epidermidibacterium keratini] QHC02268.1 rhodanese-related sulfurtransferase[Epidermidibacterium keratini]	-
Contig1	1218184	1218651	-	468	GENE_01152	Prodigal:002006	CDS	.	.	.	.	.	.	.	.	.	hypothetical protein [Epidermidibacterium keratini] QHB99600.1 hypothetical protein EK0264_04405 [Epidermidibacterium keratini]	Clp, repeat (R) domain
Contig1	1218651	1218848	-	198	GENE_01153	Prodigal:002006	CDS	.	.	.	.	.	.	.	.	.	hypothetical protein [Epidermidibacterium keratini] QHB99599.1 hypothetical protein EK0264_04400 [Epidermidibacterium keratini]	.
Contig1	1218952	1220208	+	1257	GENE_01154	Prodigal:002006	CDS	COG0624	3.5.-.-	.	A0QZE3	.	.	.	Y3995	Putative hydrolase MSMEG_3995/MSMEI_3903	allantoate amidohydrolase [Epidermidibacterium keratini] QHB99598.1 hydantoinase/carbamoylase family amidase[Epidermidibacterium keratini]	Amidase, carbamoylase-type
Contig1	1220288	1220965	+	678	GENE_01155	Prodigal:002006	CDS	.	.	.	.	.	.	.	.	.	NAD-dependent epimerase/dehydratase family protein [Nesterenkonia sp. MD2]	NAD(P)-binding domain superfamily
Contig1	1221205	1221765	-	561	GENE_01156	Prodigal:002006	CDS	.	.	.	.	.	.	.	RDXA	Oxygen-insensitive NADPH nitroreductase	nitroreductase family protein [Epidermidibacterium keratini] QHB99597.1 nitroreductase [Epidermidibacterium keratini]	Nitroreductase-like
Contig1	1221987	1223231	+	1245	GENE_01157	Prodigal:002006	CDS	.	.	.	.	.	.	.	Y3659	Putative conjugal transfer protein Rv3659c	Flp pilus assembly complex ATPase component TadA [Epidermidibacterium keratini] QHB99596.1 CpaF family protein[Epidermidibacterium keratini]	-
Contig1	1223231	1224091	+	861	GENE_01158	Prodigal:002006	CDS	.	.	.	.	.	.	.	.	.	type II secretion system F family protein [Epidermidibacterium keratini] QHB99595.1 type II secretion system protein F [Epidermidibacterium keratini]	-
Contig1	1224088	1225023	+	936	GENE_01159	Prodigal:002006	CDS	.	.	.	.	.	.	.	.	.	type II secretion system F family protein [Epidermidibacterium keratini] QHB99594.1 pilus assembly protein TadB [Epidermidibacterium keratini]	-
Contig1	1225040	1225243	+	204	GENE_01160	Prodigal:002006	CDS	.	.	.	.	.	.	.	.	.	hypothetical protein [Epidermidibacterium keratini] QHB99593.1 hypothetical protein EK0264_04365 [Epidermidibacterium keratini]	.
Contig1	1225296	1225646	+	351	GENE_01161	Prodigal:002006	CDS	.	.	.	.	.	.	.	.	.	pilus assembly protein [Epidermidibacterium keratini] QHB99592.1 pilus assembly protein [Epidermidibacterium keratini]	.
Contig1	1225643	1226110	+	468	GENE_01162	Prodigal:002006	CDS	.	.	.	.	.	.	.	.	.	hypothetical protein [Epidermidibacterium keratini] QHB99591.1 hypothetical protein EK0264_04355 [Epidermidibacterium keratini]	.
Contig1	1226122	1226568	+	447	GENE_01163	Prodigal:002006	CDS	.	.	.	.	.	.	.	.	.	hypothetical protein [Epidermidibacterium keratini] QHB99590.1 hypothetical protein EK0264_04350 [Epidermidibacterium keratini]	Putative Flp pilus-assembly TadG-like, N-terminal
Contig1	1226708	1226902	+	195	GENE_01164	Prodigal:002006	CDS	.	.	.	.	.	.	.	YHJA	UPF0337 protein YhjA	CsbD family protein [Epidermidibacterium keratini] QHB99589.1 CsbD family protein [Epidermidibacterium keratini]	YjbJ superfamily
Contig1	1227046	1228173	+	1128	GENE_01165	Prodigal:002006	CDS	COG1186	.	.	A0QU58	.	.	prfB	RF2	Peptide chain release factor 2	peptide chain release factor 2 [Epidermidibacterium keratini] QHB99588.1 peptide chain release factor 2 [Epidermidibacterium keratini]	-
Contig1	1228219	1229400	+	1182	GENE_01166	Prodigal:002006	CDS	COG1960	1.3.99.-	.	P9WQG3	.	.	.	ACDC	Acyl-CoA dehydrogenase fadE12	acyl-CoA dehydrogenase family protein [Epidermidibacterium keratini] QHB99587.1 acyl-CoA dehydrogenase [Epidermidibacterium keratini]	-
Contig1	1229377	1230696	-	1320	GENE_01167	Prodigal:002006	CDS	.	.	.	A0LNN5	.	.	.	YBFB	Uncharacterized MFS-type transporter YbfB	MFS transporter [Epidermidibacterium keratini] QHB99586.1 MFS transporter [Epidermidibacterium keratini]	-
Contig1	1230733	1231803	+	1071	GENE_01168	Prodigal:002006	CDS	.	.	.	.	.	.	.	CDHR	HTH-type transcriptional regulator CdhR	helix-turn-helix domain-containing protein [Epidermidibacterium keratini] QHB99585.1 helix-turn-helix domain-containing protein [Epidermidibacterium keratini]	-
Contig1	1231869	1232618	+	750	GENE_01169	Prodigal:002006	CDS	COG1024	4.2.1.150	.	P52046	.	.	crt_2	CRT	Short-chain-enoyl-CoA hydratase	enoyl-CoA hydratase/isomerase family protein [Epidermidibacterium keratini] QHB99584.1 enoyl-CoA hydratase/isomerase family protein [Epidermidibacterium keratini]	-
Contig1	1232618	1233829	+	1212	GENE_01170	Prodigal:002006	CDS	.	1.3.99.-	.	P95280	.	.	.	ACD17	Putative acyl-CoA dehydrogenase FadE17	acyl-CoA dehydrogenase family protein [Epidermidibacterium keratini] QHB99583.1 acyl-CoA dehydrogenase [Epidermidibacterium keratini]	-
Contig1	1233834	1234958	+	1125	GENE_01171	Prodigal:002006	CDS	COG1960	1.3.1.108	.	H6LGM6	.	.	carC_2	ACDC	Probable acyl-CoA dehydrogenase YngJ	acyl-CoA dehydrogenase family protein [Epidermidibacterium keratini] QHB99582.1 pilus assembly protein CpaB[Epidermidibacterium keratini]	-
Contig1	1235028	1235717	+	690	GENE_01172	Prodigal:002006	CDS	COG2884	.	.	O05779	.	.	ftsE	FTSE	Cell division ATP-binding protein FtsE	cell division ATP-binding protein FtsE [Epidermidibacterium keratini] QHB99581.1 cell division ATP-binding protein FtsE [Epidermidibacterium keratini]	-
Contig1	1235783	1236688	+	906	GENE_01173	Prodigal:002006	CDS	COG2177	.	.	P9WG19	.	.	ftsX	FTSX	Cell division protein FtsX	ABC transporter permease [Epidermidibacterium keratini] QHB99580.1 ABC transporter permease [Epidermidibacterium keratini]	Cell division protein FtsX
Contig1	1236852	1237325	+	474	GENE_01174	Prodigal:002006	CDS	COG0691	.	.	P9WGD3	.	.	smpB	SSRP	SsrA-binding protein	SsrA-binding protein SmpB [Epidermidibacterium keratini] QHB99579.1 SsrA-binding protein SmpB [Epidermidibacterium keratini]	SsrA-binding protein
Contig1	1237369	1238292	+	924	GENE_01175	Prodigal:002006	CDS	.	.	.	.	.	.	.	.	.	amidohydrolase family protein [Epidermidibacterium keratini] QHB99578.1 amidohydrolase family protein [Epidermidibacterium keratini]	-
Contig1	1238395	1238988	+	594	GENE_01176	Prodigal:002006	CDS	.	.	.	.	.	.	.	.	.	DUF1269 domain-containing protein [Epidermidibacterium keratini]	Protein of unknown function DUF1269, membrane associated
Contig1	1239146	1239637	+	492	GENE_01177	Prodigal:002006	CDS	.	.	.	.	.	.	.	.	.	hypothetical protein [Epidermidibacterium keratini] QHB99577.1 hypothetical protein EK0264_04280 [Epidermidibacterium keratini]	-
Contig1	1239637	1240323	+	687	GENE_01178	Prodigal:002006	CDS	.	.	.	.	.	.	.	.	.	hypothetical protein [Epidermidibacterium keratini] QHB99576.1 hypothetical protein EK0264_04275 [Epidermidibacterium keratini]	.
Contig1	1240333	1240824	-	492	GENE_01179	Prodigal:002006	CDS	COG1522	.	.	P0ACJ0	.	.	lrp	REG6	HTH-type transcriptional regulator FL11	winged helix-turn-helix transcriptional regulator [Epidermidibacterium keratini] QHB99575.1 winged helix-turn-helix transcriptional regulator [Epidermidibacterium keratini]	-
Contig1	1240955	1242040	+	1086	GENE_01180	Prodigal:002006	CDS	COG1071	1.2.4.4	.	P9WIS3	.	.	bkdA	BKDA	3-methyl-2-oxobutanoate dehydrogenase subunit alpha	pyruvate dehydrogenase (acetyl-transferring) E1 component subunit alpha [Epidermidibacterium keratini] QHB99574.1 pyruvate dehydrogenase (acetyl-transferring) E1 component subunit alpha [Epidermidibacterium keratini]	-
Contig1	1242037	1243047	+	1011	GENE_01181	Prodigal:002006	CDS	COG0022	1.2.4.4	.	P9WIS1	.	.	bkdB	BKDB	3-methyl-2-oxobutanoate dehydrogenase subunit beta	alpha-ketoacid dehydrogenase subunit beta [Epidermidibacterium keratini] QHC02266.1 alpha-ketoacid dehydrogenase subunit beta [Epidermidibacterium keratini]	-
Contig1	1243047	1244363	+	1317	GENE_01182	Prodigal:002006	CDS	COG0508	2.3.1.168	.	O06159	.	.	bkdC	ODP2	Dihydrolipoyllysine-residue acetyltransferase component of pyruvate dehydrogenase complex	2-oxo acid dehydrogenase subunit E2 [Epidermidibacterium keratini] QHB99573.1 2-oxo acid dehydrogenase subunit E2 [Epidermidibacterium keratini]	-
Contig1	1244364	1244954	-	591	GENE_01183	Prodigal:002006	CDS	.	.	.	.	.	.	.	.	.	hypothetical protein [Epidermidibacterium keratini] QHB99572.1 hypothetical protein EK0264_04250 [Epidermidibacterium keratini]	-
Contig1	1245093	1245461	+	369	GENE_01184	Aragorn:001002	tmRNA	.	.	.	.	.	.	ssrA
Contig1	1245547	1245900	-	354	GENE_01185	Prodigal:002006	CDS	.	.	.	.	.	.	.	.	.	hypothetical protein [Epidermidibacterium keratini] QHB99571.1 hypothetical protein EK0264_04240 [Epidermidibacterium keratini]	.
Contig1	1245960	1246847	+	888	GENE_01186	Prodigal:002006	CDS	.	.	.	.	.	.	.	MER	5,10-methylenetetrahydromethanopterin reductase	LLM class flavin-dependent oxidoreductase [Epidermidibacterium keratini] QHB99570.1 LLM class flavin-dependent oxidoreductase [Epidermidibacterium keratini]	Luciferase-like domain superfamily
Contig1	1246874	1247221	-	348	GENE_01187	Prodigal:002006	CDS	.	.	.	A0R6Q0	.	.	.	Y6630	Uncharacterized protein MSMEG_6630	VOC family protein [Epidermidibacterium keratini] QHB99569.1 VOC family protein [Epidermidibacterium keratini]	Vicinal oxygen chelate (VOC) domain
Contig1	1247214	1249469	-	2256	GENE_01188	Prodigal:002006	CDS	.	3.5.1.11	.	P15558	.	.	acyII	PAC2	Penicillin acylase 2 proenzyme	penicillin acylase family protein [Epidermidibacterium keratini] QHB99568.1 penicillin acylase family protein[Epidermidibacterium keratini]	Penicillin/GL-7-ACA/AHL acylase
Contig1	1249529	1249966	+	438	GENE_01189	Prodigal:002006	CDS	.	.	.	.	.	.	.	.	.	MmcQ/YjbR family DNA-binding protein [Epidermidibacterium keratini] QHB99567.1 MmcQ/YjbR family DNA-binding protein [Epidermidibacterium keratini]	YjbR-like superfamily
Contig1	1250081	1250545	+	465	GENE_01190	Prodigal:002006	CDS	.	.	.	.	.	.	.	.	.	hypothetical protein [Epidermidibacterium keratini] QHB99566.1 hypothetical protein EK0264_04215 [Epidermidibacterium keratini]	Winged helix-like DNA-binding domain superfamily
Contig1	1250677	1251261	-	585	GENE_01191	Prodigal:002006	CDS	.	.	.	.	.	.	.	.	.	hypothetical protein [Epidermidibacterium keratini] QHB99565.1 hypothetical protein EK0264_04210 [Epidermidibacterium keratini]	-
Contig1	1251450	1252337	-	888	GENE_01192	Prodigal:002006	CDS	.	.	.	.	.	.	.	.	.	hypothetical protein [Epidermidibacterium keratini] QHB99564.1 hypothetical protein EK0264_04205 [Epidermidibacterium keratini]	TSP type-3 repeat
Contig1	1252495	1253100	-	606	GENE_01193	Prodigal:002006	CDS	.	.	.	.	.	.	.	YQEM	Putative methyltransferase YqeM	methyltransferase domain-containing protein [Epidermidibacterium keratini] QHB99563.1 methyltransferase domain-containing protein [Epidermidibacterium keratini]	-
Contig1	1253166	1253241	+	76	GENE_01194	Aragorn:001002	tRNA	.	.	.	.	.	.	.
Contig1	1254946	1255602	-	657	GENE_01195	Prodigal:002006	CDS	.	.	.	.	.	.	.	.	.	ImmA/IrrE family metallo-endopeptidase [Epidermidibacterium keratini] QHB99560.1 ImmA/IrrE family metallo-endopeptidase[Epidermidibacterium keratini]	-
Contig1	1255636	1256016	-	381	GENE_01196	Prodigal:002006	CDS	.	.	.	.	.	.	.	.	.	helix-turn-helix domain-containing protein [Epidermidibacterium keratini] QHB99559.1 helix-turn-helix domain-containing protein [Epidermidibacterium keratini]	Lambda repressor-like, DNA-binding domain superfamily
Contig1	1256258	1256527	-	270	GENE_01197	Prodigal:002006	CDS	.	.	.	.	.	.	.	.	.	DNA-binding protein [Epidermidibacterium keratini] QHB99558.1 DNA-binding protein [Epidermidibacterium keratini]	.
Contig1	1256708	1257007	+	300	GENE_01198	Prodigal:002006	CDS	.	.	.	.	.	.	.	.	.	hypothetical protein [Epidermidibacterium keratini] QHB99557.1 hypothetical protein EK0264_04155 [Epidermidibacterium keratini]	.
Contig1	1257004	1257438	-	435	GENE_01199	Prodigal:002006	CDS	.	.	.	.	.	.	.	.	.	hypothetical protein [Epidermidibacterium keratini] QHB99556.1 hypothetical protein EK0264_04150 [Epidermidibacterium keratini]	-
Contig1	1257569	1258081	-	513	GENE_01200	Prodigal:002006	CDS	.	.	.	.	.	.	.	.	.	hypothetical protein [Epidermidibacterium keratini] QHB99555.1 hypothetical protein EK0264_04145 [Epidermidibacterium keratini]	-
Contig1	1258078	1258653	-	576	GENE_01201	Prodigal:002006	CDS	.	.	.	.	.	.	.	MTA70	N6-adenosine-methyltransferase MT-A70-like protein	methyltransferase [Epidermidibacterium keratini] QHB99554.1 methyltransferase [Epidermidibacterium keratini]	MT-A70-like
Contig1	1258650	1259600	-	951	GENE_01202	Prodigal:002006	CDS	.	.	.	.	.	.	.	.	.	replication-relaxation family protein [Epidermidibacterium keratini] QHB99553.1 hypothetical protein EK0264_04135[Epidermidibacterium keratini]	Plasmid replication-relaxation
Contig1	1259597	1261741	-	2145	GENE_01203	Prodigal:002006	CDS	.	.	.	.	.	.	.	.	.	hypothetical protein [Epidermidibacterium keratini] QHB99552.1 hypothetical protein EK0264_04130 [Epidermidibacterium keratini]	P-loop containing nucleoside triphosphate hydrolase
Contig1	1261738	1261995	-	258	GENE_01204	Prodigal:002006	CDS	.	.	.	.	.	.	.	.	.	.	-
Contig1	1262364	1262639	-	276	GENE_01205	Prodigal:002006	CDS	.	.	.	.	.	.	.	.	.	hypothetical protein [Epidermidibacterium keratini] QHB99551.1 hypothetical protein EK0264_04125 [Epidermidibacterium keratini]	.
Contig1	1262636	1262836	-	201	GENE_01206	Prodigal:002006	CDS	.	.	.	.	.	.	.	.	.	hypothetical protein [Epidermidibacterium keratini] QHB99550.1 hypothetical protein EK0264_04120 [Epidermidibacterium keratini]	.
Contig1	1262833	1263129	-	297	GENE_01207	Prodigal:002006	CDS	.	.	.	.	.	.	.	.	.	hypothetical protein [Epidermidibacterium keratini] QHB99549.1 hypothetical protein EK0264_04115 [Epidermidibacterium keratini]	.
Contig1	1263257	1264102	+	846	GENE_01208	Prodigal:002006	CDS	.	.	.	.	.	.	.	.	.	hypothetical protein [Epidermidibacterium keratini] QHB99548.1 hypothetical protein EK0264_04110 [Epidermidibacterium keratini]	.
Contig1	1264296	1265861	+	1566	GENE_01209	Prodigal:002006	CDS	.	.	.	.	.	.	.	T1MP	Type I restriction enzyme EcoprrI M protein	type I restriction-modification system subunit M [Epidermidibacterium keratini] QHB99547.1 type I restriction-modification system subunit M [Epidermidibacterium keratini]	-
Contig1	1265858	1267027	+	1170	GENE_01210	Prodigal:002006	CDS	.	.	.	.	.	.	.	T1SI	Putative type I restriction enzyme specificity protein HI_0216	restriction endonuclease subunit S [Epidermidibacterium keratini] QHB99546.1 restriction endonuclease subunit S [Epidermidibacterium keratini]	-
Contig1	1267024	1270182	+	3159	GENE_01211	Prodigal:002006	CDS	.	3.1.21.3	.	P10486	.	.	hsdR	T1R1	Type I restriction enzyme EcoR124II R protein	HsdR family type I site-specific deoxyribonuclease [Epidermidibacterium keratini] QHB99545.1 HsdR family type I site-specific deoxyribonuclease [Epidermidibacterium keratini]	-
Contig1	1270182	1270850	+	669	GENE_01212	Prodigal:002006	CDS	.	.	.	.	.	.	.	.	.	hypothetical protein [Epidermidibacterium keratini] QHB99544.1 hypothetical protein EK0264_04090 [Epidermidibacterium keratini]	.
Contig1	1270847	1273687	+	2841	GENE_01213	Prodigal:002006	CDS	.	.	.	.	.	.	.	.	.	hypothetical protein [Epidermidibacterium keratini] QHB99543.1 hypothetical protein EK0264_04085 [Epidermidibacterium keratini]	.
Contig1	1273694	1274422	-	729	GENE_01214	Prodigal:002006	CDS	.	.	.	.	.	.	.	.	.	hypothetical protein [Epidermidibacterium keratini] QHB99542.1 hypothetical protein EK0264_04080 [Epidermidibacterium keratini]	-
Contig1	1274504	1274929	+	426	GENE_01215	Prodigal:002006	CDS	.	.	.	.	.	.	.	.	.	hypothetical protein [Epidermidibacterium keratini] QHB99541.1 hypothetical protein EK0264_04075 [Epidermidibacterium keratini]	.
Contig1	1276145	1276888	-	744	GENE_01216	Prodigal:002006	CDS	.	.	.	.	.	.	.	.	.	helix-turn-helix domain-containing protein [Epidermidibacterium keratini] QHB99540.1 helix-turn-helix domain-containing protein [Epidermidibacterium keratini]	-
Contig1	1277201	1278136	-	936	GENE_01217	Prodigal:002006	CDS	.	.	.	.	.	.	.	QOR	Quinone oxidoreductase	zinc-binding dehydrogenase [Epidermidibacterium keratini] QHB99539.1 zinc-binding dehydrogenase [Epidermidibacterium keratini]	-
Contig1	1278140	1279006	-	867	GENE_01218	Prodigal:002006	CDS	.	1.7.-.-	.	Q8KU07	.	.	azoB	YESF	Uncharacterized oxidoreductase YesF	nucleoside-diphosphate sugar epimerase [Epidermidibacterium keratini] QHB99538.1 nucleoside-diphosphate sugar epimerase [Epidermidibacterium keratini]	-
Contig1	1279003	1280091	-	1089	GENE_01219	Prodigal:002006	CDS	COG1902	1.3.1.-	.	P77258	.	.	nemA_2	NTR2	Probable flavin mononucleotide-dependent alkene reductase	alkene reductase [Epidermidibacterium keratini] QHB99537.1 alkene reductase [Epidermidibacterium keratini]	Aldolase-type TIM barrel
Contig1	1280255	1280662	+	408	GENE_01220	Prodigal:002006	CDS	.	.	.	.	.	.	.	MEXR	Multidrug resistance operon repressor	MarR family transcriptional regulator [Epidermidibacterium keratini] QHB99536.1 MarR family transcriptional regulator [Epidermidibacterium keratini]	-
Contig1	1280987	1282003	-	1017	GENE_01221	Prodigal:002006	CDS	COG1609	.	.	P46828	.	.	ccpA_2	CCPA	Catabolite control protein A	substrate-binding domain-containing protein [Epidermidibacterium keratini] QHC02265.1 substrate-binding domain-containing protein [Epidermidibacterium keratini]	-
Contig1	1282131	1283840	+	1710	GENE_01222	Prodigal:002006	CDS	.	3.1.3.18	MF_00495	.	.	.	gph_2	G3PP	Glyceraldehyde 3-phosphate phosphatase	HAD-IA family hydrolase [Epidermidibacterium keratini] QHB99535.1 HAD-IA family hydrolase [Epidermidibacterium keratini]	-
Contig1	1283865	1284854	+	990	GENE_01223	Prodigal:002006	CDS	.	.	.	.	.	.	.	.	.	cell division protein FtsQ [Epidermidibacterium keratini] QHB99534.1 cell division protein FtsQ [Epidermidibacterium keratini]	-
Contig1	1284890	1286641	+	1752	GENE_01224	Prodigal:002006	CDS	COG1122	3.6.3.-	.	O34362	.	.	ykoD_1	Y3016	Putative ABC transporter ATP-binding protein MM_3016	ATP-binding cassette domain-containing protein [Epidermidibacterium keratini] QHB99533.1 ATP-binding cassette domain-containing protein [Epidermidibacterium keratini]	-
Contig1	1286638	1287498	+	861	GENE_01225	Prodigal:002006	CDS	.	.	MF_01461	.	.	.	ecfT	ECFT	Energy-coupling factor transporter transmembrane protein EcfT	energy-coupling factor transporter transmembrane protein EcfT [Epidermidibacterium keratini] QHC02264.1 energy-coupling factor transporter transmembrane protein EcfT[Epidermidibacterium keratini]	ABC/ECF transporter, transmembrane component
Contig1	1287684	1288013	-	330	GENE_01226	Prodigal:002006	CDS	.	.	.	.	.	.	.	.	.	nuclear transport factor 2 family protein [Epidermidibacterium keratini] QHB99532.1 nuclear transport factor 2 family protein [Epidermidibacterium keratini]	-
Contig1	1288055	1288810	-	756	GENE_01227	Prodigal:002006	CDS	.	1.1.1.100	.	P99093	.	.	fabG_4	SDR1	Short-chain type dehydrogenase/reductase	SDR family oxidoreductase [Epidermidibacterium keratini] QHB99531.1 SDR family oxidoreductase [Epidermidibacterium keratini]	-
Contig1	1288877	1289563	+	687	GENE_01228	Prodigal:002006	CDS	.	.	.	.	.	.	.	UIDR	HTH-type transcriptional regulator UidR	TetR family transcriptional regulator [Epidermidibacterium keratini] QHB99530.1 TetR family transcriptional regulator [Epidermidibacterium keratini]	-
Contig1	1289742	1291382	-	1641	GENE_01229	Prodigal:002006	CDS	.	.	.	.	.	.	.	Y1128	Uncharacterized protein MT1160	DUF222 domain-containing protein [Epidermidibacterium keratini] QHB99529.1 DUF222 domain-containing protein[Epidermidibacterium keratini]	Domain of unknown function DUF222
Contig1	1291824	1293575	-	1752	GENE_01230	Prodigal:002006	CDS	.	1.14.13.20	.	Q8KN28	.	.	tfdB_2	TFDB	2,4-dichlorophenol 6-monooxygenase	FAD-dependent monooxygenase [Epidermidibacterium keratini] QHB99528.1 aromatic ring hydroxylase [Epidermidibacterium keratini]	-
Contig1	1293684	1294574	-	891	GENE_01231	Prodigal:002006	CDS	.	.	MF_00517	.	.	.	sotB	CMLR	Chloramphenicol resistance protein	MFS transporter [Micrococcus aloeverae] KZE65718.1 chemotaxis protein [Micrococcus aloeverae]	MFS transporter superfamily
Contig1	1295027	1295350	+	324	GENE_01232	Prodigal:002006	CDS	.	.	.	P9WIP7	.	.	lsr2	LSR2	Nucleoid-associated protein Lsr2	Lsr2 family protein [Epidermidibacterium keratini] QHB99527.1 Lsr2 family protein [Epidermidibacterium keratini]	Lsr2
Contig1	1295528	1295866	+	339	GENE_01233	Prodigal:002006	CDS	.	.	.	.	.	.	.	YUZN	Uncharacterized HTH-type transcriptional regulator YuzN	metalloregulator ArsR/SmtB family transcription factor [Epidermidibacterium keratini] QHB99526.1 metalloregulator ArsR/SmtB family transcription factor [Epidermidibacterium keratini]	Winged helix-like DNA-binding domain superfamily
Contig1	1295903	1296388	+	486	GENE_01234	Prodigal:002006	CDS	.	.	.	.	.	.	.	.	.	SRPBCC domain-containing protein [Epidermidibacterium keratini] QHB99525.1 SRPBCC domain-containing protein[Epidermidibacterium keratini]	START-like domain superfamily
Contig1	1296456	1296878	-	423	GENE_01235	Prodigal:002006	CDS	COG1764	.	.	P80242	.	.	ohrB	OHRB	Organic hydroperoxide resistance protein OhrB	Ohr family peroxiredoxin [Epidermidibacterium keratini] QHB99524.1 Ohr family peroxiredoxin [Epidermidibacterium keratini]	Organic hydroperoxide resistance protein famiy
Contig1	1297030	1298154	+	1125	GENE_01236	Prodigal:002006	CDS	.	.	.	.	.	.	.	.	.	hypothetical protein [Epidermidibacterium keratini] QHB99523.1 hypothetical protein EK0264_03965 [Epidermidibacterium keratini]	Pectin lyase fold/virulence factor
Contig1	1298164	1298667	-	504	GENE_01237	Prodigal:002006	CDS	.	.	.	.	.	.	.	.	.	OsmC family protein [Epidermidibacterium keratini] QHB99522.1 OsmC family peroxiredoxin [Epidermidibacterium keratini]	-
Contig1	1298745	1300346	-	1602	GENE_01238	Prodigal:002006	CDS	.	.	.	.	.	.	.	YERD	Glutamate synthase large subunit-like protein YerD	FMN-binding glutamate synthase family protein [Epidermidibacterium keratini] QHB99521.1 FMN-binding glutamate synthase family protein [Epidermidibacterium keratini]	Glutamate synthase large subunit-like protein
Contig1	1300391	1303666	+	3276	GENE_01239	Prodigal:002006	CDS	.	.	.	.	.	.	.	YWQA	Uncharacterized ATP-dependent helicase YwqA	SWIM zinc finger family protein [Epidermidibacterium keratini] QHB99520.1 helicase SNF2 [Epidermidibacterium keratini]	-
Contig1	1303709	1305169	+	1461	GENE_01240	Prodigal:002006	CDS	COG1012	1.2.1.79	.	P25526	.	.	gabD_1	DAVD	Glutarate-semialdehyde dehydrogenase	aldehyde dehydrogenase family protein [Epidermidibacterium keratini] QHB99519.1 aldehyde dehydrogenase family protein [Epidermidibacterium keratini]	Aldehyde/histidinol dehydrogenase
Contig1	1305170	1306570	+	1401	GENE_01241	Prodigal:002006	CDS	.	.	.	P15557	.	.	acyI	GGT	Glutathione hydrolase proenzyme	gamma-glutamyltransferase [Epidermidibacterium keratini] QHB99518.1 gamma-glutamyltranspeptidase [Epidermidibacterium keratini]	Nucleophile aminohydrolases, N-terminal
Contig1	1306567	1307433	+	867	GENE_01242	Prodigal:002006	CDS	.	.	.	.	.	.	.	.	.	phosphotransferase [Epidermidibacterium keratini] QHB99517.1 phosphotransferase [Epidermidibacterium keratini]	-
Contig1	1307500	1308450	+	951	GENE_01243	Prodigal:002006	CDS	.	.	.	.	.	.	.	.	.	NYN domain-containing protein [Epidermidibacterium keratini] QHB99516.1 NYN domain-containing protein [Epidermidibacterium keratini]	-
Contig1	1308648	1310483	+	1836	GENE_01244	Prodigal:002006	CDS	COG0843	1.9.3.1	.	P9WP71	.	.	ctaD	COX1B	Probable cytochrome c oxidase subunit 1-beta	cytochrome c oxidase subunit I [Epidermidibacterium keratini] QHB99515.1 cytochrome c oxidase subunit I [Epidermidibacterium keratini]	Cytochrome c oxidase-like, subunit I superfamily
Contig1	1310506	1311771	+	1266	GENE_01245	Prodigal:002006	CDS	COG0560	3.1.3.3	.	O53289	.	.	serB2	SERB2	Phosphoserine phosphatase SerB2	phosphoserine phosphatase SerB [Epidermidibacterium keratini]	-
Contig1	1311862	1312377	+	516	GENE_01246	Prodigal:002006	CDS	.	.	.	.	.	.	.	.	.	PH domain-containing protein [Epidermidibacterium keratini] QHB99514.1 PH domain-containing protein [Epidermidibacterium keratini]	-
Contig1	1312374	1313801	+	1428	GENE_01247	Prodigal:002006	CDS	.	.	.	.	.	.	.	.	.	PH domain-containing protein [Epidermidibacterium keratini] QHB99513.1 PH domain-containing protein [Epidermidibacterium keratini]	Uncharacterised conserved protein UCP026631
Contig1	1313757	1314329	-	573	GENE_01248	Prodigal:002006	CDS	COG1335	3.5.1.19	.	I6XD65	.	.	pncA	PNCA	Nicotinamidase/pyrazinamidase	isochorismatase family protein [Epidermidibacterium keratini] QHB99512.1 isochorismatase family protein [Epidermidibacterium keratini]	Isochorismatase-like superfamily
Contig1	1314326	1315636	-	1311	GENE_01249	Prodigal:002006	CDS	COG1488	6.3.4.21	.	P9WJI9	.	.	pncB1	PNCB1	Nicotinate phosphoribosyltransferase pncB1	nicotinate phosphoribosyltransferase [Epidermidibacterium keratini] QHB99511.1 nicotinate phosphoribosyltransferase[Epidermidibacterium keratini]	Nicotinate phosphoribosyltransferase family
Contig1	1315719	1316033	+	315	GENE_01250	Prodigal:002006	CDS	COG2127	.	.	P9WPC1	.	.	clpS	CLPS	ATP-dependent Clp protease adapter protein ClpS	ATP-dependent Clp protease adapter ClpS [Epidermidibacterium keratini] QHB99510.1 ATP-dependent Clp protease adapter ClpS [Epidermidibacterium keratini]	Ribosomal protein L7/L12, C-terminal/adaptor protein ClpS-like
Contig1	1315978	1316622	+	645	GENE_01251	Prodigal:002006	CDS	.	.	.	.	.	.	.	.	.	DUF2017 family protein [Epidermidibacterium keratini] QHB99509.1 DUF2017 family protein [Epidermidibacterium keratini]	Domain of unknown function DUF2017
Contig1	1316625	1317902	+	1278	GENE_01252	Prodigal:002006	CDS	.	.	.	.	.	.	.	YAHD	Putative ankyrin repeat protein YahD	ankyrin repeat domain-containing protein [Epidermidibacterium keratini] QHC02262.1 ankyrin repeat domain-containing protein [Epidermidibacterium keratini]	Ankyrin repeat-containing domain
Contig1	1318274	1318771	+	498	GENE_01253	Prodigal:002006	CDS	.	.	.	.	.	.	.	.	.	hypothetical protein [Epidermidibacterium keratini] QHB99508.1 hypothetical protein EK0264_03880 [Epidermidibacterium keratini]	.
Contig1	1318802	1320064	+	1263	GENE_01254	Prodigal:002006	CDS	.	.	.	.	.	.	.	.	.	ImmA/IrrE family metallo-endopeptidase [Epidermidibacterium keratini] QHB99507.1 ImmA/IrrE family metallo-endopeptidase[Epidermidibacterium keratini]	-
Contig1	1320144	1320461	-	318	GENE_01255	Prodigal:002006	CDS	.	.	.	.	.	.	.	.	.	hypothetical protein [Epidermidibacterium keratini] QHB99506.1 hypothetical protein EK0264_03870 [Epidermidibacterium keratini]	.
Contig1	1320510	1321184	+	675	GENE_01256	Prodigal:002006	CDS	.	.	.	.	.	.	.	Y1372	Uncharacterized protein Mb1372	rhomboid family intramembrane serine protease [Epidermidibacterium keratini] QHB99505.1 rhomboid family intramembrane serine protease [Epidermidibacterium keratini]	-
Contig1	1321188	1322012	+	825	GENE_01257	Prodigal:002006	CDS	COG0796	5.1.1.3	.	A0R1X0	.	.	murI	MURI	Glutamate racemase	glutamate racemase [Epidermidibacterium keratini] QHB99504.1 glutamate racemase [Epidermidibacterium keratini]	Glutamate racemase
Contig1	1322005	1323471	+	1467	GENE_01258	Prodigal:002006	CDS	.	.	.	.	.	.	.	YYBO	Uncharacterized transporter YybO	MFS transporter [Epidermidibacterium keratini]	-
Contig1	1323468	1324199	+	732	GENE_01259	Prodigal:002006	CDS	COG0689	2.7.7.56	.	P9WGZ7	.	.	rph	RNPH	Ribonuclease PH	ribonuclease PH [Epidermidibacterium keratini] QHB99503.1 ribonuclease PH [Epidermidibacterium keratini]	-
Contig1	1324199	1324792	+	594	GENE_01260	Prodigal:002006	CDS	COG0127	3.6.1.66	.	P9WMR7	.	.	.	IXTPA	dITP/XTP pyrophosphatase	RdgB/HAM1 family non-canonical purine NTP pyrophosphatase [Epidermidibacterium keratini] QHB99502.1 RdgB/HAM1 family non-canonical purine NTP pyrophosphatase [Epidermidibacterium keratini]	Inosine triphosphate pyrophosphatase-like
Contig1	1324813	1325268	+	456	GENE_01261	Prodigal:002006	CDS	.	.	.	.	.	.	.	.	.	hypothetical protein [Epidermidibacterium keratini] QHB99501.1 hypothetical protein EK0264_03840 [Epidermidibacterium keratini]	.
Contig1	1325439	1325939	+	501	GENE_01262	Prodigal:002006	CDS	.	.	.	.	.	.	.	.	.	hypothetical protein [Epidermidibacterium keratini] QHB99500.1 hypothetical protein EK0264_03835 [Epidermidibacterium keratini]	Ankyrin repeat-containing domain superfamily
Contig1	1326425	1326616	-	192	GENE_01263	Prodigal:002006	CDS	.	.	.	.	.	.	.	.	.	hypothetical protein [Epidermidibacterium keratini] QHB99499.1 hypothetical protein EK0264_03830 [Epidermidibacterium keratini]	-
Contig1	1326720	1327121	+	402	GENE_01264	Prodigal:002006	CDS	.	.	.	.	.	.	.	.	.	hypothetical protein [Epidermidibacterium keratini] QHB99498.1 hypothetical protein EK0264_03825 [Epidermidibacterium keratini]	.
Contig1	1327121	1327429	+	309	GENE_01265	Prodigal:002006	CDS	.	.	.	.	.	.	.	.	.	hypothetical protein [Epidermidibacterium keratini] QHB99497.1 hypothetical protein EK0264_03820 [Epidermidibacterium keratini]	.
Contig1	1327778	1328647	-	870	GENE_01266	Prodigal:002006	CDS	.	.	.	.	.	.	.	.	.	hypothetical protein [Epidermidibacterium keratini] QHB99496.1 hypothetical protein EK0264_03815 [Epidermidibacterium keratini]	-
Contig1	1328640	1329083	-	444	GENE_01267	Prodigal:002006	CDS	.	.	.	.	.	.	.	.	.	hypothetical protein [Epidermidibacterium keratini] QHB99495.1 hypothetical protein EK0264_03810 [Epidermidibacterium keratini]	-
Contig1	1329113	1329430	-	318	GENE_01268	Prodigal:002006	CDS	.	.	.	.	.	.	.	.	.	hypothetical protein [Epidermidibacterium keratini] QHB99494.1 hypothetical protein EK0264_03805 [Epidermidibacterium keratini]	-
Contig1	1329430	1330410	-	981	GENE_01269	Prodigal:002006	CDS	.	.	.	.	.	.	.	.	.	hypothetical protein [Epidermidibacterium keratini] QHB99493.1 hypothetical protein EK0264_03800 [Epidermidibacterium keratini]	N-acetylmuramoyl-L-alanine amidase/PGRP domain superfamily
Contig1	1330477	1332408	-	1932	GENE_01270	Prodigal:002006	CDS	.	.	.	.	.	.	.	.	.	hypothetical protein [Epidermidibacterium keratini] QHC02261.1 hypothetical protein EK0264_03795 [Epidermidibacterium keratini]	Pectin lyase fold
Contig1	1332412	1333794	-	1383	GENE_01271	Prodigal:002006	CDS	.	.	.	.	.	.	.	.	.	hypothetical protein [Epidermidibacterium keratini] QHB99492.1 hypothetical protein EK0264_03790 [Epidermidibacterium keratini]	.
Contig1	1333791	1334108	-	318	GENE_01272	Prodigal:002006	CDS	.	.	.	.	.	.	.	.	.	hypothetical protein [Epidermidibacterium keratini] QHB99491.1 hypothetical protein EK0264_03785 [Epidermidibacterium keratini]	.
Contig1	1334105	1334401	-	297	GENE_01273	Prodigal:002006	CDS	.	.	.	.	.	.	.	.	.	hypothetical protein [Epidermidibacterium keratini] QHB99490.1 hypothetical protein EK0264_03780 [Epidermidibacterium keratini]	.
Contig1	1334413	1337130	-	2718	GENE_01274	Prodigal:002006	CDS	.	.	.	.	.	.	.	.	.	hypothetical protein [Epidermidibacterium keratini] QHB99489.1 hypothetical protein EK0264_03775 [Epidermidibacterium keratini]	Immunoglobulin-like fold
Contig1	1337127	1337954	-	828	GENE_01275	Prodigal:002006	CDS	.	.	.	.	.	.	.	.	.	hypothetical protein [Epidermidibacterium keratini] QHB99488.1 hypothetical protein EK0264_03770 [Epidermidibacterium keratini]	.
Contig1	1337951	1342081	-	4131	GENE_01276	Prodigal:002006	CDS	.	.	.	.	.	.	.	VG26	Minor tail protein Gp26	hypothetical protein [Epidermidibacterium keratini] QHB99487.1 hypothetical protein EK0264_03765 [Epidermidibacterium keratini]	-
Contig1	1342085	1342510	-	426	GENE_01277	Prodigal:002006	CDS	.	.	.	.	.	.	.	.	.	hypothetical protein [Epidermidibacterium keratini] QHB99486.1 hypothetical protein EK0264_03760 [Epidermidibacterium keratini]	-
Contig1	1342576	1342950	-	375	GENE_01278	Prodigal:002006	CDS	.	.	.	.	.	.	.	.	.	hypothetical protein [Epidermidibacterium keratini] QHB99485.1 hypothetical protein EK0264_03755 [Epidermidibacterium keratini]	-
Contig1	1343037	1343645	-	609	GENE_01279	Prodigal:002006	CDS	.	.	.	.	.	.	.	VG23	Major tail protein Gp23	hypothetical protein [Epidermidibacterium keratini] QHB99484.1 hypothetical protein EK0264_03750 [Epidermidibacterium keratini]	.
Contig1	1343661	1344062	-	402	GENE_01280	Prodigal:002006	CDS	.	.	.	.	.	.	.	.	.	hypothetical protein [Epidermidibacterium keratini] QHB99483.1 hypothetical protein EK0264_03745 [Epidermidibacterium keratini]	.
Contig1	1344062	1344376	-	315	GENE_01281	Prodigal:002006	CDS	.	.	.	.	.	.	.	.	.	DUF5403 family protein [Epidermidibacterium keratini] QHB99482.1 hypothetical protein EK0264_03740 [Epidermidibacterium keratini]	Protein of unknown function DUF5403
Contig1	1344369	1344707	-	339	GENE_01282	Prodigal:002006	CDS	.	.	.	.	.	.	.	.	.	hypothetical protein [Epidermidibacterium keratini] QHB99481.1 hypothetical protein EK0264_03735 [Epidermidibacterium keratini]	.
Contig1	1344704	1345081	-	378	GENE_01283	Prodigal:002006	CDS	.	.	.	.	.	.	.	VG19	Gene 19 protein	hypothetical protein [Epidermidibacterium keratini] QHB99480.1 hypothetical protein EK0264_03730 [Epidermidibacterium keratini]	Mycobacteriophage D29, Gp19
Contig1	1345088	1345264	-	177	GENE_01284	Prodigal:002006	CDS	.	.	.	.	.	.	.	.	.	hypothetical protein [Epidermidibacterium keratini] QHB99479.1 hypothetical protein EK0264_03725 [Epidermidibacterium keratini]	.
Contig1	1345270	1346298	-	1029	GENE_01285	Prodigal:002006	CDS	.	.	.	.	.	.	.	.	.	major capsid protein [Epidermidibacterium keratini] QHB99478.1 hypothetical protein EK0264_03720 [Epidermidibacterium keratini]	Major capsid protein GpE
Contig1	1346313	1346684	-	372	GENE_01286	Prodigal:002006	CDS	.	.	.	.	.	.	.	.	.	hypothetical protein [Epidermidibacterium keratini] QHB99477.1 hypothetical protein EK0264_03715 [Epidermidibacterium keratini]	.
Contig1	1346715	1347446	-	732	GENE_01287	Prodigal:002006	CDS	.	.	.	.	.	.	.	.	.	hypothetical protein [Epidermidibacterium keratini] QHB99476.1 hypothetical protein EK0264_03710 [Epidermidibacterium keratini]	-
Contig1	1347530	1348345	-	816	GENE_01288	Prodigal:002006	CDS	.	.	.	.	.	.	.	.	.	hypothetical protein [Epidermidibacterium keratini] QHB99475.1 hypothetical protein EK0264_03705 [Epidermidibacterium keratini]	.
Contig1	1348338	1349798	-	1461	GENE_01289	Prodigal:002006	CDS	.	.	.	.	.	.	.	.	.	hypothetical protein [Epidermidibacterium keratini] QHB99474.1 hypothetical protein EK0264_03700 [Epidermidibacterium keratini]	.
Contig1	1349815	1351452	-	1638	GENE_01290	Prodigal:002006	CDS	.	.	.	.	.	.	.	VG13	Gene 13 protein	large terminase [Epidermidibacterium keratini]	.
Contig1	1351452	1352066	-	615	GENE_01291	Prodigal:002006	CDS	.	.	.	.	.	.	.	.	.	hypothetical protein [Epidermidibacterium keratini] QHB99472.1 hypothetical protein EK0264_03690 [Epidermidibacterium keratini]	-
Contig1	1352555	1352797	-	243	GENE_01292	Prodigal:002006	CDS	.	.	.	.	.	.	.	.	.	hypothetical protein [Epidermidibacterium keratini] QHB99471.1 hypothetical protein EK0264_03685 [Epidermidibacterium keratini]	-
Contig1	1352840	1353265	+	426	GENE_01293	Prodigal:002006	CDS	.	.	.	.	.	.	.	.	.	DUF4333 domain-containing protein [Epidermidibacterium keratini] QHB99470.1 DUF4333 domain-containing protein[Epidermidibacterium keratini]	Domain of unknown function DUF4333
Contig1	1353668	1353928	-	261	GENE_01294	Prodigal:002006	CDS	.	.	.	.	.	.	.	.	.	.	.
Contig1	1353874	1354569	-	696	GENE_01295	Prodigal:002006	CDS	.	.	.	.	.	.	.	.	.	hypothetical protein [Epidermidibacterium keratini] QHB99469.1 hypothetical protein EK0264_03675 [Epidermidibacterium keratini]	.
Contig1	1354566	1354811	-	246	GENE_01296	Prodigal:002006	CDS	.	.	.	.	.	.	.	.	.	hypothetical protein [Epidermidibacterium keratini] QHB99468.1 hypothetical protein EK0264_03670 [Epidermidibacterium keratini]	-
Contig1	1354808	1354918	-	111	GENE_01297	Prodigal:002006	CDS	.	.	.	.	.	.	.	.	.	.	.
Contig1	1354915	1355106	-	192	GENE_01298	Prodigal:002006	CDS	.	.	.	.	.	.	.	.	.	hypothetical protein [Epidermidibacterium keratini] QHB99467.1 hypothetical protein EK0264_03665 [Epidermidibacterium keratini]	.
Contig1	1355103	1355405	-	303	GENE_01299	Prodigal:002006	CDS	.	.	.	.	.	.	.	.	.	hypothetical protein [Epidermidibacterium keratini] QHB99466.1 hypothetical protein EK0264_03660 [Epidermidibacterium keratini]	.
Contig1	1355402	1355728	-	327	GENE_01300	Prodigal:002006	CDS	.	.	.	.	.	.	.	.	.	hypothetical protein [Epidermidibacterium keratini] QHB99465.1 hypothetical protein EK0264_03655 [Epidermidibacterium keratini]	-
Contig1	1355725	1355859	-	135	GENE_01301	Prodigal:002006	CDS	.	.	.	.	.	.	.	.	.	.	.
Contig1	1356022	1356243	-	222	GENE_01302	Prodigal:002006	CDS	.	.	.	.	.	.	.	.	.	hypothetical protein [Epidermidibacterium keratini] QHB99464.1 hypothetical protein EK0264_03650 [Epidermidibacterium keratini]	.
Contig1	1356240	1356428	-	189	GENE_01303	Prodigal:002006	CDS	.	.	.	.	.	.	.	.	.	hypothetical protein [Epidermidibacterium keratini] QHB99463.1 hypothetical protein EK0264_03645 [Epidermidibacterium keratini]	.
Contig1	1356421	1356645	-	225	GENE_01304	Prodigal:002006	CDS	.	.	.	.	.	.	.	.	.	.	.
Contig1	1356642	1356881	-	240	GENE_01305	Prodigal:002006	CDS	.	.	.	.	.	.	.	.	.	.	.
Contig1	1356874	1357338	-	465	GENE_01306	Prodigal:002006	CDS	.	.	.	.	.	.	.	.	.	hypothetical protein [Epidermidibacterium keratini] QHB99462.1 hypothetical protein EK0264_03640 [Epidermidibacterium keratini]	.
Contig1	1357372	1357743	-	372	GENE_01307	Prodigal:002006	CDS	.	.	.	.	.	.	.	.	.	MULTISPECIES: hypothetical protein [unclassified Microbacterium]	.
Contig1	1357962	1358300	-	339	GENE_01308	Prodigal:002006	CDS	.	.	.	.	.	.	.	.	.	hypothetical protein SEA_NELITZAMV_61 [Mycobacterium phage NelitzaMV] YP_009208470.1 hypothetical protein SEA_TOTO_62 [Mycobacterium phage Toto] YP_009224329.1 hypothetical protein SEA_DUSK_61 [Mycobacterium phage Dusk] YP_009225350.1 hypothetical protein SEA_MINDY_63 [Mycobacterium phage Mindy] YP_009591223.1 hypothetical protein FDG56_gp063 [Mycobacterium virus Bask21] YP_009607992.1 hypothetic…	-
Contig1	1358297	1359061	-	765	GENE_01309	Prodigal:002006	CDS	.	.	.	.	.	.	.	MTM5	Modification methylase MjaV	site-specific DNA-methyltransferase [Epidermidibacterium keratini] QHB99461.1 site-specific DNA-methyltransferase[Epidermidibacterium keratini]	-
Contig1	1359119	1359805	-	687	GENE_01310	Prodigal:002006	CDS	.	.	.	.	.	.	.	FTSK	DNA translocase FtsK	hypothetical protein [Epidermidibacterium keratini] QHB99460.1 hypothetical protein EK0264_03630 [Epidermidibacterium keratini]	Winged helix DNA-binding domain superfamily
Contig1	1359849	1360325	-	477	GENE_01311	Prodigal:002006	CDS	.	.	.	.	.	.	.	.	.	hypothetical protein [Epidermidibacterium keratini] QHB99459.1 hypothetical protein EK0264_03625 [Epidermidibacterium keratini]	.
Contig1	1360322	1360690	-	369	GENE_01312	Prodigal:002006	CDS	.	.	.	.	.	.	.	.	.	hypothetical protein [Epidermidibacterium keratini] QHB99458.1 hypothetical protein EK0264_03620 [Epidermidibacterium keratini]	.
Contig1	1360687	1361091	-	405	GENE_01313	Prodigal:002006	CDS	.	.	.	.	.	.	.	.	.	hypothetical protein [Epidermidibacterium keratini] QHB99457.1 hypothetical protein EK0264_03615 [Epidermidibacterium keratini]	-
Contig1	1361091	1361720	-	630	GENE_01314	Prodigal:002006	CDS	.	.	.	.	.	.	.	.	.	hypothetical protein [Epidermidibacterium keratini] QHB99456.1 hypothetical protein EK0264_03610 [Epidermidibacterium keratini]	-
Contig1	1361717	1362121	-	405	GENE_01315	Prodigal:002006	CDS	.	.	.	.	.	.	.	.	.	hypothetical protein [Epidermidibacterium keratini] QHB99455.1 hypothetical protein EK0264_03605 [Epidermidibacterium keratini]	-
Contig1	1362483	1362923	-	441	GENE_01316	Prodigal:002006	CDS	.	.	.	.	.	.	.	.	.	MULTISPECIES: HNH endonuclease [Amycolatopsis] MBE1575026.1 hypothetical protein [Amycolatopsis roodepoortensis]GHG97426.1 hypothetical protein GCM10017788_76920 [Amycolatopsis acidiphila]	-
Contig1	1362957	1363349	-	393	GENE_01317	Prodigal:002006	CDS	.	.	.	.	.	.	.	.	.	hypothetical protein [Epidermidibacterium keratini] QHB99454.1 hypothetical protein EK0264_03600 [Epidermidibacterium keratini]	-
Contig1	1363349	1364041	-	693	GENE_01318	Prodigal:002006	CDS	.	.	.	.	.	.	.	.	.	hypothetical protein [Epidermidibacterium keratini] QHB99453.1 hypothetical protein EK0264_03595 [Epidermidibacterium keratini]	-
Contig1	1364038	1364796	-	759	GENE_01319	Prodigal:002006	CDS	.	.	.	.	.	.	.	.	.	hypothetical protein [Epidermidibacterium keratini] QHB99452.1 hypothetical protein EK0264_03590 [Epidermidibacterium keratini]	.
Contig1	1364793	1365437	-	645	GENE_01320	Prodigal:002006	CDS	.	.	.	.	.	.	.	.	.	hypothetical protein [Epidermidibacterium keratini] QHB99451.1 hypothetical protein EK0264_03585 [Epidermidibacterium keratini]	-
Contig1	1365434	1365550	-	117	GENE_01321	Prodigal:002006	CDS	.	.	.	.	.	.	.	.	.	.	-
Contig1	1365547	1365738	-	192	GENE_01322	Prodigal:002006	CDS	.	.	.	.	.	.	.	.	.	hypothetical protein [Epidermidibacterium keratini] QHB99450.1 hypothetical protein EK0264_03580 [Epidermidibacterium keratini]	-
Contig1	1365735	1365938	-	204	GENE_01323	Prodigal:002006	CDS	.	.	.	.	.	.	.	.	.	hypothetical protein [Epidermidibacterium keratini] QHB99449.1 hypothetical protein EK0264_03575 [Epidermidibacterium keratini]	.
Contig1	1365992	1366210	-	219	GENE_01324	Prodigal:002006	CDS	.	.	.	.	.	.	.	.	.	hypothetical protein [Epidermidibacterium keratini] QHB99448.1 hypothetical protein EK0264_03570 [Epidermidibacterium keratini]	-
Contig1	1366207	1366428	-	222	GENE_01325	Prodigal:002006	CDS	.	.	.	.	.	.	.	.	.	helix-turn-helix domain-containing protein [Epidermidibacterium keratini] QHB99447.1 helix-turn-helix domain-containing protein [Epidermidibacterium keratini]	Helix-turn-helix domain, group 17
Contig1	1366862	1367149	-	288	GENE_01326	Prodigal:002006	CDS	.	.	.	.	.	.	.	.	.	helix-turn-helix domain-containing protein [Epidermidibacterium keratini] QHB99446.1 helix-turn-helix domain-containing protein [Epidermidibacterium keratini]	Lambda repressor-like, DNA-binding domain superfamily
Contig1	1367197	1367913	+	717	GENE_01327	Prodigal:002006	CDS	.	.	.	.	.	.	.	.	.	hypothetical protein [Epidermidibacterium keratini] QHB99445.1 hypothetical protein EK0264_03555 [Epidermidibacterium keratini]	-
Contig1	1367910	1368854	+	945	GENE_01328	Prodigal:002006	CDS	.	.	.	.	.	.	.	.	.	hypothetical protein [Epidermidibacterium keratini] QHC02260.1 hypothetical protein EK0264_03550 [Epidermidibacterium keratini]	.
Contig1	1368811	1369014	+	204	GENE_01329	Prodigal:002006	CDS	.	.	.	.	.	.	.	.	.	hypothetical protein [Mycolicibacterium insubricum] ORA68526.1 hypothetical protein BST26_14355 [Mycolicibacterium insubricum] BBZ65839.1 hypothetical protein MINS_12680[Mycolicibacterium insubricum]	-
Contig1	1369047	1369481	+	435	GENE_01330	Prodigal:002006	CDS	.	.	.	.	.	.	.	.	.	hypothetical protein [Epidermidibacterium keratini] QHB99444.1 hypothetical protein EK0264_03545 [Epidermidibacterium keratini]	.
Contig1	1369478	1370074	+	597	GENE_01331	Prodigal:002006	CDS	.	.	.	.	.	.	.	.	.	hypothetical protein [Epidermidibacterium keratini] QHB99443.1 hypothetical protein EK0264_03540 [Epidermidibacterium keratini]	-
Contig1	1370075	1370320	+	246	GENE_01332	Prodigal:002006	CDS	.	.	.	.	.	.	.	.	.	DUF3263 domain-containing protein [Epidermidibacterium keratini] QHB99442.1 DUF3263 domain-containing protein[Epidermidibacterium keratini]	Protein of unknown function DUF3263
Contig1	1370317	1371438	+	1122	GENE_01333	Prodigal:002006	CDS	COG0582	.	.	P9WMB3	.	.	.	VINT	Integrase	tyrosine-type recombinase/integrase [Epidermidibacterium keratini] QHB99441.1 tyrosine-type recombinase/integrase[Epidermidibacterium keratini]	-
Contig1	1371454	1371528	-	75	GENE_01334	Aragorn:001002	tRNA	.	.	.	.	.	.	.
Contig1	1371574	1372050	-	477	GENE_01335	Prodigal:002006	CDS	COG1225	1.11.1.15	.	P9WIE1	.	.	bcp	BCP	Putative peroxiredoxin Rv2521	thioredoxin-dependent thiol peroxidase [Epidermidibacterium keratini] QHB99440.1 thioredoxin-dependent thiol peroxidase [Epidermidibacterium keratini]	Thioredoxin-like superfamily
Contig1	1372214	1372522	+	309	GENE_01336	Prodigal:002006	CDS	.	.	.	.	.	.	.	.	.	DUF3618 domain-containing protein [Epidermidibacterium keratini] QHB99439.1 DUF3618 domain-containing protein[Epidermidibacterium keratini]	Protein of unknown function DUF3618
Contig1	1372538	1374058	-	1521	GENE_01337	Prodigal:002006	CDS	COG0777	6.4.1.2	.	P9WQH9	.	.	accD3	ACCD	Putative acetyl-coenzyme A carboxylase carboxyl transferase subunit beta	acetyl-CoA carboxylase carboxyltransferase subunit alpha/beta [Epidermidibacterium keratini]	Acetyl-CoA carboxylase
Contig1	1374224	1374299	+	76	GENE_01338	Aragorn:001002	tRNA	.	.	.	.	.	.	.
Contig1	1374575	1375744	+	1170	GENE_01339	Prodigal:002006	CDS	COG1376	2.3.2.-	.	P9WKV3	.	.	lprQ	LDT5	L,D-transpeptidase 5	L,D-transpeptidase family protein [Epidermidibacterium keratini] QHC02258.1 L,D-transpeptidase family protein[Epidermidibacterium keratini]	-
Contig1	1375760	1376296	-	537	GENE_01340	Prodigal:002006	CDS	COG2110	3.1.1.106	.	P0A8D6	.	.	ymdB	Y334	Macro domain-containing protein RSc0334	O-acetyl-ADP-ribose deacetylase [Epidermidibacterium keratini] QHB99438.1 O-acetyl-ADP-ribose deacetylase[Epidermidibacterium keratini]	Macro domain-like
Contig1	1376400	1376567	+	168	GENE_01341	Prodigal:002006	CDS	.	.	.	.	.	.	.	.	.	SHOCT domain-containing protein [Epidermidibacterium keratini] QHB99437.1 hypothetical protein EK0264_03490[Epidermidibacterium keratini]	SHOCT domain
Contig1	1376675	1377493	+	819	GENE_01342	Prodigal:002006	CDS	COG2145	2.7.1.50	.	P76423	.	.	thiM	THIM	Hydroxyethylthiazole kinase	hydroxyethylthiazole kinase [Epidermidibacterium keratini] QHB99436.1 hydroxyethylthiazole kinase [Epidermidibacterium keratini]	Ribokinase-like
Contig1	1377493	1378158	+	666	GENE_01343	Prodigal:002006	CDS	COG0352	2.5.1.3	.	P39594	.	.	thiE	THIE	Thiamine-phosphate synthase	thiamine phosphate synthase [Epidermidibacterium keratini] QHB99435.1 thiamine phosphate synthase [Epidermidibacterium keratini]	-
Contig1	1378155	1378979	+	825	GENE_01344	Prodigal:002006	CDS	COG0351	2.7.1.49	.	P55882	.	.	thiD	THID	Hydroxymethylpyrimidine/phosphomethylpyrimidine kinase	bifunctional hydroxymethylpyrimidine kinase/phosphomethylpyrimidine kinase [Epidermidibacterium keratini]QHB99434.1 bifunctional hydroxymethylpyrimidine kinase/phosphomethylpyrimidine kinase [Epidermidibacterium keratini]	Ribokinase-like
Contig1	1378976	1379632	+	657	GENE_01345	Prodigal:002006	CDS	COG0819	3.5.99.2	.	Q9K9G8	.	.	tenA	THIED	Thiamine biosynthesis multifunctional protein ThiED	thiaminase II [Epidermidibacterium keratini] QHB99433.1 thiaminase II [Epidermidibacterium keratini]	Haem oxygenase-like, multi-helical
Contig1	1379702	1380523	+	822	GENE_01346	Prodigal:002006	CDS	COG2375	.	.	P9WL31	.	.	.	Y2919	Uncharacterized protein Mb2919c	SIP domain-containing protein [Epidermidibacterium keratini] QHB99432.1 SIP domain-containing protein [Epidermidibacterium keratini]	Siderophore-interacting protein
Contig1	1380591	1381499	+	909	GENE_01347	Prodigal:002006	CDS	.	.	.	L0TCG5	.	.	sigJ_1	SIGJ	ECF RNA polymerase sigma factor SigJ	RNA polymerase sigma factor SigJ [Epidermidibacterium keratini] QHB99431.1 sigma-70 family RNA polymerase sigma factor [Epidermidibacterium keratini]	-
Contig1	1381546	1382034	+	489	GENE_01348	Prodigal:002006	CDS	.	.	.	.	.	.	.	YDFG	Uncharacterized protein YdfG	carboxymuconolactone decarboxylase family protein [Epidermidibacterium keratini]	-
Contig1	1382190	1382663	+	474	GENE_01349	Prodigal:002006	CDS	.	.	.	.	.	.	.	.	.	hemerythrin domain-containing protein [Epidermidibacterium keratini] QHB99429.1 hemerythrin domain-containing protein [Epidermidibacterium keratini]	-
Contig1	1382817	1385042	+	2226	GENE_01350	Prodigal:002006	CDS	COG0653	.	.	P9WGP3	.	.	secA2	SECA2	Protein translocase subunit SecA 2	accessory Sec system translocase SecA2 [Epidermidibacterium keratini] QHB99428.1 accessory Sec system translocase SecA2 [Epidermidibacterium keratini]	Protein translocase subunit SecA, Actinobacteria-type
Contig1	1385109	1385780	-	672	GENE_01351	Prodigal:002006	CDS	.	.	.	.	.	.	.	.	.	ABATE domain-containing protein [Epidermidibacterium keratini] QHB99427.1 hypothetical protein EK0264_03440[Epidermidibacterium keratini]	ABATE domain superfamily
Contig1	1385942	1386403	+	462	GENE_01352	Prodigal:002006	CDS	.	.	.	.	.	.	.	.	.	DUF1348 family protein [Epidermidibacterium keratini] QHB99426.1 DUF1348 family protein [Epidermidibacterium keratini]	NTF2-like domain superfamily
Contig1	1386397	1387407	-	1011	GENE_01353	Prodigal:002006	CDS	.	.	.	.	.	.	.	YOBV	Uncharacterized HTH-type transcriptional regulator YobV	WYL domain-containing protein [Epidermidibacterium keratini] QHB99425.1 WYL domain-containing protein [Epidermidibacterium keratini]	-
Contig1	1387554	1387949	+	396	GENE_01354	Prodigal:002006	CDS	.	.	.	.	.	.	.	YJGH	RutC family protein YjgH	RidA family protein [Epidermidibacterium keratini] QHB99424.1 RidA family protein [Epidermidibacterium keratini]	RutC-like superfamily
Contig1	1388092	1388167	-	76	GENE_01355	Aragorn:001002	tRNA	.	.	.	.	.	.	.
Contig1	1388240	1388926	-	687	GENE_01356	Prodigal:002006	CDS	COG1949	3.1.-.-	.	P9WIU1	.	.	orn	ORN	Oligoribonuclease	oligoribonuclease [Epidermidibacterium keratini] QHB99423.1 oligoribonuclease [Epidermidibacterium keratini]	Ribonuclease H superfamily
Contig1	1388993	1390645	+	1653	GENE_01357	Prodigal:002006	CDS	.	.	.	.	.	.	.	YJGR	Uncharacterized protein YjgR	DUF853 family protein [Epidermidibacterium keratini] QHB99422.1 DUF853 family protein [Epidermidibacterium keratini]	Helicase HerA-like C-terminal
Contig1	1390751	1391779	+	1029	GENE_01358	Prodigal:002006	CDS	.	.	.	.	.	.	.	.	.	hypothetical protein [Epidermidibacterium keratini] QHB99421.1 hypothetical protein EK0264_03405 [Epidermidibacterium keratini]	-
Contig1	1391846	1392139	-	294	GENE_01359	Prodigal:002006	CDS	.	.	.	.	.	.	.	.	.	GlsB/YeaQ/YmgE family stress response membrane protein [Epidermidibacterium keratini] QHB99420.1 GlsB/YeaQ/YmgE family stress response membrane protein [Epidermidibacterium keratini]	Transglycosylase-associated protein
Contig1	1392319	1393269	+	951	GENE_01360	Prodigal:002006	CDS	.	.	.	.	.	.	.	.	.	EamA family transporter [Epidermidibacterium keratini] QHB99419.1 EamA family transporter [Epidermidibacterium keratini]	-
Contig1	1393266	1394285	-	1020	GENE_01361	Prodigal:002006	CDS	.	.	.	.	.	.	.	.	.	type IV toxin-antitoxin system AbiEi family antitoxin domain-containing protein [Epidermidibacterium keratini]QHB99418.1 hypothetical protein EK0264_03390 [Epidermidibacterium keratini]	Transcriptional regulator, AbiEi antitoxin
Contig1	1394413	1394490	-	78	GENE_01362	Aragorn:001002	tRNA	.	.	.	.	.	.	.
Contig1	1394588	1394839	+	252	GENE_01363	Prodigal:002006	CDS	.	.	.	.	.	.	.	.	.	hypothetical protein [Epidermidibacterium keratini] QHB99417.1 hypothetical protein EK0264_03380 [Epidermidibacterium keratini]	-
Contig1	1394878	1395120	+	243	GENE_01364	Prodigal:002006	CDS	COG0236	.	.	Q5HGK0	.	.	acpP	ACP	Acyl carrier protein	acyl carrier protein [Epidermidibacterium keratini] QHB99416.1 acyl carrier protein [Epidermidibacterium keratini]	ACP-like superfamily
Contig1	1395123	1396319	+	1197	GENE_01365	Prodigal:002006	CDS	COG0304	2.3.1.179	.	O34340	.	.	fabF	FABF	3-oxoacyl-[acyl-carrier-protein] synthase 2	beta-ketoacyl-ACP synthase II [Epidermidibacterium keratini] QHB99415.1 beta-ketoacyl-ACP synthase II [Epidermidibacterium keratini]	-
Contig1	1396283	1397536	-	1254	GENE_01366	Prodigal:002006	CDS	.	.	.	.	.	.	.	.	.	hypothetical protein [Epidermidibacterium keratini] QHB99414.1 hypothetical protein EK0264_03365 [Epidermidibacterium keratini]	.
Contig1	1397690	1398910	+	1221	GENE_01367	Prodigal:002006	CDS	.	2.4.1.250	MF_01695	.	.	.	mshA_3	AGL16	Archaeal glycosylation protein 16	glycosyltransferase [Epidermidibacterium keratini] QHB99413.1 glycosyltransferase [Epidermidibacterium keratini]	-
Contig1	1398903	1399637	+	735	GENE_01368	Prodigal:002006	CDS	.	.	.	.	.	.	.	.	.	class I SAM-dependent methyltransferase [Epidermidibacterium keratini] QHB99412.1 class I SAM-dependent methyltransferase[Epidermidibacterium keratini]	-
Contig1	1399664	1401010	+	1347	GENE_01369	Prodigal:002006	CDS	.	.	.	.	.	.	.	OATA	O-acetyltransferase OatA	acyltransferase family protein [Epidermidibacterium keratini] QHB99411.1 acyltransferase family protein [Epidermidibacterium keratini]	-
Contig1	1400944	1405143	-	4200	GENE_01370	Prodigal:002006	CDS	.	2.4.2.47	.	A0QPD4	.	.	aftD	AFTD	Alpha-(1->3)-arabinofuranosyltransferase	DUF3367 domain-containing protein [Epidermidibacterium keratini] QHB99410.1 DUF3367 domain-containing protein[Epidermidibacterium keratini]	Alpha-(1->3)-arabinofuranosyltransferase
Contig1	1405265	1406971	+	1707	GENE_01371	Prodigal:002006	CDS	.	.	.	.	.	.	.	.	.	hypothetical protein [Epidermidibacterium keratini] QHB99409.1 hypothetical protein EK0264_03340 [Epidermidibacterium keratini]	.
Contig1	1407051	1407221	+	171	GENE_01372	Prodigal:002006	CDS	.	.	.	.	.	.	.	.	.	hypothetical protein [Epidermidibacterium keratini] QHB99408.1 hypothetical protein EK0264_03335 [Epidermidibacterium keratini]	.
Contig1	1407255	1408274	+	1020	GENE_01373	Prodigal:002006	CDS	.	.	.	.	.	.	.	PORA	Porin PorA	DUF3068 domain-containing protein [Epidermidibacterium keratini] QHB99407.1 DUF3068 domain-containing protein[Epidermidibacterium keratini]	Porin PorA
Contig1	1408281	1409015	+	735	GENE_01374	Prodigal:002006	CDS	.	2.1.1.-	.	P9WJZ9	.	.	.	Y427	Uncharacterized methyltransferase Mflv_0427	methyltransferase domain-containing protein [Epidermidibacterium keratini] QHC02257.1 methyltransferase domain-containing protein [Epidermidibacterium keratini]	-
Contig1	1409451	1409819	+	369	GENE_01375	Prodigal:002006	CDS	.	.	.	.	.	.	.	.	.	hypothetical protein [Epidermidibacterium keratini] QHB99406.1 hypothetical protein EK0264_03320 [Epidermidibacterium keratini]	-
Contig1	1409876	1411546	+	1671	GENE_01376	Prodigal:002006	CDS	COG0488	.	.	P9WQK3	.	.	ettA	ETTA	Energy-dependent translational throttle protein EttA	energy-dependent translational throttle protein EttA [Epidermidibacterium keratini] QHB99405.1 energy-dependent translational throttle protein EttA [Epidermidibacterium keratini]	Energy-dependent translational throttle protein EttA
Contig1	1411551	1412000	+	450	GENE_01377	Prodigal:002006	CDS	.	.	.	.	.	.	.	YSMA	Uncharacterized protein YsmA	thioesterase family protein [Epidermidibacterium keratini] QHB99404.1 hypothetical protein EK0264_03310 [Epidermidibacterium keratini]	-
Contig1	1412001	1412432	+	432	GENE_01378	Prodigal:002006	CDS	.	.	.	.	.	.	.	YSMA	Uncharacterized protein YsmA	thioesterase family protein [Epidermidibacterium keratini] QHB99403.1 acyl-CoA thioesterase [Epidermidibacterium keratini]	-
Contig1	1412491	1413087	+	597	GENE_01379	Prodigal:002006	CDS	.	.	.	.	.	.	.	.	.	hypothetical protein [Epidermidibacterium keratini] QHB99402.1 hypothetical protein EK0264_03300 [Epidermidibacterium keratini]	.
Contig1	1413092	1414003	-	912	GENE_01380	Prodigal:002006	CDS	.	.	.	.	.	.	.	.	.	hypothetical protein [Epidermidibacterium keratini] QHB99401.1 hypothetical protein EK0264_03295 [Epidermidibacterium keratini]	.
Contig1	1414162	1414563	-	402	GENE_01381	Prodigal:002006	CDS	COG2346	.	.	P9WN23	.	.	glbO	TRHBO	Group 2 truncated hemoglobin GlbO	globin [Epidermidibacterium keratini] QHB99400.1 globin [Epidermidibacterium keratini]	Globin/Protoglobin
Contig1	1414579	1415538	-	960	GENE_01382	Prodigal:002006	CDS	.	.	.	.	.	.	.	MSCS	Small-conductance mechanosensitive channel	mechanosensitive ion channel [Epidermidibacterium keratini] QHB99399.1 mechanosensitive ion channel [Epidermidibacterium keratini]	-
Contig1	1415638	1416579	+	942	GENE_01383	Prodigal:002006	CDS	.	.	.	.	.	.	.	.	.	hypothetical protein [Epidermidibacterium keratini] QHB99398.1 hypothetical protein EK0264_03280 [Epidermidibacterium keratini]	P-loop containing nucleoside triphosphate hydrolase
Contig1	1416590	1417867	-	1278	GENE_01384	Prodigal:002006	CDS	.	3.7.1.3	.	P83788	.	.	kynU	KYNU	Kynureninase	aminotransferase class V-fold PLP-dependent enzyme [Epidermidibacterium keratini] QHB99397.1 aminotransferase class V-fold PLP-dependent enzyme [Epidermidibacterium keratini]	Kynureninase
Contig1	1417907	1419325	+	1419	GENE_01385	Prodigal:002006	CDS	COG0154	3.5.1.13	.	K9NBS6	.	.	aam_1	AMID	Putative amidase	amidase [Epidermidibacterium keratini] QHB99396.1 amidase [Epidermidibacterium keratini]	Amidase signature (AS) superfamily
Contig1	1419336	1419608	+	273	GENE_01386	Prodigal:002006	CDS	.	.	.	.	.	.	.	.	.	hypothetical protein [Epidermidibacterium keratini] QHB99395.1 hypothetical protein EK0264_03265 [Epidermidibacterium keratini]	.
Contig1	1419618	1420043	+	426	GENE_01387	Prodigal:002006	CDS	.	.	.	.	.	.	.	Y2468	Uncharacterized protein Rv2468c	DUF5130 family protein [Epidermidibacterium keratini] QHB99394.1 DUF5130 family protein [Epidermidibacterium keratini]	-
Contig1	1420046	1421155	-	1110	GENE_01388	Prodigal:002006	CDS	COG2133	1.1.5.-	.	P75804	.	.	yliI	YLII	Aldose sugar dehydrogenase YliI	PQQ-dependent sugar dehydrogenase [Epidermidibacterium keratini] QHB99393.1 PQQ-dependent sugar dehydrogenase[Epidermidibacterium keratini]	Six-bladed beta-propeller, TolB-like
Contig1	1421158	1423773	-	2616	GENE_01389	Prodigal:002006	CDS	.	3.4.11.2	.	Q11010	.	.	pepN	AMPN	Aminopeptidase N	aminopeptidase N [Epidermidibacterium keratini] QHC02256.1 aminopeptidase N [Epidermidibacterium keratini]	Peptidase M1, aminopeptidase
Contig1	1423854	1424645	+	792	GENE_01390	Prodigal:002006	CDS	.	.	.	.	.	.	.	TRLR	Thioredoxin-like reductase Rv2466c	DsbA family protein [Epidermidibacterium keratini] QHB99392.1 disulfide bond formation protein DsbA [Epidermidibacterium keratini]	Thioredoxin-like superfamily
Contig1	1424808	1425251	+	444	GENE_01391	Prodigal:002006	CDS	COG0698	5.3.1.6	.	P9WKD7	.	.	rpiB	RPIB	Ribose-5-phosphate isomerase B	ribose-5-phosphate isomerase [Epidermidibacterium keratini] QHB99391.1 ribose-5-phosphate isomerase [Epidermidibacterium keratini]	Sugar-phosphate isomerase, RpiB/LacA/LacB family
Contig1	1425256	1425480	-	225	GENE_01392	Prodigal:002006	CDS	.	.	.	.	.	.	.	.	.	hypothetical protein [Epidermidibacterium keratini] QHB99390.1 hypothetical protein EK0264_03235 [Epidermidibacterium keratini]	-
Contig1	1425515	1426336	+	822	GENE_01393	Prodigal:002006	CDS	COG0266	3.2.2.-	.	P9WNB9	.	.	nei1_1	END8A	Endonuclease 8 1	Fpg/Nei family DNA glycosylase [Epidermidibacterium keratini] QHB99389.1 Fpg/Nei family DNA glycosylase [Epidermidibacterium keratini]	-
Contig1	1426333	1428123	-	1791	GENE_01394	Prodigal:002006	CDS	.	.	.	.	.	.	.	.	.	alkaline phosphatase D family protein [Epidermidibacterium keratini] QHC02255.1 alkaline phosphatase family protein [Epidermidibacterium keratini]	-
Contig1	1428301	1429806	+	1506	GENE_01395	Prodigal:002006	CDS	.	1.6.1.1	MF_00247	.	.	.	sthA	NDH2	Probable NADH-ubiquinone oxidoreductase C947.15c, mitochondrial	FAD-dependent oxidoreductase [Epidermidibacterium keratini] QHB99388.1 FAD-dependent oxidoreductase [Epidermidibacterium keratini]	-
Contig1	1429884	1431833	-	1950	GENE_01396	Prodigal:002006	CDS	.	.	.	.	.	.	.	NIPLB	Nipped-B-like protein B	PRC-barrel domain-containing protein [Cumulibacter manganitolerans]	-
Contig1	1432000	1432073	-	74	GENE_01397	Aragorn:001002	tRNA	.	.	.	.	.	.	.
Contig1	1432182	1432258	+	77	GENE_01398	Aragorn:001002	tRNA	.	.	.	.	.	.	.
Contig1	1432337	1433011	+	675	GENE_01399	Prodigal:002006	CDS	.	.	.	.	.	.	.	.	.	hypothetical protein [Epidermidibacterium keratini] QHB99387.1 hypothetical protein EK0264_03200 [Epidermidibacterium keratini]	GAD-related
Contig1	1433051	1433326	+	276	GENE_01400	Prodigal:002006	CDS	COG1254	3.6.1.7	.	Q5SKS6	.	.	acyP	ACYP	Acylphosphatase	acylphosphatase [Epidermidibacterium keratini] QHB99386.1 acylphosphatase [Epidermidibacterium keratini]	-
Contig1	1433392	1434396	+	1005	GENE_01401	Prodigal:002006	CDS	.	.	.	.	.	.	.	PEPD	Serine protease PepD	trypsin-like peptidase domain-containing protein [Epidermidibacterium keratini] QHC02254.1 trypsin-like serine protease [Epidermidibacterium keratini]	-
Contig1	1434474	1435211	-	738	GENE_01402	Prodigal:002006	CDS	.	.	.	.	.	.	.	DLHH	Putative carboxymethylenebutenolidase	dienelactone hydrolase family protein [Epidermidibacterium keratini] QHB99385.1 dienelactone hydrolase family protein [Epidermidibacterium keratini]	Alpha/Beta hydrolase fold
Contig1	1435328	1436827	+	1500	GENE_01403	Prodigal:002006	CDS	COG0544	5.2.1.8	.	A0R199	.	.	tig	TIG	Trigger factor	trigger factor [Epidermidibacterium keratini] QHB99384.1 trigger factor [Epidermidibacterium keratini]	Trigger factor
Contig1	1437035	1437625	+	591	GENE_01404	Prodigal:002006	CDS	COG0740	3.4.21.92	.	P9WPC5	.	.	clpP1_2	CLPP2	ATP-dependent Clp protease proteolytic subunit 2	ATP-dependent Clp protease proteolytic subunit [Epidermidibacterium keratini] QHC02253.1 ATP-dependent Clp protease proteolytic subunit [Epidermidibacterium keratini]	-
Contig1	1437649	1438305	+	657	GENE_01405	Prodigal:002006	CDS	COG0740	3.4.21.92	.	P9WPC3	.	.	clpP2	CLPP3	ATP-dependent Clp protease proteolytic subunit 3	ATP-dependent Clp protease proteolytic subunit [Epidermidibacterium keratini] QHB99383.1 ATP-dependent Clp protease proteolytic subunit [Epidermidibacterium keratini]	-
Contig1	1438555	1439835	+	1281	GENE_01406	Prodigal:002006	CDS	COG1219	.	.	P9WPB9	.	.	clpX	CLPX	ATP-dependent Clp protease ATP-binding subunit ClpX	ATP-dependent Clp protease ATP-binding subunit ClpX [Epidermidibacterium keratini] QHB99382.1 ATP-dependent Clp protease ATP-binding subunit ClpX [Epidermidibacterium keratini]	Clp protease, ATP-binding subunit ClpX
Contig1	1439932	1440693	-	762	GENE_01407	Prodigal:002006	CDS	.	4.3.3.7	MF_00418	.	.	.	dapA_1	DAPA	4-hydroxy-tetrahydrodipicolinate synthase	dihydrodipicolinate synthase family protein [Epidermidibacterium keratini] QHB99381.1 hypothetical protein EK0264_03160 [Epidermidibacterium keratini]	DapA-like
Contig1	1440717	1443269	+	2553	GENE_01408	Prodigal:002006	CDS	.	6.1.1.9	.	P11931	.	.	valS	SYV	Valine--tRNA ligase	valine--tRNA ligase [Epidermidibacterium keratini] QHB99380.1 valine--tRNA ligase [Epidermidibacterium keratini]	Valine-tRNA ligase, type 2
Contig1	1443266	1444675	+	1410	GENE_01409	Prodigal:002006	CDS	COG0285	6.3.2.12	.	I6Y0R5	.	.	folC	FOLC	Dihydrofolate synthase/folylpolyglutamate synthase	dihydrofolate synthase [Epidermidibacterium keratini] QHC02252.1 dihydrofolate synthase [Epidermidibacterium keratini]	Folylpolyglutamate synthetase
Contig1	1444668	1445063	+	396	GENE_01410	Prodigal:002006	CDS	.	.	.	.	.	.	.	.	.	DUF4233 domain-containing protein [Epidermidibacterium keratini] QHB99379.1 DUF4233 domain-containing protein[Epidermidibacterium keratini]	Protein of unknown function DUF4233
Contig1	1445072	1445452	-	381	GENE_01411	Prodigal:002006	CDS	.	.	.	.	.	.	.	FLK	Fluoroacetyl-CoA thioesterase	thioesterase [Epidermidibacterium keratini] QHB99378.1 thioesterase [Epidermidibacterium keratini]	Fluoroacetyl-CoA thioesterase
Contig1	1445508	1445996	+	489	GENE_01412	Prodigal:002006	CDS	.	.	.	.	.	.	.	CROR	3-hydroxybutyryl-CoA dehydratase	MaoC family dehydratase N-terminal domain-containing protein [Epidermidibacterium keratini] QHB99377.1 dehydratase[Epidermidibacterium keratini]	-
Contig1	1446074	1446778	-	705	GENE_01413	Prodigal:002006	CDS	COG0410	.	.	P22731	.	.	livF_1	LIVF	High-affinity branched-chain amino acid transport ATP-binding protein LivF	ATP-binding cassette domain-containing protein [Epidermidibacterium keratini] QHB99376.1 ATP-binding cassette domain-containing protein [Epidermidibacterium keratini]	-
Contig1	1446778	1447554	-	777	GENE_01414	Prodigal:002006	CDS	COG1137	3.6.3.-	.	P45073	.	.	lptB	LIVG	High-affinity branched-chain amino acid transport ATP-binding protein LivG	ATP-binding cassette domain-containing protein [Epidermidibacterium keratini] QHC02251.1 ATP-binding cassette domain-containing protein [Epidermidibacterium keratini]	-
Contig1	1447551	1448597	-	1047	GENE_01415	Prodigal:002006	CDS	.	.	.	.	.	.	.	LIVM	High-affinity branched-chain amino acid transport system permease protein LivM	branched-chain amino acid ABC transporter permease [Ornithinimicrobium pratense] QFG69913.1 branched-chain amino acid ABC transporter permease [Ornithinimicrobium pratense]	-
Contig1	1448594	1449475	-	882	GENE_01416	Prodigal:002006	CDS	COG0559	.	.	P0AEX7	.	.	livH_1	LIVH	High-affinity branched-chain amino acid transport system permease protein LivH	branched-chain amino acid ABC transporter permease [Ornithinicoccus hortensis] TQL51601.1 amino acid/amide ABC transporter membrane protein 1 (HAAT family) [Ornithinicoccus hortensis]	-
Contig1	1449507	1450697	-	1191	GENE_01417	Prodigal:002006	CDS	.	.	.	.	.	.	.	LIVB6	Leu/Ile/Val-binding protein homolog 6	ABC transporter substrate-binding protein [Epidermidibacterium keratini] QHB99375.1 ABC transporter substrate-binding protein [Epidermidibacterium keratini]	-
Contig1	1450888	1451295	+	408	GENE_01418	Prodigal:002006	CDS	COG0105	2.7.4.6	.	P9WJH7	.	.	ndkA	NDK	Nucleoside diphosphate kinase	nucleoside-diphosphate kinase [Epidermidibacterium keratini] QHB99374.1 nucleoside-diphosphate kinase [Epidermidibacterium keratini]	Nucleoside diphosphate kinase-like domain superfamily
Contig1	1451292	1452239	+	948	GENE_01419	Prodigal:002006	CDS	COG1131	3.6.3.-	.	P94440	.	.	lnrL_1	NODI	Nod factor export ATP-binding protein I	ATP-binding cassette domain-containing protein [Epidermidibacterium keratini] QHB99373.1 ATP-binding cassette domain-containing protein [Epidermidibacterium keratini]	-
Contig1	1452239	1453072	+	834	GENE_01420	Prodigal:002006	CDS	.	.	.	.	.	.	.	NODJ	Nodulation protein J	ABC transporter permease [Epidermidibacterium keratini] QHB99372.1 ABC transporter permease [Epidermidibacterium keratini]	ABC-2 transporter
Contig1	1453069	1453908	+	840	GENE_01421	Prodigal:002006	CDS	.	.	.	.	.	.	.	NODJ	Nodulation protein J	ABC transporter permease [Epidermidibacterium keratini] QHB99371.1 ABC transporter permease [Epidermidibacterium keratini]	ABC-2 transporter
Contig1	1454008	1454763	+	756	GENE_01422	Prodigal:002006	CDS	.	1.1.1.100	.	P99093	.	.	fabG_5	FABG	3-oxoacyl-[acyl-carrier-protein] reductase FabG	3-oxoacyl-ACP reductase FabG [Epidermidibacterium keratini] QHB99370.1 SDR family oxidoreductase [Epidermidibacterium keratini]	-
Contig1	1454778	1456229	+	1452	GENE_01423	Prodigal:002006	CDS	.	.	.	P9WG91	.	.	stp_3	STP	Multidrug resistance protein Stp	MFS transporter [Epidermidibacterium keratini] QHB99369.1 MFS transporter [Epidermidibacterium keratini]	-
Contig1	1456230	1456742	-	513	GENE_01424	Prodigal:002006	CDS	.	.	.	.	.	.	.	.	.	hypothetical protein [Epidermidibacterium keratini] QHB99368.1 hypothetical protein EK0264_03080 [Epidermidibacterium keratini]	-
Contig1	1456907	1458322	+	1416	GENE_01425	Prodigal:002006	CDS	.	6.3.4.5	.	Q06734	.	.	argG	ASSY	Argininosuccinate synthase	argininosuccinate synthase [Epidermidibacterium keratini] QHB99367.1 argininosuccinate synthase [Epidermidibacterium keratini]	Argininosuccinate synthase, type 2 subfamily
Contig1	1458466	1459425	+	960	GENE_01426	Prodigal:002006	CDS	.	.	.	.	.	.	.	.	.	type IV toxin-antitoxin system AbiEi family antitoxin domain-containing protein [Epidermidibacterium keratini]QHB99366.1 hypothetical protein EK0264_03070 [Epidermidibacterium keratini]	Transcriptional regulator, AbiEi antitoxin
Contig1	1459460	1460548	-	1089	GENE_01427	Prodigal:002006	CDS	.	.	.	.	.	.	.	ARE	Arylesterase	alpha/beta hydrolase fold domain-containing protein [Epidermidibacterium keratini] QHB99365.1 alpha/beta hydrolase fold domain-containing protein [Epidermidibacterium keratini]	Alpha/Beta hydrolase fold
Contig1	1460696	1461187	-	492	GENE_01428	Prodigal:002006	CDS	.	.	.	.	.	.	.	YCCU	Uncharacterized protein YccU	CoA-binding protein [Epidermidibacterium keratini] QHB99364.1 CoA-binding protein [Epidermidibacterium keratini]	-
Contig1	1461187	1462479	-	1293	GENE_01429	Prodigal:002006	CDS	COG2873	2.5.1.-	.	Q9WZY4	.	.	.	METY	O-acetyl-L-homoserine sulfhydrylase	aminotransferase class V-fold PLP-dependent enzyme [Epidermidibacterium keratini] QHB99363.1 aminotransferase class V-fold PLP-dependent enzyme [Epidermidibacterium keratini]	Cys/Met metabolism, pyridoxal phosphate-dependent enzyme
Contig1	1462605	1463762	-	1158	GENE_01430	Prodigal:002006	CDS	.	1.14.14.35	.	Q65YW9	.	.	sfnG	SFNG	FMNH(2)-dependent dimethylsulfone monooxygenase	dimethyl sulfone monooxygenase SfnG [Epidermidibacterium keratini] QHB99362.1 dimethyl sulfone monooxygenase SfnG [Epidermidibacterium keratini]	Luciferase-like domain superfamily
Contig1	1464035	1464463	-	429	GENE_01431	Prodigal:002006	CDS	.	.	.	.	.	.	.	.	.	hypothetical protein [Epidermidibacterium keratini] QHB99361.1 hypothetical protein EK0264_03045 [Epidermidibacterium keratini]	-
Contig1	1464560	1465552	+	993	GENE_01432	Prodigal:002006	CDS	.	1.14.14.5	MF_01229	.	.	.	ssuD	SFNG	FMNH(2)-dependent dimethylsulfone monooxygenase	LLM class flavin-dependent oxidoreductase [Epidermidibacterium keratini] QHB99360.1 LLM class flavin-dependent oxidoreductase [Epidermidibacterium keratini]	Luciferase-like domain superfamily
Contig1	1465625	1466764	-	1140	GENE_01433	Prodigal:002006	CDS	.	.	.	.	.	.	.	YQZ2	Putative metallophosphoesterase F40B5.2	metallophosphoesterase [Epidermidibacterium keratini] QHB99359.1 metallophosphoesterase [Epidermidibacterium keratini]	-
Contig1	1466856	1468796	+	1941	GENE_01434	Prodigal:002006	CDS	.	.	.	.	.	.	.	Y966	Uncharacterized protein MJ0966	TIGR03960 family B12-binding radical SAM protein [Epidermidibacterium keratini] QHB99358.1 TIGR03960 family B12-binding radical SAM protein [Epidermidibacterium keratini]	-
Contig1	1468793	1469566	+	774	GENE_01435	Prodigal:002006	CDS	.	.	.	.	.	.	.	.	.	DUF2344 domain-containing protein [Epidermidibacterium keratini] QHC02250.1 DUF2344 domain-containing protein[Epidermidibacterium keratini]	-
Contig1	1469736	1472369	+	2634	GENE_01436	Prodigal:002006	CDS	.	3.1.26.12	MF_00970	.	.	.	rne	RNE	Ribonuclease E	translation initiation factor IF-2 N-terminal domain-containing protein [Epidermidibacterium keratini] QHB99357.1 Rne/Rng family ribonuclease [Epidermidibacterium keratini]	-
Contig1	1472599	1472913	+	315	GENE_01437	Prodigal:002006	CDS	COG0261	.	.	A0R151	.	.	rplU	RL21	50S ribosomal protein L21	50S ribosomal protein L21 [Epidermidibacterium keratini] QHB99356.1 50S ribosomal protein L21 [Epidermidibacterium keratini]	Ribosomal protein L21
Contig1	1472922	1473188	+	267	GENE_01438	Prodigal:002006	CDS	COG0211	.	.	A0R150	.	.	rpmA	RL27	50S ribosomal protein L27	50S ribosomal protein L27 [Epidermidibacterium keratini] QHB99355.1 50S ribosomal protein L27 [Epidermidibacterium keratini]	Ribosomal protein L27
Contig1	1473292	1474743	+	1452	GENE_01439	Prodigal:002006	CDS	COG0536	3.6.5.-	.	P95722	.	.	obg	OBG	GTPase Obg	GTPase ObgE [Epidermidibacterium keratini] QHB99354.1 GTPase ObgE [Epidermidibacterium keratini]	-
Contig1	1474733	1475860	+	1128	GENE_01440	Prodigal:002006	CDS	COG0263	2.7.2.11	.	A0R148	.	.	proB	PROB	Glutamate 5-kinase	glutamate 5-kinase [Epidermidibacterium keratini] QHB99353.1 glutamate 5-kinase [Epidermidibacterium keratini]	Glutamate 5-kinase
Contig1	1475876	1477144	+	1269	GENE_01441	Prodigal:002006	CDS	COG0014	1.2.1.41	.	P9WHV1	.	.	proA	PROA	Gamma-glutamyl phosphate reductase	glutamate-5-semialdehyde dehydrogenase [Epidermidibacterium keratini] QHB99352.1 glutamate-5-semialdehyde dehydrogenase [Epidermidibacterium keratini]	Glutamate-5-semialdehyde dehydrogenase
Contig1	1477245	1478165	+	921	GENE_01442	Prodigal:002006	CDS	.	.	.	.	.	.	.	Y1500	Uncharacterized protein SH1500	AAA family ATPase [Epidermidibacterium keratini] QHB99351.1 AAA domain-containing protein [Epidermidibacterium keratini]	P-loop containing nucleoside triphosphate hydrolase
Contig1	1478168	1479619	+	1452	GENE_01443	Prodigal:002006	CDS	.	.	.	.	.	.	.	.	.	VWA domain-containing protein [Epidermidibacterium keratini] QHB99350.1 VWA domain-containing protein [Epidermidibacterium keratini]	Uncharacterised conserved protein UCP010256
Contig1	1479673	1480257	+	585	GENE_01444	Prodigal:002006	CDS	COG1057	2.7.7.18	.	P9WJJ5	.	.	nadD	NADD	Probable nicotinate-nucleotide adenylyltransferase	nicotinate-nucleotide adenylyltransferase [Epidermidibacterium keratini] QHB99349.1 nicotinate-nucleotide adenylyltransferase [Epidermidibacterium keratini]	Rossmann-like alpha/beta/alpha sandwich fold
Contig1	1480281	1480676	+	396	GENE_01445	Prodigal:002006	CDS	.	.	.	Q02SH2	.	.	rsfS	IOJAP	Ribosomal silencing factor RsfS	ribosome silencing factor [Epidermidibacterium keratini] QHB99348.1 ribosome silencing factor [Epidermidibacterium keratini]	Nucleotidyltransferase superfamily
Contig1	1480673	1481413	+	741	GENE_01446	Prodigal:002006	CDS	.	5.4.2.11	MF_01039	.	.	.	gpmA_2	GPGP	Glucosyl-3-phosphoglycerate phosphatase	histidine phosphatase family protein [Epidermidibacterium keratini] QHC02249.1 histidine phosphatase family protein [Epidermidibacterium keratini]	Histidine phosphatase superfamily
Contig1	1481442	1482344	+	903	GENE_01447	Prodigal:002006	CDS	COG1307	.	.	P0A0N2	.	.	.	Y2569	DegV domain-containing protein SCO2569	DegV family EDD domain-containing protein [Epidermidibacterium keratini] QHB99347.1 DegV family EDD domain-containing protein [Epidermidibacterium keratini]	DegV
Contig1	1482425	1483279	+	855	GENE_01448	Prodigal:002006	CDS	.	.	.	.	.	.	.	COMEA	ComE operon protein 1	competence protein ComEA [Epidermidibacterium keratini]	-
Contig1	1483276	1485606	+	2331	GENE_01449	Prodigal:002006	CDS	.	.	.	.	.	.	.	COMEC	ComE operon protein 3	DNA internalization-related competence protein ComEC/Rec2 [Epidermidibacterium keratini] QHB99345.1 DNA internalization-related competence protein ComEC/Rec2 [Epidermidibacterium keratini]	-
Contig1	1485638	1486462	+	825	GENE_01450	Prodigal:002006	CDS	COG1526	.	.	P9WNF1	.	.	fdhD	FDHD	Sulfur carrier protein FdhD	formate dehydrogenase accessory sulfurtransferase FdhD [Epidermidibacterium keratini] QHB99344.1 formate dehydrogenase accessory sulfurtransferase FdhD [Epidermidibacterium keratini]	Sulfur carrier protein FdhD
Contig1	1486505	1487476	+	972	GENE_01451	Prodigal:002006	CDS	.	.	.	.	.	.	.	.	.	DNA polymerase III subunit delta [Epidermidibacterium keratini] QHB99343.1 DNA polymerase III subunit delta[Epidermidibacterium keratini]	-
Contig1	1487673	1487942	-	270	GENE_01452	Prodigal:002006	CDS	COG0268	.	.	A0R102	.	.	rpsT	RS20	30S ribosomal protein S20	30S ribosomal protein S20 [Epidermidibacterium keratini] QHB99342.1 30S ribosomal protein S20 [Epidermidibacterium keratini]	Ribosomal protein S20
Contig1	1488153	1489985	+	1833	GENE_01453	Prodigal:002006	CDS	COG0481	3.6.5.-	.	P9WK97	.	.	lepA	LEPA	Elongation factor 4	elongation factor 4 [Epidermidibacterium keratini] QHB99341.1 elongation factor 4 [Epidermidibacterium keratini]	Elongation factor 4
Contig1	1490139	1490972	+	834	GENE_01454	Prodigal:002006	CDS	.	.	.	.	.	.	.	AKR2	Probable aldo-keto reductase 2	aldo/keto reductase [Epidermidibacterium keratini] QHC02248.1 aldo/keto reductase [Epidermidibacterium keratini]	NADP-dependent oxidoreductase domain superfamily
Contig1	1491088	1492290	-	1203	GENE_01455	Prodigal:002006	CDS	COG0154	3.5.1.4	.	P9WQ93	.	.	amiD	GATA	Glutamyl-tRNA(Gln) amidotransferase subunit A	amidase [Epidermidibacterium keratini] QHB99340.1 amidase [Epidermidibacterium keratini]	Amidase signature (AS) superfamily
Contig1	1492293	1493564	-	1272	GENE_01456	Prodigal:002006	CDS	COG1473	3.5.1.32	.	P45493	.	.	hipO_1	AGAA	N(alpha)-acyl-glutamine aminoacylase	amidohydrolase [Epidermidibacterium keratini] QHB99339.1 amidohydrolase [Epidermidibacterium keratini]	Amidohydrolase
Contig1	1493576	1495096	-	1521	GENE_01457	Prodigal:002006	CDS	.	1.2.1.98	.	Q3YAT5	.	.	mpdC	ALDH4	Putative aldehyde dehydrogenase DhaS	aldehyde dehydrogenase family protein [Epidermidibacterium keratini] QHB99338.1 aldehyde dehydrogenase family protein [Epidermidibacterium keratini]	Aldehyde/histidinol dehydrogenase
Contig1	1495200	1496165	-	966	GENE_01458	Prodigal:002006	CDS	COG0604	1.3.1.85	.	Q3IZ91	.	.	ccr_1	YOGA	Uncharacterized zinc-type alcohol dehydrogenase-like protein YogA	zinc-binding dehydrogenase [Epidermidibacterium keratini] QHB99337.1 zinc-binding dehydrogenase [Epidermidibacterium keratini]	Polyketide synthase, enoylreductase domain
Contig1	1496188	1496661	-	474	GENE_01459	Prodigal:002006	CDS	.	.	.	.	.	.	.	.	.	DUF1707 domain-containing protein [Epidermidibacterium keratini] QHB99336.1 DUF1707 domain-containing protein[Epidermidibacterium keratini]	Protein of unknown function DUF1707
Contig1	1496684	1497130	-	447	GENE_01460	Prodigal:002006	CDS	.	.	.	.	.	.	.	.	.	hypothetical protein [Epidermidibacterium keratini] QHB99335.1 hypothetical protein EK0264_02900 [Epidermidibacterium keratini]	-
Contig1	1497252	1497797	+	546	GENE_01461	Prodigal:002006	CDS	.	.	.	.	.	.	.	RNST	Guanyl-specific ribonuclease St	hypothetical protein [Epidermidibacterium keratini] QHC02247.1 hypothetical protein EK0264_02895 [Epidermidibacterium keratini]	-
Contig1	1497794	1498126	+	333	GENE_01462	Prodigal:002006	CDS	.	.	.	.	.	.	.	.	.	barstar family protein [Epidermidibacterium keratini] QHB99334.1 hypothetical protein EK0264_02890 [Epidermidibacterium keratini]	Barstar-like superfamily
Contig1	1498114	1499352	+	1239	GENE_01463	Prodigal:002006	CDS	COG0635	.	.	P9WP73	.	.	hemW	HEMW	Heme chaperone HemW	coproporphyrinogen III oxidase [Epidermidibacterium keratini] QHB99333.1 coproporphyrinogen III oxidase [Epidermidibacterium keratini]	-
Contig1	1499459	1500253	-	795	GENE_01464	Prodigal:002006	CDS	.	.	.	.	.	.	.	.	.	hypothetical protein [Epidermidibacterium keratini] QHB99332.1 hypothetical protein EK0264_02880 [Epidermidibacterium keratini]	-
Contig1	1500256	1500972	-	717	GENE_01465	Prodigal:002006	CDS	.	.	.	.	.	.	.	.	.	hypothetical protein [Epidermidibacterium keratini] QHB99331.1 hypothetical protein EK0264_02875 [Epidermidibacterium keratini]	.
Contig1	1501139	1502161	+	1023	GENE_01466	Prodigal:002006	CDS	COG1420	.	.	A0R0T9	.	.	hrcA	HRCA	Heat-inducible transcription repressor HrcA	heat-inducible transcriptional repressor HrcA [Epidermidibacterium keratini] QHB99330.1 heat-inducible transcriptional repressor HrcA [Epidermidibacterium keratini]	Heat-inducible transcription repressor HrcA
Contig1	1502232	1503386	+	1155	GENE_01467	Prodigal:002006	CDS	COG0484	.	.	P9WNV7	.	.	dnaJ2	DNAJ2	Chaperone protein DnaJ 2	molecular chaperone DnaJ [Epidermidibacterium keratini] QHB99329.1 molecular chaperone DnaJ [Epidermidibacterium keratini]	Chaperone DnaJ
Contig1	1503390	1504133	+	744	GENE_01468	Prodigal:002006	CDS	COG1385	2.1.1.193	.	P9WGX1	.	.	rsmE	RSME	Ribosomal RNA small subunit methyltransferase E	16S rRNA (uracil(1498)-N(3))-methyltransferase [Epidermidibacterium keratini] QHC02246.1 16S rRNA (uracil(1498)-N(3))-methyltransferase[Epidermidibacterium keratini]	Ribosomal RNA small subunit methyltransferase E
Contig1	1504174	1505646	-	1473	GENE_01469	Prodigal:002006	CDS	.	.	.	.	.	.	.	.	.	hypothetical protein [Epidermidibacterium keratini] QHB99328.1 hypothetical protein EK0264_02855 [Epidermidibacterium keratini]	Quinoprotein alcohol dehydrogenase-like superfamily
Contig1	1505811	1507931	+	2121	GENE_01470	Prodigal:002006	CDS	.	.	.	.	.	.	.	PHOL	PhoH-like protein	PhoH family protein [Epidermidibacterium keratini] QHC02245.1 phosphate starvation-inducible protein PhoH[Epidermidibacterium keratini]	Hint domain superfamily
Contig1	1507928	1508416	+	489	GENE_01471	Prodigal:002006	CDS	COG0319	3.1.-.-	.	A0R0T0	.	.	ybeY	YBEY	Endoribonuclease YbeY	rRNA maturation RNase YbeY [Epidermidibacterium keratini] QHB99327.1 rRNA maturation RNase YbeY [Epidermidibacterium keratini]	Endoribonuclease YbeY
Contig1	1508442	1509788	+	1347	GENE_01472	Prodigal:002006	CDS	.	.	.	P9WFP1	.	UPF0053 protein Rv2366c	.	Y2387	UPF0053 protein Mb2387c	DUF21 domain-containing protein [Epidermidibacterium keratini] QHB99326.1 DUF21 domain-containing protein[Epidermidibacterium keratini]	-
Contig1	1509988	1510962	+	975	GENE_01473	Prodigal:002006	CDS	COG1159	.	.	P9WNK9	.	.	era	ERA	GTPase Era	GTPase Era [Epidermidibacterium keratini] QHB99325.1 GTPase Era [Epidermidibacterium keratini]	-
Contig1	1510962	1511444	+	483	GENE_01474	Prodigal:002006	CDS	.	.	.	.	.	.	.	.	.	hypothetical protein [Epidermidibacterium keratini] QHB99324.1 hypothetical protein EK0264_02830 [Epidermidibacterium keratini]	.
Contig1	1511441	1512253	+	813	GENE_01475	Prodigal:002006	CDS	.	.	MF_00201	.	.	.	recO	RECO	DNA repair protein RecO	DNA repair protein RecO [Epidermidibacterium keratini] QHB99323.1 DNA repair protein RecO [Epidermidibacterium keratini]	Recombination protein O, RecO
Contig1	1512250	1513017	+	768	GENE_01476	Prodigal:002006	CDS	COG0020	2.5.1.86	.	P9WFF7	.	.	uppS	ISPT2	Isoprenyl transferase 2	isoprenyl transferase [Epidermidibacterium keratini] QHB99322.1 isoprenyl transferase [Epidermidibacterium keratini]	Decaprenyl diphosphate synthase-like superfamily
Contig1	1513140	1513496	-	357	GENE_01477	Prodigal:002006	CDS	.	.	.	.	.	.	.	SMTB	HTH-type transcriptional repressor SmtB	metalloregulator ArsR/SmtB family transcription factor [Epidermidibacterium keratini] QHC02244.1 metalloregulator ArsR/SmtB family transcription factor [Epidermidibacterium keratini]	Winged helix-like DNA-binding domain superfamily
Contig1	1513535	1514383	-	849	GENE_01478	Prodigal:002006	CDS	COG1108	.	.	O34610	.	.	znuB	Y359	Probable iron transport system membrane protein HI_0359	metal ABC transporter permease [Cumulibacter soli]	ABC transporter, BtuC-like
[truncated: 2,373 more rows]
