# Supplementary material for: Genome-Wide Pathway Exploration of the Epidermidibacterium keratini EPI-7T
Source: Microorganisms. 2023 Mar 28;11(4):870. doi: 10.3390/microorganisms11040870 (PMC10143877; doi:10.3390/microorganisms11040870)
Supplement: Supplementary file 1 [file microorganisms-11-00870-s001.zip › Table S3.xlsx]

## Sheet: Table S3
Table S3. BLAST result using the full-length Epidermidibacterium keratini EPI-7T
Strain	Sequence	Description	Scientific Name	Max Score	Total Score	Query Cover	E value	Per.Ident	Acc.Len	Accession
Epidermidibacterium keratini EPI-7T	TKGGGGGGGCTTACMATGCAGTCGAGCGAAGCTCTCCTCTTCGGAGGAGATGACTTAGCGGCGAACGGGTGAGTAACACGTGGGCAACCTGCCCTTAGCTCTGGGATAAGCGATGGAAACGTCGTCTAATACCGGATACGACACGGAACGGCATCATTACCGTGTGGAAAGAATTTCGGCTAAGGATGGGCCCGCGGCCTATCAGCTTGTTGGTGGGGTAATGGCCTACCAAGGSTTCGACGGGTAACCGGCCTGAGAGGGCGACCGGTCACACTGGGACTGAGACACGGCCCAGACTCCTACGGGAGGCAGCAGTGGGGAATATTGCACAATGGGCGAAAGCCTGATGCAGCGACGCCGCGTGAGGGATGACGGCCTTCGGGTTGTAAACCTCTTTCA…	Epidermidibacterium keratini strain EPI-7 chromosome, complete genome	Epidermidibacterium keratini	2553	2553	98%	0.0	99.50%	4018808	CP047156.1
		Epidermidibacterium keratini strain EPI-7 16S ribosomal RNA, partial sequence	Epidermidibacterium keratini	2553	2553	98%	0.0	99.50%	1450	NR_159881.1
		Modestobacter sp. ID2628S 16S ribosomal RNA gene, partial sequence	Modestobacter sp. ID2628S	2464	2464	98%	0.0	98.36%	1463	KP326342.1
		Cumulibacter manganitolerans strain 2-36 16S ribosomal RNA, partial sequence	Cumulibacter manganitolerans	2453	2453	98%	0.0	98.22%	1483	NR_157701.1
		Sporichthya sp. I10A-02001 16S ribosomal RNA gene, partial sequence	Sporichthya sp. I10A-02001	2449	2449	98%	0.0	98.01%	1460	JX273674.1
		Blastococcus sp. Marseille-P5729 partial 16S rRNA gene, strain Marseille-P5729, isolate skin	Blastococcus sp. Marseille-P5729	2447	2447	98%	0.0	98.15%	1518	LT985456.1
		Sporichthya sp. AL43 16S ribosomal RNA gene, partial sequence	Sporichthya sp. AL43	2435	2435	99%	0.0	97.67%	1491	KU258239.1
		Antricoccus sp. strain YIM 122391 16S ribosomal RNA gene, partial sequence	Antricoccus sp.	2435	2435	97%	0.0	98.41%	1380	MW927015.1
		Uncultured Actinomycetales bacterium clone GR72 16S ribosomal RNA gene, partial sequence	uncultured Actinomycetales bacterium	2429	2429	97%	0.0	98.07%	1417	DQ130038.1
		Uncultured bacterium clone K1-204. 16S ribosomal RNA gene, partial sequence	uncultured bacterium	2422	2422	98%	0.0	97.79%	1516	KC554991.1
