# Supplementary material for: Genome-Wide Pathway Exploration of the Epidermidibacterium keratini EPI-7T
Source: Microorganisms. 2023 Mar 28;11(4):870. doi: 10.3390/microorganisms11040870 (PMC10143877; doi:10.3390/microorganisms11040870)
Supplement: Supplementary file 1 [file microorganisms-11-00870-s001.zip › Table S4.xlsx]

## Sheet: Table S4
Table S4. Statistics of sequencing read for the Epidermidibacterium keratini EPI-7T genome
E. keratini strain EPI-7T	No. of Sequence	Total Bases (bp)	Total Base (Gb)	N50 (bp)	N90 (bp)	Q30_More Base Rate	Q20_More Base Rate	GC Rate	N_ZeroReads	N_ZeroReadsRate
Illumina PE short-read	14057360	2122611360	2.12	N/A	N/A	0.9213	0.9647	0.677	14049960	99.95%
PacBio SMRT long-read	75720	680622771	0.68	12811	5394	N/A	N/A	0.6517	N/A	N/A
Hybrid de novo assembly	1	4018778	0.004	4018778	4018778	N/A	N/A	0.6734	N/A	N/A
