# Supplementary material for: Genome-Wide Pathway Exploration of the Epidermidibacterium keratini EPI-7T
Source: Microorganisms. 2023 Mar 28;11(4):870. doi: 10.3390/microorganisms11040870 (PMC10143877; doi:10.3390/microorganisms11040870)
Supplement: Supplementary file 1 [file microorganisms-11-00870-s001.zip › Table S5.xlsx]

## Sheet: Table S5
Table S5. Summary of sequencing read
GeneID	ContigID	Start	End	SeqLength	Type
GENE_00001	Contig1	492	782	291	CDS
GENE_00002	Contig1	1003	1608	606	CDS
GENE_00003	Contig1	1618	2418	801	CDS
GENE_00004	Contig1	2479	3360	882	CDS
GENE_00005	Contig1	3488	5329	1842	CDS
GENE_00006	Contig1	5442	6176	735	CDS
GENE_00007	Contig1	6374	7741	1368	CDS
GENE_00008	Contig1	7751	9067	1317	CDS
GENE_00009	Contig1	9174	9377	204	CDS
GENE_00010	Contig1	9424	10500	1077	CDS
GENE_00011	Contig1	10501	11202	702	CDS
GENE_00012	Contig1	11287	11964	678	CDS
GENE_00013	Contig1	12064	12696	633	CDS
GENE_00014	Contig1	12750	13691	942	CDS
GENE_00015	Contig1	13697	14800	1104	CDS
GENE_00016	Contig1	14948	16207	1260	CDS
GENE_00017	Contig1	16292	17110	819	CDS
GENE_00018	Contig1	17282	18286	1005	CDS
GENE_00019	Contig1	18286	19941	1656	CDS
GENE_00020	Contig1	19967	21031	1065	CDS
GENE_00021	Contig1	21240	22106	867	CDS
GENE_00022	Contig1	22219	23313	1095	CDS
GENE_00023	Contig1	23300	23884	585	CDS
GENE_00024	Contig1	23901	25682	1782	CDS
GENE_00025	Contig1	25703	26467	765	CDS
GENE_00026	Contig1	26472	27506	1035	CDS
GENE_00027	Contig1	27503	28633	1131	CDS
GENE_00028	Contig1	28736	29557	822	CDS
GENE_00029	Contig1	29557	30678	1122	CDS
GENE_00030	Contig1	30671	32722	2052	CDS
GENE_00031	Contig1	32737	33099	363	CDS
GENE_00032	Contig1	33155	34813	1659	CDS
GENE_00033	Contig1	34859	35305	447	CDS
GENE_00034	Contig1	35420	36238	819	CDS
GENE_00035	Contig1	36546	38210	1665	CDS
GENE_00036	Contig1	38210	38947	738	CDS
GENE_00037	Contig1	39164	40489	1326	CDS
GENE_00038	Contig1	40486	41694	1209	CDS
GENE_00039	Contig1	41691	43028	1338	CDS
GENE_00040	Contig1	43142	44080	939	CDS
GENE_00041	Contig1	44077	44961	885	CDS
GENE_00042	Contig1	45084	46247	1164	CDS
GENE_00043	Contig1	46320	46979	660	CDS
GENE_00044	Contig1	46976	48289	1314	CDS
GENE_00045	Contig1	48431	49243	813	CDS
GENE_00046	Contig1	49056	49865	810	CDS
GENE_00047	Contig1	49944	51560	1617	CDS
GENE_00048	Contig1	51709	52368	660	CDS
GENE_00049	Contig1	52396	53001	606	CDS
GENE_00050	Contig1	52998	53765	768	CDS
GENE_00051	Contig1	53845	54060	216	CDS
GENE_00052	Contig1	54146	55060	915	CDS
GENE_00053	Contig1	55141	55365	225	CDS
GENE_00054	Contig1	55399	55731	333	CDS
GENE_00055	Contig1	55894	56493	600	CDS
GENE_00056	Contig1	56540	57865	1326	CDS
GENE_00057	Contig1	57884	58525	642	CDS
GENE_00058	Contig1	58598	59656	1059	CDS
GENE_00059	Contig1	59702	60931	1230	CDS
GENE_00060	Contig1	61227	62009	783	CDS
GENE_00061	Contig1	62021	63481	1461	CDS
GENE_00062	Contig1	63460	64044	585	CDS
GENE_00063	Contig1	64099	65043	945	CDS
GENE_00064	Contig1	64946	66298	1353	CDS
GENE_00065	Contig1	66441	67067	627	CDS
GENE_00066	Contig1	67170	68273	1104	CDS
GENE_00067	Contig1	68284	68868	585	CDS
GENE_00068	Contig1	68862	69749	888	CDS
GENE_00069	Contig1	69749	70072	324	CDS
GENE_00070	Contig1	70069	71040	972	CDS
GENE_00071	Contig1	71165	72775	1611	CDS
GENE_00072	Contig1	72872	74170	1299	CDS
GENE_00073	Contig1	74292	75122	831	CDS
GENE_00074	Contig1	75128	75679	552	CDS
GENE_00075	Contig1	75827	77038	1212	CDS
GENE_00076	Contig1	77194	78711	1518	CDS
GENE_00077	Contig1	78870	79817	948	CDS
GENE_00078	Contig1	79814	80692	879	CDS
GENE_00079	Contig1	80689	81837	1149	CDS
GENE_00080	Contig1	81834	82682	849	CDS
GENE_00081	Contig1	82669	83886	1218	CDS
GENE_00082	Contig1	84480	85151	672	CDS
GENE_00083	Contig1	85299	86510	1212	CDS
GENE_00084	Contig1	86521	87156	636	CDS
GENE_00085	Contig1	87153	87626	474	CDS
GENE_00086	Contig1	87627	88025	399	CDS
GENE_00087	Contig1	88168	89604	1437	CDS
GENE_00088	Contig1	89611	90354	744	CDS
GENE_00089	Contig1	90549	90920	372	CDS
GENE_00090	Contig1	91000	92274	1275	CDS
GENE_00091	Contig1	92265	93218	954	CDS
GENE_00092	Contig1	93311	95107	1797	CDS
GENE_00093	Contig1	95223	95942	720	CDS
GENE_00094	Contig1	96070	96384	315	CDS
GENE_00095	Contig1	96533	97528	996	CDS
GENE_00096	Contig1	97653	97958	306	CDS
GENE_00097	Contig1	98031	99122	1092	CDS
GENE_00098	Contig1	99122	100153	1032	CDS
GENE_00099	Contig1	100182	102932	2751	CDS
GENE_00100	Contig1	103002	103568	567	CDS
GENE_00101	Contig1	103749	105503	1755	CDS
GENE_00102	Contig1	105508	106581	1074	CDS
GENE_00103	Contig1	106586	107629	1044	CDS
GENE_00104	Contig1	107765	108685	921	CDS
GENE_00105	Contig1	109217	109732	516	CDS
GENE_00106	Contig1	109852	110868	1017	CDS
GENE_00107	Contig1	110832	111617	786	CDS
GENE_00108	Contig1	111645	112004	360	CDS
GENE_00109	Contig1	112194	112511	318	CDS
GENE_00110	Contig1	112688	113620	933	CDS
GENE_00111	Contig1	113617	114462	846	CDS
GENE_00112	Contig1	114497	115693	1197	CDS
GENE_00113	Contig1	115690	116277	588	CDS
GENE_00114	Contig1	116312	117409	1098	CDS
GENE_00115	Contig1	117572	118039	468	CDS
GENE_00116	Contig1	118039	139395	21357	CDS
GENE_00117	Contig1	139589	140884	1296	CDS
GENE_00118	Contig1	141078	141698	621	CDS
GENE_00119	Contig1	141917	144199	2283	CDS
GENE_00120	Contig1	144551	146944	2394	CDS
GENE_00121	Contig1	147160	148020	861	CDS
GENE_00122	Contig1	148023	148781	759	CDS
GENE_00123	Contig1	149032	149571	540	CDS
GENE_00124	Contig1	149587	150255	669	CDS
GENE_00125	Contig1	150252	151490	1239	CDS
GENE_00126	Contig1	151487	152629	1143	CDS
GENE_00127	Contig1	152762	154198	1437	CDS
GENE_00128	Contig1	154272	155396	1125	CDS
GENE_00129	Contig1	155558	156172	615	CDS
GENE_00130	Contig1	156169	158460	2292	CDS
GENE_00131	Contig1	158457	161270	2814	CDS
GENE_00132	Contig1	161362	161934	573	CDS
GENE_00133	Contig1	162038	162949	912	CDS
GENE_00134	Contig1	163054	164013	960	CDS
GENE_00135	Contig1	164060	164389	330	CDS
GENE_00136	Contig1	164467	165609	1143	CDS
GENE_00137	Contig1	165885	167168	1284	CDS
GENE_00138	Contig1	167232	168659	1428	CDS
GENE_00139	Contig1	168664	169308	645	CDS
GENE_00140	Contig1	169328	169843	516	CDS
GENE_00141	Contig1	169909	171156	1248	CDS
GENE_00142	Contig1	171153	171452	300	CDS
GENE_00143	Contig1	172701	174281	1581	CDS
GENE_00144	Contig1	174682	175809	1128	CDS
GENE_00145	Contig1	175861	176766	906	CDS
GENE_00146	Contig1	176790	177959	1170	CDS
GENE_00147	Contig1	178092	178637	546	CDS
GENE_00148	Contig1	178630	179400	771	CDS
GENE_00149	Contig1	179450	180091	642	CDS
GENE_00150	Contig1	180362	182299	1938	CDS
GENE_00151	Contig1	182346	184859	2514	CDS
GENE_00152	Contig1	184859	185599	741	CDS
GENE_00153	Contig1	185676	185750	75	tRNA
GENE_00154	Contig1	185781	185915	135	CDS
GENE_00155	Contig1	185947	186021	75	tRNA
GENE_00156	Contig1	186149	186796	648	CDS
GENE_00157	Contig1	186840	188300	1461	CDS
GENE_00158	Contig1	188297	188998	702	CDS
GENE_00159	Contig1	188995	189546	552	CDS
GENE_00160	Contig1	189547	189942	396	CDS
GENE_00161	Contig1	189939	191090	1152	CDS
GENE_00162	Contig1	191147	191743	597	CDS
GENE_00163	Contig1	191963	193234	1272	CDS
GENE_00164	Contig1	193328	194680	1353	CDS
GENE_00165	Contig1	194685	195734	1050	CDS
GENE_00166	Contig1	195765	196670	906	CDS
GENE_00167	Contig1	196673	197413	741	CDS
GENE_00168	Contig1	197394	199034	1641	CDS
GENE_00169	Contig1	199047	199661	615	CDS
GENE_00170	Contig1	199788	201047	1260	CDS
GENE_00171	Contig1	201096	202097	1002	CDS
GENE_00172	Contig1	202236	203225	990	CDS
GENE_00173	Contig1	203322	203849	528	CDS
GENE_00174	Contig1	203869	204813	945	CDS
GENE_00175	Contig1	205210	205728	519	CDS
GENE_00176	Contig1	205728	206570	843	CDS
GENE_00177	Contig1	206659	207354	696	CDS
GENE_00178	Contig1	207568	208716	1149	CDS
GENE_00179	Contig1	208729	209490	762	CDS
GENE_00180	Contig1	209557	210336	780	CDS
GENE_00181	Contig1	210457	211668	1212	CDS
GENE_00182	Contig1	211665	212636	972	CDS
GENE_00183	Contig1	212768	213037	270	CDS
GENE_00184	Contig1	213223	214452	1230	CDS
GENE_00185	Contig1	214457	214612	156	CDS
GENE_00186	Contig1	214612	215292	681	CDS
GENE_00187	Contig1	215322	215927	606	CDS
GENE_00188	Contig1	215988	216656	669	CDS
GENE_00189	Contig1	216806	218737	1932	CDS
GENE_00190	Contig1	218734	220452	1719	CDS
GENE_00191	Contig1	220452	221912	1461	CDS
GENE_00192	Contig1	221909	223597	1689	CDS
GENE_00193	Contig1	223600	225057	1458	CDS
GENE_00194	Contig1	225054	225545	492	CDS
GENE_00195	Contig1	225542	226414	873	CDS
GENE_00196	Contig1	226543	227187	645	CDS
GENE_00197	Contig1	227226	227894	669	CDS
GENE_00198	Contig1	228037	228843	807	CDS
GENE_00199	Contig1	229093	230031	939	CDS
GENE_00200	Contig1	230183	231502	1320	CDS
GENE_00201	Contig1	231507	232883	1377	CDS
GENE_00202	Contig1	232986	233903	918	CDS
GENE_00203	Contig1	233937	236024	2088	CDS
GENE_00204	Contig1	236021	237010	990	CDS
GENE_00205	Contig1	237007	237528	522	CDS
GENE_00206	Contig1	237665	239704	2040	CDS
GENE_00207	Contig1	239704	241428	1725	CDS
GENE_00208	Contig1	241610	243052	1443	CDS
GENE_00209	Contig1	243219	244859	1641	CDS
GENE_00210	Contig1	244918	245325	408	CDS
GENE_00211	Contig1	245490	247565	2076	CDS
GENE_00212	Contig1	247649	248161	513	CDS
GENE_00213	Contig1	248637	250442	1806	CDS
GENE_00214	Contig1	250504	251481	978	CDS
GENE_00215	Contig1	251478	252230	753	CDS
GENE_00216	Contig1	252251	253279	1029	CDS
GENE_00217	Contig1	253279	254292	1014	CDS
GENE_00218	Contig1	254295	255047	753	CDS
GENE_00219	Contig1	255073	255951	879	CDS
GENE_00220	Contig1	256280	256364	85	tRNA
GENE_00221	Contig1	256403	256741	339	CDS
GENE_00222	Contig1	256813	257322	510	CDS
GENE_00223	Contig1	257335	258441	1107	CDS
GENE_00224	Contig1	258571	259095	525	CDS
GENE_00225	Contig1	259108	259344	237	CDS
GENE_00226	Contig1	259369	259962	594	CDS
GENE_00227	Contig1	260002	261045	1044	CDS
GENE_00228	Contig1	261045	261617	573	CDS
GENE_00229	Contig1	261686	262444	759	CDS
GENE_00230	Contig1	262519	263070	552	CDS
GENE_00231	Contig1	263182	264444	1263	CDS
GENE_00232	Contig1	264445	265314	870	CDS
GENE_00233	Contig1	265363	265971	609	CDS
GENE_00234	Contig1	266040	266522	483	CDS
GENE_00235	Contig1	266542	268824	2283	CDS
GENE_00236	Contig1	268907	269878	972	CDS
GENE_00237	Contig1	269875	270801	927	CDS
GENE_00238	Contig1	270798	271481	684	CDS
GENE_00239	Contig1	271478	272869	1392	CDS
GENE_00240	Contig1	272866	273477	612	CDS
GENE_00241	Contig1	273420	274691	1272	CDS
GENE_00242	Contig1	274688	275719	1032	CDS
GENE_00243	Contig1	275716	277215	1500	CDS
GENE_00244	Contig1	277212	278927	1716	CDS
GENE_00245	Contig1	278955	280265	1311	CDS
GENE_00246	Contig1	280255	281229	975	CDS
GENE_00247	Contig1	281190	282191	1002	CDS
GENE_00248	Contig1	282230	282637	408	CDS
GENE_00249	Contig1	282640	283470	831	CDS
GENE_00250	Contig1	283463	284695	1233	CDS
GENE_00251	Contig1	284805	285671	867	CDS
GENE_00252	Contig1	285709	286458	750	CDS
GENE_00253	Contig1	286545	287999	1455	CDS
GENE_00254	Contig1	288007	289533	1527	CDS
GENE_00255	Contig1	289753	290409	657	CDS
GENE_00256	Contig1	290587	291714	1128	CDS
GENE_00257	Contig1	291714	292340	627	CDS
GENE_00258	Contig1	292337	292978	642	CDS
GENE_00259	Contig1	293073	294533	1461	CDS
GENE_00260	Contig1	294575	295864	1290	CDS
GENE_00261	Contig1	295861	296694	834	CDS
GENE_00262	Contig1	296757	297446	690	CDS
GENE_00263	Contig1	297520	298788	1269	CDS
GENE_00264	Contig1	298890	300140	1251	CDS
GENE_00265	Contig1	300555	301244	690	CDS
GENE_00266	Contig1	301241	302131	891	CDS
GENE_00267	Contig1	302818	304149	1332	CDS
GENE_00268	Contig1	304164	304736	573	CDS
GENE_00269	Contig1	304797	305651	855	CDS
GENE_00270	Contig1	305691	306677	987	CDS
GENE_00271	Contig1	306748	307371	624	CDS
GENE_00272	Contig1	307489	308106	618	CDS
GENE_00273	Contig1	308123	308797	675	CDS
GENE_00274	Contig1	308829	310238	1410	CDS
GENE_00275	Contig1	310259	310699	441	CDS
GENE_00276	Contig1	310911	311909	999	CDS
GENE_00277	Contig1	311899	312588	690	CDS
GENE_00278	Contig1	312588	313322	735	CDS
GENE_00279	Contig1	313319	314317	999	CDS
GENE_00280	Contig1	314335	315243	909	CDS
GENE_00281	Contig1	315255	317282	2028	CDS
GENE_00282	Contig1	317306	318202	897	CDS
GENE_00283	Contig1	318199	319035	837	CDS
GENE_00284	Contig1	319037	320110	1074	CDS
GENE_00285	Contig1	320107	321156	1050	CDS
GENE_00286	Contig1	321165	322217	1053	CDS
GENE_00287	Contig1	322400	323164	765	CDS
GENE_00288	Contig1	323161	324387	1227	CDS
GENE_00289	Contig1	324436	326007	1572	CDS
GENE_00290	Contig1	326166	326828	663	CDS
GENE_00291	Contig1	327103	329064	1962	CDS
GENE_00292	Contig1	329218	330039	822	CDS
GENE_00293	Contig1	330101	331114	1014	CDS
GENE_00294	Contig1	331271	332884	1614	CDS
GENE_00295	Contig1	332871	334160	1290	CDS
GENE_00296	Contig1	334343	334849	507	CDS
GENE_00297	Contig1	334855	335349	495	CDS
GENE_00298	Contig1	335349	336722	1374	CDS
GENE_00299	Contig1	336795	337364	570	CDS
GENE_00300	Contig1	337361	339463	2103	CDS
GENE_00301	Contig1	339469	340101	633	CDS
GENE_00302	Contig1	340229	341695	1467	CDS
GENE_00303	Contig1	341867	342037	171	CDS
GENE_00304	Contig1	342045	343097	1053	CDS
GENE_00305	Contig1	343100	343813	714	CDS
GENE_00306	Contig1	343881	345533	1653	CDS
GENE_00307	Contig1	345569	346519	951	CDS
GENE_00308	Contig1	346516	347520	1005	CDS
GENE_00309	Contig1	347621	349249	1629	CDS
GENE_00310	Contig1	349461	352412	2952	CDS
GENE_00311	Contig1	352597	353370	774	CDS
GENE_00312	Contig1	353443	354342	900	CDS
GENE_00313	Contig1	354343	355101	759	CDS
GENE_00314	Contig1	355193	355987	795	CDS
GENE_00315	Contig1	356078	356755	678	CDS
GENE_00316	Contig1	356951	357376	426	CDS
GENE_00317	Contig1	357376	358899	1524	CDS
GENE_00318	Contig1	358992	360752	1761	CDS
GENE_00319	Contig1	360755	362710	1956	CDS
GENE_00320	Contig1	362718	364310	1593	CDS
GENE_00321	Contig1	364424	365053	630	CDS
GENE_00322	Contig1	365050	366636	1587	CDS
GENE_00323	Contig1	366746	367105	360	CDS
GENE_00324	Contig1	367102	368205	1104	CDS
GENE_00325	Contig1	368202	368639	438	CDS
GENE_00326	Contig1	368636	369355	720	CDS
GENE_00327	Contig1	369485	370876	1392	CDS
GENE_00328	Contig1	370947	372092	1146	CDS
GENE_00329	Contig1	372124	373131	1008	CDS
GENE_00330	Contig1	373226	374800	1575	CDS
GENE_00331	Contig1	374797	376341	1545	CDS
GENE_00332	Contig1	376374	377513	1140	CDS
GENE_00333	Contig1	377523	378338	816	CDS
GENE_00334	Contig1	378608	379369	762	CDS
GENE_00335	Contig1	379478	379828	351	CDS
GENE_00336	Contig1	379849	380262	414	CDS
GENE_00337	Contig1	380259	381800	1542	CDS
GENE_00338	Contig1	381941	382738	798	CDS
GENE_00339	Contig1	382699	384627	1929	CDS
GENE_00340	Contig1	384712	386352	1641	CDS
GENE_00341	Contig1	386368	387972	1605	CDS
GENE_00342	Contig1	388292	389488	1197	CDS
GENE_00343	Contig1	389485	390582	1098	CDS
GENE_00344	Contig1	390579	392144	1566	CDS
GENE_00345	Contig1	392270	393370	1101	CDS
GENE_00346	Contig1	393367	394479	1113	CDS
GENE_00347	Contig1	394570	395340	771	CDS
GENE_00348	Contig1	395527	395910	384	CDS
GENE_00349	Contig1	395955	397196	1242	CDS
GENE_00350	Contig1	397225	398613	1389	CDS
GENE_00351	Contig1	398751	399200	450	CDS
GENE_00352	Contig1	399193	400071	879	CDS
GENE_00353	Contig1	400083	400412	330	CDS
GENE_00354	Contig1	400439	401455	1017	CDS
GENE_00355	Contig1	401448	403031	1584	CDS
GENE_00356	Contig1	403038	404762	1725	CDS
GENE_00357	Contig1	405011	405886	876	CDS
GENE_00358	Contig1	405883	406623	741	CDS
GENE_00359	Contig1	406663	407151	489	CDS
GENE_00360	Contig1	407145	407705	561	CDS
GENE_00361	Contig1	407719	409215	1497	CDS
GENE_00362	Contig1	409411	409851	441	CDS
GENE_00363	Contig1	409915	412197	2283	CDS
GENE_00364	Contig1	412345	412785	441	CDS
GENE_00365	Contig1	412958	413686	729	CDS
GENE_00366	Contig1	413872	415575	1704	CDS
GENE_00367	Contig1	415721	416380	660	CDS
GENE_00368	Contig1	416373	416873	501	CDS
GENE_00369	Contig1	416857	417321	465	CDS
GENE_00370	Contig1	417429	418082	654	CDS
GENE_00371	Contig1	418098	419135	1038	CDS
GENE_00372	Contig1	419222	419653	432	CDS
GENE_00373	Contig1	419754	420113	360	CDS
GENE_00374	Contig1	420251	421381	1131	CDS
GENE_00375	Contig1	421412	422383	972	CDS
GENE_00376	Contig1	422478	423089	612	CDS
GENE_00377	Contig1	423086	424288	1203	CDS
GENE_00378	Contig1	424291	426459	2169	CDS
GENE_00379	Contig1	426567	426950	384	CDS
GENE_00380	Contig1	427026	427373	348	CDS
GENE_00381	Contig1	427532	429343	1812	CDS
GENE_00382	Contig1	429494	429778	285	CDS
GENE_00383	Contig1	429990	431630	1641	CDS
GENE_00384	Contig1	431713	433353	1641	CDS
GENE_00385	Contig1	433350	434252	903	CDS
GENE_00386	Contig1	434331	434810	480	CDS
GENE_00387	Contig1	435085	435771	687	CDS
GENE_00388	Contig1	435771	436334	564	CDS
GENE_00389	Contig1	436480	436806	327	CDS
GENE_00390	Contig1	436920	437675	756	CDS
GENE_00391	Contig1	437698	440019	2322	CDS
GENE_00392	Contig1	440121	441431	1311	CDS
GENE_00393	Contig1	441511	442479	969	CDS
GENE_00394	Contig1	442734	444002	1269	CDS
GENE_00395	Contig1	444008	444325	318	CDS
GENE_00396	Contig1	444431	445672	1242	CDS
GENE_00397	Contig1	445822	447240	1419	CDS
GENE_00398	Contig1	447245	448138	894	CDS
GENE_00399	Contig1	448280	449689	1410	CDS
GENE_00400	Contig1	449686	450738	1053	CDS
GENE_00401	Contig1	450735	450980	246	CDS
GENE_00402	Contig1	450977	452662	1686	CDS
GENE_00403	Contig1	452659	454218	1560	CDS
GENE_00404	Contig1	454227	455132	906	CDS
GENE_00405	Contig1	455214	457070	1857	CDS
GENE_00406	Contig1	457348	457833	486	CDS
GENE_00407	Contig1	457962	459386	1425	CDS
GENE_00408	Contig1	459473	462196	2724	CDS
GENE_00409	Contig1	462193	462786	594	CDS
GENE_00410	Contig1	462842	464365	1524	CDS
GENE_00411	Contig1	464408	466195	1788	CDS
GENE_00412	Contig1	466531	468612	2082	CDS
GENE_00413	Contig1	468683	469876	1194	CDS
GENE_00414	Contig1	469954	470322	369	CDS
GENE_00415	Contig1	470319	470816	498	CDS
GENE_00416	Contig1	470898	472742	1845	CDS
GENE_00417	Contig1	472739	474493	1755	CDS
GENE_00418	Contig1	474505	475233	729	CDS
GENE_00419	Contig1	475350	476048	699	CDS
GENE_00420	Contig1	476245	477741	1497	CDS
GENE_00421	Contig1	477810	478985	1176	CDS
GENE_00422	Contig1	479022	480125	1104	CDS
GENE_00423	Contig1	480134	481054	921	CDS
GENE_00424	Contig1	481039	481674	636	CDS
GENE_00425	Contig1	481764	483707	1944	CDS
GENE_00426	Contig1	483711	484463	753	CDS
GENE_00427	Contig1	484667	485317	651	CDS
GENE_00428	Contig1	485314	486543	1230	CDS
GENE_00429	Contig1	486783	489350	2568	CDS
GENE_00430	Contig1	489423	490085	663	CDS
GENE_00431	Contig1	490082	491245	1164	CDS
GENE_00432	Contig1	491404	492516	1113	CDS
GENE_00433	Contig1	492513	493040	528	CDS
GENE_00434	Contig1	493118	493735	618	CDS
GENE_00435	Contig1	493850	494491	642	CDS
GENE_00436	Contig1	494600	495928	1329	CDS
GENE_00437	Contig1	495943	496533	591	CDS
GENE_00438	Contig1	496530	497009	480	CDS
GENE_00439	Contig1	497149	498144	996	CDS
GENE_00440	Contig1	498259	499131	873	CDS
GENE_00441	Contig1	499145	501580	2436	CDS
GENE_00442	Contig1	501577	502059	483	CDS
GENE_00443	Contig1	502361	503278	918	CDS
GENE_00444	Contig1	503409	504557	1149	CDS
GENE_00445	Contig1	504693	505349	657	CDS
GENE_00446	Contig1	505392	506264	873	CDS
GENE_00447	Contig1	506264	507169	906	CDS
GENE_00448	Contig1	507251	507853	603	CDS
GENE_00449	Contig1	507871	508698	828	CDS
GENE_00450	Contig1	508791	509816	1026	CDS
GENE_00451	Contig1	509813	511504	1692	CDS
GENE_00452	Contig1	511537	512382	846	CDS
GENE_00453	Contig1	512704	513828	1125	CDS
GENE_00454	Contig1	513854	515011	1158	CDS
GENE_00455	Contig1	515011	515886	876	CDS
GENE_00456	Contig1	516083	516517	435	CDS
GENE_00457	Contig1	516546	517562	1017	CDS
GENE_00458	Contig1	517571	518287	717	CDS
e=CRISPR with 55 repeat units	Contig1	518375	521700	3326	CRISPR
GENE_00459	Contig1	522101	523051	951	CDS
GENE_00460	Contig1	523048	523731	684	CDS
GENE_00461	Contig1	523733	524182	450	CDS
GENE_00462	Contig1	524431	525552	1122	CDS
GENE_00463	Contig1	525549	526214	666	CDS
GENE_00464	Contig1	526211	527869	1659	CDS
GENE_00465	Contig1	527866	530673	2808	CDS
GENE_00466	Contig1	531109	532476	1368	CDS
GENE_00467	Contig1	532473	533771	1299	CDS
GENE_00468	Contig1	534076	534228	153	CDS
GENE_00469	Contig1	534353	535498	1146	CDS
GENE_00470	Contig1	535517	537610	2094	CDS
GENE_00471	Contig1	537625	539229	1605	CDS
GENE_00472	Contig1	539378	539959	582	CDS
GENE_00473	Contig1	539929	541098	1170	CDS
GENE_00474	Contig1	541130	541789	660	CDS
GENE_00475	Contig1	541977	542711	735	CDS
GENE_00476	Contig1	542704	544191	1488	CDS
GENE_00477	Contig1	544286	545035	750	CDS
GENE_00478	Contig1	545032	546891	1860	CDS
GENE_00479	Contig1	547122	548144	1023	CDS
GENE_00480	Contig1	548240	548845	606	CDS
GENE_00481	Contig1	548890	550482	1593	CDS
GENE_00482	Contig1	550576	551553	978	CDS
GENE_00483	Contig1	551614	552453	840	CDS
GENE_00484	Contig1	552459	552878	420	CDS
GENE_00485	Contig1	552919	553851	933	CDS
GENE_00486	Contig1	554331	554741	411	CDS
GENE_00487	Contig1	555213	555611	399	CDS
GENE_00488	Contig1	555740	557110	1371	CDS
GENE_00489	Contig1	557263	558198	936	CDS
GENE_00490	Contig1	558200	559411	1212	CDS
GENE_00491	Contig1	559495	560349	855	CDS
GENE_00492	Contig1	560473	562077	1605	CDS
GENE_00493	Contig1	562116	562643	528	CDS
GENE_00494	Contig1	562689	563552	864	CDS
GENE_00495	Contig1	563605	564801	1197	CDS
GENE_00496	Contig1	564809	566125	1317	CDS
GENE_00497	Contig1	566277	569921	3645	CDS
GENE_00498	Contig1	570194	571582	1389	CDS
GENE_00499	Contig1	571633	572289	657	CDS
GENE_00500	Contig1	572289	573806	1518	CDS
GENE_00501	Contig1	573954	578498	4545	CDS
GENE_00502	Contig1	578498	579958	1461	CDS
GENE_00503	Contig1	580084	580467	384	CDS
GENE_00504	Contig1	580467	581228	762	CDS
GENE_00505	Contig1	581221	581658	438	CDS
GENE_00506	Contig1	581655	582827	1173	CDS
GENE_00507	Contig1	582779	583942	1164	CDS
GENE_00508	Contig1	584044	585519	1476	CDS
GENE_00509	Contig1	585531	586844	1314	CDS
GENE_00510	Contig1	586858	590337	3480	CDS
GENE_00511	Contig1	590567	591235	669	CDS
GENE_00512	Contig1	591232	592152	921	CDS
GENE_00513	Contig1	592311	593324	1014	CDS
GENE_00514	Contig1	593333	594253	921	CDS
GENE_00515	Contig1	594241	595476	1236	CDS
GENE_00516	Contig1	595538	596269	732	CDS
GENE_00517	Contig1	596699	598015	1317	CDS
GENE_00518	Contig1	598140	598409	270	CDS
GENE_00519	Contig1	598616	598692	77	tRNA
GENE_00520	Contig1	598735	599688	954	CDS
GENE_00521	Contig1	599685	602243	2559	CDS
GENE_00522	Contig1	602629	602943	315	CDS
GENE_00523	Contig1	603237	604409	1173	CDS
GENE_00524	Contig1	604406	605398	993	CDS
GENE_00525	Contig1	605484	606128	645	CDS
GENE_00526	Contig1	606348	607154	807	CDS
GENE_00527	Contig1	607217	607381	165	CDS
GENE_00528	Contig1	607378	607836	459	CDS
GENE_00529	Contig1	607833	608639	807	CDS
GENE_00530	Contig1	608665	609447	783	CDS
GENE_00531	Contig1	609636	613208	3573	CDS
GENE_00532	Contig1	613631	614758	1128	CDS
GENE_00533	Contig1	614761	616296	1536	CDS
GENE_00534	Contig1	616390	617553	1164	CDS
GENE_00535	Contig1	617679	618686	1008	CDS
GENE_00536	Contig1	618683	619834	1152	CDS
GENE_00537	Contig1	620038	620454	417	CDS
GENE_00538	Contig1	620536	620883	348	CDS
GENE_00539	Contig1	620880	621554	675	CDS
GENE_00540	Contig1	621606	622445	840	CDS
GENE_00541	Contig1	622442	622981	540	CDS
GENE_00542	Contig1	623098	623772	675	CDS
GENE_00543	Contig1	623819	624085	267	CDS
GENE_00544	Contig1	624202	625068	867	CDS
GENE_00545	Contig1	625096	625692	597	CDS
GENE_00546	Contig1	625689	626342	654	CDS
GENE_00547	Contig1	626365	627540	1176	CDS
GENE_00548	Contig1	627664	628698	1035	CDS
GENE_00549	Contig1	628874	629380	507	CDS
GENE_00550	Contig1	629418	630320	903	CDS
GENE_00551	Contig1	630333	631700	1368	CDS
GENE_00552	Contig1	631705	632406	702	CDS
GENE_00553	Contig1	632403	633326	924	CDS
GENE_00554	Contig1	633336	633899	564	CDS
GENE_00555	Contig1	634037	635377	1341	CDS
GENE_00556	Contig1	635545	636156	612	CDS
GENE_00557	Contig1	636219	637517	1299	CDS
GENE_00558	Contig1	637678	639633	1956	CDS
GENE_00559	Contig1	639780	640613	834	CDS
GENE_00560	Contig1	640617	641189	573	CDS
GENE_00561	Contig1	641285	642244	960	CDS
GENE_00562	Contig1	642428	643027	600	CDS
GENE_00563	Contig1	643027	643620	594	CDS
GENE_00564	Contig1	643682	644869	1188	CDS
GENE_00565	Contig1	644979	645296	318	CDS
GENE_00566	Contig1	645356	646345	990	CDS
GENE_00567	Contig1	646458	646838	381	CDS
GENE_00568	Contig1	646928	647650	723	CDS
GENE_00569	Contig1	647800	648918	1119	CDS
GENE_00570	Contig1	649026	649919	894	CDS
GENE_00571	Contig1	650012	650857	846	CDS
GENE_00572	Contig1	650978	651649	672	CDS
GENE_00573	Contig1	651646	652575	930	CDS
GENE_00574	Contig1	652575	653921	1347	CDS
GENE_00575	Contig1	653918	654229	312	CDS
GENE_00576	Contig1	654325	655899	1575	CDS
GENE_00577	Contig1	655970	656380	411	CDS
GENE_00578	Contig1	656652	658031	1380	CDS
GENE_00579	Contig1	658024	659040	1017	CDS
GENE_00580	Contig1	659087	659695	609	CDS
GENE_00581	Contig1	659794	659928	135	CDS
GENE_00582	Contig1	659940	660221	282	CDS
GENE_00583	Contig1	660218	661444	1227	CDS
GENE_00584	Contig1	661534	661821	288	CDS
GENE_00585	Contig1	661818	662657	840	CDS
GENE_00586	Contig1	662688	663650	963	CDS
GENE_00587	Contig1	663652	664419	768	CDS
GENE_00588	Contig1	664536	664940	405	CDS
GENE_00589	Contig1	664940	665512	573	CDS
GENE_00590	Contig1	665596	666471	876	CDS
GENE_00591	Contig1	666528	669362	2835	CDS
GENE_00592	Contig1	669569	670177	609	CDS
GENE_00593	Contig1	670248	670382	135	CDS
GENE_00594	Contig1	670402	670644	243	CDS
GENE_00595	Contig1	670679	673006	2328	CDS
GENE_00596	Contig1	673003	674640	1638	CDS
GENE_00597	Contig1	674697	674963	267	CDS
GENE_00598	Contig1	674960	675349	390	CDS
GENE_00599	Contig1	675404	675976	573	CDS
GENE_00600	Contig1	675973	676329	357	CDS
GENE_00601	Contig1	676373	676612	240	CDS
GENE_00602	Contig1	676678	677388	711	CDS
GENE_00603	Contig1	677385	678242	858	CDS
GENE_00604	Contig1	678281	679432	1152	CDS
GENE_00605	Contig1	679432	680532	1101	CDS
GENE_00606	Contig1	680736	681764	1029	CDS
GENE_00607	Contig1	681799	682803	1005	CDS
GENE_00608	Contig1	682800	684017	1218	CDS
GENE_00609	Contig1	684153	686195	2043	CDS
GENE_00610	Contig1	686192	688198	2007	CDS
GENE_00611	Contig1	688303	689547	1245	CDS
GENE_00612	Contig1	689540	691006	1467	CDS
GENE_00613	Contig1	691016	691921	906	CDS
GENE_00614	Contig1	691918	692715	798	CDS
GENE_00615	Contig1	692712	694160	1449	CDS
GENE_00616	Contig1	694231	694332	102	CDS
GENE_00617	Contig1	694325	694909	585	CDS
GENE_00618	Contig1	694973	695260	288	CDS
GENE_00619	Contig1	695391	696524	1134	CDS
GENE_00620	Contig1	696552	697745	1194	CDS
GENE_00621	Contig1	698229	699374	1146	CDS
GENE_00622	Contig1	699731	700009	279	CDS
GENE_00623	Contig1	700109	700522	414	CDS
GENE_00624	Contig1	700519	702057	1539	CDS
GENE_00625	Contig1	702083	702865	783	CDS
GENE_00626	Contig1	702944	703807	864	CDS
GENE_00627	Contig1	703804	704763	960	CDS
GENE_00628	Contig1	704763	705332	570	CDS
GENE_00629	Contig1	705329	706057	729	CDS
GENE_00630	Contig1	706342	706863	522	CDS
GENE_00631	Contig1	707102	708388	1287	CDS
GENE_00632	Contig1	708575	709360	786	CDS
GENE_00633	Contig1	709384	710163	780	CDS
GENE_00634	Contig1	710245	711492	1248	CDS
GENE_00635	Contig1	711502	712008	507	CDS
GENE_00636	Contig1	712028	712498	471	CDS
GENE_00637	Contig1	712539	713825	1287	CDS
GENE_00638	Contig1	714085	715392	1308	CDS
GENE_00639	Contig1	715392	716198	807	CDS
GENE_00640	Contig1	716191	717048	858	CDS
GENE_00641	Contig1	717291	718391	1101	CDS
GENE_00642	Contig1	718388	719362	975	CDS
GENE_00643	Contig1	719359	720489	1131	CDS
GENE_00644	Contig1	720486	721463	978	CDS
GENE_00645	Contig1	721783	722070	288	CDS
GENE_00646	Contig1	722159	723127	969	CDS
GENE_00647	Contig1	723257	724429	1173	CDS
GENE_00648	Contig1	724564	725340	777	CDS
GENE_00649	Contig1	725343	726020	678	CDS
GENE_00650	Contig1	726024	727259	1236	CDS
GENE_00651	Contig1	727634	727876	243	CDS
GENE_00652	Contig1	727873	728571	699	CDS
GENE_00653	Contig1	728568	730856	2289	CDS
GENE_00654	Contig1	730853	732079	1227	CDS
GENE_00655	Contig1	732107	732553	447	CDS
GENE_00656	Contig1	732627	733466	840	CDS
GENE_00657	Contig1	733524	734012	489	CDS
GENE_00658	Contig1	734139	736043	1905	CDS
GENE_00659	Contig1	736110	736490	381	CDS
GENE_00660	Contig1	736597	738174	1578	CDS
GENE_00661	Contig1	738182	738433	252	CDS
GENE_00662	Contig1	738492	739325	834	CDS
GENE_00663	Contig1	739739	740881	1143	CDS
GENE_00664	Contig1	740868	742145	1278	CDS
GENE_00665	Contig1	742203	742949	747	CDS
GENE_00666	Contig1	743066	744130	1065	CDS
GENE_00667	Contig1	744201	744434	234	CDS
GENE_00668	Contig1	744431	744901	471	CDS
GENE_00669	Contig1	744998	745969	972	CDS
GENE_00670	Contig1	745880	746194	315	CDS
GENE_00671	Contig1	746470	747384	915	CDS
GENE_00672	Contig1	747393	748256	864	CDS
GENE_00673	Contig1	748342	748878	537	CDS
GENE_00674	Contig1	749379	750359	981	CDS
GENE_00675	Contig1	750326	750589	264	CDS
GENE_00676	Contig1	750876	751919	1044	CDS
GENE_00677	Contig1	751990	752358	369	CDS
GENE_00678	Contig1	752421	752651	231	CDS
GENE_00679	Contig1	752907	753722	816	CDS
GENE_00680	Contig1	753856	754923	1068	CDS
GENE_00681	Contig1	754995	755312	318	CDS
GENE_00682	Contig1	755386	756375	990	CDS
GENE_00683	Contig1	756372	756884	513	CDS
GENE_00684	Contig1	756886	757686	801	CDS
GENE_00685	Contig1	757734	758456	723	CDS
GENE_00686	Contig1	758511	759047	537	CDS
GENE_00687	Contig1	758998	760311	1314	CDS
GENE_00688	Contig1	760308	764201	3894	CDS
GENE_00689	Contig1	764224	764676	453	CDS
GENE_00690	Contig1	765139	766608	1470	CDS
GENE_00691	Contig1	766714	767319	606	CDS
GENE_00692	Contig1	767339	767908	570	CDS
GENE_00693	Contig1	767990	769777	1788	CDS
GENE_00694	Contig1	769774	770244	471	CDS
GENE_00695	Contig1	770413	770778	366	CDS
GENE_00696	Contig1	770823	772052	1230	CDS
GENE_00697	Contig1	772191	773690	1500	CDS
GENE_00698	Contig1	773687	774133	447	CDS
GENE_00699	Contig1	774254	775174	921	CDS
GENE_00700	Contig1	775242	775940	699	CDS
GENE_00701	Contig1	775947	777419	1473	CDS
GENE_00702	Contig1	777425	778858	1434	CDS
GENE_00703	Contig1	778889	779215	327	CDS
GENE_00704	Contig1	779345	779611	267	CDS
GENE_00705	Contig1	779611	781260	1650	CDS
GENE_00706	Contig1	781290	781997	708	CDS
GENE_00707	Contig1	781994	783052	1059	CDS
GENE_00708	Contig1	783093	783980	888	CDS
GENE_00709	Contig1	784079	784483	405	CDS
GENE_00710	Contig1	784480	785361	882	CDS
GENE_00711	Contig1	785361	786269	909	CDS
GENE_00712	Contig1	786269	787354	1086	CDS
GENE_00713	Contig1	787601	788572	972	CDS
GENE_00714	Contig1	788946	789155	210	CDS
GENE_00715	Contig1	789155	790096	942	CDS
GENE_00716	Contig1	790143	792413	2271	CDS
GENE_00717	Contig1	792467	792718	252	CDS
GENE_00718	Contig1	792785	793138	354	CDS
GENE_00719	Contig1	793186	794331	1146	CDS
GENE_00720	Contig1	794377	795612	1236	CDS
GENE_00721	Contig1	795609	795938	330	CDS
GENE_00722	Contig1	796036	796635	600	CDS
GENE_00723	Contig1	796706	798943	2238	CDS
GENE_00724	Contig1	798954	799259	306	CDS
GENE_00725	Contig1	799312	800001	690	CDS
GENE_00726	Contig1	800037	800408	372	CDS
GENE_00727	Contig1	800422	800940	519	CDS
GENE_00728	Contig1	800956	801029	74	tRNA
GENE_00729	Contig1	801074	801220	147	CDS
GENE_00730	Contig1	801543	802133	591	CDS
GENE_00731	Contig1	802270	802659	390	CDS
GENE_00732	Contig1	802662	803603	942	CDS
GENE_00733	Contig1	803718	804332	615	CDS
GENE_00734	Contig1	804427	804750	324	CDS
GENE_00735	Contig1	805007	805225	219	CDS
GENE_00736	Contig1	805495	805851	357	CDS
GENE_00737	Contig1	806384	806641	258	CDS
GENE_00738	Contig1	806638	806970	333	CDS
GENE_00739	Contig1	807030	810587	3558	CDS
GENE_00740	Contig1	811041	811634	594	CDS
GENE_00741	Contig1	811610	813751	2142	CDS
GENE_00742	Contig1	813865	814878	1014	CDS
GENE_00743	Contig1	815088	815453	366	CDS
GENE_00744	Contig1	815463	815699	237	CDS
GENE_00745	Contig1	815790	817598	1809	CDS
GENE_00746	Contig1	817598	819349	1752	CDS
GENE_00747	Contig1	819474	819890	417	CDS
GENE_00748	Contig1	819946	820857	912	CDS
GENE_00749	Contig1	820924	822897	1974	CDS
GENE_00750	Contig1	822894	824096	1203	CDS
GENE_00751	Contig1	824297	824707	411	CDS
GENE_00752	Contig1	824840	825256	417	CDS
GENE_00753	Contig1	825331	825951	621	CDS
GENE_00754	Contig1	825948	826739	792	CDS
GENE_00755	Contig1	826815	827462	648	CDS
GENE_00756	Contig1	827688	830909	3222	CDS
GENE_00757	Contig1	830906	831478	573	CDS
GENE_00758	Contig1	831475	832410	936	CDS
GENE_00759	Contig1	832461	834896	2436	CDS
GENE_00760	Contig1	835003	835617	615	CDS
GENE_00761	Contig1	835730	836119	390	CDS
GENE_00762	Contig1	836231	837760	1530	CDS
GENE_00763	Contig1	837854	839164	1311	CDS
GENE_00764	Contig1	839277	839912	636	CDS
GENE_00765	Contig1	839926	841287	1362	CDS
GENE_00766	Contig1	841493	841585	93	tRNA
GENE_00767	Contig1	841639	842631	993	CDS
GENE_00768	Contig1	842649	843449	801	CDS
GENE_00769	Contig1	844213	845202	990	CDS
GENE_00770	Contig1	845223	846521	1299	CDS
GENE_00771	Contig1	846661	847923	1263	CDS
GENE_00772	Contig1	847892	849298	1407	CDS
GENE_00773	Contig1	849350	850531	1182	CDS
GENE_00774	Contig1	850524	851165	642	CDS
GENE_00775	Contig1	851162	851737	576	CDS
GENE_00776	Contig1	851816	852391	576	CDS
GENE_00777	Contig1	852403	853191	789	CDS
GENE_00778	Contig1	853309	853839	531	CDS
GENE_00779	Contig1	854031	854107	77	tRNA
GENE_00780	Contig1	854144	854218	75	tRNA
GENE_00781	Contig1	854253	854326	74	tRNA
GENE_00782	Contig1	854459	856063	1605	CDS
GENE_00783	Contig1	856101	857240	1140	CDS
GENE_00784	Contig1	857420	859060	1641	CDS
GENE_00785	Contig1	859199	859600	402	CDS
GENE_00786	Contig1	859722	860942	1221	CDS
GENE_00787	Contig1	860927	861700	774	CDS
GENE_00788	Contig1	861697	862779	1083	CDS
GENE_00789	Contig1	862776	863909	1134	CDS
GENE_00790	Contig1	863912	865177	1266	CDS
GENE_00791	Contig1	865177	866265	1089	CDS
GENE_00792	Contig1	866262	867296	1035	CDS
GENE_00793	Contig1	867296	868297	1002	CDS
GENE_00794	Contig1	868294	869235	942	CDS
GENE_00795	Contig1	869293	870876	1584	CDS
GENE_00796	Contig1	870906	871643	738	CDS
GENE_00797	Contig1	871661	873838	2178	CDS
GENE_00798	Contig1	874158	874826	669	CDS
GENE_00799	Contig1	874823	875854	1032	CDS
GENE_00800	Contig1	875943	876434	492	CDS
GENE_00801	Contig1	876439	877053	615	CDS
GENE_00802	Contig1	877082	877720	639	CDS
GENE_00803	Contig1	877783	878436	654	CDS
GENE_00804	Contig1	878608	878681	74	tRNA
GENE_00805	Contig1	879016	879897	882	CDS
GENE_00806	Contig1	880251	881630	1380	CDS
GENE_00807	Contig1	881627	882223	597	CDS
GENE_00808	Contig1	882370	882891	522	CDS
GENE_00809	Contig1	882908	883951	1044	CDS
GENE_00810	Contig1	884137	884802	666	CDS
GENE_00811	Contig1	884864	885235	372	CDS
GENE_00812	Contig1	885696	887249	1554	CDS
GENE_00813	Contig1	887246	888520	1275	CDS
GENE_00814	Contig1	888638	889318	681	CDS
GENE_00815	Contig1	889315	890664	1350	CDS
GENE_00816	Contig1	890661	891863	1203	CDS
GENE_00817	Contig1	891860	893191	1332	CDS
GENE_00818	Contig1	893453	893899	447	CDS
GENE_00819	Contig1	893907	894377	471	CDS
GENE_00820	Contig1	894492	896039	1548	CDS
GENE_00821	Contig1	896036	897601	1566	CDS
GENE_00822	Contig1	897794	898990	1197	CDS
GENE_00823	Contig1	899001	899786	786	CDS
GENE_00824	Contig1	899808	900986	1179	CDS
GENE_00825	Contig1	901233	903569	2337	CDS
GENE_00826	Contig1	903566	905191	1626	CDS
GENE_00827	Contig1	905389	906129	741	CDS
GENE_00828	Contig1	906138	906530	393	CDS
GENE_00829	Contig1	906527	907300	774	CDS
GENE_00830	Contig1	907374	908174	801	CDS
GENE_00831	Contig1	908290	908859	570	CDS
GENE_00832	Contig1	908901	910529	1629	CDS
GENE_00833	Contig1	910744	911277	534	CDS
GENE_00834	Contig1	911377	912375	999	CDS
GENE_00835	Contig1	912475	913029	555	CDS
GENE_00836	Contig1	913033	913395	363	CDS
GENE_00837	Contig1	913431	914546	1116	CDS
GENE_00838	Contig1	914552	915682	1131	CDS
GENE_00839	Contig1	915693	916247	555	CDS
GENE_00840	Contig1	916392	917711	1320	CDS
GENE_00841	Contig1	917713	918459	747	CDS
GENE_00842	Contig1	918470	919432	963	CDS
GENE_00843	Contig1	919422	920864	1443	CDS
GENE_00844	Contig1	920864	922906	2043	CDS
GENE_00845	Contig1	923126	924424	1299	CDS
GENE_00846	Contig1	924421	925206	786	CDS
GENE_00847	Contig1	925228	925794	567	CDS
GENE_00848	Contig1	925876	926439	564	CDS
GENE_00849	Contig1	926464	927792	1329	CDS
GENE_00850	Contig1	927984	928670	687	CDS
GENE_00851	Contig1	928667	929032	366	CDS
GENE_00852	Contig1	929029	929793	765	CDS
GENE_00853	Contig1	929781	930623	843	CDS
GENE_00854	Contig1	930620	931195	576	CDS
GENE_00855	Contig1	931201	931740	540	CDS
GENE_00856	Contig1	931745	932176	432	CDS
GENE_00857	Contig1	932173	932355	183	CDS
GENE_00858	Contig1	932376	932624	249	CDS
GENE_00859	Contig1	932621	933046	426	CDS
GENE_00860	Contig1	933046	933549	504	CDS
GENE_00861	Contig1	933761	934522	762	CDS
GENE_00862	Contig1	934635	935249	615	CDS
GENE_00863	Contig1	935246	935701	456	CDS
GENE_00864	Contig1	935720	936823	1104	CDS
GENE_00865	Contig1	936905	937456	552	CDS
GENE_00866	Contig1	937499	938329	831	CDS
GENE_00867	Contig1	938419	939195	777	CDS
GENE_00868	Contig1	939234	940322	1089	CDS
GENE_00869	Contig1	940381	941376	996	CDS
GENE_00870	Contig1	941502	942605	1104	CDS
GENE_00871	Contig1	942809	943768	960	CDS
GENE_00872	Contig1	943765	944520	756	CDS
GENE_00873	Contig1	944655	945350	696	CDS
GENE_00874	Contig1	945386	945487	102	CDS
GENE_00875	Contig1	945484	946050	567	CDS
GENE_00876	Contig1	946050	947309	1260	CDS
GENE_00877	Contig1	947319	947789	471	CDS
GENE_00878	Contig1	948246	949160	915	CDS
GENE_00879	Contig1	949173	950192	1020	CDS
GENE_00880	Contig1	950189	950995	807	CDS
GENE_00881	Contig1	951074	952297	1224	CDS
GENE_00882	Contig1	952318	953172	855	CDS
GENE_00883	Contig1	953311	954300	990	CDS
GENE_00884	Contig1	954301	955041	741	CDS
GENE_00885	Contig1	955029	956312	1284	CDS
GENE_00886	Contig1	956309	956941	633	CDS
GENE_00887	Contig1	957008	957916	909	CDS
GENE_00888	Contig1	957976	959025	1050	CDS
GENE_00889	Contig1	959282	960958	1677	CDS
GENE_00890	Contig1	961133	961867	735	CDS
GENE_00891	Contig1	961970	962785	816	CDS
GENE_00892	Contig1	962797	963369	573	CDS
GENE_00893	Contig1	963655	964326	672	CDS
GENE_00894	Contig1	964314	966842	2529	CDS
GENE_00895	Contig1	966861	967436	576	CDS
GENE_00896	Contig1	967445	969529	2085	CDS
GENE_00897	Contig1	969539	971194	1656	CDS
GENE_00898	Contig1	971191	971283	93	CDS
GENE_00899	Contig1	971648	972007	360	CDS
GENE_00900	Contig1	972004	972957	954	CDS
GENE_00901	Contig1	973081	973368	288	CDS
GENE_00902	Contig1	973373	974392	1020	CDS
GENE_00903	Contig1	974418	975161	744	CDS
GENE_00904	Contig1	975242	975802	561	CDS
GENE_00905	Contig1	975858	976613	756	CDS
GENE_00906	Contig1	976628	977323	696	CDS
GENE_00907	Contig1	977564	978781	1218	CDS
GENE_00908	Contig1	978830	979510	681	CDS
GENE_00909	Contig1	979546	979848	303	CDS
GENE_00910	Contig1	979945	980712	768	CDS
GENE_00911	Contig1	980901	981746	846	CDS
GENE_00912	Contig1	981758	982168	411	CDS
GENE_00913	Contig1	982165	982953	789	CDS
GENE_00914	Contig1	983061	983684	624	CDS
GENE_00915	Contig1	983727	984632	906	CDS
GENE_00916	Contig1	984659	985501	843	CDS
GENE_00917	Contig1	985747	985983	237	CDS
GENE_00918	Contig1	986123	986221	99	CDS
GENE_00919	Contig1	986246	987319	1074	CDS
GENE_00920	Contig1	987323	988282	960	CDS
GENE_00921	Contig1	988312	989193	882	CDS
GENE_00922	Contig1	989437	990672	1236	CDS
GENE_00923	Contig1	990678	991649	972	CDS
GENE_00924	Contig1	991681	992652	972	CDS
GENE_00925	Contig1	992685	993665	981	CDS
GENE_00926	Contig1	993752	993997	246	CDS
GENE_00927	Contig1	994132	994824	693	CDS
GENE_00928	Contig1	994931	996244	1314	CDS
GENE_00929	Contig1	996244	997182	939	CDS
GENE_00930	Contig1	997166	998722	1557	CDS
GENE_00931	Contig1	998823	999809	987	CDS
GENE_00932	Contig1	999927	1000559	633	CDS
GENE_00933	Contig1	1000549	1001301	753	CDS
GENE_00934	Contig1	1001352	1001777	426	CDS
GENE_00935	Contig1	1002061	1002342	282	CDS
GENE_00936	Contig1	1002345	1003541	1197	CDS
GENE_00937	Contig1	1003538	1004419	882	CDS
GENE_00938	Contig1	1004542	1005510	969	CDS
GENE_00939	Contig1	1005507	1006190	684	CDS
GENE_00940	Contig1	1006323	1007519	1197	CDS
GENE_00941	Contig1	1007655	1008359	705	CDS
GENE_00942	Contig1	1008500	1009831	1332	CDS
GENE_00943	Contig1	1009828	1010460	633	CDS
GENE_00944	Contig1	1010457	1011125	669	CDS
GENE_00945	Contig1	1011122	1011901	780	CDS
GENE_00946	Contig1	1011898	1013565	1668	CDS
GENE_00947	Contig1	1013785	1014480	696	CDS
GENE_00948	Contig1	1014563	1015135	573	CDS
GENE_00949	Contig1	1015276	1016373	1098	CDS
GENE_00950	Contig1	1016463	1019069	2607	CDS
GENE_00951	Contig1	1019066	1019980	915	CDS
GENE_00952	Contig1	1019992	1020237	246	CDS
GENE_00953	Contig1	1020327	1020845	519	CDS
GENE_00954	Contig1	1020848	1021189	342	CDS
GENE_00955	Contig1	1021260	1022396	1137	CDS
GENE_00956	Contig1	1022396	1023319	924	CDS
GENE_00957	Contig1	1023496	1024467	972	CDS
GENE_00958	Contig1	1024464	1026101	1638	CDS
GENE_00959	Contig1	1026106	1027050	945	CDS
GENE_00960	Contig1	1027253	1028452	1200	CDS
GENE_00961	Contig1	1028532	1029290	759	CDS
GENE_00962	Contig1	1029295	1030653	1359	CDS
GENE_00963	Contig1	1030650	1031399	750	CDS
GENE_00964	Contig1	1031403	1032560	1158	CDS
GENE_00965	Contig1	1032696	1033307	612	CDS
GENE_00966	Contig1	1033424	1034548	1125	CDS
GENE_00967	Contig1	1034687	1035409	723	CDS
GENE_00968	Contig1	1035543	1036853	1311	CDS
GENE_00969	Contig1	1036901	1037263	363	CDS
GENE_00970	Contig1	1037276	1037995	720	CDS
GENE_00971	Contig1	1037992	1039173	1182	CDS
GENE_00972	Contig1	1039173	1040501	1329	CDS
GENE_00973	Contig1	1040501	1041205	705	CDS
GENE_00974	Contig1	1041205	1042527	1323	CDS
GENE_00975	Contig1	1042524	1044968	2445	CDS
GENE_00976	Contig1	1044965	1046293	1329	CDS
GENE_00977	Contig1	1046286	1046876	591	CDS
GENE_00978	Contig1	1046873	1047697	825	CDS
GENE_00979	Contig1	1047694	1047993	300	CDS
GENE_00980	Contig1	1048015	1049949	1935	CDS
GENE_00981	Contig1	1049946	1051550	1605	CDS
GENE_00982	Contig1	1051547	1053082	1536	CDS
GENE_00983	Contig1	1053093	1054097	1005	CDS
GENE_00984	Contig1	1054201	1055121	921	CDS
GENE_00985	Contig1	1055118	1055864	747	CDS
GENE_00986	Contig1	1055861	1056508	648	CDS
GENE_00987	Contig1	1056514	1057629	1116	CDS
GENE_00988	Contig1	1057659	1058654	996	CDS
GENE_00989	Contig1	1058614	1059033	420	CDS
GENE_00990	Contig1	1059315	1060385	1071	CDS
GENE_00991	Contig1	1060382	1062244	1863	CDS
GENE_00992	Contig1	1062486	1063835	1350	CDS
GENE_00993	Contig1	1063835	1064173	339	CDS
GENE_00994	Contig1	1064256	1066478	2223	CDS
GENE_00995	Contig1	1066594	1067325	732	CDS
GENE_00996	Contig1	1067322	1069466	2145	CDS
GENE_00997	Contig1	1069487	1070203	717	CDS
GENE_00998	Contig1	1070313	1070783	471	CDS
GENE_00999	Contig1	1070850	1071734	885	CDS
GENE_01000	Contig1	1071842	1072333	492	CDS
GENE_01001	Contig1	1072402	1072485	84	tRNA
GENE_01002	Contig1	1072542	1073186	645	CDS
GENE_01003	Contig1	1073515	1073588	74	tRNA
GENE_01004	Contig1	1073623	1073698	76	tRNA
GENE_01005	Contig1	1073755	1073919	165	CDS
GENE_01006	Contig1	1074021	1074485	465	CDS
GENE_01007	Contig1	1074482	1074907	426	CDS
GENE_01008	Contig1	1075028	1075101	74	tRNA
GENE_01009	Contig1	1075137	1075778	642	CDS
GENE_01010	Contig1	1075887	1076813	927	CDS
GENE_01011	Contig1	1076979	1077410	432	CDS
GENE_01012	Contig1	1077521	1078234	714	CDS
GENE_01013	Contig1	1078321	1078785	465	CDS
GENE_01014	Contig1	1078883	1080394	1512	CDS
GENE_01015	Contig1	1080805	1081437	633	CDS
GENE_01016	Contig1	1081525	1081920	396	CDS
GENE_01017	Contig1	1082125	1083246	1122	CDS
GENE_01018	Contig1	1083243	1085660	2418	CDS
GENE_01019	Contig1	1085711	1086754	1044	CDS
GENE_01020	Contig1	1086751	1087938	1188	CDS
GENE_01021	Contig1	1087996	1088760	765	CDS
GENE_01022	Contig1	1088815	1090014	1200	CDS
GENE_01023	Contig1	1090046	1090633	588	CDS
GENE_01024	Contig1	1091114	1094524	3411	CDS
GENE_01025	Contig1	1094624	1098526	3903	CDS
GENE_01026	Contig1	1098704	1099489	786	CDS
GENE_01027	Contig1	1099541	1099966	426	CDS
GENE_01028	Contig1	1099963	1101129	1167	CDS
GENE_01029	Contig1	1101188	1102546	1359	CDS
GENE_01030	Contig1	1102661	1104562	1902	CDS
GENE_01031	Contig1	1104559	1105920	1362	CDS
GENE_01032	Contig1	1105953	1107083	1131	CDS
GENE_01033	Contig1	1107113	1108168	1056	CDS
GENE_01034	Contig1	1108172	1108966	795	CDS
GENE_01035	Contig1	1108963	1110009	1047	CDS
GENE_01036	Contig1	1110441	1111049	609	CDS
GENE_01037	Contig1	1111111	1113462	2352	CDS
GENE_01038	Contig1	1113465	1113944	480	CDS
GENE_01039	Contig1	1113941	1116295	2355	CDS
GENE_01040	Contig1	1116292	1117164	873	CDS
GENE_01041	Contig1	1117252	1117926	675	CDS
GENE_01042	Contig1	1118011	1118808	798	CDS
GENE_01043	Contig1	1118817	1119407	591	CDS
GENE_01044	Contig1	1119434	1120315	882	CDS
GENE_01045	Contig1	1120315	1121508	1194	CDS
GENE_01046	Contig1	1121633	1122643	1011	CDS
GENE_01047	Contig1	1122643	1123527	885	CDS
GENE_01048	Contig1	1123597	1124634	1038	CDS
GENE_01049	Contig1	1124679	1124987	309	CDS
GENE_01050	Contig1	1125231	1126817	1587	CDS
GENE_01051	Contig1	1126814	1127758	945	CDS
GENE_01052	Contig1	1127763	1128686	924	CDS
GENE_01053	Contig1	1128676	1129698	1023	CDS
GENE_01054	Contig1	1129695	1130588	894	CDS
GENE_01055	Contig1	1130585	1131220	636	CDS
GENE_01056	Contig1	1131225	1132136	912	CDS
GENE_01057	Contig1	1132400	1133758	1359	CDS
GENE_01058	Contig1	1133727	1134035	309	CDS
GENE_01059	Contig1	1134044	1135051	1008	CDS
GENE_01060	Contig1	1135191	1135778	588	CDS
GENE_01061	Contig1	1135850	1136086	237	CDS
GENE_01062	Contig1	1136083	1137375	1293	CDS
GENE_01063	Contig1	1137375	1138289	915	CDS
GENE_01064	Contig1	1138291	1139319	1029	CDS
GENE_01065	Contig1	1139340	1140044	705	CDS
GENE_01066	Contig1	1140174	1141307	1134	CDS
GENE_01067	Contig1	1141333	1142223	891	CDS
GENE_01068	Contig1	1142240	1142827	588	CDS
GENE_01069	Contig1	1142824	1143267	444	CDS
GENE_01070	Contig1	1143352	1144437	1086	CDS
GENE_01071	Contig1	1144592	1144825	234	CDS
GENE_01072	Contig1	1144822	1145262	441	CDS
GENE_01073	Contig1	1145323	1145805	483	CDS
GENE_01074	Contig1	1146063	1146425	363	CDS
GENE_01075	Contig1	1146481	1146882	402	CDS
GENE_01076	Contig1	1147079	1147861	783	CDS
GENE_01077	Contig1	1147937	1148557	621	CDS
GENE_01078	Contig1	1148726	1149277	552	CDS
GENE_01079	Contig1	1149382	1149555	174	CDS
GENE_01080	Contig1	1149633	1150196	564	CDS
GENE_01081	Contig1	1150201	1150452	252	CDS
GENE_01082	Contig1	1150474	1150800	327	CDS
GENE_01083	Contig1	1150842	1151690	849	CDS
GENE_01084	Contig1	1151791	1152939	1149	CDS
GENE_01085	Contig1	1153006	1153368	363	CDS
GENE_01086	Contig1	1153474	1153932	459	CDS
GENE_01087	Contig1	1154007	1154777	771	CDS
GENE_01088	Contig1	1154911	1156536	1626	CDS
GENE_01089	Contig1	1156777	1158675	1899	CDS
GENE_01090	Contig1	1158716	1159624	909	CDS
GENE_01091	Contig1	1159643	1160395	753	CDS
GENE_01092	Contig1	1160560	1161393	834	CDS
GENE_01093	Contig1	1161841	1162317	477	CDS
GENE_01094	Contig1	1162314	1162874	561	CDS
GENE_01095	Contig1	1163038	1163358	321	CDS
GENE_01096	Contig1	1163358	1164455	1098	CDS
GENE_01097	Contig1	1164501	1165322	822	CDS
GENE_01098	Contig1	1165349	1166314	966	CDS
GENE_01099	Contig1	1166399	1167484	1086	CDS
GENE_01100	Contig1	1167589	1168248	660	CDS
GENE_01101	Contig1	1168304	1169038	735	CDS
GENE_01102	Contig1	1169100	1169924	825	CDS
GENE_01103	Contig1	1169933	1170796	864	CDS
GENE_01104	Contig1	1170828	1171301	474	CDS
GENE_01105	Contig1	1171285	1171872	588	CDS
GENE_01106	Contig1	1171869	1172654	786	CDS
GENE_01107	Contig1	1172817	1175093	2277	CDS
GENE_01108	Contig1	1175227	1175367	141	CDS
GENE_01109	Contig1	1175379	1175582	204	CDS
GENE_01110	Contig1	1175671	1175970	300	CDS
GENE_01111	Contig1	1176186	1176419	234	CDS
GENE_01112	Contig1	1176518	1177684	1167	CDS
GENE_01113	Contig1	1177795	1178955	1161	CDS
GENE_01114	Contig1	1179073	1179837	765	CDS
GENE_01115	Contig1	1179834	1180343	510	CDS
GENE_01116	Contig1	1180345	1180977	633	CDS
GENE_01117	Contig1	1181166	1181759	594	CDS
GENE_01118	Contig1	1181756	1182262	507	CDS
GENE_01119	Contig1	1182323	1183954	1632	CDS
GENE_01120	Contig1	1184005	1185072	1068	CDS
GENE_01121	Contig1	1185077	1185961	885	CDS
GENE_01122	Contig1	1185985	1186308	324	CDS
GENE_01123	Contig1	1186361	1186969	609	CDS
GENE_01124	Contig1	1186974	1188116	1143	CDS
GENE_01125	Contig1	1188198	1188737	540	CDS
GENE_01126	Contig1	1188730	1189962	1233	CDS
GENE_01127	Contig1	1190058	1191932	1875	CDS
GENE_01128	Contig1	1191940	1193187	1248	CDS
GENE_01129	Contig1	1193254	1195143	1890	CDS
GENE_01130	Contig1	1195232	1196566	1335	CDS
GENE_01131	Contig1	1196600	1197868	1269	CDS
GENE_01132	Contig1	1197865	1198986	1122	CDS
GENE_01133	Contig1	1199030	1199695	666	CDS
GENE_01134	Contig1	1199858	1200865	1008	CDS
GENE_01135	Contig1	1200862	1201647	786	CDS
GENE_01136	Contig1	1201644	1202048	405	CDS
GENE_01137	Contig1	1202110	1203480	1371	CDS
GENE_01138	Contig1	1203590	1203781	192	CDS
GENE_01139	Contig1	1203778	1204488	711	CDS
GENE_01140	Contig1	1204697	1205893	1197	CDS
GENE_01141	Contig1	1205952	1206998	1047	CDS
GENE_01142	Contig1	1207239	1208672	1434	CDS
GENE_01143	Contig1	1208864	1209808	945	CDS
GENE_01144	Contig1	1209813	1211447	1635	CDS
GENE_01145	Contig1	1211694	1212227	534	CDS
GENE_01146	Contig1	1212267	1213307	1041	CDS
GENE_01147	Contig1	1213228	1214751	1524	CDS
GENE_01148	Contig1	1214806	1215867	1062	CDS
GENE_01149	Contig1	1215951	1216676	726	CDS
GENE_01150	Contig1	1216768	1217184	417	CDS
GENE_01151	Contig1	1217209	1218114	906	CDS
GENE_01152	Contig1	1218184	1218651	468	CDS
GENE_01153	Contig1	1218651	1218848	198	CDS
GENE_01154	Contig1	1218952	1220208	1257	CDS
GENE_01155	Contig1	1220288	1220965	678	CDS
GENE_01156	Contig1	1221205	1221765	561	CDS
GENE_01157	Contig1	1221987	1223231	1245	CDS
GENE_01158	Contig1	1223231	1224091	861	CDS
GENE_01159	Contig1	1224088	1225023	936	CDS
GENE_01160	Contig1	1225040	1225243	204	CDS
GENE_01161	Contig1	1225296	1225646	351	CDS
GENE_01162	Contig1	1225643	1226110	468	CDS
GENE_01163	Contig1	1226122	1226568	447	CDS
GENE_01164	Contig1	1226708	1226902	195	CDS
GENE_01165	Contig1	1227046	1228173	1128	CDS
GENE_01166	Contig1	1228219	1229400	1182	CDS
GENE_01167	Contig1	1229377	1230696	1320	CDS
GENE_01168	Contig1	1230733	1231803	1071	CDS
GENE_01169	Contig1	1231869	1232618	750	CDS
GENE_01170	Contig1	1232618	1233829	1212	CDS
GENE_01171	Contig1	1233834	1234958	1125	CDS
GENE_01172	Contig1	1235028	1235717	690	CDS
GENE_01173	Contig1	1235783	1236688	906	CDS
GENE_01174	Contig1	1236852	1237325	474	CDS
GENE_01175	Contig1	1237369	1238292	924	CDS
GENE_01176	Contig1	1238395	1238988	594	CDS
GENE_01177	Contig1	1239146	1239637	492	CDS
GENE_01178	Contig1	1239637	1240323	687	CDS
GENE_01179	Contig1	1240333	1240824	492	CDS
GENE_01180	Contig1	1240955	1242040	1086	CDS
GENE_01181	Contig1	1242037	1243047	1011	CDS
GENE_01182	Contig1	1243047	1244363	1317	CDS
GENE_01183	Contig1	1244364	1244954	591	CDS
GENE_01184	Contig1	1245093	1245461	369	tmRNA
GENE_01185	Contig1	1245547	1245900	354	CDS
GENE_01186	Contig1	1245960	1246847	888	CDS
GENE_01187	Contig1	1246874	1247221	348	CDS
GENE_01188	Contig1	1247214	1249469	2256	CDS
GENE_01189	Contig1	1249529	1249966	438	CDS
GENE_01190	Contig1	1250081	1250545	465	CDS
GENE_01191	Contig1	1250677	1251261	585	CDS
GENE_01192	Contig1	1251450	1252337	888	CDS
GENE_01193	Contig1	1252495	1253100	606	CDS
GENE_01194	Contig1	1253166	1253241	76	tRNA
GENE_01195	Contig1	1254946	1255602	657	CDS
GENE_01196	Contig1	1255636	1256016	381	CDS
GENE_01197	Contig1	1256258	1256527	270	CDS
GENE_01198	Contig1	1256708	1257007	300	CDS
GENE_01199	Contig1	1257004	1257438	435	CDS
GENE_01200	Contig1	1257569	1258081	513	CDS
GENE_01201	Contig1	1258078	1258653	576	CDS
GENE_01202	Contig1	1258650	1259600	951	CDS
GENE_01203	Contig1	1259597	1261741	2145	CDS
GENE_01204	Contig1	1261738	1261995	258	CDS
GENE_01205	Contig1	1262364	1262639	276	CDS
GENE_01206	Contig1	1262636	1262836	201	CDS
GENE_01207	Contig1	1262833	1263129	297	CDS
GENE_01208	Contig1	1263257	1264102	846	CDS
GENE_01209	Contig1	1264296	1265861	1566	CDS
GENE_01210	Contig1	1265858	1267027	1170	CDS
GENE_01211	Contig1	1267024	1270182	3159	CDS
GENE_01212	Contig1	1270182	1270850	669	CDS
GENE_01213	Contig1	1270847	1273687	2841	CDS
GENE_01214	Contig1	1273694	1274422	729	CDS
GENE_01215	Contig1	1274504	1274929	426	CDS
GENE_01216	Contig1	1276145	1276888	744	CDS
GENE_01217	Contig1	1277201	1278136	936	CDS
GENE_01218	Contig1	1278140	1279006	867	CDS
GENE_01219	Contig1	1279003	1280091	1089	CDS
GENE_01220	Contig1	1280255	1280662	408	CDS
GENE_01221	Contig1	1280987	1282003	1017	CDS
GENE_01222	Contig1	1282131	1283840	1710	CDS
GENE_01223	Contig1	1283865	1284854	990	CDS
GENE_01224	Contig1	1284890	1286641	1752	CDS
GENE_01225	Contig1	1286638	1287498	861	CDS
GENE_01226	Contig1	1287684	1288013	330	CDS
GENE_01227	Contig1	1288055	1288810	756	CDS
GENE_01228	Contig1	1288877	1289563	687	CDS
GENE_01229	Contig1	1289742	1291382	1641	CDS
GENE_01230	Contig1	1291824	1293575	1752	CDS
GENE_01231	Contig1	1293684	1294574	891	CDS
GENE_01232	Contig1	1295027	1295350	324	CDS
GENE_01233	Contig1	1295528	1295866	339	CDS
GENE_01234	Contig1	1295903	1296388	486	CDS
GENE_01235	Contig1	1296456	1296878	423	CDS
GENE_01236	Contig1	1297030	1298154	1125	CDS
GENE_01237	Contig1	1298164	1298667	504	CDS
GENE_01238	Contig1	1298745	1300346	1602	CDS
GENE_01239	Contig1	1300391	1303666	3276	CDS
GENE_01240	Contig1	1303709	1305169	1461	CDS
GENE_01241	Contig1	1305170	1306570	1401	CDS
GENE_01242	Contig1	1306567	1307433	867	CDS
GENE_01243	Contig1	1307500	1308450	951	CDS
GENE_01244	Contig1	1308648	1310483	1836	CDS
GENE_01245	Contig1	1310506	1311771	1266	CDS
GENE_01246	Contig1	1311862	1312377	516	CDS
GENE_01247	Contig1	1312374	1313801	1428	CDS
GENE_01248	Contig1	1313757	1314329	573	CDS
GENE_01249	Contig1	1314326	1315636	1311	CDS
GENE_01250	Contig1	1315719	1316033	315	CDS
GENE_01251	Contig1	1315978	1316622	645	CDS
GENE_01252	Contig1	1316625	1317902	1278	CDS
GENE_01253	Contig1	1318274	1318771	498	CDS
GENE_01254	Contig1	1318802	1320064	1263	CDS
GENE_01255	Contig1	1320144	1320461	318	CDS
GENE_01256	Contig1	1320510	1321184	675	CDS
GENE_01257	Contig1	1321188	1322012	825	CDS
GENE_01258	Contig1	1322005	1323471	1467	CDS
GENE_01259	Contig1	1323468	1324199	732	CDS
GENE_01260	Contig1	1324199	1324792	594	CDS
GENE_01261	Contig1	1324813	1325268	456	CDS
GENE_01262	Contig1	1325439	1325939	501	CDS
GENE_01263	Contig1	1326425	1326616	192	CDS
GENE_01264	Contig1	1326720	1327121	402	CDS
GENE_01265	Contig1	1327121	1327429	309	CDS
GENE_01266	Contig1	1327778	1328647	870	CDS
GENE_01267	Contig1	1328640	1329083	444	CDS
GENE_01268	Contig1	1329113	1329430	318	CDS
GENE_01269	Contig1	1329430	1330410	981	CDS
GENE_01270	Contig1	1330477	1332408	1932	CDS
GENE_01271	Contig1	1332412	1333794	1383	CDS
GENE_01272	Contig1	1333791	1334108	318	CDS
GENE_01273	Contig1	1334105	1334401	297	CDS
GENE_01274	Contig1	1334413	1337130	2718	CDS
GENE_01275	Contig1	1337127	1337954	828	CDS
GENE_01276	Contig1	1337951	1342081	4131	CDS
GENE_01277	Contig1	1342085	1342510	426	CDS
GENE_01278	Contig1	1342576	1342950	375	CDS
GENE_01279	Contig1	1343037	1343645	609	CDS
GENE_01280	Contig1	1343661	1344062	402	CDS
GENE_01281	Contig1	1344062	1344376	315	CDS
GENE_01282	Contig1	1344369	1344707	339	CDS
GENE_01283	Contig1	1344704	1345081	378	CDS
GENE_01284	Contig1	1345088	1345264	177	CDS
GENE_01285	Contig1	1345270	1346298	1029	CDS
GENE_01286	Contig1	1346313	1346684	372	CDS
GENE_01287	Contig1	1346715	1347446	732	CDS
GENE_01288	Contig1	1347530	1348345	816	CDS
GENE_01289	Contig1	1348338	1349798	1461	CDS
GENE_01290	Contig1	1349815	1351452	1638	CDS
GENE_01291	Contig1	1351452	1352066	615	CDS
GENE_01292	Contig1	1352555	1352797	243	CDS
GENE_01293	Contig1	1352840	1353265	426	CDS
GENE_01294	Contig1	1353668	1353928	261	CDS
GENE_01295	Contig1	1353874	1354569	696	CDS
GENE_01296	Contig1	1354566	1354811	246	CDS
GENE_01297	Contig1	1354808	1354918	111	CDS
GENE_01298	Contig1	1354915	1355106	192	CDS
GENE_01299	Contig1	1355103	1355405	303	CDS
GENE_01300	Contig1	1355402	1355728	327	CDS
GENE_01301	Contig1	1355725	1355859	135	CDS
GENE_01302	Contig1	1356022	1356243	222	CDS
GENE_01303	Contig1	1356240	1356428	189	CDS
GENE_01304	Contig1	1356421	1356645	225	CDS
GENE_01305	Contig1	1356642	1356881	240	CDS
GENE_01306	Contig1	1356874	1357338	465	CDS
GENE_01307	Contig1	1357372	1357743	372	CDS
GENE_01308	Contig1	1357962	1358300	339	CDS
GENE_01309	Contig1	1358297	1359061	765	CDS
GENE_01310	Contig1	1359119	1359805	687	CDS
GENE_01311	Contig1	1359849	1360325	477	CDS
GENE_01312	Contig1	1360322	1360690	369	CDS
GENE_01313	Contig1	1360687	1361091	405	CDS
GENE_01314	Contig1	1361091	1361720	630	CDS
GENE_01315	Contig1	1361717	1362121	405	CDS
GENE_01316	Contig1	1362483	1362923	441	CDS
GENE_01317	Contig1	1362957	1363349	393	CDS
GENE_01318	Contig1	1363349	1364041	693	CDS
GENE_01319	Contig1	1364038	1364796	759	CDS
GENE_01320	Contig1	1364793	1365437	645	CDS
GENE_01321	Contig1	1365434	1365550	117	CDS
GENE_01322	Contig1	1365547	1365738	192	CDS
GENE_01323	Contig1	1365735	1365938	204	CDS
GENE_01324	Contig1	1365992	1366210	219	CDS
GENE_01325	Contig1	1366207	1366428	222	CDS
GENE_01326	Contig1	1366862	1367149	288	CDS
GENE_01327	Contig1	1367197	1367913	717	CDS
GENE_01328	Contig1	1367910	1368854	945	CDS
GENE_01329	Contig1	1368811	1369014	204	CDS
GENE_01330	Contig1	1369047	1369481	435	CDS
GENE_01331	Contig1	1369478	1370074	597	CDS
GENE_01332	Contig1	1370075	1370320	246	CDS
GENE_01333	Contig1	1370317	1371438	1122	CDS
GENE_01334	Contig1	1371454	1371528	75	tRNA
GENE_01335	Contig1	1371574	1372050	477	CDS
GENE_01336	Contig1	1372214	1372522	309	CDS
GENE_01337	Contig1	1372538	1374058	1521	CDS
GENE_01338	Contig1	1374224	1374299	76	tRNA
GENE_01339	Contig1	1374575	1375744	1170	CDS
GENE_01340	Contig1	1375760	1376296	537	CDS
GENE_01341	Contig1	1376400	1376567	168	CDS
GENE_01342	Contig1	1376675	1377493	819	CDS
GENE_01343	Contig1	1377493	1378158	666	CDS
GENE_01344	Contig1	1378155	1378979	825	CDS
GENE_01345	Contig1	1378976	1379632	657	CDS
GENE_01346	Contig1	1379702	1380523	822	CDS
GENE_01347	Contig1	1380591	1381499	909	CDS
GENE_01348	Contig1	1381546	1382034	489	CDS
GENE_01349	Contig1	1382190	1382663	474	CDS
GENE_01350	Contig1	1382817	1385042	2226	CDS
GENE_01351	Contig1	1385109	1385780	672	CDS
GENE_01352	Contig1	1385942	1386403	462	CDS
GENE_01353	Contig1	1386397	1387407	1011	CDS
GENE_01354	Contig1	1387554	1387949	396	CDS
GENE_01355	Contig1	1388092	1388167	76	tRNA
GENE_01356	Contig1	1388240	1388926	687	CDS
GENE_01357	Contig1	1388993	1390645	1653	CDS
GENE_01358	Contig1	1390751	1391779	1029	CDS
GENE_01359	Contig1	1391846	1392139	294	CDS
GENE_01360	Contig1	1392319	1393269	951	CDS
GENE_01361	Contig1	1393266	1394285	1020	CDS
GENE_01362	Contig1	1394413	1394490	78	tRNA
GENE_01363	Contig1	1394588	1394839	252	CDS
GENE_01364	Contig1	1394878	1395120	243	CDS
GENE_01365	Contig1	1395123	1396319	1197	CDS
GENE_01366	Contig1	1396283	1397536	1254	CDS
GENE_01367	Contig1	1397690	1398910	1221	CDS
GENE_01368	Contig1	1398903	1399637	735	CDS
GENE_01369	Contig1	1399664	1401010	1347	CDS
GENE_01370	Contig1	1400944	1405143	4200	CDS
GENE_01371	Contig1	1405265	1406971	1707	CDS
GENE_01372	Contig1	1407051	1407221	171	CDS
GENE_01373	Contig1	1407255	1408274	1020	CDS
GENE_01374	Contig1	1408281	1409015	735	CDS
GENE_01375	Contig1	1409451	1409819	369	CDS
GENE_01376	Contig1	1409876	1411546	1671	CDS
GENE_01377	Contig1	1411551	1412000	450	CDS
GENE_01378	Contig1	1412001	1412432	432	CDS
GENE_01379	Contig1	1412491	1413087	597	CDS
GENE_01380	Contig1	1413092	1414003	912	CDS
GENE_01381	Contig1	1414162	1414563	402	CDS
GENE_01382	Contig1	1414579	1415538	960	CDS
GENE_01383	Contig1	1415638	1416579	942	CDS
GENE_01384	Contig1	1416590	1417867	1278	CDS
GENE_01385	Contig1	1417907	1419325	1419	CDS
GENE_01386	Contig1	1419336	1419608	273	CDS
GENE_01387	Contig1	1419618	1420043	426	CDS
GENE_01388	Contig1	1420046	1421155	1110	CDS
GENE_01389	Contig1	1421158	1423773	2616	CDS
GENE_01390	Contig1	1423854	1424645	792	CDS
GENE_01391	Contig1	1424808	1425251	444	CDS
GENE_01392	Contig1	1425256	1425480	225	CDS
GENE_01393	Contig1	1425515	1426336	822	CDS
GENE_01394	Contig1	1426333	1428123	1791	CDS
GENE_01395	Contig1	1428301	1429806	1506	CDS
GENE_01396	Contig1	1429884	1431833	1950	CDS
GENE_01397	Contig1	1432000	1432073	74	tRNA
GENE_01398	Contig1	1432182	1432258	77	tRNA
GENE_01399	Contig1	1432337	1433011	675	CDS
GENE_01400	Contig1	1433051	1433326	276	CDS
GENE_01401	Contig1	1433392	1434396	1005	CDS
GENE_01402	Contig1	1434474	1435211	738	CDS
GENE_01403	Contig1	1435328	1436827	1500	CDS
GENE_01404	Contig1	1437035	1437625	591	CDS
GENE_01405	Contig1	1437649	1438305	657	CDS
GENE_01406	Contig1	1438555	1439835	1281	CDS
GENE_01407	Contig1	1439932	1440693	762	CDS
GENE_01408	Contig1	1440717	1443269	2553	CDS
GENE_01409	Contig1	1443266	1444675	1410	CDS
GENE_01410	Contig1	1444668	1445063	396	CDS
GENE_01411	Contig1	1445072	1445452	381	CDS
GENE_01412	Contig1	1445508	1445996	489	CDS
GENE_01413	Contig1	1446074	1446778	705	CDS
GENE_01414	Contig1	1446778	1447554	777	CDS
GENE_01415	Contig1	1447551	1448597	1047	CDS
GENE_01416	Contig1	1448594	1449475	882	CDS
GENE_01417	Contig1	1449507	1450697	1191	CDS
GENE_01418	Contig1	1450888	1451295	408	CDS
GENE_01419	Contig1	1451292	1452239	948	CDS
GENE_01420	Contig1	1452239	1453072	834	CDS
GENE_01421	Contig1	1453069	1453908	840	CDS
GENE_01422	Contig1	1454008	1454763	756	CDS
GENE_01423	Contig1	1454778	1456229	1452	CDS
GENE_01424	Contig1	1456230	1456742	513	CDS
GENE_01425	Contig1	1456907	1458322	1416	CDS
GENE_01426	Contig1	1458466	1459425	960	CDS
GENE_01427	Contig1	1459460	1460548	1089	CDS
GENE_01428	Contig1	1460696	1461187	492	CDS
GENE_01429	Contig1	1461187	1462479	1293	CDS
GENE_01430	Contig1	1462605	1463762	1158	CDS
GENE_01431	Contig1	1464035	1464463	429	CDS
GENE_01432	Contig1	1464560	1465552	993	CDS
GENE_01433	Contig1	1465625	1466764	1140	CDS
GENE_01434	Contig1	1466856	1468796	1941	CDS
GENE_01435	Contig1	1468793	1469566	774	CDS
GENE_01436	Contig1	1469736	1472369	2634	CDS
GENE_01437	Contig1	1472599	1472913	315	CDS
GENE_01438	Contig1	1472922	1473188	267	CDS
GENE_01439	Contig1	1473292	1474743	1452	CDS
GENE_01440	Contig1	1474733	1475860	1128	CDS
GENE_01441	Contig1	1475876	1477144	1269	CDS
GENE_01442	Contig1	1477245	1478165	921	CDS
GENE_01443	Contig1	1478168	1479619	1452	CDS
GENE_01444	Contig1	1479673	1480257	585	CDS
GENE_01445	Contig1	1480281	1480676	396	CDS
GENE_01446	Contig1	1480673	1481413	741	CDS
GENE_01447	Contig1	1481442	1482344	903	CDS
GENE_01448	Contig1	1482425	1483279	855	CDS
GENE_01449	Contig1	1483276	1485606	2331	CDS
GENE_01450	Contig1	1485638	1486462	825	CDS
GENE_01451	Contig1	1486505	1487476	972	CDS
GENE_01452	Contig1	1487673	1487942	270	CDS
GENE_01453	Contig1	1488153	1489985	1833	CDS
GENE_01454	Contig1	1490139	1490972	834	CDS
GENE_01455	Contig1	1491088	1492290	1203	CDS
GENE_01456	Contig1	1492293	1493564	1272	CDS
GENE_01457	Contig1	1493576	1495096	1521	CDS
GENE_01458	Contig1	1495200	1496165	966	CDS
GENE_01459	Contig1	1496188	1496661	474	CDS
GENE_01460	Contig1	1496684	1497130	447	CDS
GENE_01461	Contig1	1497252	1497797	546	CDS
GENE_01462	Contig1	1497794	1498126	333	CDS
GENE_01463	Contig1	1498114	1499352	1239	CDS
GENE_01464	Contig1	1499459	1500253	795	CDS
GENE_01465	Contig1	1500256	1500972	717	CDS
GENE_01466	Contig1	1501139	1502161	1023	CDS
GENE_01467	Contig1	1502232	1503386	1155	CDS
GENE_01468	Contig1	1503390	1504133	744	CDS
GENE_01469	Contig1	1504174	1505646	1473	CDS
GENE_01470	Contig1	1505811	1507931	2121	CDS
GENE_01471	Contig1	1507928	1508416	489	CDS
GENE_01472	Contig1	1508442	1509788	1347	CDS
GENE_01473	Contig1	1509988	1510962	975	CDS
GENE_01474	Contig1	1510962	1511444	483	CDS
GENE_01475	Contig1	1511441	1512253	813	CDS
GENE_01476	Contig1	1512250	1513017	768	CDS
GENE_01477	Contig1	1513140	1513496	357	CDS
GENE_01478	Contig1	1513535	1514383	849	CDS
GENE_01479	Contig1	1514380	1515177	798	CDS
GENE_01480	Contig1	1515332	1515733	402	CDS
GENE_01481	Contig1	1515776	1516246	471	CDS
GENE_01482	Contig1	1516286	1517068	783	CDS
GENE_01483	Contig1	1517170	1518588	1419	CDS
GENE_01484	Contig1	1519137	1519520	384	CDS
GENE_01485	Contig1	1519508	1520653	1146	CDS
GENE_01486	Contig1	1520657	1521274	618	CDS
GENE_01487	Contig1	1521271	1522530	1260	CDS
GENE_01488	Contig1	1522530	1524491	1962	CDS
GENE_01489	Contig1	1524492	1525061	570	CDS
GENE_01490	Contig1	1525182	1525766	585	CDS
GENE_01491	Contig1	1525888	1526442	555	CDS
GENE_01492	Contig1	1526533	1526606	74	tRNA
GENE_01493	Contig1	1526654	1526938	285	CDS
GENE_01494	Contig1	1527100	1528926	1827	CDS
GENE_01495	Contig1	1529011	1530543	1533	CDS
GENE_01496	Contig1	1530550	1531431	882	CDS
GENE_01497	Contig1	1531480	1532451	972	CDS
GENE_01498	Contig1	1532448	1533053	606	CDS
GENE_01499	Contig1	1533146	1534093	948	CDS
GENE_01500	Contig1	1534112	1534441	330	CDS
GENE_01501	Contig1	1534551	1535036	486	CDS
GENE_01502	Contig1	1535236	1535310	75	tRNA
GENE_01503	Contig1	1535465	1536466	1002	CDS
GENE_01504	Contig1	1536470	1537384	915	CDS
GENE_01505	Contig1	1537524	1538216	693	CDS
GENE_01506	Contig1	1538263	1539612	1350	CDS
GENE_01507	Contig1	1539685	1540905	1221	CDS
GENE_01508	Contig1	1540976	1541794	819	CDS
GENE_01509	Contig1	1541791	1542819	1029	CDS
GENE_01510	Contig1	1542916	1543740	825	CDS
GENE_01511	Contig1	1543911	1544783	873	CDS
GENE_01512	Contig1	1544950	1545552	603	CDS
GENE_01513	Contig1	1545609	1546817	1209	CDS
GENE_01514	Contig1	1546821	1547600	780	CDS
GENE_01515	Contig1	1547618	1548463	846	CDS
GENE_01516	Contig1	1548460	1549383	924	CDS
GENE_01517	Contig1	1549377	1551143	1767	CDS
GENE_01518	Contig1	1551213	1552208	996	CDS
GENE_01519	Contig1	1552208	1554376	2169	CDS
GENE_01520	Contig1	1554381	1556174	1794	CDS
GENE_01521	Contig1	1556225	1557271	1047	CDS
GENE_01522	Contig1	1557415	1559529	2115	CDS
GENE_01523	Contig1	1559554	1560633	1080	CDS
GENE_01524	Contig1	1560798	1561505	708	CDS
GENE_01525	Contig1	1561562	1562584	1023	CDS
GENE_01526	Contig1	1562782	1563273	492	CDS
GENE_01527	Contig1	1563474	1564895	1422	CDS
GENE_01528	Contig1	1564912	1566132	1221	CDS
GENE_01529	Contig1	1566224	1566484	261	CDS
GENE_01530	Contig1	1566546	1567517	972	CDS
GENE_01531	Contig1	1567541	1568446	906	CDS
GENE_01532	Contig1	1568596	1569246	651	CDS
GENE_01533	Contig1	1569295	1572132	2838	CDS
GENE_01534	Contig1	1572420	1572899	480	CDS
GENE_01535	Contig1	1572948	1573415	468	CDS
GENE_01536	Contig1	1573581	1574879	1299	CDS
GENE_01537	Contig1	1574925	1574999	75	tRNA
GENE_01538	Contig1	1575049	1575579	531	CDS
GENE_01539	Contig1	1575665	1576288	624	CDS
GENE_01540	Contig1	1576342	1576761	420	CDS
GENE_01541	Contig1	1576758	1577987	1230	CDS
GENE_01542	Contig1	1577990	1578697	708	CDS
GENE_01543	Contig1	1578685	1579539	855	CDS
GENE_01544	Contig1	1579835	1581325	1491	CDS
GENE_01545	Contig1	1581322	1583013	1692	CDS
GENE_01546	Contig1	1583017	1584225	1209	CDS
GENE_01547	Contig1	1584337	1585881	1545	CDS
GENE_01548	Contig1	1585930	1586169	240	CDS
GENE_01549	Contig1	1586166	1586603	438	CDS
GENE_01550	Contig1	1586628	1587749	1122	CDS
GENE_01551	Contig1	1587900	1588184	285	CDS
GENE_01552	Contig1	1588189	1589841	1653	CDS
GENE_01553	Contig1	1589917	1591290	1374	CDS
GENE_01554	Contig1	1591408	1592148	741	CDS
GENE_01555	Contig1	1592145	1593380	1236	CDS
GENE_01556	Contig1	1593358	1594125	768	CDS
GENE_01557	Contig1	1594201	1595025	825	CDS
GENE_01558	Contig1	1595752	1595952	201	CDS
GENE_01559	Contig1	1595953	1597365	1413	CDS
GENE_01560	Contig1	1597365	1598132	768	CDS
GENE_01561	Contig1	1598298	1599518	1221	CDS
GENE_01562	Contig1	1599552	1601159	1608	CDS
GENE_01563	Contig1	1601257	1602618	1362	CDS
GENE_01564	Contig1	1602621	1603343	723	CDS
GENE_01565	Contig1	1603340	1606360	3021	CDS
GENE_01566	Contig1	1606509	1607450	942	CDS
GENE_01567	Contig1	1607518	1608354	837	CDS
GENE_01568	Contig1	1608401	1609000	600	CDS
GENE_01569	Contig1	1609004	1609816	813	CDS
GENE_01570	Contig1	1610106	1610708	603	CDS
GENE_01571	Contig1	1610737	1611570	834	CDS
GENE_01572	Contig1	1611768	1613165	1398	CDS
GENE_01573	Contig1	1613235	1614866	1632	CDS
GENE_01574	Contig1	1614882	1615790	909	CDS
GENE_01575	Contig1	1616048	1616551	504	CDS
GENE_01576	Contig1	1616628	1617023	396	CDS
GENE_01577	Contig1	1617005	1618342	1338	CDS
GENE_01578	Contig1	1618391	1618975	585	CDS
GENE_01579	Contig1	1619071	1619631	561	CDS
GENE_01580	Contig1	1619881	1621302	1422	CDS
GENE_01581	Contig1	1621458	1621856	399	CDS
GENE_01582	Contig1	1621924	1622355	432	CDS
GENE_01583	Contig1	1622397	1623194	798	CDS
GENE_01584	Contig1	1623248	1623655	408	CDS
GENE_01585	Contig1	1623778	1624722	945	CDS
GENE_01586	Contig1	1624726	1625730	1005	CDS
GENE_01587	Contig1	1625727	1626869	1143	CDS
GENE_01588	Contig1	1627195	1630098	2904	CDS
GENE_01589	Contig1	1630292	1630834	543	CDS
GENE_01590	Contig1	1630891	1631385	495	CDS
GENE_01591	Contig1	1631466	1632158	693	CDS
GENE_01592	Contig1	1632182	1633552	1371	CDS
GENE_01593	Contig1	1633627	1635675	2049	CDS
GENE_01594	Contig1	1635859	1636173	315	CDS
GENE_01595	Contig1	1636170	1637678	1509	CDS
GENE_01596	Contig1	1637756	1638862	1107	CDS
GENE_01597	Contig1	1638880	1639083	204	CDS
GENE_01598	Contig1	1639104	1639739	636	CDS
GENE_01599	Contig1	1639804	1641306	1503	CDS
GENE_01600	Contig1	1641312	1641878	567	CDS
GENE_01601	Contig1	1641875	1642876	1002	CDS
GENE_01602	Contig1	1643041	1643442	402	CDS
GENE_01603	Contig1	1643470	1644342	873	CDS
GENE_01604	Contig1	1644389	1645579	1191	CDS
GENE_01605	Contig1	1645689	1646036	348	CDS
GENE_01606	Contig1	1646095	1647318	1224	CDS
GENE_01607	Contig1	1647403	1648353	951	CDS
GENE_01608	Contig1	1648401	1648634	234	CDS
GENE_01609	Contig1	1648779	1650698	1920	CDS
GENE_01610	Contig1	1650778	1651770	993	CDS
GENE_01611	Contig1	1651775	1652113	339	CDS
GENE_01612	Contig1	1652251	1653180	930	CDS
GENE_01613	Contig1	1653197	1653613	417	CDS
GENE_01614	Contig1	1653764	1654513	750	CDS
GENE_01615	Contig1	1654712	1656370	1659	CDS
GENE_01616	Contig1	1656357	1657553	1197	CDS
GENE_01617	Contig1	1657550	1658452	903	CDS
GENE_01618	Contig1	1658452	1659075	624	CDS
GENE_01619	Contig1	1659195	1660421	1227	CDS
GENE_01620	Contig1	1660588	1662123	1536	CDS
GENE_01621	Contig1	1662116	1663048	933	CDS
GENE_01622	Contig1	1663032	1664426	1395	CDS
GENE_01623	Contig1	1664423	1665112	690	CDS
GENE_01624	Contig1	1665240	1666436	1197	CDS
GENE_01625	Contig1	1666603	1667046	444	CDS
GENE_01626	Contig1	1667051	1668106	1056	CDS
GENE_01627	Contig1	1668116	1668394	279	CDS
GENE_01628	Contig1	1668465	1669172	708	CDS
GENE_01629	Contig1	1669169	1670785	1617	CDS
GENE_01630	Contig1	1671167	1671367	201	CDS
GENE_01631	Contig1	1671569	1672354	786	CDS
GENE_01632	Contig1	1672351	1673469	1119	CDS
GENE_01633	Contig1	1673580	1675373	1794	CDS
GENE_01634	Contig1	1675526	1675918	393	CDS
GENE_01635	Contig1	1675958	1676404	447	CDS
GENE_01636	Contig1	1676401	1677591	1191	CDS
GENE_01637	Contig1	1677588	1677947	360	CDS
GENE_01638	Contig1	1677968	1678675	708	CDS
GENE_01639	Contig1	1678656	1679495	840	CDS
GENE_01640	Contig1	1679599	1680372	774	CDS
GENE_01641	Contig1	1680409	1681893	1485	CDS
GENE_01642	Contig1	1681934	1682431	498	CDS
GENE_01643	Contig1	1682529	1683878	1350	CDS
GENE_01644	Contig1	1684043	1684291	249	CDS
GENE_01645	Contig1	1684312	1684890	579	CDS
GENE_01646	Contig1	1684900	1685352	453	CDS
GENE_01647	Contig1	1685503	1686708	1206	CDS
GENE_01648	Contig1	1686778	1688739	1962	CDS
GENE_01649	Contig1	1688736	1690184	1449	CDS
GENE_01650	Contig1	1690289	1691899	1611	CDS
GENE_01651	Contig1	1692037	1692654	618	CDS
GENE_01652	Contig1	1692651	1693295	645	CDS
GENE_01653	Contig1	1693288	1693674	387	CDS
GENE_01654	Contig1	1693664	1695187	1524	CDS
GENE_01655	Contig1	1695318	1696400	1083	CDS
GENE_01656	Contig1	1696402	1697433	1032	CDS
GENE_01657	Contig1	1697487	1699517	2031	CDS
GENE_01658	Contig1	1699601	1699975	375	CDS
GENE_01659	Contig1	1699990	1700301	312	CDS
GENE_01660	Contig1	1700298	1700627	330	CDS
GENE_01661	Contig1	1700551	1701435	885	CDS
GENE_01662	Contig1	1701432	1702871	1440	CDS
GENE_01663	Contig1	1702881	1703978	1098	CDS
GENE_01664	Contig1	1704036	1704941	906	CDS
GENE_01665	Contig1	1705044	1705667	624	CDS
GENE_01666	Contig1	1705678	1707303	1626	CDS
GENE_01667	Contig1	1707300	1707893	594	CDS
GENE_01668	Contig1	1707880	1708380	501	CDS
GENE_01669	Contig1	1708454	1709653	1200	CDS
GENE_01670	Contig1	1709709	1710155	447	CDS
GENE_01671	Contig1	1710236	1711000	765	CDS
GENE_01672	Contig1	1711025	1712305	1281	CDS
GENE_01673	Contig1	1712415	1712792	378	CDS
GENE_01674	Contig1	1712847	1715024	2178	CDS
GENE_01675	Contig1	1715021	1716196	1176	CDS
GENE_01676	Contig1	1716193	1717206	1014	CDS
GENE_01677	Contig1	1717713	1718141	429	CDS
GENE_01678	Contig1	1718325	1719290	966	CDS
GENE_01679	Contig1	1719287	1719859	573	CDS
GENE_01680	Contig1	1720162	1721862	1701	CDS
GENE_01681	Contig1	1721887	1723431	1545	CDS
GENE_01682	Contig1	1723535	1724614	1080	CDS
GENE_01683	Contig1	1724624	1726060	1437	CDS
GENE_01684	Contig1	1726073	1727569	1497	CDS
GENE_01685	Contig1	1727631	1728716	1086	CDS
GENE_01686	Contig1	1728713	1730143	1431	CDS
GENE_01687	Contig1	1730431	1731087	657	CDS
GENE_01688	Contig1	1731093	1731716	624	CDS
GENE_01689	Contig1	1731762	1732352	591	CDS
GENE_01690	Contig1	1732571	1733914	1344	CDS
GENE_01691	Contig1	1734036	1734782	747	CDS
GENE_01692	Contig1	1734779	1735540	762	CDS
GENE_01693	Contig1	1735594	1736202	609	CDS
GENE_01694	Contig1	1736328	1736612	285	CDS
GENE_01695	Contig1	1736667	1737605	939	CDS
GENE_01696	Contig1	1737800	1740949	3150	CDS
GENE_01697	Contig1	1741317	1742807	1491	CDS
GENE_01698	Contig1	1743052	1743888	837	CDS
GENE_01699	Contig1	1743896	1744495	600	CDS
GENE_01700	Contig1	1744495	1745421	927	CDS
GENE_01701	Contig1	1745418	1746197	780	CDS
GENE_01702	Contig1	1746181	1747104	924	CDS
GENE_01703	Contig1	1747251	1747448	198	CDS
GENE_01704	Contig1	1747445	1747822	378	CDS
GENE_01705	Contig1	1747827	1748519	693	CDS
GENE_01706	Contig1	1748811	1752368	3558	CDS
GENE_01707	Contig1	1752365	1753513	1149	CDS
GENE_01708	Contig1	1753513	1754136	624	CDS
GENE_01709	Contig1	1754173	1755552	1380	CDS
GENE_01710	Contig1	1755542	1756639	1098	CDS
GENE_01711	Contig1	1756713	1757702	990	CDS
GENE_01712	Contig1	1757917	1758525	609	CDS
GENE_01713	Contig1	1758525	1758719	195	CDS
GENE_01714	Contig1	1758716	1759327	612	CDS
GENE_01715	Contig1	1759349	1760080	732	CDS
GENE_01716	Contig1	1760077	1760838	762	CDS
GENE_01717	Contig1	1760935	1761462	528	CDS
GENE_01718	Contig1	1761575	1762003	429	CDS
GENE_01719	Contig1	1762000	1762485	486	CDS
GENE_01720	Contig1	1762598	1763245	648	CDS
GENE_01721	Contig1	1763330	1764115	786	CDS
GENE_01722	Contig1	1764242	1764616	375	CDS
GENE_01723	Contig1	1764613	1766148	1536	CDS
GENE_01724	Contig1	1766141	1766791	651	CDS
GENE_01725	Contig1	1766797	1767681	885	CDS
GENE_01726	Contig1	1767844	1768653	810	CDS
GENE_01727	Contig1	1768650	1769873	1224	CDS
GENE_01728	Contig1	1769938	1770720	783	CDS
GENE_01729	Contig1	1770732	1771754	1023	CDS
GENE_01730	Contig1	1771755	1771928	174	CDS
GENE_01731	Contig1	1772119	1773447	1329	CDS
GENE_01732	Contig1	1773494	1774405	912	CDS
GENE_01733	Contig1	1774470	1775975	1506	CDS
GENE_01734	Contig1	1775993	1777234	1242	CDS
GENE_01735	Contig1	1777375	1777554	180	CDS
GENE_01736	Contig1	1777682	1777756	75	tRNA
GENE_01737	Contig1	1777830	1778441	612	CDS
GENE_01738	Contig1	1778630	1779850	1221	CDS
GENE_01739	Contig1	1779996	1781003	1008	CDS
GENE_01740	Contig1	1781007	1782488	1482	CDS
GENE_01741	Contig1	1782485	1783387	903	CDS
GENE_01742	Contig1	1783380	1784093	714	CDS
GENE_01743	Contig1	1784201	1785115	915	CDS
GENE_01744	Contig1	1785348	1785791	444	CDS
GENE_01745	Contig1	1785815	1788508	2694	CDS
GENE_01746	Contig1	1788569	1789267	699	CDS
GENE_01747	Contig1	1789351	1790229	879	CDS
GENE_01748	Contig1	1790237	1791115	879	CDS
GENE_01749	Contig1	1791263	1791946	684	CDS
GENE_01750	Contig1	1791961	1793136	1176	CDS
GENE_01751	Contig1	1793260	1794084	825	CDS
GENE_01752	Contig1	1794139	1795158	1020	CDS
GENE_01753	Contig1	1795155	1796315	1161	CDS
GENE_01754	Contig1	1796648	1798153	1506	CDS
GENE_01755	Contig1	1798256	1798486	231	CDS
GENE_01756	Contig1	1798630	1799508	879	CDS
GENE_01757	Contig1	1799578	1800231	654	CDS
GENE_01758	Contig1	1800309	1800382	74	tRNA
GENE_01759	Contig1	1800543	1800935	393	CDS
GENE_01760	Contig1	1801225	1801298	74	tRNA
GENE_01761	Contig1	1801327	1801400	74	tRNA
GENE_01762	Contig1	1801430	1801504	75	tRNA
GENE_01763	Contig1	1801581	1802216	636	CDS
GENE_01764	Contig1	1802336	1802794	459	CDS
GENE_01765	Contig1	1802926	1804989	2064	CDS
GENE_01766	Contig1	1804986	1805519	534	CDS
GENE_01767	Contig1	1805577	1806332	756	CDS
GENE_01768	Contig1	1806329	1807252	924	CDS
GENE_01769	Contig1	1807256	1808374	1119	CDS
GENE_01770	Contig1	1808449	1808982	534	CDS
GENE_01771	Contig1	1809048	1809965	918	CDS
GENE_01772	Contig1	1809981	1810409	429	CDS
GENE_01773	Contig1	1810502	1810882	381	CDS
GENE_01774	Contig1	1811104	1811535	432	CDS
GENE_01775	Contig1	1811538	1813499	1962	CDS
GENE_01776	Contig1	1813756	1815288	1533	CDS
GENE_01777	Contig1	1815370	1816050	681	CDS
GENE_01778	Contig1	1816168	1816377	210	CDS
GENE_01779	Contig1	1816462	1817490	1029	CDS
GENE_01780	Contig1	1817566	1818171	606	CDS
GENE_01781	Contig1	1818221	1818973	753	CDS
GENE_01782	Contig1	1818989	1819741	753	CDS
GENE_01783	Contig1	1819823	1820446	624	CDS
GENE_01784	Contig1	1820443	1821063	621	CDS
GENE_01785	Contig1	1821081	1822136	1056	CDS
GENE_01786	Contig1	1822312	1822704	393	CDS
GENE_01787	Contig1	1822768	1824639	1872	CDS
GENE_01788	Contig1	1824642	1826357	1716	CDS
GENE_01789	Contig1	1826400	1826903	504	CDS
GENE_01790	Contig1	1827010	1829310	2301	CDS
GENE_01791	Contig1	1829459	1830238	780	CDS
GENE_01792	Contig1	1830284	1830985	702	CDS
GENE_01793	Contig1	1831013	1832344	1332	CDS
GENE_01794	Contig1	1832341	1834152	1812	CDS
GENE_01795	Contig1	1834182	1834847	666	CDS
GENE_01796	Contig1	1834854	1835519	666	CDS
GENE_01797	Contig1	1835577	1836398	822	CDS
GENE_01798	Contig1	1836577	1837677	1101	CDS
GENE_01799	Contig1	1837693	1838367	675	CDS
GENE_01800	Contig1	1838420	1839505	1086	CDS
GENE_01801	Contig1	1839550	1840941	1392	CDS
GENE_01802	Contig1	1841070	1841423	354	CDS
GENE_01803	Contig1	1841429	1841707	279	CDS
GENE_01804	Contig1	1841710	1844403	2694	CDS
GENE_01805	Contig1	1844482	1844958	477	CDS
GENE_01806	Contig1	1845045	1846202	1158	CDS
GENE_01807	Contig1	1846196	1847089	894	CDS
GENE_01808	Contig1	1847103	1847615	513	CDS
GENE_01809	Contig1	1847659	1848837	1179	CDS
GENE_01810	Contig1	1848834	1849364	531	CDS
GENE_01811	Contig1	1849361	1850443	1083	CDS
GENE_01812	Contig1	1850446	1850880	435	CDS
GENE_01813	Contig1	1850887	1851147	261	CDS
GENE_01814	Contig1	1851144	1852598	1455	CDS
GENE_01815	Contig1	1852595	1855681	3087	CDS
GENE_01816	Contig1	1855817	1857040	1224	CDS
GENE_01817	Contig1	1857048	1857404	357	CDS
GENE_01818	Contig1	1857568	1858668	1101	CDS
GENE_01819	Contig1	1858698	1859258	561	CDS
GENE_01820	Contig1	1859264	1859674	411	CDS
GENE_01821	Contig1	1859678	1860451	774	CDS
GENE_01822	Contig1	1860448	1861974	1527	CDS
GENE_01823	Contig1	1862078	1862707	630	CDS
GENE_01824	Contig1	1862704	1863375	672	CDS
GENE_01825	Contig1	1863612	1864313	702	CDS
GENE_01826	Contig1	1864399	1865766	1368	CDS
GENE_01827	Contig1	1865738	1866304	567	CDS
GENE_01828	Contig1	1866408	1868315	1908	CDS
GENE_01829	Contig1	1868751	1869371	621	CDS
GENE_01830	Contig1	1869368	1870300	933	CDS
GENE_01831	Contig1	1870297	1871592	1296	CDS
GENE_01832	Contig1	1871589	1872749	1161	CDS
GENE_01833	Contig1	1872742	1876044	3303	CDS
GENE_01834	Contig1	1876037	1877107	1071	CDS
GENE_01835	Contig1	1877104	1877934	831	CDS
GENE_01836	Contig1	1878090	1879472	1383	CDS
GENE_01837	Contig1	1879508	1879972	465	CDS
GENE_01838	Contig1	1879969	1881087	1119	CDS
GENE_01839	Contig1	1881362	1881679	318	CDS
GENE_01840	Contig1	1881705	1882301	597	CDS
GENE_01841	Contig1	1882315	1882575	261	CDS
GENE_01842	Contig1	1882581	1883822	1242	CDS
GENE_01843	Contig1	1883861	1885054	1194	CDS
GENE_01844	Contig1	1885062	1887029	1968	CDS
GENE_01845	Contig1	1887142	1887684	543	CDS
GENE_01846	Contig1	1887689	1888612	924	CDS
GENE_01847	Contig1	1888609	1890084	1476	CDS
GENE_01848	Contig1	1890081	1890758	678	CDS
GENE_01849	Contig1	1890755	1891873	1119	CDS
GENE_01850	Contig1	1891898	1892527	630	CDS
GENE_01851	Contig1	1892536	1893771	1236	CDS
GENE_01852	Contig1	1893768	1894247	480	CDS
GENE_01853	Contig1	1894244	1894507	264	CDS
GENE_01854	Contig1	1894577	1895425	849	CDS
GENE_01855	Contig1	1895445	1896884	1440	CDS
GENE_01856	Contig1	1897080	1899176	2097	CDS
GENE_01857	Contig1	1899179	1901050	1872	CDS
GENE_01858	Contig1	1901130	1902212	1083	CDS
GENE_01859	Contig1	1902462	1904069	1608	CDS
GENE_01860	Contig1	1904272	1904769	498	CDS
GENE_01861	Contig1	1904896	1905483	588	CDS
GENE_01862	Contig1	1905663	1906061	399	CDS
GENE_01863	Contig1	1906137	1907402	1266	CDS
GENE_01864	Contig1	1907371	1908225	855	CDS
GENE_01865	Contig1	1908283	1909122	840	CDS
GENE_01866	Contig1	1909115	1909723	609	CDS
GENE_01867	Contig1	1909812	1910822	1011	CDS
GENE_01868	Contig1	1910840	1911973	1134	CDS
GENE_01869	Contig1	1912218	1913786	1569	CDS
GENE_01870	Contig1	1913897	1914751	855	CDS
GENE_01871	Contig1	1914748	1915308	561	CDS
GENE_01872	Contig1	1915309	1917771	2463	CDS
GENE_01873	Contig1	1917768	1918457	690	CDS
GENE_01874	Contig1	1918465	1918845	381	CDS
GENE_01875	Contig1	1918842	1919105	264	CDS
GENE_01876	Contig1	1919159	1920574	1416	CDS
GENE_01877	Contig1	1920571	1921989	1419	CDS
GENE_01878	Contig1	1921986	1923521	1536	CDS
GENE_01879	Contig1	1923518	1924420	903	CDS
GENE_01880	Contig1	1924611	1926260	1650	CDS
GENE_01881	Contig1	1926327	1926884	558	CDS
GENE_01882	Contig1	1926920	1927432	513	CDS
GENE_01883	Contig1	1927419	1927844	426	CDS
GENE_01884	Contig1	1928388	1928780	393	CDS
GENE_01885	Contig1	1928868	1929062	195	CDS
GENE_01886	Contig1	1929094	1929471	378	CDS
GENE_01887	Contig1	1929472	1930326	855	CDS
GENE_01888	Contig1	1930268	1930900	633	CDS
GENE_01889	Contig1	1930966	1932300	1335	CDS
GENE_01890	Contig1	1932313	1933674	1362	CDS
GENE_01891	Contig1	1933697	1935259	1563	CDS
GENE_01892	Contig1	1935327	1936826	1500	CDS
GENE_01893	Contig1	1936832	1937260	429	CDS
GENE_01894	Contig1	1937247	1937504	258	CDS
GENE_01895	Contig1	1937589	1938365	777	CDS
GENE_01896	Contig1	1938362	1939999	1638	CDS
GENE_01897	Contig1	1940086	1941153	1068	CDS
GENE_01898	Contig1	1941157	1943631	2475	CDS
GENE_01899	Contig1	1943728	1944429	702	CDS
GENE_01900	Contig1	1944438	1945208	771	CDS
GENE_01901	Contig1	1945208	1947727	2520	CDS
GENE_01902	Contig1	1948021	1948899	879	CDS
GENE_01903	Contig1	1949083	1950117	1035	CDS
GENE_01904	Contig1	1950114	1951265	1152	CDS
GENE_01905	Contig1	1951262	1952164	903	CDS
GENE_01906	Contig1	1952161	1953327	1167	CDS
GENE_01907	Contig1	1953324	1954247	924	CDS
GENE_01908	Contig1	1954244	1954726	483	CDS
GENE_01909	Contig1	1954755	1956185	1431	CDS
GENE_01910	Contig1	1956182	1956808	627	CDS
GENE_01911	Contig1	1956855	1958132	1278	CDS
GENE_01912	Contig1	1958925	1960442	1518	rRNA
GENE_01913	Contig1	1960808	1963908	3101	rRNA
GENE_01914	Contig1	1964002	1964112	111	rRNA
GENE_01915	Contig1	1964440	1965267	828	CDS
GENE_01916	Contig1	1965207	1965815	609	CDS
GENE_01917	Contig1	1965974	1966354	381	CDS
GENE_01918	Contig1	1966354	1967400	1047	CDS
GENE_01919	Contig1	1967488	1967841	354	CDS
GENE_01920	Contig1	1968073	1968432	360	CDS
GENE_01921	Contig1	1968637	1969161	525	CDS
GENE_01922	Contig1	1969245	1969574	330	CDS
GENE_01923	Contig1	1969677	1969904	228	CDS
GENE_01924	Contig1	1969855	1970718	864	CDS
GENE_01925	Contig1	1970753	1971667	915	CDS
GENE_01926	Contig1	1971674	1973452	1779	CDS
GENE_01927	Contig1	1973516	1974700	1185	CDS
GENE_01928	Contig1	1974697	1975626	930	CDS
GENE_01929	Contig1	1975675	1976496	822	CDS
GENE_01930	Contig1	1976493	1978184	1692	CDS
GENE_01931	Contig1	1978168	1979274	1107	CDS
GENE_01932	Contig1	1979271	1981469	2199	CDS
GENE_01933	Contig1	1981618	1983300	1683	CDS
GENE_01934	Contig1	1983266	1983910	645	CDS
GENE_01935	Contig1	1984104	1985114	1011	CDS
GENE_01936	Contig1	1985142	1985624	483	CDS
GENE_01937	Contig1	1985742	1986581	840	CDS
GENE_01938	Contig1	1986597	1988468	1872	CDS
GENE_01939	Contig1	1988538	1989650	1113	CDS
GENE_01940	Contig1	1989658	1990584	927	CDS
GENE_01941	Contig1	1990760	1991878	1119	CDS
GENE_01942	Contig1	1991875	1992735	861	CDS
GENE_01943	Contig1	1992732	1993466	735	CDS
GENE_01944	Contig1	1993466	1994344	879	CDS
GENE_01945	Contig1	1994386	1994748	363	CDS
GENE_01946	Contig1	1994745	1995422	678	CDS
GENE_01947	Contig1	1995419	1996819	1401	CDS
GENE_01948	Contig1	1996816	1998240	1425	CDS
GENE_01949	Contig1	1998271	1998870	600	CDS
GENE_01950	Contig1	1998885	1999670	786	CDS
GENE_01951	Contig1	1999696	2000709	1014	CDS
GENE_01952	Contig1	2000779	2002128	1350	CDS
GENE_01953	Contig1	2002152	2003252	1101	CDS
GENE_01954	Contig1	2003357	2004280	924	CDS
GENE_01955	Contig1	2004355	2005326	972	CDS
GENE_01956	Contig1	2005354	2006322	969	CDS
GENE_01957	Contig1	2006367	2007212	846	CDS
GENE_01958	Contig1	2007209	2008441	1233	CDS
GENE_01959	Contig1	2008438	2009082	645	CDS
GENE_01960	Contig1	2009299	2010564	1266	CDS
GENE_01961	Contig1	2010772	2010846	75	tRNA
GENE_01962	Contig1	2010982	2011629	648	CDS
GENE_01963	Contig1	2011620	2012765	1146	CDS
GENE_01964	Contig1	2012762	2013403	642	CDS
GENE_01965	Contig1	2013583	2014167	585	CDS
GENE_01966	Contig1	2014115	2015392	1278	CDS
GENE_01967	Contig1	2015506	2015823	318	CDS
GENE_01968	Contig1	2015820	2016314	495	CDS
GENE_01969	Contig1	2016289	2017812	1524	CDS
GENE_01970	Contig1	2017885	2019111	1227	CDS
GENE_01971	Contig1	2019156	2019545	390	CDS
GENE_01972	Contig1	2019586	2020179	594	CDS
GENE_01973	Contig1	2020325	2021797	1473	CDS
GENE_01974	Contig1	2021794	2022675	882	CDS
GENE_01975	Contig1	2022732	2023484	753	CDS
GENE_01976	Contig1	2023481	2024125	645	CDS
GENE_01977	Contig1	2024154	2025416	1263	CDS
GENE_01978	Contig1	2025648	2026019	372	CDS
GENE_01979	Contig1	2026016	2026936	921	CDS
GENE_01980	Contig1	2026933	2027547	615	CDS
GENE_01981	Contig1	2027663	2028460	798	CDS
GENE_01982	Contig1	2028464	2029825	1362	CDS
GENE_01983	Contig1	2029939	2030421	483	CDS
GENE_01984	Contig1	2030609	2031259	651	CDS
GENE_01985	Contig1	2031256	2031708	453	CDS
GENE_01986	Contig1	2032366	2032749	384	CDS
GENE_01987	Contig1	2032770	2034125	1356	CDS
GENE_01988	Contig1	2034214	2035431	1218	CDS
GENE_01989	Contig1	2035520	2037073	1554	CDS
GENE_01990	Contig1	2037030	2037653	624	CDS
GENE_01991	Contig1	2037650	2038153	504	CDS
GENE_01992	Contig1	2038261	2038686	426	CDS
GENE_01993	Contig1	2038705	2039508	804	CDS
GENE_01994	Contig1	2039498	2040418	921	CDS
GENE_01995	Contig1	2040418	2041251	834	CDS
GENE_01996	Contig1	2041248	2042621	1374	CDS
GENE_01997	Contig1	2042618	2043769	1152	CDS
[truncated: 1,854 more rows]
