# Supplementary material for: Genome-Wide Pathway Exploration of the Epidermidibacterium keratini EPI-7T
Source: Microorganisms. 2023 Mar 28;11(4):870. doi: 10.3390/microorganisms11040870 (PMC10143877; doi:10.3390/microorganisms11040870)
Supplement: Supplementary file 1 [file microorganisms-11-00870-s001.zip › Table S6.xlsx]

## Sheet: Table S6_UniProt
Table S6. Gene annotation result according to database
#q_name	q_length	q_start	q_end	q_strand	d_name	d_start	d_end	d_strand	identify	bit_score	e_value	log(e_value)	q_cov	d_cov	Desc
GENE_00001	96	1	84	null	sp|P52093|FTN_HELPY	73	156	null	38.1	157	2e-13	-12.699	87.5	50.3	Bacterial non-heme ferritin OS=Helicobacter pylori (strain ATCC 700392 / 26695) OX=85962 GN=ftnA PE=1 SV=2
GENE_00002	201	8	198	null	sp|A0QSY0|MFPA_MYCS2	13	188	null	29.8	188	2e-16	-15.699	95	92.1	Pentapeptide repeat protein MfpA OS=Mycolicibacterium smegmatis (strain ATCC 700084 / mc(2)155) OX=246196 GN=mfpA PE=3 SV=1
GENE_00005	613	1	613	null	sp|Q08347|BDS1_YEAST	30	641	null	42.4	1310	7e-173	-172.155	100	94.7	Alkyl/aryl-sulfatase BDS1 OS=Saccharomyces cerevisiae (strain ATCC 204508 / S288c) OX=559292 GN=BDS1 PE=1 SV=1
GENE_00006	244	1	190	null	sp|A4YI89|HPCD_METS5	1	190	null	30.4	247	6e-24	-23.2218	77.9	73.4	3-hydroxypropionyl-coenzyme A dehydratase OS=Metallosphaera sedula (strain ATCC 51363 / DSM 5348 / JCM 9185 / NBRC 15509 / TH2) OX=399549 GN=Msed_2001 PE=1 SV=1
GENE_00007	455	34	434	null	sp|Q9WZY4|METY_THEMA	25	424	null	48.1	952	2e-124	-123.699	88.1	93	O-acetyl-L-homoserine sulfhydrylase OS=Thermotoga maritima (strain ATCC 43589 / MSB8 / DSM 3109 / JCM 10099) OX=243274 GN=TM_0882 PE=1 SV=1
GENE_00008	438	37	435	null	sp|P54950|SCMK_BACSU	40	430	null	30.1	415	1e-44	-44	91.1	88.7	N-acetyl-S-(2-succino)cysteine monooxygenase OS=Bacillus subtilis (strain 168) OX=224308 GN=scmK PE=3 SV=1
GENE_00011	233	1	216	null	sp|A8M3K6|MSRA_SALAI	1	217	null	62.1	696	5e-92	-91.301	92.7	98.6	Peptide methionine sulfoxide reductase MsrA OS=Salinispora arenicola (strain CNS-205) OX=391037 GN=msrA PE=3 SV=1
GENE_00013	210	1	178	null	sp|P81414|Y020_PYRFU	1	180	null	28.1	144	5e-10	-9.30103	84.8	85.7	UPF0173 protein PF0020 OS=Pyrococcus furiosus (strain ATCC 43587 / DSM 3638 / JCM 8422 / Vc1) OX=186497 GN=PF0020 PE=3 SV=1
GENE_00014	313	8	310	null	sp|A1SQN1|PSUG_NOCSJ	4	306	null	70	1026	1e-139	-139	96.8	98.7	Pseudouridine-5'-phosphate glycosidase OS=Nocardioides sp. (strain ATCC BAA-499 / JS614) OX=196162 GN=psuG PE=3 SV=1
GENE_00015	367	3	344	null	sp|P33020|YEII_ECOLI	1	339	null	35.5	468	6e-54	-53.2218	93.2	93.6	Uncharacterized sugar kinase YeiI OS=Escherichia coli (strain K12) OX=83333 GN=yeiI PE=3 SV=2
GENE_00016	419	13	417	null	sp|O53732|UFAA1_MYCTU	8	424	null	47.4	920	5e-120	-119.301	96.7	97.7	Tuberculostearic acid methyltransferase UfaA1 OS=Mycobacterium tuberculosis (strain ATCC 25618 / H37Rv)OX=83332 GN=ufaA1 PE=1 SV=3
GENE_00017	272	5	227	null	sp|P9WHW4|PSTP_MYCTO	8	228	null	49.8	522	1e-61	-61	82	43	Serine/threonine protein phosphatase PstP OS=Mycobacterium tuberculosis (strain CDC 1551 / Oshkosh)OX=83331 GN=pstP PE=3 SV=1
GENE_00018	334	11	240	null	sp|O86751|FBPC_STRCO	13	243	null	60.2	650	8e-82	-81.0969	68.9	66.4	Fe(3+) ions import ATP-binding protein FbpC OS=Streptomyces coelicolor (strain ATCC BAA-471 / A3(2)/ M145) OX=100226 GN=fbpC PE=3 SV=1
GENE_00019	551	20	513	null	sp|P44985|THIP_HAEIN	20	503	null	25.5	288	4e-26	-25.3979	89.7	90	Thiamine transport system permease protein ThiP OS=Haemophilus influenzae (strain ATCC 51907 / DSM 11121/ KW20 / Rd) OX=71421 GN=thiP PE=3 SV=1
GENE_00020	354	39	353	null	sp|Q7CR85|THIB_SALTY	22	326	null	29.7	306	7e-31	-30.1549	89	93.3	Thiamine-binding periplasmic protein OS=Salmonella typhimurium (strain LT2 / SGSC1412 / ATCC 700720)OX=99287 GN=thiB PE=1 SV=1
GENE_00022	364	10	358	null	sp|O86737|MQNX_STRCO	32	382	null	63.1	1087	8e-147	-146.097	95.9	90.7	Aminodeoxyfutalosine deaminase OS=Streptomyces coelicolor (strain ATCC BAA-471 / A3(2) / M145) OX=100226 GN=SCO5662 PE=1 SV=1
GENE_00023	194	28	194	null	sp|O32083|LYTG_BACSU	26	199	null	34.1	227	2e-21	-20.699	86.1	61.7	Exo-glucosaminidase LytG OS=Bacillus subtilis (strain 168) OX=224308 GN=lytG PE=1 SV=1
GENE_00024	593	10	582	null	sp|P54422|GGT_BACSU	44	572	null	26.4	403	7e-41	-40.1549	96.6	90.1	Glutathione hydrolase proenzyme OS=Bacillus subtilis (strain 168) OX=224308 GN=ggt PE=1 SV=1
GENE_00025	254	42	249	null	sp|Q869N6|CRTL_DICDI	76	288	null	33.8	328	2e-35	-34.699	81.9	71.2	3-hydroxybutyryl-CoA dehydratase-like protein, mitochondrial OS=Dictyostelium discoideum OX=44689 GN=DDB_G0271866 PE=3 SV=1
GENE_00026	344	20	295	null	sp|O34421|ACDC_BACSU	12	355	null	25.5	125	2e-06	-5.69897	80.2	90.5	Probable acyl-CoA dehydrogenase YngJ OS=Bacillus subtilis (strain 168) OX=224308 GN=yngJ PE=3 SV=1
GENE_00027	376	7	262	null	sp|P71858|CHSE2_MYCTU	4	263	null	33.2	340	6e-35	-34.2218	68.1	67.2	Acyl-CoA dehydrogenase FadE29 OS=Mycobacterium tuberculosis (strain ATCC 25618 / H37Rv) OX=83332 GN=fadE29 PE=1 SV=2
GENE_00028	273	8	178	null	sp|D8I5S8|FGD_AMYMU	2	187	null	27.9	147	2e-09	-8.69897	62.6	55.9	F420-dependent glucose-6-phosphate dehydrogenase OS=Amycolatopsis mediterranei (strain U-32) OX=749927 GN=fgd PE=3 SV=1
GENE_00030	683	227	554	null	sp|Q312S1|DCTMQ_DESAG	274	599	null	22.8	152	5e-09	-8.30103	48	51.3	Isethionate TRAP transporter permease protein DctMQ OS=Desulfovibrio alaskensis (strain G20) OX=207559 GN=dctMQ PE=1 SV=1
GENE_00032	552	5	535	null	sp|Q5SKN9|LCFCS_THET8	13	531	null	43.4	1082	7e-141	-140.155	96.2	95.9	Long-chain-fatty-acid--CoA ligase OS=Thermus thermophilus (strain HB8 / ATCC 27634 / DSM 579) OX=300852 GN=TTHA0604 PE=1 SV=1
GENE_00034	272	6	271	null	sp|Q7X3T2|AHLL_ARTSP	5	272	null	50.2	753	3e-99	-98.5229	97.8	98.2	N-acyl homoserine lactonase OS=Arthrobacter sp. OX=1667 GN=ahlD PE=1 SV=1
GENE_00035	554	11	553	null	sp|P94547|LCFA_BACSU	3	551	null	35.7	821	1e-101	-101	98	98	Long-chain-fatty-acid--CoA ligase OS=Bacillus subtilis (strain 168) OX=224308 GN=lcfA PE=3 SV=1
GENE_00036	245	28	224	null	sp|Q8FHD1|YDFH_ECOL6	13	211	null	25.1	147	5e-10	-9.30103	80.4	87.3	Uncharacterized HTH-type transcriptional regulator YdfH OS=Escherichia coli O6:H1 (strain CFT073 / ATCC 700928 / UPEC) OX=199310 GN=ydfH PE=4 SV=1
GENE_00037	441	30	414	null	sp|Q08347|BDS1_YEAST	98	508	null	22.8	211	1e-16	-16	87.3	63.6	Alkyl/aryl-sulfatase BDS1 OS=Saccharomyces cerevisiae (strain ATCC 204508 / S288c) OX=559292 GN=BDS1 PE=1 SV=1
GENE_00038	402	10	372	null	sp|P96877|COATR_MYCTU	9	387	null	35.8	524	2e-61	-60.699	90.3	96.2	Probable fatty acyl-CoA transferase Rv3272 OS=Mycobacterium tuberculosis (strain ATCC 25618 / H37Rv)OX=83332 GN=Rv3272 PE=1 SV=1
GENE_00039	445	1	418	null	sp|P42237|GUDP_BACSU	5	448	null	24.3	287	1e-26	-26	93.9	97.6	Probable glucarate transporter OS=Bacillus subtilis (strain 168) OX=224308 GN=gudP PE=3 SV=2
GENE_00040	312	3	153	null	sp|P77171|YDCI_ECOLI	8	155	null	26.5	133	1e-07	-7	48.4	48.2	Uncharacterized HTH-type transcriptional regulator YdcI OS=Escherichia coli (strain K12) OX=83333 GN=ydcI PE=3 SV=2
GENE_00041	294	4	158	null	sp|Q8X4M5|CYNR_ECO57	3	156	null	36.8	198	2e-16	-15.699	52.7	51.5	HTH-type transcriptional regulator CynR OS=Escherichia coli O157:H7 OX=83334 GN=cynR PE=3 SV=1
GENE_00042	387	2	386	null	sp|P96593|MNTH_BACSU	34	421	null	42.6	702	9e-88	-87.0458	99.5	91.3	Divalent metal cation transporter MntH OS=Bacillus subtilis (strain 168) OX=224308 GN=mntH PE=1 SV=1
GENE_00043	219	4	214	null	sp|P55184|YXJL_BACSU	7	217	null	41.2	437	5e-53	-52.301	96.3	96.8	Uncharacterized transcriptional regulatory protein YxjL OS=Bacillus subtilis (strain 168) OX=224308 GN=yxjL PE=3 SV=2
GENE_00044	437	186	429	null	sp|P55183|YXJM_BACSU	164	403	null	29.6	232	1e-19	-19	55.8	59.1	Sensor histidine kinase YxjM OS=Bacillus subtilis (strain 168) OX=224308 GN=yxjM PE=3 SV=1
GENE_00046	269	31	217	null	sp|O69601|Y287_MYCLE	33	215	null	40.1	326	9e-36	-35.0458	69.5	82.4	Uncharacterized membrane protein ML0287 OS=Mycobacterium leprae (strain TN) OX=272631 GN=ML0287 PE=3 SV=1
GENE_00047	538	228	490	null	sp|P39870|NIA2_SOYBN	96	407	null	30.2	233	7e-19	-18.1549	48.9	35.1	Inducible nitrate reductase [NADH] 2 OS=Glycine max OX=3847 GN=INR2 PE=2 SV=1
GENE_00048	219	68	218	null	sp|P9WNF5|MP70_MYCTU	35	191	null	52.2	360	1e-41	-41	68.9	81.3	Immunogenic protein MPT70 OS=Mycobacterium tuberculosis (strain ATCC 25618 / H37Rv) OX=83332 GN=mpt70 PE=1 SV=1
GENE_00049	201	24	197	null	sp|A0PNM4|SIGK_MYCUA	10	184	null	49.1	418	7e-51	-50.1549	86.6	93.6	ECF RNA polymerase sigma factor SigK OS=Mycobacterium ulcerans (strain Agy99) OX=362242 GN=sigK PE=3 SV=1
GENE_00050	255	149	247	null	sp|P12752|Y24K_STRGR	129	227	null	40	175	8e-14	-13.0969	38.8	41.6	Uncharacterized protein in phr 5'region OS=Streptomyces griseus OX=1911 PE=4 SV=1
GENE_00052	304	2	244	null	sp|P37499|YYBE_BACSU	1	243	null	23.4	205	3e-17	-16.5229	79.9	83.2	Uncharacterized HTH-type transcriptional regulator YybE OS=Bacillus subtilis (strain 168) OX=224308 GN=yybE PE=3 SV=2
GENE_00054	110	15	106	null	sp|P43491|YTH4_RHOER	7	98	null	30.4	127	3e-09	-8.52288	83.6	89.3	Uncharacterized 11.0 kDa protein in thcB-thcC intergenic region OS=Rhodococcus erythropolis OX=1833 PE=4 SV=1
GENE_00055	199	15	195	null	sp|A0R4Z6|KSTR2_MYCS2	16	196	null	30.7	193	4e-17	-16.3979	91	88.3	HTH-type transcriptional repressor KstR2 OS=Mycolicibacterium smegmatis (strain ATCC 700084 / mc(2)155)OX=246196 GN=kstR2 PE=1 SV=1
GENE_00056	441	7	430	null	sp|Q72K16|PAAK_THET2	2	445	null	45.9	961	1e-125	-125	96.1	99.8	Phenylacetate-coenzyme A ligase OS=Thermus thermophilus (strain HB27 / ATCC BAA-163 / DSM 7039) OX=262724 GN=TT_C0602 PE=1 SV=1
GENE_00057	213	18	208	null	sp|P21367|YCAC_ECOLI	8	197	null	31.2	273	1e-28	-28	89.7	91.3	Probable hydrolase YcaC OS=Escherichia coli (strain K12) OX=83333 GN=ycaC PE=1 SV=1
GENE_00058	352	19	131	null	sp|P19076|DMPD_PSEUF	19	130	null	34.5	143	7e-09	-8.1549	32.1	39.6	2-hydroxymuconate semialdehyde hydrolase OS=Pseudomonas sp. (strain CF600) OX=79676 GN=dmpD PE=3 SV=1
GENE_00061	486	5	469	null	sp|P9WQ95|AMI3_MYCTU	3	469	null	50.6	972	3e-126	-125.523	95.7	98.7	Putative amidase AmiC OS=Mycobacterium tuberculosis (strain ATCC 25618 / H37Rv) OX=83332 GN=amiC PE=1 SV=1
GENE_00063	314	16	287	null	sp|Q44601|YTR1_BUCSC	18	294	null	21.6	156	1e-10	-10	86.6	91.1	Uncharacterized transporter in trpA 3'region OS=Buchnera aphidicola subsp. Schlechtendalia chinensis OX=118110 PE=3 SV=1
GENE_00064	450	8	164	null	sp|B7NAS9|MDTG_ECOLU	207	372	null	30.7	124	4e-06	-5.39794	34.9	40.7	Multidrug resistance protein MdtG OS=Escherichia coli O17:K52:H18 (strain UMN026 / ExPEC) OX=585056 GN=mdtG PE=3 SV=1
GENE_00065	208	11	198	null	sp|A0A0A2IBN3|CNSE_PENEN	47	233	null	29.4	142	2e-09	-8.69897	90.4	67.8	O-methyltransferase cnsE OS=Penicillium expansum OX=27334 GN=cnsE PE=1 SV=1
GENE_00066	367	11	366	null	sp|P76081|PAAE_ECOLI	2	351	null	47.5	814	7e-106	-105.155	97	98.3	1,2-phenylacetyl-CoA epoxidase, subunit E OS=Escherichia coli (strain K12) OX=83333 GN=paaE PE=1 SV=1
GENE_00067	194	40	192	null	sp|P76080|PAAD_ECOLI	16	163	null	43.8	338	4e-39	-38.3979	78.9	89.7	Putative 1,2-phenylacetyl-CoA epoxidase, subunit D OS=Escherichia coli (strain K12) OX=83333 GN=paaD PE=1 SV=2
GENE_00068	295	44	295	null	sp|P76079|PAAC_ECOLI	9	248	null	43.7	513	5e-63	-62.301	85.4	96.8	1,2-phenylacetyl-CoA epoxidase, subunit C OS=Escherichia coli (strain K12) OX=83333 GN=paaC PE=1 SV=1
GENE_00069	107	18	107	null	sp|P76078|PAAB_ECOLI	6	95	null	63.3	331	2e-40	-39.699	84.1	94.7	1,2-phenylacetyl-CoA epoxidase, subunit B OS=Escherichia coli (strain K12) OX=83333 GN=paaB PE=1 SV=1
GENE_00070	323	19	318	null	sp|P76077|PAAA_ECOLI	7	306	null	64.3	1096	5e-150	-149.301	92.9	97.1	1,2-phenylacetyl-CoA epoxidase, subunit A OS=Escherichia coli (strain K12) OX=83333 GN=paaA PE=1 SV=1
GENE_00071	536	25	511	null	sp|B5FHG5|CAIC_SALDC	22	517	null	29.9	546	7e-62	-61.1549	90.9	95.9	Crotonobetaine/carnitine--CoA ligase OS=Salmonella dublin (strain CT_02021853) OX=439851 GN=caiC PE=3 SV=1
GENE_00072	432	47	417	null	sp|O34374|YJIB_BACSU	26	396	null	35.8	610	1e-73	-73	85.9	93.7	Putative cytochrome P450 YjiB OS=Bacillus subtilis (strain 168) OX=224308 GN=yjiB PE=1 SV=1
GENE_00073	276	5	272	null	sp|B4EIP2|NADE_BURCJ	8	275	null	61.2	808	2e-107	-106.699	97.1	95	NH(3)-dependent NAD(+) synthetase OS=Burkholderia cenocepacia (strain ATCC BAA-245 / DSM 16553 / LMG 16656 / NCTC 13227 / J2315 / CF5610) OX=216591 GN=nadE PE=3 SV=1
GENE_00075	403	42	376	null	sp|P0AGM0|YHHT_ECOLI	13	346	null	28.6	376	3e-40	-39.5229	83.1	95.7	Putative transport protein YhhT OS=Escherichia coli (strain K12) OX=83333 GN=yhhT PE=1 SV=1
GENE_00076	505	7	388	null	sp|P23847|DPPA_ECOLI	12	409	null	27.9	312	2e-29	-28.699	75.6	74.4	Periplasmic dipeptide transport protein OS=Escherichia coli (strain K12) OX=83333 GN=dppA PE=1 SV=1
GENE_00077	315	1	312	null	sp|Q6D3B1|GSIC_PECAS	1	304	null	38.1	530	2e-64	-63.699	99	99.3	Glutathione transport system permease protein GsiC OS=Pectobacterium atrosepticum (strain SCRI 1043/ ATCC BAA-672) OX=218491 GN=gsiC PE=3 SV=1
GENE_00078	292	9	285	null	sp|P94312|DPPC_ALKPO	12	299	null	37.2	455	1e-53	-53	94.9	94.7	Dipeptide transport system permease protein DppC OS=Alkalihalobacillus pseudofirmus (strain ATCC BAA-2126/ JCM 17055 / OF4) OX=398511 GN=dppC PE=3 SV=1
GENE_00079	382	13	309	null	sp|P63396|Y1312_MYCBO	4	304	null	49.8	731	5e-90	-89.301	77.7	49.2	Uncharacterized ABC transporter ATP-binding protein Mb1312c OS=Mycobacterium bovis (strain ATCC BAA-935/ AF2122/97) OX=233413 GN=BQ2027_MB1312C PE=3 SV=1
GENE_00080	282	2	261	null	sp|P45094|DPPF_HAEIN	9	271	null	45.1	590	1e-73	-73	92.2	80.4	Dipeptide transport ATP-binding protein DppF OS=Haemophilus influenzae (strain ATCC 51907 / DSM 11121/ KW20 / Rd) OX=71421 GN=dppF PE=3 SV=1
GENE_00081	405	14	395	null	sp|Q8CQC2|DAPE_STAES	10	403	null	26	362	1e-37	-37	94.3	97.3	Probable succinyl-diaminopimelate desuccinylase OS=Staphylococcus epidermidis (strain ATCC 12228 / FDA PCI 1200) OX=176280 GN=dapE PE=3 SV=1
GENE_00082	223	34	213	null	sp|L0D9B6|OLSG_SINAD	19	189	null	33.9	167	3e-13	-12.5229	80.7	89.1	Ornithine lipid N-methyltransferase OS=Singulisphaera acidiphila (strain ATCC BAA-1392 / DSM 18658 /VKM B-2454 / MOB10) OX=886293 GN=olsG PE=1 SV=1
GENE_00083	403	182	391	null	sp|O34757|DESK_BACSU	173	369	null	22.6	139	5e-08	-7.30103	52.1	53.2	Sensor histidine kinase DesK OS=Bacillus subtilis (strain 168) OX=224308 GN=desK PE=1 SV=1
GENE_00084	211	2	210	null	sp|P55184|YXJL_BACSU	6	217	null	39.2	404	4e-48	-47.3979	99.1	97.2	Uncharacterized transcriptional regulatory protein YxjL OS=Bacillus subtilis (strain 168) OX=224308 GN=yxjL PE=3 SV=2
GENE_00087	478	23	476	null	sp|Q53197|Y4UC_SINFN	60	509	null	39.4	787	4e-98	-97.3979	95	87.9	Putative aldehyde-dehydrogenase-like protein y4uC OS=Sinorhizobium fredii (strain NBRC 101917 / NGR234)OX=394 GN=NGR_a01370 PE=3 SV=1
GENE_00090	424	46	234	null	sp|O32215|HELD_BACSU	92	288	null	29.5	245	6e-21	-20.2218	44.6	25.5	DNA helicase IV OS=Bacillus subtilis (strain 168) OX=224308 GN=helD PE=1 SV=1
GENE_00092	598	3	597	null	sp|Q46455|SELB_MOOTH	5	631	null	35	685	3e-80	-79.5229	99.5	98.9	Selenocysteine-specific elongation factor OS=Moorella thermoacetica OX=1525 GN=selB PE=1 SV=1
GENE_00095	331	4	328	null	sp|O74489|QOR_SCHPO	6	320	null	32.7	343	2e-36	-35.699	98.2	95.7	Probable quinone oxidoreductase OS=Schizosaccharomyces pombe (strain 972 / ATCC 24843) OX=284812 GN=zta1 PE=1 SV=2
GENE_00098	343	18	340	null	sp|P44450|FDXH_HAEIN	30	283	null	32.8	366	9e-40	-39.0458	94.2	81.4	Formate dehydrogenase iron-sulfur subunit OS=Haemophilus influenzae (strain ATCC 51907 / DSM 11121 /KW20 / Rd) OX=71421 GN=fdxH PE=3 SV=1
GENE_00099	916	1	836	null	sp|P32176|FDOG_ECOLI	220	1007	null	39.7	1422	1e-180	-180	91.3	77.6	Formate dehydrogenase-O major subunit OS=Escherichia coli (strain K12) OX=83333 GN=fdoG PE=1 SV=5
GENE_00100	188	21	188	null	sp|Q934F5|FDHA_DESGI	24	192	null	39.4	310	8e-32	-31.0969	89.4	16.7	Formate dehydrogenase subunit alpha OS=Desulfovibrio gigas OX=879 GN=fdhA PE=1 SV=2
GENE_00101	584	2	374	null	sp|Q9CQN1|TRAP1_MOUSE	89	482	null	26.5	381	2e-37	-36.699	63.9	55.8	Heat shock protein 75 kDa, mitochondrial OS=Mus musculus OX=10090 GN=Trap1 PE=1 SV=1
GENE_00104	306	1	299	null	sp|A3DGI7|METAA_HUNT2	1	299	null	61.9	1058	1e-144	-144	97.7	98	Homoserine O-acetyltransferase OS=Hungateiclostridium thermocellum (strain ATCC 27405 / DSM 1237 /JCM 9322 / NBRC 103400 / NCIMB 10682 / NRRL B-4536 / VPI 7372)OX=203119 GN=metAA PE=3 SV=1
GENE_00105	171	14	159	null	sp|P64483|YEAK_ECOLI	12	162	null	28.3	131	9e-09	-8.04576	85.4	90.4	Uncharacterized protein YeaK OS=Escherichia coli (strain K12) OX=83333 GN=yeaK PE=4 SV=1
GENE_00106	338	2	314	null	sp|P32819|YAMY_BACAD	8	336	null	31.7	316	3e-32	-31.5229	92.6	95.1	Uncharacterized 39.9 kDa protein in amylase 3'region OS=Bacillus acidopullulyticus OX=28030 PE=4 SV=1
GENE_00107	261	9	251	null	sp|P50199|GNO_GLUOX	6	253	null	35.3	359	2e-40	-39.699	93.1	96.9	Gluconate 5-dehydrogenase OS=Gluconobacter oxydans (strain 621H) OX=290633 GN=gno PE=1 SV=1
GENE_00110	310	1	298	null	sp|Q2SVP3|NODI_BURTA	1	297	null	37.7	441	3e-51	-50.5229	96.1	97.7	Nod factor export ATP-binding protein I OS=Burkholderia thailandensis (strain ATCC 700388 / DSM 13276/ CIP 106301 / E264) OX=271848 GN=nodI PE=3 SV=2
GENE_00112	398	100	381	null	sp|O34757|DESK_BACSU	69	354	null	31.8	303	1e-29	-29	70.9	77.3	Sensor histidine kinase DesK OS=Bacillus subtilis (strain 168) OX=224308 GN=desK PE=1 SV=1
GENE_00113	195	1	195	null	sp|O34723|DESR_BACSU	1	198	null	41.7	383	2e-45	-44.699	100	99.5	Transcriptional regulatory protein DesR OS=Bacillus subtilis (strain 168) OX=224308 GN=desR PE=1 SV=1
GENE_00114	365	32	157	null	sp|P26502|EXOZ_RHIME	1	121	null	33.6	120	7e-06	-5.1549	34.5	38.2	Exopolysaccharide production protein ExoZ OS=Rhizobium meliloti (strain 1021) OX=266834 GN=exoZ PE=3 SV=2
GENE_00117	431	14	421	null	sp|P9WJY0|Y037_MYCTO	30	434	null	34	488	3e-55	-54.5229	94.7	91.8	Uncharacterized MFS-type transporter MT0042 OS=Mycobacterium tuberculosis (strain CDC 1551 / Oshkosh)OX=83331 GN=MT0042 PE=3 SV=1
GENE_00118	206	24	206	null	sp|Q9L1U6|Y2948_STRCO	11	193	null	41.8	330	2e-37	-36.699	88.8	94.8	UPF0301 protein SCO2948 OS=Streptomyces coelicolor (strain ATCC BAA-471 / A3(2) / M145) OX=100226 GN=SCO2948 PE=3 SV=1
GENE_00119	760	12	757	null	sp|Q57366|DSTOR_RHOSH	54	822	null	38.7	1401	0	-	98.2	93.6	Dimethyl sulfoxide/trimethylamine N-oxide reductase OS=Rhodobacter sphaeroides OX=1063 GN=dmsA PE=1 SV=1
GENE_00120	797	64	793	null	sp|P0AFG8|ODP1_ECOLI	103	854	null	26.9	465	8e-47	-46.0969	91.6	84.8	Pyruvate dehydrogenase E1 component OS=Escherichia coli (strain K12) OX=83333 GN=aceE PE=1 SV=2
GENE_00121	286	4	283	null	sp|Q49WA8|Y1806_STAS1	16	296	null	32.9	360	1e-39	-39	97.9	93.4	Uncharacterized protein SSP1806 OS=Staphylococcus saprophyticus subsp. saprophyticus (strain ATCC 15305/ DSM 20229 / NCIMB 8711 / NCTC 7292 / S-41) OX=342451 GN=SSP1806 PE=3 SV=1
GENE_00122	252	22	219	null	sp|Q8GAL4|GNTR_PAENI	14	207	null	33.2	174	9e-14	-13.0458	78.6	85.8	Probable D-xylose utilization operon transcriptional repressor OS=Paenarthrobacter nicotinovorans OX=29320 GN=gntR PE=2 SV=1
GENE_00125	412	1	399	null	sp|Q97Y16|Y1533_SACS2	1	381	null	34.7	643	4e-79	-78.3979	96.8	99.2	Putative dioxygenase SSO1533 OS=Saccharolobus solfataricus (strain ATCC 35092 / DSM 1617 / JCM 11322/ P2) OX=273057 GN=SSO1533 PE=3 SV=1
GENE_00127	478	20	234	null	sp|B2GC39|CCA_LACF3	15	221	null	42.6	381	8e-40	-39.0969	45	51.7	CCA-adding enzyme OS=Lactobacillus fermentum (strain NBRC 3956 / LMG 18251) OX=334390 GN=cca PE=3 SV=1
GENE_00129	204	66	200	null	sp|P9WIX7|MUTT4_MYCTU	64	201	null	65.9	433	2e-52	-51.699	66.2	55.6	Putative mutator protein MutT4 OS=Mycobacterium tuberculosis (strain ATCC 25618 / H37Rv) OX=83332 GN=mutT4 PE=1 SV=1
GENE_00131	937	1	449	null	sp|P9WJK3|MVINL_MYCTU	18	464	null	38.6	563	3e-58	-57.5229	47.9	37.8	Probable peptidoglycan biosynthesis protein MviN OS=Mycobacterium tuberculosis (strain ATCC 25618 /H37Rv) OX=83332 GN=mviN PE=1 SV=1
GENE_00132	190	11	185	null	sp|O53590|SIGM_MYCTU	19	188	null	56.6	429	1e-52	-52	92.1	86.7	ECF RNA polymerase sigma factor SigM OS=Mycobacterium tuberculosis (strain ATCC 25618 / H37Rv) OX=83332 GN=sigM PE=2 SV=2
GENE_00134	319	2	308	null	sp|O30973|TRXB_MYCSM	3	309	null	67.8	1087	9e-149	-148.046	96.2	98.7	Thioredoxin reductase OS=Mycolicibacterium smegmatis OX=1772 GN=trxB PE=3 SV=1
GENE_00135	109	5	106	null	sp|P46843|TRXB_MYCLE	351	452	null	67.6	385	2e-44	-43.699	93.6	22.3	Bifunctional thioredoxin reductase/thioredoxin OS=Mycobacterium leprae (strain TN) OX=272631 GN=trxB/A PE=3 SV=1
GENE_00136	380	4	368	null	sp|L7N653|CWLM_MYCTU	12	385	null	38	599	1e-72	-72	96.1	92.1	N-acetylmuramoyl-L-alanine amidase CwlM OS=Mycobacterium tuberculosis (strain ATCC 25618 / H37Rv) OX=83332 GN=cwlM PE=1 SV=1
GENE_00137	427	147	407	null	sp|P9WIJ9|PARB_MYCTU	57	330	null	62.4	796	2e-102	-101.699	61.1	79.7	Probable chromosome-partitioning protein ParB OS=Mycobacterium tuberculosis (strain ATCC 25618 / H37Rv)OX=83332 GN=parB PE=1 SV=1
GENE_00138	475	209	471	null	sp|P37522|SOJ_BACSU	3	253	null	51	697	3e-88	-87.5229	55.4	99.2	Sporulation initiation inhibitor protein Soj OS=Bacillus subtilis (strain 168) OX=224308 GN=soj PE=1 SV=1
GENE_00139	214	1	188	null	sp|A4QIE3|RSMG_CORGB	15	196	null	54.3	478	3e-59	-58.5229	87.9	81.6	Ribosomal RNA small subunit methyltransferase G OS=Corynebacterium glutamicum (strain R) OX=340322 GN=rsmG PE=3 SV=1
GENE_00140	171	28	170	null	sp|Q9RCA6|JAG_BACHD	62	205	null	32.6	195	1e-17	-17	83.6	69.6	Protein jag OS=Bacillus halodurans (strain ATCC BAA-125 / DSM 18197 / FERM 7344 / JCM 9153 / C-125) OX=272558 GN=jag PE=4 SV=1
GENE_00141	415	1	355	null	sp|P9WIT5|YIDC_MYCTU	8	363	null	36.7	580	7e-70	-69.1549	85.5	97.3	Membrane protein insertase YidC OS=Mycobacterium tuberculosis (strain ATCC 25618 / H37Rv) OX=83332 GN=yidC PE=1 SV=1
GENE_00142	99	17	78	null	sp|O34601|YIDD_BACSU	5	66	null	64.5	234	6e-26	-25.2218	62.6	82.7	Putative membrane protein insertion efficiency factor OS=Bacillus subtilis (strain 168) OX=224308 GN=ytjA PE=3 SV=1
GENE_00143	526	1	522	null	sp|A6W3V4|DNAA_KINRD	1	515	null	52.2	1208	1e-160	-160	99.2	99.4	Chromosomal replication initiator protein DnaA OS=Kineococcus radiotolerans (strain ATCC BAA-149 / DSM 14245 / SRS30216) OX=266940 GN=dnaA PE=3 SV=1
GENE_00144	375	1	375	null	sp|P27903|DPO3B_STRCO	1	376	null	54.4	1048	7e-141	-140.155	100	100	Beta sliding clamp OS=Streptomyces coelicolor (strain ATCC BAA-471 / A3(2) / M145) OX=100226 GN=dnaN PE=3 SV=1
GENE_00145	301	1	291	null	sp|G5EBD7|6PGDH_GLUOX	1	332	null	43.7	695	3e-89	-88.5229	96.7	100	6-phosphogluconate dehydrogenase, NAD(+)-dependent, decarboxylating OS=Gluconobacter oxydans (strain 621H) OX=290633 GN=GOX1705 PE=1 SV=1
GENE_00146	389	1	387	null	sp|A4F5N5|RECF_SACEN	1	387	null	55.8	1095	1e-147	-147	99.5	99	DNA replication and repair protein RecF OS=Saccharopolyspora erythraea (strain ATCC 11635 / DSM 40517/ JCM 4748 / NBRC 13426 / NCIMB 8594 / NRRL 2338) OX=405948 GN=recF PE=3 SV=1
GENE_00147	181	53	181	null	sp|P9WFL1|Y004_MYCTU	59	187	null	50.4	354	2e-41	-40.699	71.3	69	UPF0232 protein Rv0004 OS=Mycobacterium tuberculosis (strain ATCC 25618 / H37Rv) OX=83332 GN=Rv0004 PE=3 SV=1
GENE_00150	645	2	645	null	sp|P9WG45|GYRB_MYCTU	3	675	null	66.7	2353	0	-	99.8	99.7	DNA gyrase subunit B OS=Mycobacterium tuberculosis (strain ATCC 25618 / H37Rv) OX=83332 GN=gyrB PE=1 SV=1
GENE_00151	837	1	828	null	sp|P9WG46|GYRA_MYCTO	1	822	null	72.2	3120	0	-	98.9	98.1	DNA gyrase subunit A OS=Mycobacterium tuberculosis (strain CDC 1551 / Oshkosh) OX=83331 GN=gyrA PE=3 SV=1
GENE_00152	246	96	245	null	sp|P9WMA7|Y007_MYCTU	144	303	null	52.8	377	1e-42	-42	61	52.6	Uncharacterized protein Rv0007 OS=Mycobacterium tuberculosis (strain ATCC 25618 / H37Rv) OX=83332 GN=Rv0007 PE=1 SV=1
GENE_00157	486	21	482	null	sp|P46105|ACT22_STRCO	41	512	null	33.7	574	7e-66	-65.1549	95.1	81.7	Probable actinorhodin transporter OS=Streptomyces coelicolor (strain ATCC BAA-471 / A3(2) / M145) OX=100226 GN=actII-2 PE=3 SV=1
GENE_00159	183	19	175	null	sp|P9WKS3|Y738_MYCTU	18	179	null	24.1	105	6e-05	-4.22185	85.8	89	Uncharacterized protein Rv0738 OS=Mycobacterium tuberculosis (strain ATCC 25618 / H37Rv) OX=83332 GN=Rv0738 PE=1 SV=1
GENE_00160	131	29	123	null	sp|Q9SX65|DNAT1_ARATH	34	131	null	29	107	8e-06	-5.09691	72.5	62.8	1,4-dihydroxy-2-naphthoyl-CoA thioesterase 1 OS=Arabidopsis thaliana OX=3702 GN=DHNAT1 PE=1 SV=1
GENE_00162	198	10	196	null	sp|P9WME1|Y196_MYCTU	5	192	null	35.4	256	2e-26	-25.699	94.4	96.9	Uncharacterized HTH-type transcriptional regulator Rv0196 OS=Mycobacterium tuberculosis (strain ATCC 25618 / H37Rv) OX=83332 GN=Rv0196 PE=1 SV=1
GENE_00164	450	11	435	null	sp|P9WFP2|Y1842_MYCTO	14	436	null	44.2	804	9e-102	-101.046	94.4	93	UPF0053 protein MT1890 OS=Mycobacterium tuberculosis (strain CDC 1551 / Oshkosh) OX=83331 GN=MT1890 PE=3 SV=1
GENE_00165	349	17	344	null	sp|P9WLQ6|Y1841_MYCTO	17	345	null	42.3	602	2e-74	-73.699	94	95.4	Uncharacterized protein MT1889 OS=Mycobacterium tuberculosis (strain CDC 1551 / Oshkosh) OX=83331 GN=MT1889 PE=3 SV=1
GENE_00166	301	2	291	null	sp|P44331|RBSK_HAEIN	4	298	null	37.5	454	2e-53	-52.699	96.3	96.4	Ribokinase OS=Haemophilus influenzae (strain ATCC 51907 / DSM 11121 / KW20 / Rd) OX=71421 GN=rbsK PE=3 SV=1
GENE_00168	546	1	207	null	sp|A0QWU7|MFS55_MYCS2	1	211	null	46.7	409	4e-42	-41.3979	37.9	37.7	Probable triacylglyceride transporter MSMEG_3069/MSMEI_2992 OS=Mycolicibacterium smegmatis (strain ATCC 700084 / mc(2)155) OX=246196 GN=MSMEG_3069 PE=3 SV=1
GENE_00169	204	1	119	null	sp|Q9ZN78|AFRP_STRGR	1	115	null	38.4	142	2e-09	-8.69897	58.3	41.7	A-factor receptor protein OS=Streptomyces griseus OX=1911 GN=arpA PE=1 SV=1
GENE_00170	419	21	403	null	sp|O06079|MMPLB_MYCLE	12	393	null	34.8	414	8e-43	-42.0969	91.4	37.7	Probable transport protein MmpL11 OS=Mycobacterium leprae (strain TN) OX=272631 GN=mmpL11 PE=3 SV=1
GENE_00171	333	78	333	null	sp|P96687|YDFJ_BACSU	464	719	null	34	432	2e-46	-45.699	76.9	35.4	Membrane protein YdfJ OS=Bacillus subtilis (strain 168) OX=224308 GN=ydfJ PE=2 SV=1
GENE_00175	172	1	171	null	sp|P77949|PPIB_STRAQ	5	173	null	63.6	569	2e-74	-73.699	99.4	96.6	Peptidyl-prolyl cis-trans isomerase B OS=Streptomyces anulatus OX=1892 GN=cypB PE=1 SV=1
GENE_00176	280	132	269	null	sp|Q9LYP1|RBL3_ARATH	125	268	null	42.1	229	2e-20	-19.699	49.3	41.6	RHOMBOID-like protein 3 OS=Arabidopsis thaliana OX=3702 GN=RBL3 PE=2 SV=1
GENE_00177	231	61	201	null	sp|Q9SSR0|RBL5_ARATH	99	246	null	29.3	128	2e-07	-6.69897	61	47.9	RHOMBOID-like protein 5 OS=Arabidopsis thaliana OX=3702 GN=RBL5 PE=3 SV=1
GENE_00178	382	1	381	null	sp|B6EGU1|FADA_ALISL	1	386	null	43.6	808	3e-104	-103.523	99.7	99.7	3-ketoacyl-CoA thiolase OS=Aliivibrio salmonicida (strain LFI1238) OX=316275 GN=fadA PE=3 SV=1
GENE_00179	253	1	253	null	sp|P9WGQ7|Y1144_MYCTU	1	250	null	63.2	809	2e-108	-107.699	100	100	Uncharacterized oxidoreductase Rv1144 OS=Mycobacterium tuberculosis (strain ATCC 25618 / H37Rv) OX=83332 GN=Rv1144 PE=1 SV=1
GENE_00180	259	3	259	null	sp|A4YI89|HPCD_METS5	4	259	null	36.2	416	8e-49	-48.0969	99.2	98.8	3-hydroxypropionyl-coenzyme A dehydratase OS=Metallosphaera sedula (strain ATCC 51363 / DSM 5348 / JCM 9185 / NBRC 15509 / TH2) OX=399549 GN=Msed_2001 PE=1 SV=1
GENE_00181	403	46	387	null	sp|P96855|CHSE3_MYCTU	385	710	null	40.4	593	1e-68	-68	84.9	45.9	Acyl-CoA dehydrogenase FadE34 OS=Mycobacterium tuberculosis (strain ATCC 25618 / H37Rv) OX=83332 GN=fadE34 PE=1 SV=2
GENE_00182	323	40	297	null	sp|P96855|CHSE3_MYCTU	50	326	null	35.4	224	6e-19	-18.2218	79.9	39	Acyl-CoA dehydrogenase FadE34 OS=Mycobacterium tuberculosis (strain ATCC 25618 / H37Rv) OX=83332 GN=fadE34 PE=1 SV=2
GENE_00183	89	1	88	null	sp|Q8FUI7|CRGA_COREF	1	89	null	41.1	174	6e-17	-16.2218	98.9	98.9	Cell division protein CrgA OS=Corynebacterium efficiens (strain DSM 44549 / YS-314 / AJ 12310 / JCM 11189 / NBRC 100395) OX=196164 GN=crgA PE=3 SV=2
GENE_00184	409	157	387	null	sp|Q9XA14|SRTE1_STRCO	125	336	null	30.3	270	3e-25	-24.5229	56.5	60.2	Sortase SrtE1 OS=Streptomyces coelicolor (strain ATCC BAA-471 / A3(2) / M145) OX=100226 GN=srtE1 PE=1 SV=1
GENE_00186	226	4	199	null	sp|P9WN35|TRPG_MYCTU	2	193	null	60.7	606	2e-78	-77.699	86.7	82.8	Anthranilate synthase component 2 OS=Mycobacterium tuberculosis (strain ATCC 25618 / H37Rv) OX=83332 GN=trpG PE=1 SV=1
GENE_00187	201	3	189	null	sp|P9WKM0|Y966_MYCTO	16	195	null	39	313	7e-35	-34.1549	93	90	Uncharacterized protein MT0994 OS=Mycobacterium tuberculosis (strain CDC 1551 / Oshkosh) OX=83331 GN=MT0994 PE=4 SV=1
GENE_00189	643	1	597	null	sp|P9WI81|PKNB_MYCTU	1	611	null	44.7	1194	2e-155	-154.699	92.8	97.6	Serine/threonine-protein kinase PknB OS=Mycobacterium tuberculosis (strain ATCC 25618 / H37Rv) OX=83332 GN=pknB PE=1 SV=1
GENE_00190	572	1	299	null	sp|P54743|PKNA_MYCLE	1	300	null	54	772	1e-95	-95	52.3	68.6	Serine/threonine-protein kinase PknA OS=Mycobacterium leprae (strain TN) OX=272631 GN=pknA PE=3 SV=3
GENE_00191	486	1	481	null	sp|A0QNG3|PBPA_MYCS2	1	488	null	42.8	1009	1e-131	-131	99	99.4	Penicillin-binding protein A OS=Mycolicibacterium smegmatis (strain ATCC 700084 / mc(2)155) OX=246196 GN=pbpA PE=3 SV=1
GENE_00192	562	4	466	null	sp|P9WN99|FTSWL_MYCTU	1	459	null	51	1146	2e-151	-150.699	82.4	97.9	Uncharacterized FtsW-like protein OS=Mycobacterium tuberculosis (strain ATCC 25618 / H37Rv) OX=83332 GN=rodA PE=1 SV=1
GENE_00193	485	1	457	null	sp|P9WHW4|PSTP_MYCTO	4	468	null	45.7	856	3e-108	-107.523	94.2	90.5	Serine/threonine protein phosphatase PstP OS=Mycobacterium tuberculosis (strain CDC 1551 / Oshkosh)OX=83331 GN=pstP PE=3 SV=1
GENE_00194	163	4	162	null	sp|P9WJB5|FHAB_MYCTU	3	154	null	51.6	401	3e-49	-48.5229	97.5	98.1	FHA domain-containing protein FhaB OS=Mycobacterium tuberculosis (strain ATCC 25618 / H37Rv) OX=83332 GN=fhaB PE=1 SV=1
GENE_00195	290	198	283	null	sp|P71590|FHAA_MYCTU	440	525	null	48.8	207	5e-17	-16.301	29.7	16.3	FHA domain-containing protein FhaA OS=Mycobacterium tuberculosis (strain ATCC 25618 / H37Rv) OX=83332 GN=fhaA PE=1 SV=1
GENE_00197	222	26	144	null	sp|B2JS87|BETI_PARP8	3	122	null	31.4	122	7e-07	-6.1549	53.6	61.2	HTH-type transcriptional regulator BetI OS=Paraburkholderia phymatum (strain DSM 17167 / CIP 108236/ LMG 21445 / STM815) OX=391038 GN=betI PE=3 SV=1
GENE_00198	268	9	265	null	sp|Q8KWT4|BACC_BACIU	1	249	null	35.4	364	5e-41	-40.301	95.9	98.4	Dihydroanticapsin 7-dehydrogenase OS=Bacillus subtilis OX=1423 GN=bacC PE=1 SV=1
GENE_00200	439	6	437	null	sp|Q55081|PHR_SYNY3	20	488	null	38.6	736	2e-91	-90.699	98.4	96.1	Deoxyribodipyrimidine photo-lyase OS=Synechocystis sp. (strain PCC 6803 / Kazusa) OX=1111708 GN=phrA PE=1 SV=1
GENE_00201	458	3	453	null	sp|P29686|G6PD_SYNE7	20	494	null	36.5	688	1e-83	-83	98.5	93	Glucose-6-phosphate 1-dehydrogenase OS=Synechococcus elongatus (strain PCC 7942 / FACHB-805) OX=1140 GN=zwf PE=3 SV=2
GENE_00202	305	28	280	null	sp|Q24270|CAC1D_DROME	601	906	null	26.4	296	2e-28	-27.699	83	12.2	Voltage-dependent calcium channel type D subunit alpha-1 OS=Drosophila melanogaster OX=7227 GN=Ca-alpha1D PE=1 SV=2
GENE_00203	695	7	694	null	sp|Q8X6J4|PAOC_ECO57	18	725	null	40.5	1169	2e-149	-148.699	99	96.7	Aldehyde oxidoreductase molybdenum-binding subunit PaoC OS=Escherichia coli O157:H7 OX=83334 GN=paoC PE=3 SV=1
GENE_00204	329	1	321	null	sp|P77324|PAOB_ECOLI	1	311	null	51.1	752	1e-97	-97	97.6	97.8	Aldehyde oxidoreductase FAD-binding subunit PaoB OS=Escherichia coli (strain K12) OX=83333 GN=paoB PE=1 SV=1
GENE_00205	173	5	169	null	sp|Q8X6I9|PAOA_ECO57	63	228	null	59	517	1e-65	-65	95.4	72.5	Aldehyde oxidoreductase iron-sulfur-binding subunit PaoA OS=Escherichia coli O157:H7 OX=83334 GN=paoA PE=3 SV=1
GENE_00206	679	34	662	null	sp|P9WQJ3|FATRP_MYCTU	4	628	null	56.3	1747	0	-	92.6	99	Fatty acid ABC transporter ATP-binding/permease protein OS=Mycobacterium tuberculosis (strain ATCC 25618 / H37Rv) OX=83332 GN=Rv1272c PE=1 SV=1
GENE_00207	574	1	572	null	sp|P9WQJ0|Y1273_MYCTO	1	576	null	56	1672	0	-	99.7	99	Uncharacterized ABC transporter ATP-binding protein MT1311 OS=Mycobacterium tuberculosis (strain CDC 1551 / Oshkosh) OX=83331 GN=MT1311 PE=3 SV=1
GENE_00209	546	4	526	null	sp|Q57725|ILVB_METJA	2	541	null	30	581	4e-66	-65.3979	95.8	91.4	Probable acetolactate synthase large subunit OS=Methanocaldococcus jannaschii (strain ATCC 43067 / DSM 2661 / JAL-1 / JCM 10045 / NBRC 100440) OX=243232 GN=ilvB PE=3 SV=1
GENE_00210	135	1	125	null	sp|P0AB13|YCCF_SHIFL	1	134	null	39.6	230	7e-24	-23.1549	92.6	90.5	Inner membrane protein YccF OS=Shigella flexneri OX=623 GN=yccF PE=3 SV=1
GENE_00211	691	35	679	null	sp|O30085|COPB_ARCFU	46	690	null	46.9	1465	0	-	93.3	93.5	Copper-exporting P-type ATPase B OS=Archaeoglobus fulgidus (strain ATCC 49558 / VC-16 / DSM 4304 / JCM 9628 / NBRC 100126) OX=224325 GN=copB PE=1 SV=1
GENE_00212	170	33	167	null	sp|O06553|F420R_MYCTU	7	141	null	51.1	352	7e-42	-41.1549	79.4	91.8	F420H(2)-dependent reductase Rv1155 OS=Mycobacterium tuberculosis (strain ATCC 25618 / H37Rv) OX=83332 GN=Rv1155 PE=1 SV=1
GENE_00213	601	4	600	null	sp|Q978S7|TREH_THEVO	30	621	null	34	899	9e-112	-111.046	99.3	95	Trehalase OS=Thermoplasma volcanium (strain ATCC 51530 / DSM 4299 / JCM 9571 / NBRC 15438 / GSS1) OX=273116 GN=TVG1381191 PE=1 SV=1
GENE_00214	325	13	316	null	sp|Q0HZ05|RIHA_SHESR	4	307	null	43.8	670	3e-85	-84.5229	93.5	95.6	Pyrimidine-specific ribonucleoside hydrolase RihA OS=Shewanella sp. (strain MR-7) OX=60481 GN=rihA PE=3 SV=1
GENE_00216	342	3	341	null	sp|Q54BV6|PTER_DICDI	7	367	null	29.6	469	3e-54	-53.5229	99.1	97.6	Phosphotriesterase-related protein OS=Dictyostelium discoideum OX=44689 GN=pter PE=3 SV=1
GENE_00217	337	48	327	null	sp|P44736|RBSC_HAEIN	32	316	null	41.5	527	2e-63	-62.699	83.1	88.2	Ribose import permease protein RbsC OS=Haemophilus influenzae (strain ATCC 51907 / DSM 11121 / KW20/ Rd) OX=71421 GN=rbsC PE=3 SV=1
GENE_00218	250	13	247	null	sp|P0DTT6|XYLG_SULAC	5	237	null	44.7	494	1e-60	-60	94	92.8	Xylose/arabinose import ATP-binding protein XylG OS=Sulfolobus acidocaldarius (strain ATCC 33909 / DSM 639 / JCM 8929 / NBRC 15157 / NCIMB 11770) OX=330779 GN=xylG PE=1 SV=1
GENE_00219	292	10	282	null	sp|P36949|RBSB_BACSU	3	305	null	27.2	242	2e-22	-21.699	93.5	99.3	Ribose import binding protein RbsB OS=Bacillus subtilis (strain 168) OX=224308 GN=rbsB PE=3 SV=2
GENE_00221	112	3	103	null	sp|P54563|YQJZ_BACSU	5	104	null	52.5	264	7e-30	-29.1549	90.2	87.7	Uncharacterized protein YqjZ OS=Bacillus subtilis (strain 168) OX=224308 GN=yqjZ PE=1 SV=1
GENE_00223	368	6	312	null	sp|Q45831|REGA_CLOSA	4	311	null	32.7	434	3e-49	-48.5229	83.4	92.8	HTH-type transcriptional regulator RegA OS=Clostridium saccharobutylicum OX=169679 GN=regA PE=4 SV=1
GENE_00227	347	109	344	null	sp|P94544|POLX_BACSU	334	565	null	36.9	426	3e-46	-45.5229	68	40.7	DNA polymerase/3'-5' exonuclease PolX OS=Bacillus subtilis (strain 168) OX=224308 GN=polX PE=1 SV=1
GENE_00229	252	3	241	null	sp|Q99RF5|Y2478_STAAM	5	228	null	32.6	271	1e-27	-27	94.8	97	Uncharacterized oxidoreductase SAV2478 OS=Staphylococcus aureus (strain Mu50 / ATCC 700699) OX=158878 GN=SAV2478 PE=3 SV=1
GENE_00233	202	1	198	null	sp|K4REZ6|ROSB_STRDJ	1	208	null	32.2	283	8e-30	-29.0969	98	80.9	8-demethyl-8-aminoriboflavin-5'-phosphate synthase OS=Streptomyces davaonensis (strain DSM 101723 /JCM 4913 / KCC S-0913 / 768) OX=1214101 GN=rosB PE=1 SV=1
GENE_00235	760	87	754	null	sp|Q9I1W8|CATE_PSEAE	39	700	null	53.8	1751	0	-	87.9	93.4	Catalase HPII OS=Pseudomonas aeruginosa (strain ATCC 15692 / DSM 22644 / CIP 104116 / JCM 14847 / LMG 12228 / 1C / PRS 101 / PAO1) OX=208964 GN=katE PE=3 SV=1
GENE_00236	323	44	254	null	sp|P9WMX1|MFTF_MYCTU	78	294	null	32.1	120	8e-06	-5.09691	65.3	46.2	Putative mycofactocin biosynthesis glycosyltransferase MftF OS=Mycobacterium tuberculosis (strain ATCC 25618 / H37Rv) OX=83332 GN=mftF PE=1 SV=1
GENE_00237	308	15	273	null	sp|Q9R9D5|RFAQ_ECOLX	5	297	null	24.1	168	4e-12	-11.3979	84.1	86.2	Lipopolysaccharide core heptosyltransferase RfaQ OS=Escherichia coli OX=562 GN=rfaQ PE=1 SV=1
GENE_00238	227	6	203	null	sp|Q8KWT4|BACC_BACIU	8	230	null	32.6	266	5e-27	-26.301	87.2	88.1	Dihydroanticapsin 7-dehydrogenase OS=Bacillus subtilis OX=1423 GN=bacC PE=1 SV=1
GENE_00239	463	4	444	null	sp|Q9Z5B5|HLDE_STRCO	14	455	null	49.4	813	8e-103	-102.097	95.2	95.5	Bifunctional protein HldE OS=Streptomyces coelicolor (strain ATCC BAA-471 / A3(2) / M145) OX=100226 GN=hldE PE=3 SV=1
GENE_00240	203	5	186	null	sp|Q9Z5B6|GMHA_STRCO	4	185	null	58.8	479	2e-59	-58.699	89.7	78.8	Phosphoheptose isomerase OS=Streptomyces coelicolor (strain ATCC BAA-471 / A3(2) / M145) OX=100226 GN=gmhA PE=3 SV=1
GENE_00241	423	2	387	null	sp|D2Q1C4|MSHA_KRIFD	13	415	null	35.9	446	2e-49	-48.699	91.3	95	D-inositol 3-phosphate glycosyltransferase OS=Kribbella flavida (strain DSM 17836 / JCM 10339 / NBRC 14399) OX=479435 GN=mshA PE=3 SV=1
GENE_00242	343	4	282	null	sp|P26469|RFAC_SALTY	2	286	null	27.2	155	2e-10	-9.69897	81.3	89.9	Lipopolysaccharide heptosyltransferase 1 OS=Salmonella typhimurium (strain LT2 / SGSC1412 / ATCC 700720)OX=99287 GN=rfaC PE=3 SV=2
GENE_00243	499	332	461	null	sp|Q9HKQ2|GMHB_THEAC	18	152	null	39.7	229	7e-21	-20.1549	26.1	84.4	Probable D-glycero-D-manno-heptose-1,7-bisphosphate 7-phosphatase OS=Thermoplasma acidophilum (strain ATCC 25905 / DSM 1728 / JCM 9062 / NBRC 15155 / AMRC-C165)OX=273075 GN=gmhB PE=3 SV=1
GENE_00244	571	34	568	null	sp|P55474|NOLO_SINFN	22	562	null	37.1	762	2e-91	-90.699	93.7	79.6	Nodulation protein NolNO OS=Sinorhizobium fredii (strain NBRC 101917 / NGR234) OX=394 GN=nolO PE=3 SV=1
GENE_00245	436	1	432	null	sp|Q4UK39|UDG_RICFE	1	432	null	35.2	758	4e-95	-94.3979	99.1	96.4	UDP-glucose 6-dehydrogenase OS=Rickettsia felis (strain ATCC VR-1525 / URRWXCal2) OX=315456 GN=udg PE=3 SV=1
GENE_00247	333	11	318	null	sp|Q9ZV36|UXS6_ARATH	29	335	null	51.1	805	3e-105	-104.523	92.5	89.5	UDP-glucuronic acid decarboxylase 6 OS=Arabidopsis thaliana OX=3702 GN=UXS6 PE=2 SV=1
GENE_00248	135	18	108	null	sp|Q59013|Y1618_METJA	25	114	null	31.9	127	7e-09	-8.1549	67.4	72	Uncharacterized protein MJ1618 OS=Methanocaldococcus jannaschii (strain ATCC 43067 / DSM 2661 / JAL-1/ JCM 10045 / NBRC 100440) OX=243232 GN=MJ1618 PE=4 SV=1
GENE_00249	276	3	272	null	sp|A7M6E8|TM1S_SOLLC	483	752	null	65.6	949	1e-122	-122	97.8	35.8	ToMV susceptible protein tm-1(GCR26) OS=Solanum lycopersicum OX=4081 GN=tm-1 PE=1 SV=1
GENE_00250	410	4	406	null	sp|Q893M2|Y1794_CLOTE	5	404	null	49.6	962	6e-127	-126.222	98.3	99	UPF0261 protein CTC_01794 OS=Clostridium tetani (strain Massachusetts / E88) OX=212717 GN=CTC_01794 PE=3 SV=2
GENE_00251	288	1	274	null	sp|P52696|YBHD_ECOLI	8	282	null	25.9	241	3e-22	-21.5229	95.1	86.8	Uncharacterized HTH-type transcriptional regulator YbhD OS=Escherichia coli (strain K12) OX=83333 GN=ybhD PE=3 SV=3
GENE_00252	249	15	243	null	sp|A0A140N890|YGEA_ECOBD	1	230	null	43.9	510	2e-63	-62.699	92	100	L-aspartate/glutamate-specific racemase OS=Escherichia coli (strain B / BL21-DE3) OX=469008 GN=ygeA PE=1 SV=1
GENE_00253	484	18	482	null	sp|P0AB70|PNTB_SHIFL	4	462	null	70	1632	0	-	96.1	99.4	NAD(P) transhydrogenase subunit beta OS=Shigella flexneri OX=623 GN=pntB PE=3 SV=1
GENE_00254	508	1	508	null	sp|P07001|PNTA_ECOLI	1	510	null	60.5	1534	0	-	100	100	NAD(P) transhydrogenase subunit alpha OS=Escherichia coli (strain K12) OX=83333 GN=pntA PE=1 SV=2
GENE_00255	218	6	217	null	sp|Q8G9F9|INHA_PSEPU	2	214	null	42.6	425	4e-51	-50.3979	97.2	93.4	Isonitrile hydratase OS=Pseudomonas putida OX=303 GN=inhA PE=1 SV=1
GENE_00258	213	16	208	null	sp|P04483|TETR2_ECOLX	6	199	null	27.1	179	5e-15	-14.301	90.6	93.7	Tetracycline repressor protein class B from transposon Tn10 OS=Escherichia coli OX=562 GN=tetR PE=1 SV=1
GENE_00259	486	14	440	null	sp|P46105|ACT22_STRCO	31	458	null	42.6	754	3e-92	-91.5229	87.9	74	Probable actinorhodin transporter OS=Streptomyces coelicolor (strain ATCC BAA-471 / A3(2) / M145) OX=100226 GN=actII-2 PE=3 SV=1
GENE_00260	429	2	407	null	sp|O69687|FAMT_MYCTU	10	410	null	36.3	628	4e-76	-75.3979	94.6	93.9	Probable fatty acid methyltransferase Rv3720 OS=Mycobacterium tuberculosis (strain ATCC 25618 / H37Rv)OX=83332 GN=Rv3720 PE=1 SV=4
GENE_00261	277	23	255	null	sp|O74507|YJD4_SCHPO	57	325	null	24.2	135	5e-08	-7.30103	84.1	78.2	Uncharacterized protein C594.04c OS=Schizosaccharomyces pombe (strain 972 / ATCC 24843) OX=284812 GN=SPCC594.04c PE=3 SV=2
GENE_00262	229	1	226	null	sp|A0A3G1DJF7|MFR7_PHOSM	1	243	null	27.4	180	1e-14	-14	98.7	99.6	Probable hydrolase R7 OS=Phoma sp. (strain ATCC 20986 / MF5453) OX=1828523 GN=R7 PE=2 SV=1
GENE_00263	422	51	325	null	sp|Q8FWP6|LIVB7_BRUSU	24	310	null	24.7	123	5e-06	-5.30103	65.2	71.9	Leu/Ile/Val-binding protein homolog 7 OS=Brucella suis biovar 1 (strain 1330) OX=204722 GN=BRA0400 PE=3 SV=2
GENE_00264	416	42	412	null	sp|A1R4R1|GATA_PAEAT	80	488	null	37.3	513	3e-58	-57.5229	89.2	78.4	Glutamyl-tRNA(Gln) amidotransferase subunit A OS=Paenarthrobacter aurescens (strain TC1) OX=290340 GN=gatA PE=3 SV=1
GENE_00266	296	79	282	null	sp|Q63FA5|PY2CR_BACCZ	86	300	null	33.3	246	6e-23	-22.2218	68.9	66.2	Delta(1)-pyrroline-2-carboxylate reductase OS=Bacillus cereus (strain ZK / E33L) OX=288681 GN=arcB PE=1 SV=1
GENE_00267	443	14	443	null	sp|Q0S7M1|CP125_RHOJR	67	463	null	32.7	584	6e-69	-68.2218	97.1	84.3	Steroid C26-monooxygenase OS=Rhodococcus jostii (strain RHA1) OX=101510 GN=cyp125 PE=1 SV=1
GENE_00270	328	58	285	null	sp|Q50681|LIPM_MYCTU	154	368	null	28.3	237	8e-21	-20.0969	69.5	49.9	Probable carboxylic ester hydrolase LipM OS=Mycobacterium tuberculosis (strain ATCC 25618 / H37Rv) OX=83332 GN=lipM PE=1 SV=1
GENE_00271	207	2	198	null	sp|P80293|SODM_PROFR	1	199	null	69.8	751	3e-101	-100.523	95.2	99	Superoxide dismutase [Mn/Fe] OS=Propionibacterium freudenreichii subsp. shermanii OX=1752 GN=sodA PE=1 SV=1
GENE_00272	205	1	204	null	sp|P45103|Y1198_HAEIN	1	206	null	47.8	538	1e-68	-68	99.5	99.5	Uncharacterized protein HI_1198 OS=Haemophilus influenzae (strain ATCC 51907 / DSM 11121 / KW20 / Rd)OX=71421 GN=HI_1198 PE=3 SV=1
GENE_00274	469	10	469	null	sp|Q96S06|LMF1_HUMAN	50	550	null	36.2	749	5e-92	-91.301	98.1	88.4	Lipase maturation factor 1 OS=Homo sapiens OX=9606 GN=LMF1 PE=1 SV=1
GENE_00277	229	10	207	null	sp|Q45461|OPUBB_BACSU	7	205	null	36.2	334	2e-37	-36.699	86.5	91.7	Choline transport system permease protein OpuBB OS=Bacillus subtilis (strain 168) OX=224308 GN=opuBB PE=2 SV=2
GENE_00278	244	52	244	null	sp|Q45461|OPUBB_BACSU	21	213	null	30.4	236	9e-23	-22.0458	79.1	88.9	Choline transport system permease protein OpuBB OS=Bacillus subtilis (strain 168) OX=224308 GN=opuBB PE=2 SV=2
GENE_00279	332	27	313	null	sp|Q8ZPK4|OSMV_SALTY	21	302	null	47.4	712	1e-90	-90	86.4	73.8	Osmoprotectant import ATP-binding protein OsmV OS=Salmonella typhimurium (strain LT2 / SGSC1412 / ATCC 700720) OX=99287 GN=osmV PE=1 SV=1
GENE_00280	302	16	302	null	sp|Q8ZPK2|OSMX_SALTY	8	300	null	30.8	233	4e-21	-20.3979	95	97.7	Osmoprotectant-binding protein OsmX OS=Salmonella typhimurium (strain LT2 / SGSC1412 / ATCC 700720)OX=99287 GN=osmX PE=1 SV=1
GENE_00281	675	23	509	null	sp|Q9L9D7|COCE_RHOSM	7	530	null	27.4	342	2e-32	-31.699	72.1	91.3	Cocaine esterase OS=Rhodococcus sp. (strain MB1 Bresler) OX=104109 GN=cocE PE=1 SV=1
GENE_00282	298	17	297	null	sp|Q56743|VIUB_VIBVU	21	257	null	29.7	267	4e-26	-25.3979	94.3	87.5	Vulnibactin utilization protein ViuB OS=Vibrio vulnificus (strain CMCP6) OX=216895 GN=viuB PE=3 SV=2
GENE_00283	278	5	259	null	sp|Q81V82|FPUD_BACAN	3	257	null	54.5	758	6e-100	-99.2218	91.7	93.4	Petrobactin import ATP-binding protein FpuD OS=Bacillus anthracis OX=1392 GN=fpuD PE=1 SV=1
GENE_00284	357	80	347	null	sp|O31569|YFHA_BACSU	60	337	null	35.6	382	1e-41	-41	75.1	81	Probable siderophore transport system permease protein YfhA OS=Bacillus subtilis (strain 168) OX=224308 GN=yfhA PE=1 SV=1
GENE_00285	349	27	343	null	sp|O31568|YFIZ_BACSU	13	329	null	42	553	4e-67	-66.3979	90.8	95.2	Probable siderophore transport system permease protein YfiZ OS=Bacillus subtilis (strain 168) OX=224308 GN=yfiZ PE=1 SV=1
GENE_00286	350	10	306	null	sp|O34348|YFMC_BACSU	8	280	null	24.7	160	6e-11	-10.2218	84.9	86.7	Fe(3+)-citrate-binding protein YfmC OS=Bacillus subtilis (strain 168) OX=224308 GN=yfmC PE=2 SV=1
GENE_00287	254	3	253	null	sp|P50199|GNO_GLUOX	6	254	null	38.2	434	2e-51	-50.699	98.8	97.3	Gluconate 5-dehydrogenase OS=Gluconobacter oxydans (strain 621H) OX=290633 GN=gno PE=1 SV=1
GENE_00288	408	16	407	null	sp|O30513|BENK_ACIAD	26	457	null	30.5	480	4e-54	-53.3979	96.1	92.7	Benzoate transport protein OS=Acinetobacter baylyi (strain ATCC 33305 / BD413 / ADP1) OX=62977 GN=benK PE=3 SV=2
GENE_00289	523	1	523	null	sp|Q9HUR2|MDLC_PSEAE	1	528	null	55.9	1469	0	-	100	100	Benzoylformate decarboxylase OS=Pseudomonas aeruginosa (strain ATCC 15692 / DSM 22644 / CIP 104116 /JCM 14847 / LMG 12228 / 1C / PRS 101 / PAO1) OX=208964 GN=mdlC PE=3 SV=1
GENE_00290	220	4	220	null	sp|B2GG36|DEOC_KOCRD	2	218	null	69.3	714	5e-95	-94.301	98.6	99.5	Deoxyribose-phosphate aldolase OS=Kocuria rhizophila (strain ATCC 9341 / DSM 348 / NBRC 103217 / DC2201)OX=378753 GN=deoC PE=3 SV=1
GENE_00292	273	10	272	null	sp|O34893|YNGF_BACSU	3	260	null	34.5	345	4e-38	-37.3979	96.3	99.2	Putative enoyl-CoA hydratase/isomerase YngF OS=Bacillus subtilis (strain 168) OX=224308 GN=yngF PE=3 SV=1
GENE_00293	337	4	337	null	sp|Q870G1|LYS1_EMENI	5	368	null	41.8	640	7e-80	-79.1549	99.1	97.1	Saccharopine dehydrogenase [NAD(+), L-lysine-forming] OS=Emericella nidulans (strain FGSC A4 / ATCC 38163 / CBS 112.46 / NRRL 194 / M139) OX=227321 GN=lysA PE=3 SV=2
GENE_00294	537	2	534	null	sp|O31826|YNGI_BACSU	8	541	null	27.3	410	2e-42	-41.699	99.3	97.3	Putative acyl-CoA synthetase YngI OS=Bacillus subtilis (strain 168) OX=224308 GN=yngI PE=3 SV=1
GENE_00295	429	148	406	null	sp|Q47GC1|MHPC2_DECAR	14	284	null	25.5	167	1e-11	-11	60.4	91.6	2-hydroxy-6-oxononadienedioate/2-hydroxy-6-oxononatrienedioate hydrolase 2 OS=Dechloromonas aromatica(strain RCB) OX=159087 GN=mhpC2 PE=3 SV=2
GENE_00296	168	2	161	null	sp|Q0S7V2|KSTR2_RHOJR	36	196	null	25.9	144	2e-10	-9.69897	95.2	78.9	HTH-type transcriptional repressor KstR2 OS=Rhodococcus jostii (strain RHA1) OX=101510 GN=kstR2 PE=1 SV=1
GENE_00298	457	22	447	null	sp|P76350|SHIA_ECOLI	10	438	null	37	730	7e-91	-90.1549	93.2	97.9	Shikimate transporter OS=Escherichia coli (strain K12) OX=83333 GN=shiA PE=3 SV=1
GENE_00299	189	15	126	null	sp|P39897|MTRR_NEIGO	11	143	null	27.6	122	4e-07	-6.39794	59.3	63.3	HTH-type transcriptional regulator MtrR OS=Neisseria gonorrhoeae OX=485 GN=mtrR PE=1 SV=1
GENE_00300	700	8	679	null	sp|P32399|YHGE_BACSU	11	755	null	27.6	653	2e-73	-72.699	96	96.1	Uncharacterized protein YhgE OS=Bacillus subtilis (strain 168) OX=224308 GN=yhgE PE=4 SV=2
GENE_00304	350	1	348	null	sp|Q0W5A6|GLCDH_METAR	1	357	null	34.2	475	3e-55	-54.5229	99.4	99.4	Glucose 1-dehydrogenase OS=Methanocella arvoryzae (strain DSM 22066 / NBRC 105507 / MRE50) OX=351160 GN=gdh PE=3 SV=1
GENE_00305	237	12	202	null	sp|O34927|YCZE_BACSU	3	189	null	31.8	227	1e-21	-21	80.6	87	Uncharacterized membrane protein YczE OS=Bacillus subtilis (strain 168) OX=224308 GN=yczE PE=4 SV=2
GENE_00306	550	10	542	null	sp|Q6D3A9|GSIA_PECAS	15	571	null	42.7	1141	1e-148	-148	96.9	89.4	Glutathione import ATP-binding protein GsiA OS=Pectobacterium atrosepticum (strain SCRI 1043 / ATCC BAA-672) OX=218491 GN=gsiA PE=3 SV=2
GENE_00307	316	14	315	null	sp|P94312|DPPC_ALKPO	13	304	null	38.7	560	5e-69	-68.301	95.6	96.1	Dipeptide transport system permease protein DppC OS=Alkalihalobacillus pseudofirmus (strain ATCC BAA-2126/ JCM 17055 / OF4) OX=398511 GN=dppC PE=3 SV=1
GENE_00308	334	1	332	null	sp|P94311|DPPB_ALKPO	1	332	null	47.9	797	4e-104	-103.398	99.4	99.7	Dipeptide transport system permease protein DppB OS=Alkalihalobacillus pseudofirmus (strain ATCC BAA-2126/ JCM 17055 / OF4) OX=398511 GN=dppB PE=3 SV=1
GENE_00309	542	31	540	null	sp|P23847|DPPA_ECOLI	29	534	null	29.4	586	2e-67	-66.699	94.1	94.6	Periplasmic dipeptide transport protein OS=Escherichia coli (strain K12) OX=83333 GN=dppA PE=1 SV=1
GENE_00310	983	916	980	null	sp|O32197|LIAR_BACSU	140	207	null	50	162	4e-11	-10.3979	6.6	32.2	Transcriptional regulatory protein LiaR OS=Bacillus subtilis (strain 168) OX=224308 GN=liaR PE=2 SV=1
GENE_00311	257	1	251	null	sp|G5EGA6|DHRS4_CAEEL	1	255	null	37.7	400	2e-46	-45.699	97.7	98.1	Dehydrogenase/reductase SDR family member 4 OS=Caenorhabditis elegans OX=6239 GN=dhrs-4 PE=1 SV=1
GENE_00312	299	6	299	null	sp|P0DOV6|SGL_PSEPU	5	287	null	23.7	155	1e-10	-10	98.3	97.3	6-deoxy-6-sulfogluconolactonase OS=Pseudomonas putida OX=303 GN=PpSQ1_00410 PE=1 SV=1
GENE_00313	252	5	251	null	sp|G4V4T7|DPGD_AMYOR	6	263	null	33.6	295	9e-31	-30.0458	98	97.4	Enoyl-CoA-hydratase OS=Amycolatopsis orientalis OX=31958 GN=dpgD PE=1 SV=1
GENE_00314	264	1	255	null	sp|P64676|Y037_MYCBO	1	257	null	40.5	482	1e-58	-58	96.6	100	Uncharacterized protein Mb0037c OS=Mycobacterium bovis (strain ATCC BAA-935 / AF2122/97) OX=233413 GN=BQ2027_MB0037C PE=4 SV=1
GENE_00317	507	18	484	null	sp|P94392|PUTP_BACSU	1	466	null	28	323	5e-31	-30.301	92.1	98.5	High-affinity proline transporter PutP OS=Bacillus subtilis (strain 168) OX=224308 GN=putP PE=1 SV=3
GENE_00319	651	1	650	null	sp|P9WPQ3|BCCA_MYCTU	1	654	null	42.9	1185	2e-153	-152.699	99.8	100	Acetyl-/propionyl-coenzyme A carboxylase alpha chain OS=Mycobacterium tuberculosis (strain ATCC 25618/ H37Rv) OX=83332 GN=accA1 PE=1 SV=1
GENE_00320	530	4	530	null	sp|Q9V9A7|MCCB_DROME	30	578	null	45.6	1299	2e-173	-172.699	99.4	95	Probable methylcrotonoyl-CoA carboxylase beta chain, mitochondrial OS=Drosophila melanogaster OX=7227 GN=Mccc2 PE=2 SV=1
GENE_00321	209	19	182	null	sp|P96701|YDGC_BACSU	4	165	null	24.9	133	1e-08	-8	78.5	83.1	Uncharacterized HTH-type transcriptional regulator YdgC OS=Bacillus subtilis (strain 168) OX=224308 GN=ydgC PE=4 SV=1
GENE_00322	528	25	527	null	sp|O07610|LCFB_BACSU	7	510	null	30.6	650	4e-77	-76.3979	95.3	98.2	Long-chain-fatty-acid--CoA ligase OS=Bacillus subtilis (strain 168) OX=224308 GN=lcfB PE=2 SV=2
GENE_00323	119	23	109	null	sp|Q58721|Y1325_METJA	2	87	null	39.1	195	1e-19	-19	73.1	96.6	Uncharacterized HTH-type transcriptional regulator MJ1325 OS=Methanocaldococcus jannaschii (strain ATCC 43067 / DSM 2661 / JAL-1 / JCM 10045 / NBRC 100440) OX=243232 GN=MJ1325 PE=4 SV=1
GENE_00324	367	8	351	null	sp|Q8NQC8|ACR3_CORGL	3	346	null	65.4	1160	5e-158	-157.301	93.7	93	Arsenical-resistance protein Acr3 OS=Corynebacterium glutamicum (strain ATCC 13032 / DSM 20300 / BCRC 11384 / JCM 1318 / LMG 3730 / NCIMB 10025) OX=196627 GN=acr3 PE=1 SV=2
GENE_00325	145	3	138	null	sp|P0DKS5|ARSC1_CORGL	2	137	null	58.4	398	2e-49	-48.699	93.8	97.1	Arsenate-mycothiol transferase ArsC1 OS=Corynebacterium glutamicum (strain ATCC 13032 / DSM 20300 /BCRC 11384 / JCM 1318 / LMG 3730 / NCIMB 10025) OX=196627 GN=arsC1 PE=1 SV=1
GENE_00326	239	1	222	null	sp|Q6N3Y0|ARSM_RHOPA	5	232	null	57	621	1e-79	-79	92.9	80.6	Arsenite methyltransferase OS=Rhodopseudomonas palustris (strain ATCC BAA-98 / CGA009) OX=258594 GN=arsM PE=1 SV=1
GENE_00327	463	1	463	null	sp|Q9RR70|FUMC_DEIRA	1	464	null	80	1942	0	-	100	100	Fumarate hydratase class II OS=Deinococcus radiodurans (strain ATCC 13939 / DSM 20539 / JCM 16871 /LMG 4051 / NBRC 15346 / NCIMB 9279 / R1 / VKM B-1422) OX=243230 GN=fumC PE=3 SV=1
GENE_00328	381	1	375	null	sp|P34275|IVD_CAEEL	23	398	null	42	781	6e-100	-99.2218	98.4	92.2	Probable acyl-CoA dehydrogenase 6 OS=Caenorhabditis elegans OX=6239 GN=acdh-6 PE=3 SV=2
GENE_00329	335	42	301	null	sp|Q8XBI9|YFEX_ECO57	43	296	null	36.9	370	1e-40	-40	77.6	84.9	Dye-decolorizing peroxidase YfeX OS=Escherichia coli O157:H7 OX=83334 GN=yfeX PE=1 SV=2
GENE_00330	524	8	516	null	sp|P9WQ37|FAC13_MYCTU	6	498	null	38.5	829	7e-104	-103.155	97.1	98	Long-chain-fatty-acid--CoA ligase FadD13 OS=Mycobacterium tuberculosis (strain ATCC 25618 / H37Rv)OX=83332 GN=fadD13 PE=1 SV=1
GENE_00331	514	10	512	null	sp|O07610|LCFB_BACSU	7	509	null	33.2	691	2e-83	-82.699	97.9	98.1	Long-chain-fatty-acid--CoA ligase OS=Bacillus subtilis (strain 168) OX=224308 GN=lcfB PE=2 SV=2
GENE_00332	379	5	371	null	sp|Q7TNE1|SUCHY_MOUSE	38	413	null	30.1	437	1e-48	-48	96.8	86.2	Succinate--hydroxymethylglutarate CoA-transferase OS=Mus musculus OX=10090 GN=Sugct PE=1 SV=2
GENE_00334	253	12	253	null	sp|O86034|BDHA_RHIME	3	258	null	46.9	535	9e-67	-66.0458	95.7	99.2	D-beta-hydroxybutyrate dehydrogenase OS=Rhizobium meliloti (strain 1021) OX=266834 GN=bdhA PE=1 SV=1
GENE_00336	137	18	112	null	sp|P14205|COMA2_BACSU	7	101	null	33.7	128	6e-09	-8.22185	69.3	75.4	Putative esterase ComA2 OS=Bacillus subtilis (strain 168) OX=224308 GN=yuxO PE=3 SV=2
GENE_00337	513	31	503	null	sp|A8ALR6|CAIC_CITK8	28	517	null	34.3	720	1e-87	-87	92.2	94.8	Crotonobetaine/carnitine--CoA ligase OS=Citrobacter koseri (strain ATCC BAA-895 / CDC 4225-83 / SGSC4696)OX=290338 GN=caiC PE=3 SV=1
GENE_00338	265	1	103	null	sp|P07642|ARAC_DICCH	181	283	null	38.8	168	2e-12	-11.699	38.9	33.2	Arabinose operon regulatory protein OS=Dickeya chrysanthemi OX=556 GN=araC PE=3 SV=1
GENE_00339	642	76	636	null	sp|Q8C1A5|THOP1_MOUSE	90	671	null	33.4	846	1e-102	-102	87.4	84.7	Thimet oligopeptidase OS=Mus musculus OX=10090 GN=Thop1 PE=1 SV=1
GENE_00340	546	62	544	null	sp|P9WQ37|FAC13_MYCTU	30	502	null	37.6	732	4e-89	-88.3979	88.5	94	Long-chain-fatty-acid--CoA ligase FadD13 OS=Mycobacterium tuberculosis (strain ATCC 25618 / H37Rv)OX=83332 GN=fadD13 PE=1 SV=1
GENE_00341	534	30	503	null	sp|P9WM57|Y1128_MYCTU	14	412	null	26.1	238	6e-20	-19.2218	88.8	88.5	Uncharacterized protein Rv1128c OS=Mycobacterium tuberculosis (strain ATCC 25618 / H37Rv) OX=83332 GN=Rv1128c PE=3 SV=1
GENE_00342	398	30	378	null	sp|Q66E15|MTNK_YERPS	29	380	null	37.6	609	6e-74	-73.2218	87.7	86.5	Methylthioribose kinase OS=Yersinia pseudotuberculosis serotype I (strain IP32953) OX=273123 GN=mtnK PE=3 SV=1
GENE_00343	365	21	336	null	sp|P36948|RBSC_BACSU	21	321	null	33.9	365	3e-39	-38.5229	86.6	93.5	Ribose import permease protein RbsC OS=Bacillus subtilis (strain 168) OX=224308 GN=rbsC PE=3 SV=2
GENE_00344	521	5	495	null	sp|Q65E55|RBSA_BACLD	3	486	null	35	788	5e-98	-97.301	94.2	98.2	Ribose import ATP-binding protein RbsA OS=Bacillus licheniformis (strain ATCC 14580 / DSM 13 / JCM 2505/ NBRC 12200 / NCIMB 9375 / NRRL NRS-1264 / Gibson 46) OX=279010 GN=rbsA PE=3 SV=1
GENE_00345	366	84	280	null	sp|P45047|XYLF_HAEIN	52	252	null	25.7	115	3e-05	-4.52288	53.8	60.5	D-xylose-binding periplasmic protein OS=Haemophilus influenzae (strain ATCC 51907 / DSM 11121 / KW20/ Rd) OX=71421 GN=xylF PE=3 SV=1
GENE_00346	370	2	350	null	sp|A8F7V1|MTNA2_PSELT	4	344	null	43.1	687	7e-87	-86.1549	94.3	98.8	Methylthioribose-1-phosphate isomerase 2 OS=Pseudothermotoga lettingae (strain ATCC BAA-301 / DSM 14385/ NBRC 107922 / TMO) OX=416591 GN=mtnA2 PE=3 SV=1
GENE_00347	256	18	255	null	sp|O31761|YMFC_BACSU	3	239	null	27.6	259	1e-25	-25	93	98.3	Uncharacterized HTH-type transcriptional regulator YmfC OS=Bacillus subtilis (strain 168) OX=224308 GN=ymfC PE=4 SV=1
GENE_00348	127	4	79	null	sp|Q49UZ7|Y2268_STAS1	5	80	null	46.1	204	6e-21	-20.2218	59.8	92.7	UPF0213 protein SSP2268 OS=Staphylococcus saprophyticus subsp. saprophyticus (strain ATCC 15305 / DSM 20229 / NCIMB 8711 / NCTC 7292 / S-41) OX=342451 GN=SSP2268 PE=3 SV=1
GENE_00349	413	3	412	null	sp|Q04513|ILVA_CORGL	21	435	null	52.9	1029	2e-136	-135.699	99.3	95.2	L-threonine dehydratase biosynthetic IlvA OS=Corynebacterium glutamicum (strain ATCC 13032 / DSM 20300/ BCRC 11384 / JCM 1318 / LMG 3730 / NCIMB 10025) OX=196627 GN=ilvA PE=3 SV=2
GENE_00353	109	1	109	null	sp|P9WNE7|FER_MYCTU	1	109	null	61.5	371	3e-46	-45.5229	100	95.6	Ferredoxin OS=Mycobacterium tuberculosis (strain ATCC 25618 / H37Rv) OX=83332 GN=fdxA PE=1 SV=1
GENE_00354	338	3	323	null	sp|A4X398|FENR_SALTO	2	320	null	61.4	967	6e-130	-129.222	95	99.1	Ferredoxin--NADP reductase OS=Salinispora tropica (strain ATCC BAA-916 / DSM 44818 / CNB-440) OX=369723 GN=Strop_0871 PE=3 SV=1
GENE_00355	527	3	504	null	sp|Q8GQN9|BCLA_THAAR	22	525	null	45.4	1072	6e-140	-139.222	95.3	95.6	Benzoate--CoA ligase OS=Thauera aromatica OX=59405 GN=bclA PE=1 SV=1
GENE_00356	574	24	574	null	sp|Q84HH6|BOXC_AROEV	13	555	null	55.2	1579	0	-	96	97.8	Benzoyl-CoA-dihydrodiol lyase OS=Aromatoleum evansii OX=59406 GN=boxC PE=1 SV=1
GENE_00357	291	1	261	null	sp|P76086|PAAX_ECOLI	1	260	null	29.3	239	5e-22	-21.301	89.7	82.3	Transcriptional repressor PaaX OS=Escherichia coli (strain K12) OX=83333 GN=paaX PE=1 SV=1
GENE_00358	246	10	89	null	sp|P44617|Y293_HAEIN	1	91	null	28.6	115	2e-06	-5.69897	32.5	71.1	Probable heavy metal-dependent transcriptional regulator HI_0293 OS=Haemophilus influenzae (strain ATCC 51907 / DSM 11121 / KW20 / Rd) OX=71421 GN=HI_0293 PE=3 SV=1
GENE_00361	498	26	492	null	sp|Q9AIX7|BOXB_AROEV	2	472	null	60.5	1510	0	-	93.8	99.6	Benzoyl-CoA oxygenase component B OS=Aromatoleum evansii OX=59406 GN=boxB PE=1 SV=1
GENE_00362	146	4	143	null	sp|P9WN87|FURA_MYCTU	6	145	null	61.4	468	8e-60	-59.0969	95.9	95.2	Transcriptional regulator FurA OS=Mycobacterium tuberculosis (strain ATCC 25618 / H37Rv) OX=83332 GN=furA PE=1 SV=1
GENE_00363	760	15	755	null	sp|Q2JBP8|KATG_FRACC	1	743	null	73	2849	0	-	97.5	99.9	Catalase-peroxidase OS=Frankia casuarinae (strain DSM 45818 / CECT 9043 / CcI3) OX=106370 GN=katG PE=3 SV=1
GENE_00364	146	3	140	null	sp|A0QZA1|Y3950_MYCS2	156	292	null	36.4	188	2e-16	-15.699	94.5	46.6	Universal stress protein MSMEG_3950/MSMEI_3859 OS=Mycolicibacterium smegmatis (strain ATCC 700084 /mc(2)155) OX=246196 GN=MSMEG_3950 PE=1 SV=1
GENE_00365	242	1	241	null	sp|P0A4T9|TIPA_STRLI	1	251	null	37.4	313	9e-34	-33.0458	99.6	99.2	HTH-type transcriptional activator TipA OS=Streptomyces lividans OX=1916 GN=tipA PE=1 SV=1
GENE_00367	219	3	218	null	sp|Q04304|YMY0_YEAST	5	225	null	31.7	258	3e-26	-25.5229	98.6	97.4	UPF0659 protein YMR090W OS=Saccharomyces cerevisiae (strain ATCC 204508 / S288c) OX=559292 GN=YMR090W PE=1 SV=1
GENE_00368	166	10	158	null	sp|P53433|PTPA_STRCO	4	157	null	40	234	6e-24	-23.2218	89.8	93.9	Low molecular weight protein-tyrosine-phosphatase OS=Streptomyces coelicolor (strain ATCC BAA-471 /A3(2) / M145) OX=100226 GN=ptpA PE=3 SV=1
GENE_00372	143	9	141	null	sp|P64876|FQR84_MYCBO	10	142	null	45.1	291	5e-33	-32.301	93	89.9	Putative F420H(2)-dependent quinone reductase Mb1584 OS=Mycobacterium bovis (strain ATCC BAA-935 /AF2122/97) OX=233413 GN=BQ2027_MB1584 PE=3 SV=1
GENE_00374	376	1	375	null	sp|P9WQC7|ADHB_MYCTU	1	374	null	53.9	1084	2e-146	-145.699	99.7	99.7	Alcohol dehydrogenase B OS=Mycobacterium tuberculosis (strain ATCC 25618 / H37Rv) OX=83332 GN=adhB PE=1 SV=1
GENE_00375	323	1	322	null	sp|P9WHN9|PHP_MYCTU	1	319	null	48.9	828	4e-109	-108.398	99.7	97.9	Phosphotriesterase homology protein OS=Mycobacterium tuberculosis (strain ATCC 25618 / H37Rv) OX=83332 GN=php PE=1 SV=1
GENE_00376	203	1	203	null	sp|O32197|LIAR_BACSU	1	211	null	40.4	369	4e-43	-42.3979	100	100	Transcriptional regulatory protein LiaR OS=Bacillus subtilis (strain 168) OX=224308 GN=liaR PE=2 SV=1
GENE_00377	400	199	385	null	sp|P54663|DEGS_BREBE	185	373	null	31.8	239	8e-21	-20.0969	46.8	49	Signal transduction histidine-protein kinase/phosphatase DegS OS=Brevibacillus brevis OX=1393 GN=degS PE=3 SV=1
GENE_00378	722	15	710	null	sp|Q53902|MMPLA_STRCO	18	685	null	42.6	1157	2e-147	-146.699	96.4	94	Putative membrane protein ActII-3 OS=Streptomyces coelicolor (strain ATCC BAA-471 / A3(2) / M145) OX=100226 GN=actII-3 PE=3 SV=1
GENE_00380	115	7	110	null	sp|P9WMH9|Y474_MYCTU	19	128	null	43.6	212	1e-21	-21	90.4	78.6	Uncharacterized HTH-type transcriptional regulator Rv0474 OS=Mycobacterium tuberculosis (strain ATCC 25618 / H37Rv) OX=83332 GN=Rv0474 PE=1 SV=1
GENE_00381	603	62	596	null	sp|P52070|PHAC_METEX	67	601	null	38	1008	3e-128	-127.523	88.7	88.4	Poly(3-hydroxyalkanoate) polymerase OS=Methylorubrum extorquens OX=408 GN=phaC PE=3 SV=1
GENE_00383	546	5	541	null	sp|P38569|PGM_KOMXY	6	542	null	62	1780	0	-	98.4	96.8	Phosphoglucomutase OS=Komagataeibacter xylinus OX=28448 GN=celB PE=3 SV=1
GENE_00384	546	37	544	null	sp|O05318|MEPRM_MYCTU	39	546	null	35.9	642	2e-75	-74.699	93	92.7	Multidrug efflux system permease protein Rv1217c OS=Mycobacterium tuberculosis (strain ATCC 25618 /H37Rv) OX=83332 GN=Rv1217c PE=1 SV=1
GENE_00385	300	1	295	null	sp|O86311|MEATP_MYCTU	1	296	null	57.1	911	2e-122	-121.699	98.3	95.2	Multidrug efflux system ATP-binding protein Rv1218c OS=Mycobacterium tuberculosis (strain ATCC 25618/ H37Rv) OX=83332 GN=Rv1218c PE=1 SV=1
GENE_00388	187	2	179	null	sp|P37508|YYAP_BACSU	8	184	null	29.2	145	2e-10	-9.69897	95.2	94.1	Uncharacterized protein YyaP OS=Bacillus subtilis (strain 168) OX=224308 GN=yyaP PE=1 SV=1
GENE_00390	251	11	248	null	sp|P65050|Y2919_MYCBO	10	264	null	31	230	3e-21	-20.5229	94.8	90.1	Uncharacterized protein Mb2919c OS=Mycobacterium bovis (strain ATCC BAA-935 / AF2122/97) OX=233413 GN=BQ2027_MB2919C PE=4 SV=1
GENE_00391	773	7	755	null	sp|P19913|DCML_HYDPS	21	802	null	36	1117	8e-140	-139.097	96.9	97.4	Carbon monoxide dehydrogenase large chain OS=Hydrogenophaga pseudoflava OX=47421 GN=cutL PE=1 SV=2
GENE_00392	436	33	428	null	sp|P38942|CAT2_CLOK5	26	421	null	39.5	727	1e-90	-90	90.8	92.3	4-hydroxybutyrate coenzyme A transferase OS=Clostridium kluyveri (strain ATCC 8527 / DSM 555 / NCIMB 10680) OX=431943 GN=cat2 PE=3 SV=3
GENE_00393	322	2	312	null	sp|Q9ZLB9|ASPG_HELPJ	4	316	null	34.6	386	1e-42	-42	96.6	94.3	Probable L-asparaginase OS=Helicobacter pylori (strain J99 / ATCC 700824) OX=85963 GN=ansA PE=1 SV=1
GENE_00394	422	58	359	null	sp|A0L190|MDTL_SHESA	31	333	null	23	136	1e-07	-7	71.6	76.5	Multidrug resistance protein MdtL OS=Shewanella sp. (strain ANA-3) OX=94122 GN=mdtL PE=3 SV=1
GENE_00395	105	7	103	null	sp|P67120|Y1933_MYCBO	3	98	null	50	196	7e-20	-19.1549	92.4	94.1	UPF0045 protein Mb1933 OS=Mycobacterium bovis (strain ATCC BAA-935 / AF2122/97) OX=233413 GN=BQ2027_MB1933 PE=3 SV=1
GENE_00397	472	51	295	null	sp|Q9L7Q2|ZMPB_STRPN	250	475	null	26.5	129	2e-06	-5.69897	51.9	11.9	Zinc metalloprotease ZmpB OS=Streptococcus pneumoniae serotype 4 (strain ATCC BAA-334 / TIGR4) OX=170187 GN=zmpB PE=3 SV=2
GENE_00398	297	9	293	null	sp|P0AA67|RHTA_ECOLI	12	295	null	38.3	445	4e-52	-51.3979	96	96.3	Threonine/homoserine exporter RhtA OS=Escherichia coli (strain K12) OX=83333 GN=rhtA PE=1 SV=1
GENE_00399	469	11	460	null	sp|P94364|CYDA_BACSU	4	462	null	28.8	605	1e-71	-71	95.9	98.1	Cytochrome bd ubiquinol oxidase subunit 1 OS=Bacillus subtilis (strain 168) OX=224308 GN=cydA PE=3 SV=1
GENE_00400	350	2	322	null	sp|P94365|CYDB_BACSU	4	334	null	24.2	233	2e-20	-19.699	91.7	97.9	Cytochrome bd ubiquinol oxidase subunit 2 OS=Bacillus subtilis (strain 168) OX=224308 GN=cydB PE=3 SV=1
GENE_00402	561	10	555	null	sp|Q52402|AARD_PROST	2	562	null	31.3	564	1e-63	-63	97.3	95.4	Transport ATP-binding protein AarD OS=Providencia stuartii OX=588 GN=aarD PE=3 SV=1
GENE_00403	519	9	497	null	sp|P23886|CYDC_ECOLI	4	531	null	30.7	442	1e-46	-46	94.2	92.1	ATP-binding/permease protein CydC OS=Escherichia coli (strain K12) OX=83333 GN=cydC PE=3 SV=2
GENE_00405	618	1	608	null	sp|A8M2V8|PCKG_SALAI	1	609	null	72.2	2427	0	-	98.4	99.5	Phosphoenolpyruvate carboxykinase [GTP] OS=Salinispora arenicola (strain CNS-205) OX=391037 GN=pckG PE=3 SV=1
GENE_00407	474	1	465	null	sp|P15729|GLCP_SYNY3	1	468	null	56.4	1271	1e-171	-171	98.1	100	Glucose transport protein OS=Synechocystis sp. (strain PCC 6803 / Kazusa) OX=1111708 GN=gtr PE=3 SV=2
GENE_00408	907	44	504	null	sp|P9WJ99|INIA_MYCTU	54	518	null	28.5	205	4e-15	-14.3979	50.8	72.7	Isoniazid-induced protein IniA OS=Mycobacterium tuberculosis (strain ATCC 25618 / H37Rv) OX=83332 GN=iniA PE=1 SV=1
GENE_00409	197	121	192	null	sp|Q6MB27|GRPE_PARUW	126	195	null	41.7	110	2e-05	-4.69897	36.5	33.2	Protein GrpE OS=Protochlamydia amoebophila (strain UWE25) OX=264201 GN=grpE PE=3 SV=1
GENE_00410	507	29	451	null	sp|P9WJ95|INIC_MYCTU	32	442	null	31.6	382	4e-39	-38.3979	83.4	83.4	Isoniazid-induced protein IniC OS=Mycobacterium tuberculosis (strain ATCC 25618 / H37Rv) OX=83332 GN=iniC PE=1 SV=1
GENE_00411	595	2	350	null	sp|Q12WE6|DNAK_METBU	3	349	null	29.6	339	4e-32	-31.3979	58.7	56	Chaperone protein DnaK OS=Methanococcoides burtonii (strain DSM 6242 / NBRC 107633 / OCM 468 / ACE-M)OX=259564 GN=dnaK PE=3 SV=1
GENE_00413	397	17	264	null	sp|O33683|Y4337_RHIME	27	272	null	27.1	175	2e-12	-11.699	62.5	60.1	Uncharacterized protein RA0937 OS=Rhizobium meliloti (strain 1021) OX=266834 GN=RA0937 PE=4 SV=2
GENE_00414	122	6	96	null	sp|O53478|HTHAR_MYCTU	9	99	null	41.8	130	1e-09	-9	74.6	85	HTH-type transcriptional regulator Rv2034 OS=Mycobacterium tuberculosis (strain ATCC 25618 / H37Rv)OX=83332 GN=Rv2034 PE=1 SV=3
GENE_00416	614	8	571	null	sp|Q89KV2|GLSA2_BRADU	29	589	null	37.7	882	4e-109	-108.398	91.9	89.9	Glutaminase 2 OS=Bradyrhizobium diazoefficiens (strain JCM 10833 / BCRC 13528 / IAM 13628 / NBRC 14792/ USDA 110) OX=224911 GN=glsA2 PE=3 SV=1
GENE_00417	584	3	580	null	sp|Q8KN28|TFDB_DELAC	6	584	null	49.9	1479	0	-	99	98.8	2,4-dichlorophenol 6-monooxygenase OS=Delftia acidovorans OX=80866 GN=tfdB PE=1 SV=3
GENE_00418	242	14	241	null	sp|A4IFA7|CBR4_BOVIN	7	235	null	28.5	193	2e-16	-15.699	94.2	96.6	Carbonyl reductase family member 4 OS=Bos taurus OX=9913 GN=CBR4 PE=2 SV=1
GENE_00419	232	4	217	null	sp|P37335|BPHR_PARXL	23	238	null	34.7	307	5e-33	-32.301	92.2	88.2	Uncharacterized HTH-type transcriptional regulator BphR OS=Paraburkholderia xenovorans (strain LB400)OX=266265 GN=bphR PE=4 SV=1
GENE_00420	498	7	410	null	sp|P39886|TCMA_STRGA	36	437	null	29.8	312	2e-29	-28.699	81.1	74.7	Tetracenomycin C resistance and export protein OS=Streptomyces glaucescens OX=1907 GN=tcmA PE=3 SV=1
GENE_00421	391	3	384	null	sp|P77434|ALAC_ECOLI	10	391	null	51.3	1086	7e-146	-145.155	97.7	92.7	Glutamate-pyruvate aminotransferase AlaC OS=Escherichia coli (strain K12) OX=83333 GN=alaC PE=1 SV=1
GENE_00422	367	4	196	null	sp|P9WGV5|TAER_MYCTU	10	208	null	33.7	223	9e-19	-18.0458	52.6	47.6	Trans-acting enoyl reductase OS=Mycobacterium tuberculosis (strain ATCC 25618 / H37Rv) OX=83332 GN=Rv2953 PE=1 SV=1
GENE_00425	647	2	482	null	sp|O53900|Y987_MYCTU	10	499	null	26.8	207	1e-15	-15	74.3	57.3	Uncharacterized ABC transporter permease protein Rv0987 OS=Mycobacterium tuberculosis (strain ATCC 25618/ H37Rv) OX=83332 GN=Rv0987 PE=1 SV=2
GENE_00426	250	14	232	null	sp|Q58206|Y796_METJA	2	226	null	43.6	526	7e-66	-65.1549	87.6	95.7	Uncharacterized ABC transporter ATP-binding protein MJ0796 OS=Methanocaldococcus jannaschii (strain ATCC 43067 / DSM 2661 / JAL-1 / JCM 10045 / NBRC 100440) OX=243232 GN=MJ0796 PE=1 SV=1
GENE_00427	216	2	216	null	sp|P55184|YXJL_BACSU	5	217	null	41.9	427	1e-51	-51	99.5	97.7	Uncharacterized transcriptional regulatory protein YxjL OS=Bacillus subtilis (strain 168) OX=224308 GN=yxjL PE=3 SV=2
GENE_00428	409	81	400	null	sp|P94438|LNRJ_BACSU	74	383	null	26.1	223	1e-18	-18	78.2	77.5	Sensor histidine kinase LnrJ OS=Bacillus subtilis (strain 168) OX=224308 GN=lnrJ PE=1 SV=1
GENE_00429	855	38	805	null	sp|Q8EU05|CLPB_OCEIH	6	801	null	49.9	2054	0	-	89.8	98.4	Chaperone protein ClpB OS=Oceanobacillus iheyensis (strain DSM 14371 / CIP 107618 / JCM 11309 / KCTC 3954 / HTE831) OX=221109 GN=clpB PE=3 SV=1
GENE_00430	220	4	220	null	sp|P55184|YXJL_BACSU	5	217	null	39.2	394	1e-46	-46	98.6	97.7	Uncharacterized transcriptional regulatory protein YxjL OS=Bacillus subtilis (strain 168) OX=224308 GN=yxjL PE=3 SV=2
GENE_00431	387	164	374	null	sp|Q795K2|YVFT_BACSU	157	357	null	27.4	221	1e-18	-18	54.5	54.2	Sensor histidine kinase YvfT OS=Bacillus subtilis (strain 168) OX=224308 GN=yvfT PE=3 SV=2
GENE_00432	370	1	199	null	sp|P94364|CYDA_BACSU	1	204	null	29.9	252	2e-22	-21.699	53.8	43.6	Cytochrome bd ubiquinol oxidase subunit 1 OS=Bacillus subtilis (strain 168) OX=224308 GN=cydA PE=3 SV=1
GENE_00435	213	11	106	null	sp|Q8NQ97|ACNR_CORGL	6	108	null	35.9	145	3e-10	-9.52288	45.1	54.8	HTH-type transcriptional repressor AcnR OS=Corynebacterium glutamicum (strain ATCC 13032 / DSM 20300/ BCRC 11384 / JCM 1318 / LMG 3730 / NCIMB 10025) OX=196627 GN=acnR PE=1 SV=1
GENE_00436	442	6	407	null	sp|P9WG88|EMRB_MYCTO	47	451	null	32.5	409	4e-43	-42.3979	91	75	Multidrug resistance protein B homolog OS=Mycobacterium tuberculosis (strain CDC 1551 / Oshkosh) OX=83331 GN=emrB PE=3 SV=1
GENE_00437	196	35	193	null	sp|P11742|OGT_BACSU	4	158	null	38.1	263	7e-28	-27.1549	81.1	93.9	Methylated-DNA--protein-cysteine methyltransferase, constitutive OS=Bacillus subtilis (strain 168) OX=224308 GN=ogt PE=1 SV=1
GENE_00438	159	18	131	null	sp|P9WGH9|SIGH_MYCTU	45	173	null	34.3	158	2e-12	-11.699	71.7	59.7	ECF RNA polymerase sigma factor SigH OS=Mycobacterium tuberculosis (strain ATCC 25618 / H37Rv) OX=83332 GN=sigH PE=1 SV=1
GENE_00440	290	1	280	null	sp|P19914|DCMM_HYDPS	1	282	null	40.1	528	7e-65	-64.1549	96.6	98.3	Carbon monoxide dehydrogenase medium chain OS=Hydrogenophaga pseudoflava OX=47421 GN=cutM PE=1 SV=2
GENE_00441	811	19	791	null	sp|P19913|DCML_HYDPS	25	800	null	36.7	1293	2e-165	-164.699	95.3	96.6	Carbon monoxide dehydrogenase large chain OS=Hydrogenophaga pseudoflava OX=47421 GN=cutL PE=1 SV=2
GENE_00442	160	3	150	null	sp|Q4J6M5|CUTC_SULAC	11	158	null	60.1	494	2e-63	-62.699	92.5	90.8	Glyceraldehyde dehydrogenase small chain OS=Sulfolobus acidocaldarius (strain ATCC 33909 / DSM 639 /JCM 8929 / NBRC 15157 / NCIMB 11770) OX=330779 GN=cutC PE=1 SV=1
GENE_00443	305	21	228	null	sp|E8NCH3|FGD_MICTS	19	231	null	30.4	167	5e-12	-11.301	68.2	63.4	F420-dependent glucose-6-phosphate dehydrogenase OS=Microbacterium testaceum (strain StLB037) OX=979556 GN=fgd PE=3 SV=1
GENE_00444	382	1	378	null	sp|Q9HXE3|DAUA_PSEAE	1	373	null	39.6	672	5e-84	-83.301	99	99.5	FAD-dependent catabolic D-arginine dehydrogenase DauA OS=Pseudomonas aeruginosa (strain ATCC 15692 /DSM 22644 / CIP 104116 / JCM 14847 / LMG 12228 / 1C / PRS 101/ PAO1) OX=208964 GN=dauA PE=1 SV=1
GENE_00446	290	4	290	null	sp|P9WK85|LIPR_MYCTU	1	293	null	33	335	7e-36	-35.1549	99	95.1	Putative acetyl-hydrolase LipR OS=Mycobacterium tuberculosis (strain ATCC 25618 / H37Rv) OX=83332 GN=lipR PE=1 SV=1
GENE_00447	301	11	274	null	sp|P9WGP9|SADH_MYCTU	1	265	null	57.7	770	2e-101	-100.699	87.7	96	Putative oxidoreductase SadH OS=Mycobacterium tuberculosis (strain ATCC 25618 / H37Rv) OX=83332 GN=sadH PE=2 SV=1
GENE_00448	200	34	193	null	sp|P9WMD9|Y472_MYCTU	45	208	null	30.1	145	4e-10	-9.39794	80	70.1	Uncharacterized HTH-type transcriptional regulator Rv0472c OS=Mycobacterium tuberculosis (strain ATCC 25618 / H37Rv) OX=83332 GN=Rv0472c PE=1 SV=1
GENE_00449	275	16	258	null	sp|P39610|PDXK_BACSU	6	248	null	49	556	2e-69	-68.699	88.4	89.7	Pyridoxine kinase OS=Bacillus subtilis (strain 168) OX=224308 GN=pdxK PE=1 SV=1
GENE_00450	341	3	299	null	sp|P46125|YEDI_ECOLI	6	291	null	38.6	465	2e-54	-53.699	87.1	93.8	Inner membrane protein YedI OS=Escherichia coli (strain K12) OX=83333 GN=yedI PE=1 SV=2
GENE_00451	563	26	560	null	sp|Q9L9D7|COCE_RHOSM	2	574	null	30.2	559	6e-63	-62.2218	95	99.8	Cocaine esterase OS=Rhodococcus sp. (strain MB1 Bresler) OX=104109 GN=cocE PE=1 SV=1
GENE_00452	281	90	279	null	sp|B1VN94|BPRA_STRGG	91	279	null	31.9	197	2e-16	-15.699	67.6	67	(4-alkanoyl-5-oxo-2,5-dihydrofuran-3-yl)methyl phosphate reductase OS=Streptomyces griseus subsp. griseus(strain JCM 4626 / NBRC 13350) OX=455632 GN=bprA PE=1 SV=1
GENE_00453	374	1	350	null	sp|O32147|XDHA_BACSU	4	321	null	27.6	257	1e-23	-23	93.6	96.4	Probable xanthine dehydrogenase subunit A OS=Bacillus subtilis (strain 168) OX=224308 GN=pucA PE=2 SV=1
GENE_00457	338	8	298	null	sp|P75822|YBJT_ECOLI	4	291	null	33.9	447	4e-50	-49.3979	86.1	60.5	Putative NAD(P)-binding protein YbjT OS=Escherichia coli (strain K12) OX=83333 GN=ybjT PE=3 SV=2
GENE_00459	316	15	315	null	sp|F7V5D5|CAS1_CLOSS	1	300	null	51.2	793	3e-104	-103.523	95.3	99.7	CRISPR-associated endonuclease Cas1 OS=Clostridium sp. (strain SY8519) OX=1042156 GN=cas1 PE=3 SV=2
GENE_00460	227	1	225	null	sp|Q53WG9|CAS6_THET8	1	210	null	27.4	169	3e-13	-12.5229	99.1	99.5	CRISPR-associated endoribonuclease Cse3 OS=Thermus thermophilus (strain HB8 / ATCC 27634 / DSM 579)OX=300852 GN=cse3 PE=1 SV=1
GENE_00462	373	1	329	null	sp|Q46899|CASC_ECOLI	1	324	null	34.3	394	6e-43	-42.2218	88.2	89.3	CRISPR system Cascade subunit CasC OS=Escherichia coli (strain K12) OX=83333 GN=casC PE=1 SV=1
GENE_00464	552	3	439	null	sp|Q53VY1|CSE1_THET8	5	398	null	27.8	279	5e-25	-24.301	79.2	78.5	CRISPR-associated protein CasA/Cse1 OS=Thermus thermophilus (strain HB8 / ATCC 27634 / DSM 579) OX=300852 GN=cse1 PE=1 SV=1
GENE_00465	935	18	927	null	sp|F2XG53|CAS3_STRTR	8	915	null	31.4	1083	1e-131	-131	97.3	98.1	CRISPR-associated nuclease/helicase Cas3 OS=Streptococcus thermophilus OX=1308 GN=cas3 PE=1 SV=1
GENE_00466	455	4	344	null	sp|Q99132|PRT1_PECCC	9	340	null	49	874	9e-114	-113.046	74.9	95.7	Extracellular metalloprotease OS=Pectobacterium carotovorum subsp. carotovorum OX=555 GN=prt1 PE=3 SV=1
GENE_00469	381	1	379	null	sp|O34421|ACDC_BACSU	1	378	null	51.6	926	3e-122	-121.523	99.5	99.5	Probable acyl-CoA dehydrogenase YngJ OS=Bacillus subtilis (strain 168) OX=224308 GN=yngJ PE=3 SV=1
GENE_00470	697	1	696	null	sp|P9WPQ3|BCCA_MYCTU	1	654	null	54.6	1711	0	-	99.9	100	Acetyl-/propionyl-coenzyme A carboxylase alpha chain OS=Mycobacterium tuberculosis (strain ATCC 25618/ H37Rv) OX=83332 GN=accA1 PE=1 SV=1
GENE_00471	534	3	534	null	sp|Q3ULD5|MCCB_MOUSE	30	563	null	64.6	1846	0	-	99.6	94.8	Methylcrotonoyl-CoA carboxylase beta chain, mitochondrial OS=Mus musculus OX=10090 GN=Mccc2 PE=1 SV=1
GENE_00472	193	1	76	null	sp|P95251|MCE3R_MYCTU	1	82	null	41.5	150	2e-10	-9.69897	39.4	20.2	Transcriptional repressor Mce3R OS=Mycobacterium tuberculosis (strain ATCC 25618 / H37Rv) OX=83332 GN=mce3R PE=1 SV=2
GENE_00473	389	92	312	null	sp|O34437|YFKH_BACSU	46	262	null	27.4	191	5e-15	-14.301	56.8	78.9	Putative ribonuclease-like protein YfkH OS=Bacillus subtilis (strain 168) OX=224308 GN=yfkH PE=4 SV=1
GENE_00474	219	47	217	null	sp|P05050|ALKB_ECOLI	44	213	null	39.9	229	5e-22	-21.301	78.1	78.7	Alpha-ketoglutarate-dependent dioxygenase AlkB OS=Escherichia coli (strain K12) OX=83333 GN=alkB PE=1 SV=1
GENE_00476	495	41	302	null	sp|Q93MW7|LIP_STRRM	24	255	null	30	179	2e-13	-12.699	52.9	86.6	Lipase OS=Streptomyces rimosus OX=1927 PE=1 SV=1
GENE_00477	249	5	218	null	sp|P52046|CRT_CLOAB	4	221	null	32.7	291	2e-30	-29.699	85.9	83.5	Short-chain-enoyl-CoA hydratase OS=Clostridium acetobutylicum (strain ATCC 824 / DSM 792 / JCM 1419 /LMG 5710 / VKM B-1787) OX=272562 GN=crt PE=1 SV=1
GENE_00478	619	1	619	null	sp|Q0AVM4|BCD1_SYNWW	1	609	null	33.2	696	7e-82	-81.1549	100	99.8	Butyryl-CoA dehydrogenase Swol_1933 OS=Syntrophomonas wolfei subsp. wolfei (strain DSM 2245B / Goettingen)OX=335541 GN=Swol_1933 PE=1 SV=1
GENE_00479	340	4	337	null	sp|Q6GB05|NMO_STAAS	9	344	null	37.2	534	4e-64	-63.3979	98.2	94.6	Probable nitronate monooxygenase OS=Staphylococcus aureus (strain MSSA476) OX=282459 GN=SAS0791 PE=3 SV=1
GENE_00481	530	24	524	null	sp|P9WQ37|FAC13_MYCTU	3	498	null	39.1	861	1e-108	-108	94.5	98.6	Long-chain-fatty-acid--CoA ligase FadD13 OS=Mycobacterium tuberculosis (strain ATCC 25618 / H37Rv)OX=83332 GN=fadD13 PE=1 SV=1
GENE_00482	325	16	304	null	sp|Q58929|MER_METJA	19	304	null	28.4	224	2e-19	-18.699	88.9	86.4	5,10-methylenetetrahydromethanopterin reductase OS=Methanocaldococcus jannaschii (strain ATCC 43067 /DSM 2661 / JAL-1 / JCM 10045 / NBRC 100440) OX=243232 GN=mer PE=3 SV=2
GENE_00483	279	66	274	null	sp|B2RYW9|FAHD2_RAT	100	308	null	39.5	427	1e-49	-49	74.9	66.8	Fumarylacetoacetate hydrolase domain-containing protein 2 OS=Rattus norvegicus OX=10116 GN=Fahd2 PE=1 SV=1
GENE_00485	310	26	308	null	sp|P95125|LIPN_MYCTU	85	374	null	41	480	3e-56	-55.5229	91.3	77.1	Carboxylic ester hydrolase LipN OS=Mycobacterium tuberculosis (strain ATCC 25618 / H37Rv) OX=83332 GN=lipN PE=1 SV=1
GENE_00487	132	8	127	null	sp|P9WLL7|FBVR_MYCTU	10	129	null	57.5	350	3e-42	-41.5229	90.9	87.6	F420H(2)-dependent biliverdin reductase OS=Mycobacterium tuberculosis (strain ATCC 25618 / H37Rv) OX=83332 GN=Rv2074 PE=1 SV=1
GENE_00488	456	4	454	null	sp|Q6AAP6|COBQ_CUTAK	28	483	null	61.6	1375	0	-	98.9	94.2	Cobyric acid synthase OS=Cutibacterium acnes (strain DSM 16379 / KPA171202) OX=267747 GN=cobQ PE=3 SV=1
GENE_00489	311	3	285	null	sp|P95125|LIPN_MYCTU	59	349	null	39.6	431	6e-49	-48.2218	91	77.4	Carboxylic ester hydrolase LipN OS=Mycobacterium tuberculosis (strain ATCC 25618 / H37Rv) OX=83332 GN=lipN PE=1 SV=1
GENE_00490	403	17	403	null	sp|O34367|YTBD_BACSU	2	391	null	39.9	620	1e-75	-75	96	98.5	Uncharacterized MFS-type transporter YtbD OS=Bacillus subtilis (strain 168) OX=224308 GN=ytbD PE=3 SV=1
GENE_00492	534	30	436	null	sp|P9WG90|STP_MYCTO	15	420	null	26	305	2e-28	-27.699	76.2	75.6	Multidrug resistance protein Stp OS=Mycobacterium tuberculosis (strain CDC 1551 / Oshkosh) OX=83331 GN=stp PE=3 SV=1
GENE_00493	175	1	170	null	sp|A8ALR8|CAIE_CITK8	1	172	null	37.2	319	3e-36	-35.5229	97.1	87.3	Carnitine operon protein CaiE OS=Citrobacter koseri (strain ATCC BAA-895 / CDC 4225-83 / SGSC4696) OX=290338 GN=caiE PE=3 SV=1
GENE_00494	287	19	282	null	sp|P9WLC6|Y2307_MYCTO	11	272	null	44.6	477	3e-57	-56.5229	92	93.2	Uncharacterized protein MT2364 OS=Mycobacterium tuberculosis (strain CDC 1551 / Oshkosh) OX=83331 GN=MT2364 PE=4 SV=1
GENE_00495	398	6	397	null	sp|P45363|THIL_THIVI	7	393	null	45.3	852	1e-110	-110	98.5	98.2	Acetyl-CoA acetyltransferase OS=Thiocystis violacea OX=13725 GN=phaA PE=3 SV=1
GENE_00496	438	89	299	null	sp|O32203|YVQJ_BACSU	69	285	null	25.8	152	1e-09	-9	48.2	51.4	Uncharacterized MFS-type transporter YvqJ OS=Bacillus subtilis (strain 168) OX=224308 GN=yvqJ PE=3 SV=1
GENE_00497	1214	61	1206	null	sp|Q9HZQ3|COBN_PSEAE	99	1246	null	41.7	2052	0	-	94.4	92	Aerobic cobaltochelatase subunit CobN OS=Pseudomonas aeruginosa (strain ATCC 15692 / DSM 22644 / CIP 104116 / JCM 14847 / LMG 12228 / 1C / PRS 101 / PAO1) OX=208964 GN=cobN PE=3 SV=1
GENE_00498	462	2	147	null	sp|P39661|NIR_SYNE7	68	224	null	34.4	165	6e-11	-10.2218	31.6	30.7	Ferredoxin--nitrite reductase OS=Synechococcus elongatus (strain PCC 7942 / FACHB-805) OX=1140 GN=nirA PE=3 SV=1
GENE_00499	218	11	214	null	sp|P21638|COBH_SINSX	4	207	null	58.8	611	1e-79	-79	93.6	97.1	Precorrin-8X methylmutase OS=Sinorhizobium sp. OX=42445 GN=cobH PE=1 SV=1
GENE_00500	505	4	502	null	sp|P9WGB3|COBIJ_MYCTU	2	490	null	53.8	1162	4e-154	-153.398	98.8	96.3	Cobalamin biosynthesis protein CobIJ OS=Mycobacterium tuberculosis (strain ATCC 25618 / H37Rv) OX=83332 GN=cobIJ PE=1 SV=1
GENE_00501	1514	10	1502	null	sp|P96218|GLTB_MYCTU	3	1518	null	64.6	4991	0	-	98.6	99.3	Glutamate synthase [NADPH] large chain OS=Mycobacterium tuberculosis (strain ATCC 25618 / H37Rv) OX=83332 GN=gltB PE=1 SV=3
GENE_00502	486	1	484	null	sp|P9WN19|GLTD_MYCTU	1	487	null	64.8	1615	0	-	99.6	99.8	Glutamate synthase [NADPH] small chain OS=Mycobacterium tuberculosis (strain ATCC 25618 / H37Rv) OX=83332 GN=gltD PE=1 SV=1
GENE_00503	127	5	75	null	sp|Q3IHX7|HLDE_PSET1	346	417	null	33.3	105	3e-05	-4.52288	55.9	15	Bifunctional protein HldE OS=Pseudoalteromonas translucida (strain TAC 125) OX=326442 GN=hldE PE=3 SV=1
GENE_00504	253	9	142	null	sp|Q4KLV1|CHPT1_XENLA	23	159	null	29.6	114	2e-05	-4.69897	53	34.1	Cholinephosphotransferase 1 OS=Xenopus laevis OX=8355 GN=chpt1 PE=2 SV=1
GENE_00505	145	10	109	null	sp|Q9ZVI9|PECT1_ARATH	55	158	null	41	177	1e-14	-14	69	24.7	Ethanolamine-phosphate cytidylyltransferase OS=Arabidopsis thaliana OX=3702 GN=PECT1 PE=1 SV=1
GENE_00507	387	93	371	null	sp|P39862|CAPM_STAAU	67	360	null	23.2	187	4e-14	-13.3979	72.1	77.4	Capsular polysaccharide biosynthesis glycosyltransferase CapM OS=Staphylococcus aureus OX=1280 GN=capM PE=3 SV=1
GENE_00508	491	254	459	null	sp|P96716|YWQD_BACSU	20	225	null	37.4	397	9e-44	-43.0458	42	86.9	Tyrosine-protein kinase YwqD OS=Bacillus subtilis (strain 168) OX=224308 GN=ywqD PE=1 SV=1
GENE_00510	1159	779	952	null	sp|Q46085|COLH_HATHI	724	904	null	35.4	295	2e-25	-24.699	15	17.7	Collagenase ColH OS=Hathewaya histolytica OX=1498 GN=colH PE=1 SV=1
GENE_00512	306	5	214	null	sp|P9WMY3|WBBL_MYCTU	4	237	null	28.6	179	1e-13	-13	68.6	76.2	N-acetylglucosaminyl-diphospho-decaprenol L-rhamnosyltransferase OS=Mycobacterium tuberculosis (strain ATCC 25618 / H37Rv) OX=83332 GN=wbbL PE=1 SV=2
GENE_00513	337	2	331	null	sp|Q8P804|GUMI_XANCP	11	341	null	40.4	503	1e-59	-59	97.9	94.8	GDP-mannose:glycolipid 4-beta-D-mannosyltransferase OS=Xanthomonas campestris pv. campestris (strain ATCC 33913 / DSM 3586 / NCPPB 528 / LMG 568 / P 25) OX=190485 GN=gumI PE=3 SV=1
GENE_00514	306	3	230	null	sp|P33695|EXOM_RHIME	6	233	null	33.6	253	8e-24	-23.0969	74.5	73.8	Succinoglycan biosynthesis protein ExoM OS=Rhizobium meliloti (strain 1021) OX=266834 GN=exoM PE=3 SV=1
GENE_00516	243	30	221	null	sp|P02963|NODB_RHIME	18	193	null	33.7	231	4e-22	-21.3979	79	81.1	Chitooligosaccharide deacetylase OS=Rhizobium meliloti (strain 1021) OX=266834 GN=nodB PE=3 SV=3
GENE_00517	438	107	438	null	sp|Q57491|Y872_HAEIN	136	471	null	32.9	459	9e-51	-50.0458	75.8	71.3	Uncharacterized sugar transferase HI_0872 OS=Haemophilus influenzae (strain ATCC 51907 / DSM 11121 /KW20 / Rd) OX=71421 GN=HI_0872 PE=3 SV=1
GENE_00520	317	15	304	null	sp|P50733|YPBG_BACSU	13	255	null	27.1	189	3e-15	-14.5229	91.5	93.8	Uncharacterized protein YpbG OS=Bacillus subtilis (strain 168) OX=224308 GN=ypbG PE=2 SV=1
GENE_00521	852	40	616	null	sp|P39793|PBPA_BACSU	77	611	null	30.3	478	3e-48	-47.5229	67.7	58.5	Penicillin-binding protein 1A/1B OS=Bacillus subtilis (strain 168) OX=224308 GN=ponA PE=1 SV=1
GENE_00522	104	18	94	null	sp|P9WF39|WHIB4_MYCTU	31	107	null	63.6	268	1e-30	-30	74	65.3	Transcriptional regulator WhiB4 OS=Mycobacterium tuberculosis (strain ATCC 25618 / H37Rv) OX=83332 GN=whiB4 PE=1 SV=1
GENE_00523	390	19	198	null	sp|O52027|ARSA_HALSA	335	517	null	30.1	162	1e-10	-10	46.2	28.4	Putative arsenical pump-driving ATPase OS=Halobacterium salinarum (strain ATCC 700922 / JCM 11081 /NRC-1) OX=64091 GN=arsA PE=2 SV=1
GENE_00524	330	2	320	null	sp|P65090|Y3704_MYCBO	16	337	null	53.5	776	7e-101	-100.155	96.7	94.7	Putative ATPase Mb3704 OS=Mycobacterium bovis (strain ATCC BAA-935 / AF2122/97) OX=233413 GN=BQ2027_MB3704 PE=4 SV=1
GENE_00526	268	116	244	null	sp|Q57756|Y308_METJA	100	227	null	22.9	111	4e-05	-4.39794	48.1	54.9	Uncharacterized protein MJ0308 OS=Methanocaldococcus jannaschii (strain ATCC 43067 / DSM 2661 / JAL-1/ JCM 10045 / NBRC 100440) OX=243232 GN=MJ0308 PE=4 SV=1
GENE_00528	152	6	148	null	sp|O96876|TCP17_TRYCR	12	156	null	45.5	264	1e-28	-28	94.1	90.6	Protein TCP17 OS=Trypanosoma cruzi OX=5693 GN=TCP17 PE=1 SV=1
GENE_00529	268	14	263	null	sp|P91148|NDX7_CAEEL	13	238	null	26.1	164	6e-12	-11.2218	93.3	76.6	Putative nudix hydrolase 7 OS=Caenorhabditis elegans OX=6239 GN=ndx-7 PE=3 SV=2
GENE_00530	260	19	259	null	sp|Q1LZ83|LACB2_BOVIN	18	266	null	32.1	283	9e-29	-28.0458	92.7	86.5	Endoribonuclease LACTB2 OS=Bos taurus OX=9913 GN=LACTB2 PE=2 SV=1
GENE_00531	1190	96	685	null	sp|O28783|IORA_ARCFU	65	602	null	24.8	280	4e-24	-23.3979	49.6	86.4	Indolepyruvate oxidoreductase subunit IorA OS=Archaeoglobus fulgidus (strain ATCC 49558 / VC-16 / DSM 4304 / JCM 9628 / NBRC 100126) OX=224325 GN=iorA PE=3 SV=1
GENE_00532	375	6	361	null	sp|O06543|AMACR_MYCTU	2	357	null	51.5	896	5e-118	-117.301	94.9	98.9	Alpha-methylacyl-CoA racemase OS=Mycobacterium tuberculosis (strain ATCC 25618 / H37Rv) OX=83332 GN=mcr PE=1 SV=3
GENE_00533	511	10	496	null	sp|P19409|BAIB_CLOSV	40	511	null	30.4	534	2e-60	-59.699	95.3	90.8	Bile acid-coenzyme A ligase OS=Clostridium scindens (strain JCM 10418 / VPI 12708) OX=29347 GN=baiB PE=1 SV=1
GENE_00534	387	4	385	null	sp|P95251|MCE3R_MYCTU	1	397	null	29.8	297	1e-28	-28	98.7	97.8	Transcriptional repressor Mce3R OS=Mycobacterium tuberculosis (strain ATCC 25618 / H37Rv) OX=83332 GN=mce3R PE=1 SV=2
GENE_00535	335	1	313	null	sp|P64832|Y1395_MYCBO	7	318	null	49.2	762	9e-99	-98.0458	93.4	91.8	Uncharacterized protein Mb1395 OS=Mycobacterium bovis (strain ATCC BAA-935 / AF2122/97) OX=233413 GN=BQ2027_MB1395 PE=3 SV=1
GENE_00536	383	3	380	null	sp|P79274|ACADL_PIG	50	425	null	41.8	802	1e-102	-102	98.7	87.4	Long-chain specific acyl-CoA dehydrogenase, mitochondrial OS=Sus scrofa OX=9823 GN=ACADL PE=2 SV=1
GENE_00537	138	39	133	null	sp|O54101|MMPLB_STRCO	740	834	null	54.2	244	1e-23	-23	68.8	11.2	Putative membrane protein SCO5905 OS=Streptomyces coelicolor (strain ATCC BAA-471 / A3(2) / M145) OX=100226 GN=SCO5905 PE=3 SV=1
GENE_00538	115	5	109	null	sp|C0H3Y4|YIZB_BACSU	9	113	null	31.4	186	6e-18	-17.2218	91.3	91.3	Putative DNA-binding protein YizB OS=Bacillus subtilis (strain 168) OX=224308 GN=yizB PE=4 SV=1
GENE_00541	179	12	166	null	sp|P9WGH5|SIGL_MYCTU	15	172	null	32.3	150	2e-11	-10.699	86.6	89.3	ECF RNA polymerase sigma factor SigL OS=Mycobacterium tuberculosis (strain ATCC 25618 / H37Rv) OX=83332 GN=sigL PE=1 SV=1
GENE_00542	224	1	224	null	sp|P9WMH3|CRPL_MYCTU	1	224	null	69.2	777	2e-104	-103.699	100	100	CRP-like cAMP-activated global transcriptional regulator OS=Mycobacterium tuberculosis (strain ATCC 25618 / H37Rv) OX=83332 GN=crp PE=1 SV=1
GENE_00544	288	52	282	null	sp|Q9CB92|END3_MYCLE	2	232	null	69.3	865	2e-116	-115.699	80.2	94.3	Endonuclease III OS=Mycobacterium leprae (strain TN) OX=272631 GN=nth PE=3 SV=2
GENE_00545	198	59	184	null	sp|O31820|YNEN_BACSU	37	162	null	31	203	8e-19	-18.0969	63.6	74.1	Thioredoxin-like protein YneN OS=Bacillus subtilis (strain 168) OX=224308 GN=yneN PE=3 SV=1
GENE_00546	217	39	190	null	sp|A8AFP5|NUDL_CITK8	30	181	null	36.4	197	2e-17	-16.699	70	79.2	Uncharacterized Nudix hydrolase NudL OS=Citrobacter koseri (strain ATCC BAA-895 / CDC 4225-83 / SGSC4696)OX=290338 GN=nudL PE=3 SV=1
GENE_00547	391	3	389	null	sp|P9WHR9|Y3671_MYCTU	7	395	null	38.8	549	3e-65	-64.5229	99	98	Serine protease Rv3671c OS=Mycobacterium tuberculosis (strain ATCC 25618 / H37Rv) OX=83332 GN=Rv3671c PE=1 SV=1
GENE_00548	344	11	343	null	sp|P37947|DEGA_BACSU	4	335	null	32.2	469	1e-54	-54	96.8	98.5	HTH-type transcriptional regulator DegA OS=Bacillus subtilis (strain 168) OX=224308 GN=degA PE=1 SV=1
GENE_00550	300	1	290	null	sp|B5ZA76|PGDAE_HELPG	1	290	null	68.6	1123	8e-155	-154.097	96.7	99	Peptidoglycan deacetylase OS=Helicobacter pylori (strain G27) OX=563041 GN=pgdA PE=1 SV=1
GENE_00551	455	23	392	null	sp|O51798|MMLH_CUPPJ	17	346	null	24.5	181	5e-13	-12.301	81.3	77.1	Probable 4-methylmuconolactone transporter OS=Cupriavidus pinatubonensis (strain JMP 134 / LMG 1197)OX=264198 GN=mmlH PE=3 SV=1
GENE_00552	233	4	229	null	sp|O67610|FABG_AQUAE	5	246	null	39.1	445	1e-53	-53	97	97.6	3-oxoacyl-[acyl-carrier-protein] reductase FabG OS=Aquifex aeolicus (strain VF5) OX=224324 GN=fabG PE=1 SV=1
GENE_00553	307	20	305	null	sp|O31581|YFHM_BACSU	9	285	null	32	330	3e-35	-34.5229	93.2	96.9	AB hydrolase superfamily protein YfhM OS=Bacillus subtilis (strain 168) OX=224308 GN=yfhM PE=3 SV=1
GENE_00555	446	47	446	null	sp|Q0S8L7|NHAA2_RHOJR	1	400	null	48.9	904	2e-117	-116.699	89.7	97.3	Na(+)/H(+) antiporter NhaA 2 OS=Rhodococcus jostii (strain RHA1) OX=101510 GN=nhaA2 PE=3 SV=1
GENE_00556	203	1	124	null	sp|O34381|PKSA_BACSU	1	120	null	29	144	4e-10	-9.39794	61.1	58.5	HTH-type transcriptional regulator PksA OS=Bacillus subtilis (strain 168) OX=224308 GN=pksA PE=4 SV=1
GENE_00557	432	39	316	null	sp|P15555|DAC_STRSR	55	360	null	27	194	9e-15	-14.0458	64.4	75.4	D-alanyl-D-alanine carboxypeptidase OS=Streptomyces sp. (strain R61) OX=31952 PE=1 SV=2
GENE_00558	651	4	651	null	sp|Q9X928|ACSA_STRCO	3	650	null	72	2466	0	-	99.5	99.5	Acetyl-coenzyme A synthetase OS=Streptomyces coelicolor (strain ATCC BAA-471 / A3(2) / M145) OX=100226 GN=acsA PE=3 SV=1
GENE_00559	277	27	242	null	sp|Q8BVN3|CTSR4_MOUSE	81	315	null	29.4	273	4e-26	-25.3979	78	53.2	Cation channel sperm-associated protein 4 OS=Mus musculus OX=10090 GN=Catsper4 PE=1 SV=1
GENE_00560	190	13	190	null	sp|P9WKS3|Y738_MYCTU	10	182	null	34.6	177	5e-15	-14.301	93.7	95.1	Uncharacterized protein Rv0738 OS=Mycobacterium tuberculosis (strain ATCC 25618 / H37Rv) OX=83332 GN=Rv0738 PE=1 SV=1
GENE_00561	319	1	319	null	sp|O34920|YOBV_BACSU	1	313	null	26.4	244	2e-22	-21.699	100	100	Uncharacterized HTH-type transcriptional regulator YobV OS=Bacillus subtilis (strain 168) OX=224308 GN=yobV PE=4 SV=1
GENE_00562	199	7	190	null	sp|Q82NZ4|CLPP1_STRAW	23	206	null	60.9	587	4e-76	-75.3979	92.5	84.8	ATP-dependent Clp protease proteolytic subunit 1 OS=Streptomyces avermitilis (strain ATCC 31267 / DSM 46492 / JCM 5070 / NBRC 14893 / NCIMB 12804 / NRRL 8165 /MA-4680) OX=227882 GN=clpP1 PE=3 SV=1
GENE_00563	197	1	192	null	sp|Q9X7S0|CLPP4_STRCO	1	193	null	64.2	649	8e-86	-85.0969	97.5	96.5	Putative ATP-dependent Clp protease proteolytic subunit-like OS=Streptomyces coelicolor (strain ATCC BAA-471 / A3(2) / M145) OX=100226 GN=clpP4 PE=3 SV=1
GENE_00564	395	1	395	null	sp|P72173|AAT_PSEAE	1	398	null	58.3	1183	1e-160	-160	100	100	Aspartate aminotransferase OS=Pseudomonas aeruginosa (strain ATCC 15692 / DSM 22644 / CIP 104116 / JCM 14847 / LMG 12228 / 1C / PRS 101 / PAO1) OX=208964 GN=aspC PE=3 SV=2
GENE_00565	105	22	84	null	sp|P9WMH7|CLGR_MYCTU	2	64	null	58.7	164	7e-15	-14.1549	60	56.2	Transcriptional regulator ClgR OS=Mycobacterium tuberculosis (strain ATCC 25618 / H37Rv) OX=83332 GN=clgR PE=1 SV=1
GENE_00566	329	48	323	null	sp|P0DF59|ADCA_STRPQ	30	316	null	32.3	408	2e-44	-43.699	83.9	55.7	Zinc-binding protein AdcA OS=Streptococcus pyogenes serotype M3 (strain SSI-1) OX=193567 GN=adcA PE=3 SV=1
GENE_00567	126	7	124	null	sp|P28725|FKBP_STRAQ	5	123	null	65.5	399	5e-50	-49.301	93.7	96	FK506-binding protein OS=Streptomyces anulatus OX=1892 GN=fkbP PE=1 SV=1
GENE_00569	372	1	371	null	sp|P80175|ADHN_AMYME	1	369	null	59.6	1098	1e-148	-148	99.7	99.5	NDMA-dependent alcohol dehydrogenase OS=Amycolatopsis methanolica OX=1814 PE=1 SV=2
GENE_00570	297	27	242	null	sp|Q5HPD3|Y979_STAEQ	19	238	null	28.8	218	3e-19	-18.5229	72.7	83.7	Uncharacterized protein SERP0979 OS=Staphylococcus epidermidis (strain ATCC 35984 / RP62A) OX=176279 GN=SERP0979 PE=3 SV=1
GENE_00572	223	17	219	null	sp|P9WP59|MFTE_MYCTU	25	236	null	50	455	3e-55	-54.5229	91	84.5	Putative mycofactocin system creatinine amidohydrolase family protein MftE OS=Mycobacterium tuberculosis(strain ATCC 25618 / H37Rv) OX=83332 GN=mftE PE=1 SV=1
GENE_00576	524	1	524	null	sp|Q8NS49|MCTC_CORGL	32	551	null	55	1344	0	-	100	94.4	Monocarboxylic acid transporter OS=Corynebacterium glutamicum (strain ATCC 13032 / DSM 20300 / BCRC 11384 / JCM 1318 / LMG 3730 / NCIMB 10025) OX=196627 GN=mctC PE=1 SV=1
GENE_00577	136	9	104	null	sp|P39600|YWCB_BACSU	3	100	null	29.3	109	2e-06	-5.69897	70.6	96.1	Uncharacterized protein YwcB OS=Bacillus subtilis (strain 168) OX=224308 GN=ywcB PE=4 SV=1
GENE_00578	459	10	406	null	sp|P9WFP2|Y1842_MYCTO	7	408	null	36.9	556	9e-65	-64.0458	86.5	88.4	UPF0053 protein MT1890 OS=Mycobacterium tuberculosis (strain CDC 1551 / Oshkosh) OX=83331 GN=MT1890 PE=3 SV=1
GENE_00579	338	15	329	null	sp|P9WLQ7|Y1841_MYCTU	14	332	null	33.9	303	2e-30	-29.699	93.2	92.5	Uncharacterized protein Rv1841c OS=Mycobacterium tuberculosis (strain ATCC 25618 / H37Rv) OX=83332 GN=Rv1841c PE=1 SV=1
GENE_00580	202	11	195	null	sp|P9WMB7|MFTR_MYCTU	5	190	null	41.9	347	6e-40	-39.2218	91.6	93.9	Putative mycofactocin biosynthesis transcriptional regulator MftR OS=Mycobacterium tuberculosis (strain ATCC 25618 / H37Rv) OX=83332 GN=mftR PE=1 SV=1
GENE_00582	93	1	88	null	sp|P95038|MFTB_MYCTU	21	108	null	45.5	207	1e-21	-21	94.6	80.7	Putative mycofactocin system protein MftB OS=Mycobacterium tuberculosis (strain ATCC 25618 / H37Rv)OX=83332 GN=mftB PE=4 SV=2
GENE_00583	408	2	403	null	sp|P9WJ79|MFTC_MYCTU	7	391	null	69.6	1480	0	-	98.5	98.5	Putative mycofactocin radical SAM maturase MftC OS=Mycobacterium tuberculosis (strain ATCC 25618 / H37Rv)OX=83332 GN=mftC PE=1 SV=1
GENE_00585	279	4	274	null	sp|O33611|IMD_STRAJ	5	277	null	58.8	795	1e-105	-105	97.1	98.6	Inhibition of morphological differentiation protein OS=Streptomyces azureus OX=146537 PE=3 SV=1
GENE_00586	320	62	271	null	sp|Q9JZ47|PLSC_NEIMB	41	243	null	34.8	280	5e-28	-27.301	65.6	79.6	1-acyl-sn-glycerol-3-phosphate acyltransferase OS=Neisseria meningitidis serogroup B (strain MC58) OX=122586 GN=plsC PE=3 SV=1
GENE_00587	255	20	127	null	sp|P74945|VANI_VIBAN	7	111	null	28.3	124	4e-07	-6.39794	42.4	54.4	Acyl-homoserine-lactone synthase OS=Vibrio anguillarum OX=55601 GN=vanI PE=3 SV=1
GENE_00589	190	14	184	null	sp|P9WKS3|Y738_MYCTU	12	179	null	26.9	129	3e-08	-7.52288	90	92.3	Uncharacterized protein Rv0738 OS=Mycobacterium tuberculosis (strain ATCC 25618 / H37Rv) OX=83332 GN=Rv0738 PE=1 SV=1
GENE_00590	291	196	284	null	sp|P55449|Y4FK_SINFN	333	421	null	32.6	121	5e-06	-5.30103	30.6	20.8	Uncharacterized HTH-type transcriptional regulator y4fK OS=Sinorhizobium fredii (strain NBRC 101917/ NGR234) OX=394 GN=NGR_a03710 PE=4 SV=1
GENE_00591	944	31	892	null	sp|A0R5D9|TOP1_MYCS2	15	912	null	61	2733	0	-	91.3	95.9	DNA topoisomerase 1 OS=Mycolicibacterium smegmatis (strain ATCC 700084 / mc(2)155) OX=246196 GN=topA PE=1 SV=1
GENE_00595	775	39	743	null	sp|P50830|YPRA_BACSU	36	728	null	38.6	1285	2e-165	-164.699	91	92.5	Uncharacterized ATP-dependent helicase YprA OS=Bacillus subtilis (strain 168) OX=224308 GN=yprA PE=3 SV=1
GENE_00596	545	5	543	null	sp|P46371|YTH2_RHOER	8	492	null	39	835	1e-104	-104	98.9	98.4	Uncharacterized GMC-type oxidoreductase in thcA 5'region OS=Rhodococcus erythropolis OX=1833 PE=3 SV=1
GENE_00598	129	1	127	null	sp|P9WF57|VPC42_MYCTU	1	129	null	45.5	283	2e-32	-31.699	98.4	98.5	Ribonuclease VapC42 OS=Mycobacterium tuberculosis (strain ATCC 25618 / H37Rv) OX=83332 GN=vapC42 PE=1 SV=1
GENE_00604	383	39	373	null	sp|P9WMT3|Y3659_MYCTU	1	342	null	52	786	2e-101	-100.699	87.5	97.2	Putative conjugal transfer protein Rv3659c OS=Mycobacterium tuberculosis (strain ATCC 25618 / H37Rv)OX=83332 GN=Rv3659c PE=2 SV=1
GENE_00605	366	138	297	null	sp|P0C0T9|CPSD_STRAG	34	191	null	28.6	130	2e-07	-6.69897	43.7	69	Tyrosine-protein kinase CpsD OS=Streptococcus agalactiae OX=1311 GN=cpsD PE=3 SV=1
GENE_00606	342	1	341	null	sp|O69600|ALF_MYCLE	1	343	null	75.5	1401	0	-	99.7	99.4	Fructose-bisphosphate aldolase OS=Mycobacterium leprae (strain TN) OX=272631 GN=fba PE=3 SV=1
GENE_00608	405	332	392	null	sp|P94536|YSFB_BACSU	300	360	null	37.7	131	5e-07	-6.30103	15.1	16.6	Uncharacterized protein YsfB OS=Bacillus subtilis (strain 168) OX=224308 GN=ysfB PE=3 SV=2
GENE_00609	680	5	674	null	sp|Q58374|Y964_METJA	6	679	null	38.3	1265	1e-164	-164	98.5	99.1	Uncharacterized protein MJ0964 OS=Methanocaldococcus jannaschii (strain ATCC 43067 / DSM 2661 / JAL-1/ JCM 10045 / NBRC 100440) OX=243232 GN=MJ0964 PE=3 SV=1
GENE_00610	668	21	598	null	sp|Q58373|Y963_METJA	1	561	null	31.8	640	8e-74	-73.0969	86.5	99.6	Uncharacterized protein MJ0963 OS=Methanocaldococcus jannaschii (strain ATCC 43067 / DSM 2661 / JAL-1/ JCM 10045 / NBRC 100440) OX=243232 GN=MJ0963 PE=3 SV=1
GENE_00611	414	157	258	null	sp|O64252|PRXH_BPMD2	16	111	null	35.3	145	5e-09	-8.30103	24.6	34.5	Putative non-heme haloperoxidase OS=Mycobacterium phage D29 OX=28369 GN=59.2 PE=3 SV=1
GENE_00612(Z)-2-((N-methylformamido)methylene)-5-hydroxybutyrolactone	488	25	487	null	sp|Q6F9F7|TGNC_ACIAD	23	488	null	45.8	1055	2e-138	-137.699	94.9	95.5	(Z)-2-((N-methylformamido)methylene)-5-hydroxybutyrolactone dehydrogenase OS=Acinetobacter baylyi (strain ATCC 33305 / BD413 / ADP1) OX=62977 GN=tgnC PE=1 SV=1
GENE_00613	301	2	293	null	sp|Q0QLF5|HMGD_EUBBA	4	298	null	28	304	3e-31	-30.5229	97	98	2-(hydroxymethyl)glutarate dehydrogenase OS=Eubacterium barkeri OX=1528 GN=Hgd PE=1 SV=1
GENE_00614	265	37	244	null	sp|A8IQD2|AHLLM_AZOC5	34	249	null	29.5	154	9e-11	-10.0458	78.5	82.1	N-acyl homoserine lactonase AttM OS=Azorhizobium caulinodans (strain ATCC 43989 / DSM 5975 / JCM 20966/ NBRC 14845 / NCIMB 13405 / ORS 571) OX=438753 GN=attM PE=3 SV=1
GENE_00615	482	6	479	null	sp|Q9Z4P0|FRD2_SHEFN	146	578	null	30.7	379	3e-38	-37.5229	98.3	73.6	Fumarate reductase flavoprotein subunit OS=Shewanella frigidimarina (strain NCIMB 400) OX=318167 GN=ifcA PE=1 SV=1
GENE_00617	194	3	184	null	sp|O34892|YOBS_BACSU	4	183	null	33.9	238	7e-24	-23.1549	93.8	94.2	Uncharacterized HTH-type transcriptional regulator YobS OS=Bacillus subtilis (strain 168) OX=224308 GN=yobS PE=4 SV=1
GENE_00618	95	1	87	null	sp|P43491|YTH4_RHOER	1	92	null	34.8	125	3e-09	-8.52288	91.6	89.3	Uncharacterized 11.0 kDa protein in thcB-thcC intergenic region OS=Rhodococcus erythropolis OX=1833 PE=4 SV=1
GENE_00619	377	1	337	null	sp|O34421|ACDC_BACSU	1	348	null	31.2	307	3e-30	-29.5229	89.4	91.6	Probable acyl-CoA dehydrogenase YngJ OS=Bacillus subtilis (strain 168) OX=224308 GN=yngJ PE=3 SV=1
GENE_00620	397	1	397	null	sp|P95280|ACD17_MYCTU	1	399	null	33	506	1e-58	-58	100	97.6	Putative acyl-CoA dehydrogenase FadE17 OS=Mycobacterium tuberculosis (strain ATCC 25618 / H37Rv) OX=83332 GN=fadE17 PE=2 SV=2
GENE_00621	381	74	184	null	sp|O86308|RPF_MICLU	13	120	null	47.4	232	4e-21	-20.3979	29.1	48.4	Resuscitation-promoting factor Rpf OS=Micrococcus luteus OX=1270 GN=rpf PE=1 SV=2
GENE_00622	92	1	92	null	sp|P08821|DBH1_BACSU	1	92	null	54.3	257	2e-29	-28.699	100	100	DNA-binding protein HU 1 OS=Bacillus subtilis (strain 168) OX=224308 GN=hupA PE=1 SV=2
GENE_00624	512	7	497	null	sp|P9WLH9|Y2226_MYCTU	12	505	null	40.8	771	3e-95	-94.5229	95.9	96.3	Uncharacterized protein Rv2226 OS=Mycobacterium tuberculosis (strain ATCC 25618 / H37Rv) OX=83332 GN=Rv2226 PE=1 SV=1
GENE_00629	242	32	162	null	sp|Q6F4N1|DCHI_THEKO	28	165	null	28.3	112	3e-05	-4.52288	54.1	51.7	Diacetylchitobiose deacetylase OS=Thermococcus kodakarensis (strain ATCC BAA-918 / JCM 12380 / KOD1)OX=69014 GN=dac PE=1 SV=1
GENE_00631	428	1	428	null	sp|C1AWU5|PURA_RHOOB	1	428	null	76.2	1738	0	-	100	99.8	Adenylosuccinate synthetase OS=Rhodococcus opacus (strain B4) OX=632772 GN=purA PE=3 SV=1
GENE_00632	261	1	233	null	sp|Q52154|PCAR_PSEPU	45	278	null	36.3	330	1e-35	-35	89.3	80.4	Pca regulon regulatory protein OS=Pseudomonas putida OX=303 GN=pcaR PE=2 SV=1
GENE_00633	259	1	248	null	sp|P00632|ELH2_ACIAD	10	257	null	42.2	493	3e-60	-59.5229	95.8	92.9	3-oxoadipate enol-lactonase 2 OS=Acinetobacter baylyi (strain ATCC 33305 / BD413 / ADP1) OX=62977 GN=catD PE=1 SV=3
GENE_00634	415	1	415	null	sp|Q9RKL4|PUR2_STRCO	1	415	null	63	1252	1e-170	-170	100	99.8	Phosphoribosylamine--glycine ligase OS=Streptomyces coelicolor (strain ATCC BAA-471 / A3(2) / M145)OX=100226 GN=purD PE=3 SV=1
GENE_00635	168	7	161	null	sp|P9WGF9|Y1276_MYCTU	1	154	null	31	122	2e-07	-6.69897	92.3	97.5	Uncharacterized protein Rv1276c OS=Mycobacterium tuberculosis (strain ATCC 25618 / H37Rv) OX=83332 GN=Rv1276c PE=1 SV=1
GENE_00637	428	39	398	null	sp|P9WFM5|Y205_MYCTU	6	363	null	42.2	652	2e-80	-79.699	84.1	97.5	Putative transport protein Rv0205 OS=Mycobacterium tuberculosis (strain ATCC 25618 / H37Rv) OX=83332 GN=Rv0205 PE=1 SV=1
GENE_00638	435	1	431	null	sp|P74384|PUR8_SYNY3	1	429	null	48.5	1023	2e-135	-134.699	99.1	99.5	Adenylosuccinate lyase OS=Synechocystis sp. (strain PCC 6803 / Kazusa) OX=1111708 GN=purB PE=3 SV=1
GENE_00639	268	4	248	null	sp|Q922Q1|MARC2_MOUSE	56	333	null	34.3	278	1e-27	-27	91.4	82.2	Mitochondrial amidoxime reducing component 2 OS=Mus musculus OX=10090 GN=Mtarc2 PE=1 SV=1
GENE_00640	285	1	282	null	sp|A4FQI3|PUR7_SACEN	2	286	null	70.2	977	1e-132	-132	98.9	96	Phosphoribosylaminoimidazole-succinocarboxamide synthase OS=Saccharopolyspora erythraea (strain ATCC 11635 / DSM 40517 / JCM 4748 / NBRC 13426 / NCIMB 8594 / NRRL 2338) OX=405948 GN=purC PE=3 SV=1
GENE_00641	366	4	344	null	sp|P76043|YCJQ_ECOLI	2	330	null	26.9	174	1e-12	-12	93.2	94	D-guloside 3-dehydrogenase OS=Escherichia coli (strain K12) OX=83333 GN=ycjQ PE=1 SV=1
GENE_00642	324	46	307	null	sp|O14082|YEAH_SCHPO	105	405	null	29.4	231	4e-20	-19.3979	80.9	74.1	Uncharacterized protein UNK4.17 OS=Schizosaccharomyces pombe (strain 972 / ATCC 24843) OX=284812 GN=SPAC2E11.17 PE=4 SV=2
GENE_00643	376	21	344	null	sp|A0QWG6|PIMA_MYCS2	15	330	null	25.3	129	7e-07	-6.1549	86.2	81.9	Phosphatidyl-myo-inositol mannosyltransferase OS=Mycolicibacterium smegmatis (strain ATCC 700084 / mc(2)155)OX=246196 GN=pimA PE=1 SV=1
GENE_00644	325	5	322	null	sp|A9BHI9|GPGS_PETMO	1	323	null	41.5	676	5e-86	-85.301	97.8	99.4	Glucosyl-3-phosphoglycerate synthase OS=Petrotoga mobilis (strain DSM 10674 / SJ95) OX=403833 GN=gpgS PE=1 SV=1
GENE_00647	390	3	388	null	sp|Q9EUT9|LIMB_RHOER	7	385	null	46.1	879	7e-115	-114.155	99	97.9	Limonene 1,2-monooxygenase OS=Rhodococcus erythropolis OX=1833 GN=limB PE=1 SV=1
GENE_00651	80	1	80	null	sp|O05755|PURS_MYCLE	1	78	null	62.5	240	4e-27	-26.3979	100	98.7	Phosphoribosylformylglycinamidine synthase subunit PurS OS=Mycobacterium leprae (strain TN) OX=272631 GN=ML2219.1 PE=3 SV=1
GENE_00652	232	3	225	null	sp|Q82FW3|PURQ_STRAW	4	229	null	62.8	747	1e-99	-99	96.1	96.6	Phosphoribosylformylglycinamidine synthase subunit PurQ OS=Streptomyces avermitilis (strain ATCC 31267/ DSM 46492 / JCM 5070 / NBRC 14893 / NCIMB 12804 / NRRL 8165 / MA-4680) OX=227882 GN=purQ PE=3 SV=1
GENE_00653	762	2	762	null	sp|Q82FW4|PURL_STRAW	4	752	null	66.7	2670	0	-	99.9	99.6	Phosphoribosylformylglycinamidine synthase subunit PurL OS=Streptomyces avermitilis (strain ATCC 31267/ DSM 46492 / JCM 5070 / NBRC 14893 / NCIMB 12804 / NRRL 8165 / MA-4680) OX=227882 GN=purL PE=3 SV=1
GENE_00654	408	33	363	null	sp|Q797E3|PBUE_BACSU	19	350	null	23.8	217	7e-18	-17.1549	81.1	85.6	Purine efflux pump PbuE OS=Bacillus subtilis (strain 168) OX=224308 GN=pbuE PE=1 SV=1
GENE_00655	148	11	125	null	sp|P50330|NOLA_BRASN	11	117	null	31.9	121	3e-07	-6.52288	77.7	45.1	Nodulation protein NolA OS=Bradyrhizobium sp. (strain NC92) OX=55395 GN=nolA PE=4 SV=1
GENE_00656	279	4	276	null	sp|O31452|YBFK_BACSU	31	292	null	28.4	201	6e-17	-16.2218	97.8	88.5	Carboxylesterase YbfK OS=Bacillus subtilis (strain 168) OX=224308 GN=ybfK PE=1 SV=1
GENE_00657	162	66	125	null	sp|P64928|Y2034_MYCBO	48	107	null	40	109	8e-06	-5.09691	37	42	Uncharacterized protein Mb2034c OS=Mycobacterium bovis (strain ATCC BAA-935 / AF2122/97) OX=233413 GN=BQ2027_MB2034C PE=3 SV=1
GENE_00658	634	155	449	null	sp|Q93LQ6|FLS_FERPE	173	452	null	32.1	248	1e-20	-20	46.5	40.1	Fervidolysin OS=Fervidobacterium pennivorans OX=93466 GN=fls PE=1 SV=1
GENE_00660	525	20	484	null	sp|P9WHQ7|PUR1_MYCTU	29	502	null	74.6	1872	0	-	88.6	89.9	Amidophosphoribosyltransferase OS=Mycobacterium tuberculosis (strain ATCC 25618 / H37Rv) OX=83332 GN=purF PE=1 SV=1
GENE_00662	277	2	277	null	sp|P76234|YEAE_ECOLI	4	284	null	51.6	766	4e-101	-100.398	99.6	98.9	Uncharacterized protein YeaE OS=Escherichia coli (strain K12) OX=83333 GN=yeaE PE=4 SV=1
GENE_00663	380	23	375	null	sp|Q84F86|NAGA_LYSSH	26	379	null	35.9	533	4e-63	-62.3979	92.9	91.5	N-acetylglucosamine-6-phosphate deacetylase OS=Lysinibacillus sphaericus OX=1421 GN=nagA PE=2 SV=1
GENE_00664	425	2	405	null	sp|Q9S2H4|PTWC_STRCO	3	408	null	55.2	1038	6e-138	-137.222	95.1	97.6	PTS system N-acetylglucosamine-specific EIIC component OS=Streptomyces coelicolor (strain ATCC BAA-471/ A3(2) / M145) OX=100226 GN=nagE2 PE=1 SV=1
GENE_00665	248	11	233	null	sp|Q9K492|DASR_STRCO	22	245	null	39.1	353	1e-39	-39	89.9	88.2	HTH-type transcriptional repressor DasR OS=Streptomyces coelicolor (strain ATCC BAA-471 / A3(2) / M145)OX=100226 GN=dasR PE=1 SV=1
GENE_00666	354	14	351	null	sp|Q8U4D1|GLMS_PYRFU	255	598	null	31.4	440	6e-48	-47.2218	95.5	57.5	Glutamine--fructose-6-phosphate aminotransferase [isomerizing] OS=Pyrococcus furiosus (strain ATCC 43587/ DSM 3638 / JCM 8422 / Vc1) OX=186497 GN=glmS PE=3 SV=3
GENE_00667	77	1	77	null	sp|Q9S2H6|PTWB_STRCO	1	77	null	66.2	257	6e-30	-29.2218	100	100	PTS system N-acetylglucosamine-specific EIIB component OS=Streptomyces coelicolor (strain ATCC BAA-471/ A3(2) / M145) OX=100226 GN=nagF PE=1 SV=1
GENE_00668	156	8	125	null	sp|Q6GGY5|PTGA_STAAR	18	135	null	44.6	251	1e-26	-26	75.6	71.1	PTS system glucose-specific EIIA component OS=Staphylococcus aureus (strain MRSA252) OX=282458 GN=crr PE=3 SV=1
GENE_00669	323	16	281	null	sp|F8JJ22|BESF_STREN	13	277	null	38.3	358	5e-39	-38.301	82.4	89.2	Probable terminal-alkyne amino-acid exporter OS=Streptomyces cattleya (strain ATCC 35852 / DSM 46488/ JCM 4925 / NBRC 14057 / NRRL 8057) OX=1003195 GN=besF PE=3 SV=1
GENE_00671	304	1	286	null	sp|O97764|QOR_BOVIN	8	311	null	32.7	296	7e-30	-29.1549	94.1	92.1	Zeta-crystallin OS=Bos taurus OX=9913 GN=CRYZ PE=2 SV=2
GENE_00676	347	6	336	null	sp|Q6F973|PUR5_ACIAD	13	340	null	51.7	878	8e-116	-115.097	95.4	92.1	Phosphoribosylformylglycinamidine cyclo-ligase OS=Acinetobacter baylyi (strain ATCC 33305 / BD413 /ADP1) OX=62977 GN=purM PE=3 SV=1
GENE_00677	122	1	119	null	sp|A4IS40|FOSB_GEOTN	1	123	null	26	114	5e-07	-6.30103	97.5	87.9	Metallothiol transferase FosB OS=Geobacillus thermodenitrificans (strain NG80-2) OX=420246 GN=fosB PE=3 SV=1
GENE_00679	271	5	271	null	sp|Q06542|Y4090_STRCO	11	283	null	26.8	157	6e-11	-10.2218	98.5	96.5	Uncharacterized protein SCO4090 OS=Streptomyces coelicolor (strain ATCC BAA-471 / A3(2) / M145) OX=100226 GN=SCO4090 PE=4 SV=3
GENE_00680	355	21	291	null	sp|G3KLH5|ADAB_ASPNG	26	236	null	25.4	165	1e-11	-11	76.3	66.6	Lactamase-like protein adaB OS=Aspergillus niger OX=5061 GN=adaB PE=1 SV=1
GENE_00682	329	1	323	null	sp|P77735|YAJO_ECOLI	1	324	null	59.8	1025	7e-139	-138.155	98.2	100	1-deoxyxylulose-5-phosphate synthase YajO OS=Escherichia coli (strain K12) OX=83333 GN=yajO PE=1 SV=2
GENE_00683	170	2	159	null	sp|P14706|YM2_STRCO	3	169	null	35.8	199	2e-18	-17.699	92.9	95.4	Mini-circle uncharacterized 19.1 kDa protein OS=Streptomyces coelicolor (strain ATCC BAA-471 / A3(2)/ M145) OX=100226 GN=SCO1604 PE=4 SV=2
GENE_00684	266	9	256	null	sp|Q9RPT1|RHLG_PSEAE	5	254	null	45	566	2e-71	-70.699	93.2	97.7	Rhamnolipids biosynthesis 3-oxoacyl-[acyl-carrier-protein] reductase OS=Pseudomonas aeruginosa (strain ATCC 15692 / DSM 22644 / CIP 104116 / JCM 14847 / LMG 12228/ 1C / PRS 101 / PAO1) OX=208964 GN=rhlG PE=1 SV=1
GENE_00686	178	5	152	null	sp|P39144|LP14_BACIU	34	185	null	28.6	108	3e-05	-4.52288	83.1	67.9	4'-phosphopantetheinyl transferase OS=Bacillus subtilis OX=1423 GN=lpa-14 PE=3 SV=1
GENE_00687	437	22	434	null	sp|Q9USX1|APE1_SCHPO	28	470	null	26.9	358	3e-35	-34.5229	94.5	50.2	Aminopeptidase 1 OS=Schizosaccharomyces pombe (strain 972 / ATCC 24843) OX=284812 GN=ape1 PE=3 SV=1
GENE_00688	1297	23	598	null	sp|O68008|BACC_BACLI	1492	2085	null	31.9	724	4e-76	-75.3979	44.4	9.3	Bacitracin synthase 3 OS=Bacillus licheniformis OX=1402 GN=bacC PE=3 SV=1
GENE_00692	189	27	181	null	sp|Q9KYI9|SSB1_STRCO	10	151	null	26.6	109	1e-05	-5	82	91	Single-stranded DNA-binding protein 1 OS=Streptomyces coelicolor (strain ATCC BAA-471 / A3(2) / M145)OX=100226 GN=ssb1 PE=1 SV=1
GENE_00693	595	175	571	null	sp|P13464|VIRD4_AGRRH	143	534	null	23.7	136	4e-07	-6.39794	66.7	58.4	Protein VirD4 OS=Agrobacterium rhizogenes OX=359 GN=virD4 PE=3 SV=1
GENE_00695	121	9	118	null	sp|O53838|KMTR_MYCTU	6	113	null	50	234	5e-25	-24.301	90.9	83.1	HTH-type transcriptional regulator KmtR OS=Mycobacterium tuberculosis (strain ATCC 25618 / H37Rv) OX=83332 GN=kmtR PE=1 SV=3
GENE_00696	409	10	224	null	sp|P95827|MEFA_STRPY	11	227	null	28.4	165	4e-11	-10.3979	52.6	53.6	Macrolide efflux protein A OS=Streptococcus pyogenes OX=1314 GN=mefA PE=3 SV=1
GENE_00705	549	243	362	null	sp|P0AFT1|MEPM_SHIFL	287	401	null	40.8	217	2e-17	-16.699	21.9	26.1	Murein DD-endopeptidase MepM OS=Shigella flexneri OX=623 GN=mepM PE=3 SV=1
GENE_00707	352	28	110	null	sp|Q9PJ25|PARB_CAMJE	58	141	null	34.9	119	8e-06	-5.09691	23.6	30.2	Probable chromosome-partitioning protein ParB OS=Campylobacter jejuni subsp. jejuni serotype O:2 (strain ATCC 700819 / NCTC 11168) OX=192222 GN=parB PE=3 SV=1
GENE_00710	293	1	135	null	sp|O64228|VG341_BPMD2	1	125	null	48.9	260	1e-26	-26	46.1	86.2	Gene 34.1 protein OS=Mycobacterium phage D29 OX=28369 GN=34.1 PE=4 SV=1
GENE_00712	361	22	312	null	sp|Q9RMV4|Y6611_BACAN	28	320	null	23.7	184	1e-13	-13	80.6	49.7	Uncharacterized protein pXO2-81/BXB0111/GBAA_pXO2_0111 OS=Bacillus anthracis OX=1392 GN=pXO2-81 PE=4 SV=1
GENE_00713	323	224	314	null	sp|Q03320|ARACL_STRAT	208	298	null	36.3	149	1e-09	-9	28.2	30	Putative AraC-like transcription regulator OS=Streptomyces antibioticus OX=1890 PE=4 SV=1
GENE_00714	69	3	65	null	sp|P58342|ATCU2_RHIME	16	78	null	34.9	117	1e-07	-7	91.3	7.6	Copper-transporting ATPase 2 OS=Rhizobium meliloti (strain 1021) OX=266834 GN=actP2 PE=3 SV=1
GENE_00716	756	13	750	null	sp|P9WPU1|CTPA_MYCTU	16	740	null	49.5	1636	0	-	97.6	95.3	Copper-exporting P-type ATPase OS=Mycobacterium tuberculosis (strain ATCC 25618 / H37Rv) OX=83332 GN=ctpA PE=1 SV=1
GENE_00718	117	24	117	null	sp|O07434|RICR_MYCTU	3	96	null	63.8	316	6e-38	-37.2218	80.3	97.9	Copper-sensing transcriptional repressor RicR OS=Mycobacterium tuberculosis (strain ATCC 25618 / H37Rv)OX=83332 GN=ricR PE=1 SV=1
GENE_00719	381	1	335	null	sp|Q10499|AIF1_SCHPO	191	542	null	27.6	207	2e-16	-15.699	87.9	57.6	Apoptosis-inducing factor 1 OS=Schizosaccharomyces pombe (strain 972 / ATCC 24843) OX=284812 GN=aif1 PE=3 SV=3
GENE_00720	411	22	307	null	sp|Q8EA87|MDTL_SHEON	27	314	null	26	121	8e-06	-5.09691	69.6	72.7	Multidrug resistance protein MdtL OS=Shewanella oneidensis (strain MR-1) OX=211586 GN=mdtL PE=3 SV=1
GENE_00721	109	2	105	null	sp|P13279|FER_STRGR	1	104	null	80.8	450	3e-58	-57.5229	95.4	99	Ferredoxin OS=Streptomyces griseus OX=1911 PE=1 SV=1
GENE_00722	199	2	195	null	sp|O05503|YDHK_BACSU	13	202	null	43.3	410	2e-49	-48.699	97.5	92.7	Uncharacterized protein YdhK OS=Bacillus subtilis (strain 168) OX=224308 GN=ydhK PE=1 SV=1
GENE_00723	745	77	727	null	sp|O30085|COPB_ARCFU	47	690	null	46	1459	0	-	87.4	93.3	Copper-exporting P-type ATPase B OS=Archaeoglobus fulgidus (strain ATCC 49558 / VC-16 / DSM 4304 / JCM 9628 / NBRC 100126) OX=224325 GN=copB PE=1 SV=1
GENE_00724	101	10	101	null	sp|O07434|RICR_MYCTU	5	96	null	56.5	270	4e-31	-30.3979	91.1	95.8	Copper-sensing transcriptional repressor RicR OS=Mycobacterium tuberculosis (strain ATCC 25618 / H37Rv)OX=83332 GN=ricR PE=1 SV=1
GENE_00726	123	22	105	null	sp|O53838|KMTR_MYCTU	19	102	null	35.7	117	2e-07	-6.69897	68.3	64.6	HTH-type transcriptional regulator KmtR OS=Mycobacterium tuberculosis (strain ATCC 25618 / H37Rv) OX=83332 GN=kmtR PE=1 SV=3
GENE_00731	129	5	94	null	sp|O31844|CZRA_BACSU	8	97	null	37.8	147	4e-12	-11.3979	69.8	84.1	HTH-type transcriptional repressor CzrA OS=Bacillus subtilis (strain 168) OX=224308 GN=czrA PE=1 SV=1
GENE_00732	313	1	298	null	sp|P13512|CZCD_CUPMC	1	286	null	36.9	476	3e-56	-55.5229	95.2	90.5	Metal cation efflux system protein CzcD OS=Cupriavidus metallidurans (strain ATCC 43123 / DSM 2839 /NBRC 102507 / CH34) OX=266264 GN=czcD PE=1 SV=2
GENE_00734	107	1	104	null	sp|P0A4L2|THIO1_NOSSO	1	104	null	51.9	304	4e-36	-35.3979	97.2	97.2	Thioredoxin 1 OS=Nostoc sp. (strain ATCC 29151 / PCC 7119) OX=1168 GN=trxA PE=1 SV=2
GENE_00736	118	11	100	null	sp|Q59603|MTB1_NEIGO	25	112	null	38.9	159	1e-12	-12	76.3	27.8	Modification methylase NgoBI OS=Neisseria gonorrhoeae OX=485 GN=ngoBIM PE=3 SV=2
GENE_00739	1185	532	895	null	sp|P55418|TRAA_SINFN	382	736	null	32.7	382	8e-36	-35.0969	30.7	32.2	Probable conjugal transfer protein TraA OS=Sinorhizobium fredii (strain NBRC 101917 / NGR234) OX=394 GN=traA PE=3 SV=1
GENE_00741	713	41	696	null	sp|P52126|YFJK_ECOLI	41	707	null	31.2	777	2e-91	-90.699	92	91.5	Uncharacterized protein YfjK OS=Escherichia coli (strain K12) OX=83333 GN=yfjK PE=4 SV=1
GENE_00742	337	13	307	null	sp|P9WL29|DPRA_MYCTU	7	301	null	38	380	4e-41	-40.3979	87.5	75.8	Putative DNA processing protein DprA OS=Mycobacterium tuberculosis (strain ATCC 25618 / H37Rv) OX=83332 GN=dprA PE=1 SV=1
GENE_00745	602	5	598	null	sp|O06476|YFMR_BACSU	3	621	null	34.2	825	8e-101	-100.097	98.7	98.4	Uncharacterized ABC transporter ATP-binding protein YfmR OS=Bacillus subtilis (strain 168) OX=224308 GN=yfmR PE=3 SV=1
GENE_00746	583	37	539	null	sp|P71082|YGAD_BACSU	5	509	null	30.6	648	1e-75	-75	86.3	87.1	Putative multidrug export ATP-binding/permease protein YgaD OS=Bacillus subtilis (strain 168) OX=224308 GN=ygaD PE=3 SV=2
GENE_00747	138	4	137	null	sp|O31592|YHBI_BACSU	10	138	null	29.1	145	3e-11	-10.5229	97.1	83.8	Uncharacterized HTH-type transcriptional regulator YhbI OS=Bacillus subtilis (strain 168) OX=224308 GN=yhbI PE=4 SV=1
GENE_00748	303	21	293	null	sp|Q0QLE4|DML_EUBBA	14	285	null	45.4	665	3e-85	-84.5229	90.1	94.1	2,3-dimethylmalate lyase OS=Eubacterium barkeri OX=1528 GN=Dml PE=1 SV=1
GENE_00749	657	10	637	null	sp|Q9Z3R3|AACS_RHIME	7	641	null	41	1221	8e-159	-158.097	95.6	97.7	Acetoacetyl-coenzyme A synthetase OS=Rhizobium meliloti (strain 1021) OX=266834 GN=acsA2 PE=3 SV=2
GENE_00750	400	34	339	null	sp|P77554|YAHJ_ECOLI	99	403	null	30.7	359	5e-37	-36.301	76.5	66.3	Uncharacterized protein YahJ OS=Escherichia coli (strain K12) OX=83333 GN=yahJ PE=3 SV=1
GENE_00754	263	173	263	null	sp|P40408|BTR_BACSU	180	274	null	28.4	120	5e-06	-5.30103	34.6	18	HTH-type transcriptional activator Btr OS=Bacillus subtilis (strain 168) OX=224308 GN=btr PE=1 SV=1
GENE_00755	215	13	190	null	sp|Q5BK17|IYD1_RAT	91	263	null	27.6	124	6e-07	-6.22185	82.8	60.7	Iodotyrosine deiodinase 1 OS=Rattus norvegicus OX=10116 GN=Iyd PE=2 SV=1
GENE_00756	1073	1	480	null	sp|Q9KWU4|PYC_BACSU	6	482	null	41	962	7e-111	-110.155	44.7	41.6	Pyruvate carboxylase OS=Bacillus subtilis (strain 168) OX=224308 GN=pyc PE=3 SV=1
GENE_00757	190	5	59	null	sp|Q9R9T9|SRPR_PSEPU	13	67	null	45.5	114	5e-06	-5.30103	28.9	25.8	HTH-type transcriptional regulator SrpR OS=Pseudomonas putida OX=303 GN=srpR PE=1 SV=1
GENE_00758	311	1	285	null	sp|Q6AE23|KU_LEIXX	1	288	null	55.4	804	3e-106	-105.523	91.6	98.6	Non-homologous end joining protein Ku OS=Leifsonia xyli subsp. xyli (strain CTCB07) OX=281090 GN=ku PE=3 SV=1
GENE_00759	811	15	811	null	sp|P9WNV2|LIGD_MYCTO	7	759	null	47	1741	0	-	98.3	99.2	Multifunctional non-homologous end joining DNA repair protein LigD OS=Mycobacterium tuberculosis (strain CDC 1551 / Oshkosh) OX=83331 GN=ligD PE=3 SV=1
GENE_00760	204	24	204	null	sp|P31570|BTUR_SALTY	30	196	null	38.7	306	8e-34	-33.0969	88.7	85.2	Corrinoid adenosyltransferase OS=Salmonella typhimurium (strain LT2 / SGSC1412 / ATCC 700720) OX=99287 GN=btuR PE=1 SV=1
GENE_00761	129	43	125	null	sp|Q46136|UCRI_CHLTI	91	173	null	40.7	148	1e-11	-11	64.3	45.9	Cytochrome b6-f complex iron-sulfur subunit OS=Chlorobaculum thiosulfatiphilum OX=115852 GN=petC PE=1 SV=2
GENE_00762	509	16	502	null	sp|P9WNF9|ETHA_MYCTU	6	488	null	50.7	1343	0	-	95.7	98.8	FAD-containing monooxygenase EthA OS=Mycobacterium tuberculosis (strain ATCC 25618 / H37Rv) OX=83332 GN=ethA PE=1 SV=1
GENE_00763	436	259	394	null	sp|Q8JSZ3|GP_CCHFI	60	196	null	30.1	122	1e-05	-5	31.2	8.1	Envelopment polyprotein OS=Crimean-Congo hemorrhagic fever virus (strain Nigeria/IbAr10200/1970) OX=652961 GN=GP PE=1 SV=1
GENE_00764	211	25	188	null	sp|Q58813|FUCA_METJA	16	174	null	34.8	247	4e-25	-24.3979	77.7	87.8	L-fuculose phosphate aldolase OS=Methanocaldococcus jannaschii (strain ATCC 43067 / DSM 2661 / JAL-1/ JCM 10045 / NBRC 100440) OX=243232 GN=fucA PE=1 SV=1
GENE_00765	453	33	443	null	sp|Q3AB61|SELA_CARHZ	8	451	null	37.8	721	3e-89	-88.5229	90.7	95.3	L-seryl-tRNA(Sec) selenium transferase OS=Carboxydothermus hydrogenoformans (strain ATCC BAA-161 / DSM 6008 / Z-2901) OX=246194 GN=selA PE=3 SV=1
GENE_00767	330	4	307	null	sp|Q8R8W3|SELD_CALS4	2	306	null	46.4	733	2e-94	-93.699	92.1	88.7	Selenide, water dikinase OS=Caldanaerobacter subterraneus subsp. tengcongensis (strain DSM 15242 / JCM 11007 / NBRC 100824 / MB4) OX=273068 GN=selD PE=3 SV=3
GENE_00769	329	225	321	null	sp|Q84BZ4|ANDR_BURCE	217	313	null	35.1	158	8e-11	-10.0969	29.5	30.5	Anthranilate 1,2-dioxygenase regulatory protein OS=Burkholderia cepacia OX=292 GN=andR PE=4 SV=1
GENE_00770	432	25	429	null	sp|Q6NYL3|ECHP_DANRE	288	701	null	46.5	950	9e-121	-120.046	93.8	57.7	Peroxisomal bifunctional enzyme OS=Danio rerio OX=7955 GN=ehhadh PE=2 SV=1
GENE_00771	420	20	406	null	sp|A0LNN5|SFMCT_SYNFM	21	412	null	25.8	241	6e-21	-20.2218	92.1	95.1	L-lactate transporter OS=Syntrophobacter fumaroxidans (strain DSM 10017 / MPOB) OX=335543 GN=Sfum_3364 PE=1 SV=1
GENE_00773	393	15	389	null	sp|Q0QLE9|ENA_EUBBA	6	383	null	47.2	872	7e-114	-113.155	95.4	97.9	Enamidase OS=Eubacterium barkeri OX=1528 GN=Ena PE=1 SV=1
GENE_00774	213	16	198	null	sp|B7NLB5|RUTB_ECO7I	8	217	null	33.3	270	5e-28	-27.301	85.9	91.3	Ureidoacrylate amidohydrolase RutB OS=Escherichia coli O7:K1 (strain IAI39 / ExPEC) OX=585057 GN=rutB PE=3 SV=1
GENE_00777	262	29	258	null	sp|Q1RF28|ALLR_ECOUT	30	266	null	30.4	290	6e-30	-29.2218	87.8	87.5	HTH-type transcriptional repressor AllR OS=Escherichia coli (strain UTI89 / UPEC) OX=364106 GN=allR PE=3 SV=1
GENE_00783	379	2	345	null	sp|O06543|AMACR_MYCTU	3	342	null	56.7	1008	6e-135	-134.222	90.8	94.4	Alpha-methylacyl-CoA racemase OS=Mycobacterium tuberculosis (strain ATCC 25618 / H37Rv) OX=83332 GN=mcr PE=1 SV=3
GENE_00784	546	12	540	null	sp|O31826|YNGI_BACSU	1	548	null	49	1405	0	-	96.9	99.8	Putative acyl-CoA synthetase YngI OS=Bacillus subtilis (strain 168) OX=224308 GN=yngI PE=3 SV=1
GENE_00787	257	2	257	null	sp|A4YI89|HPCD_METS5	5	259	null	37.5	426	2e-50	-49.699	99.6	98.5	3-hydroxypropionyl-coenzyme A dehydratase OS=Metallosphaera sedula (strain ATCC 51363 / DSM 5348 / JCM 9185 / NBRC 15509 / TH2) OX=399549 GN=Msed_2001 PE=1 SV=1
GENE_00788	360	1	308	null	sp|O34421|ACDC_BACSU	5	355	null	27.1	185	6e-14	-13.2218	85.6	92.4	Probable acyl-CoA dehydrogenase YngJ OS=Bacillus subtilis (strain 168) OX=224308 GN=yngJ PE=3 SV=1
GENE_00789	377	49	375	null	sp|P96855|CHSE3_MYCTU	388	706	null	34.7	418	3e-44	-43.5229	86.7	44.9	Acyl-CoA dehydrogenase FadE34 OS=Mycobacterium tuberculosis (strain ATCC 25618 / H37Rv) OX=83332 GN=fadE34 PE=1 SV=2
GENE_00790	421	1	410	null	sp|Q7TNE1|SUCHY_MOUSE	36	430	null	27.1	383	3e-40	-39.5229	97.4	90.6	Succinate--hydroxymethylglutarate CoA-transferase OS=Mus musculus OX=10090 GN=Sugct PE=1 SV=2
GENE_00791	362	20	336	null	sp|P42065|APPF_BACSU	9	329	null	50.2	839	5e-110	-109.301	87.6	97.6	Oligopeptide transport ATP-binding protein AppF OS=Bacillus subtilis (strain 168) OX=224308 GN=appF PE=3 SV=2
GENE_00792	344	19	338	null	sp|Q2YK63|Y3317_BRUA2	6	336	null	52.6	872	2e-115	-114.699	93	97.9	Putative peptide import ATP-binding protein BAB2_0817 OS=Brucella abortus (strain 2308) OX=359391 GN=BAB2_0817 PE=3 SV=1
GENE_00793	333	34	330	null	sp|P94312|DPPC_ALKPO	6	303	null	41.5	592	1e-73	-73	89.2	98	Dipeptide transport system permease protein DppC OS=Alkalihalobacillus pseudofirmus (strain ATCC BAA-2126/ JCM 17055 / OF4) OX=398511 GN=dppC PE=3 SV=1
GENE_00794	313	1	311	null	sp|Q8YDG7|Y209_BRUME	2	313	null	42	651	1e-82	-82	99.4	99	Putative peptide transport system permease protein BMEII0209 OS=Brucella melitensis biotype 1 (strain 16M / ATCC 23456 / NCTC 10094) OX=224914 GN=BMEII0209 PE=3 SV=1
GENE_00795	527	64	410	null	sp|Q1RE95|GSIB_ECOUT	39	389	null	31.9	372	2e-37	-36.699	65.8	68.6	Glutathione-binding protein GsiB OS=Escherichia coli (strain UTI89 / UPEC) OX=364106 GN=gsiB PE=3 SV=2
GENE_00796	245	1	203	null	sp|P9WNN5|ECH14_MYCTU	1	201	null	40.6	254	5e-25	-24.301	82.9	78.5	Probable enoyl-CoA hydratase echA14 OS=Mycobacterium tuberculosis (strain ATCC 25618 / H37Rv) OX=83332 GN=echA14 PE=1 SV=1
GENE_00797	725	30	712	null	sp|O29057|ACD1_ARCFU	4	676	null	32	806	5e-96	-95.301	94.2	98.2	Acetate--CoA ligase [ADP-forming] I OS=Archaeoglobus fulgidus (strain ATCC 49558 / VC-16 / DSM 4304/ JCM 9628 / NBRC 100126) OX=224325 GN=AF_1211 PE=1 SV=1
GENE_00799	343	12	330	null	sp|O53565|Y3520_MYCTU	21	346	null	36.2	496	2e-58	-57.699	93	93.9	Putative coenzyme F420-dependent oxidoreductase Rv3520c OS=Mycobacterium tuberculosis (strain ATCC 25618 / H37Rv) OX=83332 GN=Rv3520c PE=1 SV=1
GENE_00801	204	25	112	null	sp|A6X2G6|BETI_OCHA4	11	96	null	34.1	118	2e-06	-5.69897	43.1	44.3	HTH-type transcriptional regulator BetI OS=Ochrobactrum anthropi (strain ATCC 49188 / DSM 6882 / JCM 21032 / NBRC 15819 / NCTC 12168) OX=439375 GN=betI PE=3 SV=1
GENE_00802	212	3	183	null	sp|P45245|Y1544_HAEIN	2	186	null	30.4	218	1e-20	-20	85.4	91.6	Uncharacterized NAD(P)H oxidoreductase HI_1544 OS=Haemophilus influenzae (strain ATCC 51907 / DSM 11121/ KW20 / Rd) OX=71421 GN=HI_1544 PE=3 SV=1
GENE_00803	217	4	200	null	sp|Q2IIK1|LON_ANADE	42	240	null	26.9	135	3e-08	-7.52288	90.8	23.6	Lon protease OS=Anaeromyxobacter dehalogenans (strain 2CP-C) OX=290397 GN=lon PE=3 SV=1
GENE_00808	173	3	163	null	sp|P9WJW5|OGT_MYCTU	2	157	null	40.7	308	6e-35	-34.2218	93.1	94.5	Methylated-DNA--protein-cysteine methyltransferase OS=Mycobacterium tuberculosis (strain ATCC 25618 /H37Rv) OX=83332 GN=ogt PE=1 SV=1
GENE_00810	221	58	174	null	sp|C5CSI6|TAM_VARPS	18	129	null	33.1	107	8e-05	-4.09691	52.9	43.2	Trans-aconitate 2-methyltransferase OS=Variovorax paradoxus (strain S110) OX=543728 GN=tam PE=3 SV=1
GENE_00811	123	3	121	null	sp|P06572|ERMM_STAEP	57	178	null	27.7	150	1e-11	-11	96.7	50	rRNA adenine N-6-methyltransferase OS=Staphylococcus epidermidis OX=1282 GN=ermM PE=3 SV=1
GENE_00812	517	14	514	null	sp|Q65FT5|MENE_BACLD	3	478	null	36	717	1e-87	-87	96.9	99.6	2-succinylbenzoate--CoA ligase OS=Bacillus licheniformis (strain ATCC 14580 / DSM 13 / JCM 2505 / NBRC 12200 / NCIMB 9375 / NRRL NRS-1264 / Gibson 46) OX=279010 GN=menE PE=3 SV=1
GENE_00813	424	9	412	null	sp|G3KIM8|ACRC_ANAPI	15	388	null	28.5	426	9e-47	-46.0458	95.3	94.9	Acryloyl-CoA reductase (NADH) OS=Anaerotignum propionicum OX=28446 GN=acrC PE=1 SV=1
GENE_00814	226	41	212	null	sp|A0R4Z6|KSTR2_MYCS2	16	188	null	28.2	195	5e-17	-16.301	76.1	84.4	HTH-type transcriptional repressor KstR2 OS=Mycolicibacterium smegmatis (strain ATCC 700084 / mc(2)155)OX=246196 GN=kstR2 PE=1 SV=1
GENE_00815	449	52	338	null	sp|Q6JQN1|ACD10_HUMAN	304	615	null	27.4	270	7e-24	-23.1549	63.9	29.5	Acyl-CoA dehydrogenase family member 10 OS=Homo sapiens OX=9606 GN=ACAD10 PE=1 SV=1
GENE_00816	400	1	369	null	sp|Q6GM59|MOT12_XENLA	1	399	null	25.3	316	7e-31	-30.1549	92.2	86.7	Monocarboxylate transporter 12 OS=Xenopus laevis OX=8355 GN=slc16a12 PE=2 SV=1
GENE_00817	443	5	409	null	sp|O14123|NAH2_SCHPO	14	430	null	24.5	197	9e-15	-14.0458	91.4	54.9	Probable Na(+)/H(+) antiporter C3A11.09 OS=Schizosaccharomyces pombe (strain 972 / ATCC 24843) OX=284812 GN=sod22 PE=1 SV=1
GENE_00818	148	8	129	null	sp|P96694|MHQP_BACSU	3	128	null	40.5	161	1e-13	-13	82.4	97.7	Putative oxidoreductase MhqP OS=Bacillus subtilis (strain 168) OX=224308 GN=mhqP PE=2 SV=1
GENE_00820	515	13	506	null	sp|O07610|LCFB_BACSU	5	509	null	31.4	648	5e-77	-76.301	95.9	98.4	Long-chain-fatty-acid--CoA ligase OS=Bacillus subtilis (strain 168) OX=224308 GN=lcfB PE=2 SV=2
GENE_00822	398	11	398	null	sp|Q8RN03|C5C4_AMYOR	20	406	null	40.4	696	5e-87	-86.301	97.5	95.3	Cytochrome P450 165C4 OS=Amycolatopsis orientalis OX=31958 GN=cyp165C4 PE=1 SV=1
GENE_00823	261	17	260	null	sp|P51831|FABG_BACSU	2	246	null	35.5	385	2e-44	-43.699	93.5	99.6	3-oxoacyl-[acyl-carrier-protein] reductase FabG OS=Bacillus subtilis (strain 168) OX=224308 GN=fabG PE=3 SV=3
GENE_00825	778	1	435	null	sp|Q7X281|SDGC_STRSQ	1	433	null	42	817	6e-99	-98.2218	55.9	83.8	Salicyloyl-CoA 5-hydroxylase OS=Streptomyces sp. OX=1931 GN=sdgC PE=1 SV=1
GENE_00826	541	33	535	null	sp|Q8GQN9|BCLA_THAAR	14	526	null	36.4	758	8e-93	-92.0969	93	97.3	Benzoate--CoA ligase OS=Thauera aromatica OX=59405 GN=bclA PE=1 SV=1
GENE_00827	246	3	240	null	sp|P76086|PAAX_ECOLI	40	279	null	25.2	195	3e-16	-15.5229	96.7	75.9	Transcriptional repressor PaaX OS=Escherichia coli (strain K12) OX=83333 GN=paaX PE=1 SV=1
GENE_00828	130	9	128	null	sp|Q8U308|RIDA_PYRFU	8	123	null	33.1	168	6e-15	-14.2218	92.3	92.1	2-iminobutanoate/2-iminopropanoate deaminase OS=Pyrococcus furiosus (strain ATCC 43587 / DSM 3638 /JCM 8422 / Vc1) OX=186497 GN=yjgF PE=1 SV=1
GENE_00829	257	12	253	null	sp|P0A0I0|FABG_STAAW	7	243	null	32.7	354	9e-40	-39.0458	94.2	96.3	3-oxoacyl-[acyl-carrier-protein] reductase FabG OS=Staphylococcus aureus (strain MW2) OX=196620 GN=fabG PE=3 SV=1
GENE_00830	266	7	265	null	sp|Q4L549|MENB_STAHJ	10	268	null	51	697	6e-91	-90.2218	97.4	95.2	1,4-dihydroxy-2-naphthoyl-CoA synthase OS=Staphylococcus haemolyticus (strain JCSC1435) OX=279808 GN=menB PE=3 SV=1
GENE_00832	542	6	228	null	sp|O34507|PRKC_BACSU	7	229	null	40.8	442	4e-46	-45.3979	41.1	34.4	Serine/threonine-protein kinase PrkC OS=Bacillus subtilis (strain 168) OX=224308 GN=prkC PE=1 SV=1
GENE_00834	332	3	332	null	sp|A0QSK6|RMLB_MYCS2	2	331	null	63.6	1162	1e-159	-159	99.4	99.7	dTDP-glucose 4,6-dehydratase OS=Mycolicibacterium smegmatis (strain ATCC 700084 / mc(2)155) OX=246196 GN=rmlB PE=1 SV=1
GENE_00836	120	2	58	null	sp|P50329|NOLA_BRAEL	12	69	null	53.4	132	4e-09	-8.39794	47.5	26.5	Nodulation protein NolA (Fragment) OS=Bradyrhizobium elkanii OX=29448 GN=nolA PE=4 SV=1
GENE_00837	371	8	363	null	sp|Q9FUP0|OPR3_ARATH	6	383	null	36.2	590	1e-71	-71	96	96.7	12-oxophytodienoate reductase 3 OS=Arabidopsis thaliana OX=3702 GN=OPR3 PE=1 SV=2
GENE_00838	376	18	373	null	sp|A4XJ89|DDL_CALS8	3	359	null	44.4	811	4e-105	-104.398	94.7	98.1	D-alanine--D-alanine ligase OS=Caldicellulosiruptor saccharolyticus (strain ATCC 43494 / DSM 8903 / Tp8T 6331) OX=351627 GN=ddl PE=3 SV=1
GENE_00839	184	19	151	null	sp|Q7VG78|GUAA_HELHP	315	454	null	24.1	110	4e-05	-4.39794	72.3	10.2	Probable GMP synthase [glutamine-hydrolyzing] OS=Helicobacter hepaticus (strain ATCC 51449 / 3B1) OX=235279 GN=guaA PE=3 SV=1
GENE_00840	439	7	436	null	sp|O33804|MURF_STRTO	8	445	null	47.8	643	6e-78	-77.2218	97.9	98.2	UDP-N-acetylmuramoyl-tripeptide--D-alanyl-D-alanine ligase OS=Streptomyces toyocaensis OX=55952 GN=murF PE=3 SV=2
GENE_00841	248	1	245	null	sp|P9WP89|COBK_MYCTU	1	241	null	52.4	515	4e-64	-63.3979	98.8	98.8	Precorrin-6A reductase OS=Mycobacterium tuberculosis (strain ATCC 25618 / H37Rv) OX=83332 GN=cobK PE=1 SV=1
GENE_00842	320	82	318	null	sp|Q3SG32|CYSG_THIDA	217	451	null	45.6	527	4e-62	-61.3979	74.1	49.1	Siroheme synthase OS=Thiobacillus denitrificans (strain ATCC 25259) OX=292415 GN=cysG PE=3 SV=1
GENE_00843	480	10	457	null	sp|Q47T68|COBB_THEFY	10	459	null	57.7	1205	1e-161	-161	93.3	94.9	Hydrogenobyrinate a,c-diamide synthase OS=Thermobifida fusca (strain YX) OX=269800 GN=cobB PE=3 SV=1
GENE_00844	680	13	670	null	sp|P9WPR3|Y2850_MYCTU	4	625	null	52.1	1288	7e-169	-168.155	96.8	98.9	Uncharacterized protein Rv2850c OS=Mycobacterium tuberculosis (strain ATCC 25618 / H37Rv) OX=83332 GN=Rv2850c PE=1 SV=1
GENE_00845	432	2	404	null	sp|Q9HZU0|COBL_PSEAE	11	406	null	42.3	710	1e-88	-88	93.3	95.4	Precorrin-6Y C(5,15)-methyltransferase [decarboxylating] OS=Pseudomonas aeruginosa (strain ATCC 15692/ DSM 22644 / CIP 104116 / JCM 14847 / LMG 12228 / 1C / PRS 101 / PAO1) OX=208964 GN=cobL PE=3 SV=1
GENE_00846	261	1	245	null	sp|Q53138|COBM_RHOER	1	245	null	55.9	711	2e-93	-92.699	93.9	98.4	Precorrin-4 C(11)-methyltransferase OS=Rhodococcus erythropolis OX=1833 GN=cobM PE=3 SV=1
GENE_00848	187	2	186	null	sp|P45862|YWJB_BACSU	3	173	null	28.9	165	2e-13	-12.699	98.9	98.3	Uncharacterized protein YwjB OS=Bacillus subtilis (strain 168) OX=224308 GN=ywjB PE=4 SV=1
GENE_00850	228	1	219	null	sp|O54190|CBIM_STRCO	1	221	null	64.7	734	9e-98	-97.0458	96.1	95.3	Cobalt transport protein CbiM OS=Streptomyces coelicolor (strain ATCC BAA-471 / A3(2) / M145) OX=100226 GN=cbiM PE=3 SV=2
GENE_00851	121	2	106	null	sp|Q8XNY9|CBIN_CLOPE	3	103	null	37.7	199	6e-20	-19.2218	86.8	98.1	Cobalt transport protein CbiN OS=Clostridium perfringens (strain 13 / Type A) OX=195102 GN=cbiN PE=3 SV=1
GENE_00852	254	6	232	null	sp|D5AUZ7|CBIQ_RHOCB	5	227	null	43.2	362	6e-41	-40.2218	89.4	91.4	Cobalt transport protein CbiQ OS=Rhodobacter capsulatus (strain ATCC BAA-309 / NBRC 16581 / SB1003)OX=272942 GN=cbiQ PE=1 SV=1
GENE_00853	280	6	241	null	sp|Q51719|YCOBA_PROFR	5	241	null	60.3	674	7e-87	-86.1549	84.3	79.8	Putative ABC transporter ATP-binding protein in cobA 5'region OS=Propionibacterium freudenreichii subsp.shermanii OX=1752 PE=3 SV=1
GENE_00860	167	39	152	null	sp|P0A0P7|ASP23_STAAW	41	149	null	50	259	1e-27	-27	68.3	64.5	Alkaline shock protein 23 OS=Staphylococcus aureus (strain MW2) OX=196620 GN=asp23 PE=3 SV=1
GENE_00861	253	3	252	null	sp|P21636|COBF_SINSX	7	254	null	40.2	461	1e-55	-55	98.8	95	Precorrin-6A synthase [deacetylating] OS=Sinorhizobium sp. OX=42445 GN=cobF PE=4 SV=1
GENE_00864	367	38	266	null	sp|P23146|LUXA2_PHOLU	19	246	null	25.5	187	3e-14	-13.5229	62.4	63	Alkanal monooxygenase alpha chain OS=Photorhabdus luminescens OX=29488 GN=luxA PE=1 SV=1
GENE_00865	183	11	183	null	sp|Q9X9Z8|Y1794_STRCO	8	175	null	54.6	457	4e-57	-56.3979	94.5	93.9	UPF0098 protein SCO1794 OS=Streptomyces coelicolor (strain ATCC BAA-471 / A3(2) / M145) OX=100226 GN=SCO1794 PE=3 SV=1
GENE_00866	276	4	242	null	sp|P66884|Y2259_MYCBO	6	239	null	33.5	298	5e-31	-30.301	86.6	86.3	Uncharacterized SURF1-like protein Mb2259 OS=Mycobacterium bovis (strain ATCC BAA-935 / AF2122/97)OX=233413 GN=BQ2027_MB2259 PE=3 SV=1
GENE_00867	258	1	258	null	sp|Q9KZW2|PSTB_STRCO	1	258	null	76.4	1098	3e-152	-151.523	100	100	Phosphate import ATP-binding protein PstB OS=Streptomyces coelicolor (strain ATCC BAA-471 / A3(2) /M145) OX=100226 GN=pstB PE=3 SV=1
GENE_00868	362	79	348	null	sp|Q50097|PSTA_MYCLE	22	287	null	48.9	585	3e-72	-71.5229	74.6	87.5	Phosphate transport system permease protein PstA OS=Mycobacterium leprae (strain TN) OX=272631 GN=pstA PE=3 SV=1
GENE_00869	331	28	323	null	sp|P9WG05|PSTC2_MYCTU	20	317	null	47.3	653	2e-82	-81.699	89.4	92	Phosphate transport system permease protein PstC 2 OS=Mycobacterium tuberculosis (strain ATCC 25618/ H37Rv) OX=83332 GN=pstC2 PE=1 SV=1
GENE_00870	367	1	367	null	sp|Q9KK89|PSTS3_MYCAV	1	369	null	45	708	1e-89	-89	100	100	Phosphate-binding protein PstS 3 OS=Mycobacterium avium OX=1764 GN=pstS3 PE=3 SV=1
GENE_00871	319	13	317	null	sp|D2B7W7|MSHD_STRRD	11	336	null	42.1	588	1e-72	-72	95.6	96.7	Mycothiol acetyltransferase OS=Streptosporangium roseum (strain ATCC 12428 / DSM 43021 / JCM 3005 /NI 9100) OX=479432 GN=mshD PE=3 SV=1
GENE_00872	251	3	239	null	sp|Q05943|GLNR_STRCO	4	244	null	58.3	730	3e-96	-95.5229	94.4	90.3	Transcriptional regulatory protein GlnR OS=Streptomyces coelicolor (strain ATCC BAA-471 / A3(2) / M145)OX=100226 GN=glnR PE=3 SV=1
GENE_00875	188	3	187	null	sp|A4X1P5|Y310_SALTO	5	194	null	50.3	432	5e-53	-52.301	98.4	96.9	UPF0678 fatty acid-binding protein-like protein Strop_0310 OS=Salinispora tropica (strain ATCC BAA-916/ DSM 44818 / CNB-440) OX=369723 GN=Strop_0310 PE=3 SV=1
GENE_00876	419	7	416	null	sp|Q9XA76|APEB_STRCO	11	430	null	53.6	1124	7e-151	-150.155	97.9	97.2	Probable M18 family aminopeptidase 2 OS=Streptomyces coelicolor (strain ATCC BAA-471 / A3(2) / M145)OX=100226 GN=apeB PE=3 SV=1
GENE_00878	304	68	292	null	sp|P0AEQ3|GLNH_ECOLI	27	246	null	34.3	281	2e-28	-27.699	74	88.7	Glutamine-binding periplasmic protein OS=Escherichia coli (strain K12) OX=83333 GN=glnH PE=1 SV=1
GENE_00879	339	67	287	null	sp|P0AFT4|TCYL_SHIFL	15	216	null	37.3	310	1e-32	-32	65.2	91	L-cystine transport system permease protein TcyL OS=Shigella flexneri OX=623 GN=tcyL PE=3 SV=1
GENE_00880	268	19	268	null	sp|P54537|ARTM_BACSU	1	240	null	55.4	724	2e-95	-94.699	93.3	100	Arginine transport ATP-binding protein ArtM OS=Bacillus subtilis (strain 168) OX=224308 GN=artM PE=1 SV=1
GENE_00881	407	11	357	null	sp|Q8KWS7|BACE_BACAM	6	332	null	25	156	4e-10	-9.39794	85.3	83.2	Putative bacilysin exporter BacE OS=Bacillus amyloliquefaciens OX=1390 GN=bacE PE=3 SV=1
GENE_00882	284	7	279	null	sp|Q8NXY2|HCHA_STAAW	10	286	null	56	856	2e-114	-113.699	96.1	94.9	Protein/nucleic acid deglycase HchA OS=Staphylococcus aureus (strain MW2) OX=196620 GN=hchA PE=3 SV=1
GENE_00883	329	21	318	null	sp|O07016|YVFR_BACSU	6	300	null	34.3	446	6e-52	-51.2218	90.6	98	Uncharacterized ABC transporter ATP-binding protein YvfR OS=Bacillus subtilis (strain 168) OX=224308 GN=yvfR PE=3 SV=1
GENE_00885	427	192	419	null	sp|O32198|LIAS_BACSU	120	343	null	29.7	254	7e-23	-22.1549	53.4	62.2	Sensor histidine kinase LiaS OS=Bacillus subtilis (strain 168) OX=224308 GN=liaS PE=2 SV=1
GENE_00886	210	7	210	null	sp|O32197|LIAR_BACSU	2	210	null	43.5	407	1e-48	-48	97.1	99.1	Transcriptional regulatory protein LiaR OS=Bacillus subtilis (strain 168) OX=224308 GN=liaR PE=2 SV=1
GENE_00887	302	27	294	null	sp|P28821|PABC_BACSU	7	272	null	26.1	173	7e-13	-12.1549	88.7	90.8	Aminodeoxychorismate lyase OS=Bacillus subtilis (strain 168) OX=224308 GN=pabC PE=3 SV=1
GENE_00888	349	37	292	null	sp|Q681Y3|Y1099_ARATH	113	373	null	26.9	251	2e-22	-21.699	73.4	60.4	Putative transferase At1g60990, chloroplastic OS=Arabidopsis thaliana OX=3702 GN=At1g60990 PE=1 SV=1
GENE_00889	558	224	527	null	sp|P9WM56|Y1128_MYCTO	166	412	null	27.2	223	3e-18	-17.5229	54.5	58.8	Uncharacterized protein MT1160 OS=Mycobacterium tuberculosis (strain CDC 1551 / Oshkosh) OX=83331 GN=MT1160 PE=3 SV=1
GENE_00890	244	11	224	null	sp|P54458|YQEM_BACSU	6	219	null	24.6	140	5e-09	-8.30103	87.7	86.6	Putative methyltransferase YqeM OS=Bacillus subtilis (strain 168) OX=224308 GN=yqeM PE=3 SV=1
GENE_00891	271	8	264	null	sp|O13871|YE16_SCHPO	10	275	null	34.6	439	7e-52	-51.1549	94.8	95.7	Uncharacterized methyltransferase C1B3.06c OS=Schizosaccharomyces pombe (strain 972 / ATCC 24843) OX=284812 GN=SPAC1B3.06c PE=3 SV=1
GENE_00892	190	1	186	null	sp|Q8FMD0|DEF2_COREF	1	186	null	62	598	3e-78	-77.5229	97.9	96.4	Peptide deformylase 2 OS=Corynebacterium efficiens (strain DSM 44549 / YS-314 / AJ 12310 / JCM 11189/ NBRC 100395) OX=196164 GN=def2 PE=3 SV=1
GENE_00893	223	3	222	null	sp|P9WGN1|KDPE_MYCTU	4	225	null	57.7	651	2e-85	-84.699	98.7	98.2	Transcriptional regulatory protein KdpE OS=Mycobacterium tuberculosis (strain ATCC 25618 / H37Rv) OX=83332 GN=kdpE PE=1 SV=1
GENE_00894	842	4	829	null	sp|P9WGL2|KDPD_MYCTO	23	853	null	47.2	1691	0	-	98.1	96.6	Sensor protein KdpD OS=Mycobacterium tuberculosis (strain CDC 1551 / Oshkosh) OX=83331 GN=kdpD PE=3 SV=1
GENE_00895	191	1	185	null	sp|A6W6R7|KDPC_KINRD	5	191	null	50.5	389	2e-46	-45.699	96.9	95.4	Potassium-transporting ATPase KdpC subunit OS=Kineococcus radiotolerans (strain ATCC BAA-149 / DSM 14245/ SRS30216) OX=266940 GN=kdpC PE=3 SV=1
GENE_00896	694	24	694	null	sp|Q9X8Z9|KDPB_STRCO	39	707	null	72.6	2391	0	-	96.7	94.6	Potassium-transporting ATPase ATP-binding subunit OS=Streptomyces coelicolor (strain ATCC BAA-471 /A3(2) / M145) OX=100226 GN=kdpB PE=3 SV=3
GENE_00897	551	23	551	null	sp|Q82PI3|KDPA_STRAW	22	552	null	59.9	1583	0	-	96	95.8	Potassium-transporting ATPase potassium-binding subunit OS=Streptomyces avermitilis (strain ATCC 31267/ DSM 46492 / JCM 5070 / NBRC 14893 / NCIMB 12804 / NRRL 8165 / MA-4680) OX=227882 GN=kdpA PE=3 SV=1
GENE_00899	119	8	119	null	sp|P9WMH9|Y474_MYCTU	20	132	null	57.9	341	4e-41	-40.3979	94.1	80.7	Uncharacterized HTH-type transcriptional regulator Rv0474 OS=Mycobacterium tuberculosis (strain ATCC 25618 / H37Rv) OX=83332 GN=Rv0474 PE=1 SV=1
GENE_00901	95	22	89	null	sp|P64696|Y486_MYCBO	14	83	null	42.9	103	4e-06	-5.39794	71.6	80.5	Uncharacterized protein Mb0486 OS=Mycobacterium bovis (strain ATCC BAA-935 / AF2122/97) OX=233413 GN=BQ2027_MB0486 PE=3 SV=1
GENE_00902	339	2	339	null	sp|Q47LH5|MURB_THEFY	4	356	null	55	894	2e-118	-117.699	99.7	99.2	UDP-N-acetylenolpyruvoylglucosamine reductase OS=Thermobifida fusca (strain YX) OX=269800 GN=murB PE=3 SV=1
GENE_00903	247	2	239	null	sp|P9WGR5|Y484_MYCTU	6	241	null	63.4	697	2e-91	-90.699	96.4	94	Uncharacterized oxidoreductase Rv0484c OS=Mycobacterium tuberculosis (strain ATCC 25618 / H37Rv) OX=83332 GN=Rv0484c PE=1 SV=1
GENE_00904	186	7	170	null	sp|P54139|Y2442_MYCLE	3	171	null	43.8	382	1e-45	-45	88.2	91.8	Uncharacterized protein ML2442 OS=Mycobacterium leprae (strain TN) OX=272631 GN=ML2442 PE=4 SV=1
GENE_00905	251	7	251	null	sp|B1VS80|GPMA_STRGG	8	252	null	75.1	984	4e-135	-134.398	97.6	96.8	2,3-bisphosphoglycerate-dependent phosphoglycerate mutase OS=Streptomyces griseus subsp. griseus (strain JCM 4626 / NBRC 13350) OX=455632 GN=gpmA PE=3 SV=1
GENE_00906	231	1	212	null	sp|P9WI95|PHOU2_MYCTU	1	212	null	48.1	504	4e-63	-62.3979	91.8	99.5	Phosphate-specific transport system accessory protein PhoU homolog 2 OS=Mycobacterium tuberculosis(strain ATCC 25618 / H37Rv) OX=83332 GN=phoU2 PE=1 SV=1
GENE_00907	405	53	371	null	sp|A0QR01|SENX3_MYCS2	46	366	null	49.2	707	9e-89	-88.0458	78.8	83.6	Signal-transduction histidine kinase SenX3 OS=Mycolicibacterium smegmatis (strain ATCC 700084 / mc(2)155)OX=246196 GN=senX3 PE=1 SV=1
GENE_00908	226	1	226	null	sp|P9WGL9|REGX3_MYCTU	1	227	null	75.8	911	8e-125	-124.097	100	100	Sensory transduction protein RegX3 OS=Mycobacterium tuberculosis (strain ATCC 25618 / H37Rv) OX=83332 GN=regX3 PE=1 SV=1
GENE_00910	255	3	253	null	sp|P64714|Y506_MYCBO	46	296	null	55.2	739	3e-97	-96.5229	98.4	84.8	Uncharacterized protein Mb0506c OS=Mycobacterium bovis (strain ATCC BAA-935 / AF2122/97) OX=233413 GN=BQ2027_MB0506C PE=4 SV=1
GENE_00911	281	1	276	null	sp|P9WHV5|PPX1_MYCTU	29	305	null	59.7	807	3e-106	-105.523	98.2	80.5	Exopolyphosphatase 1 OS=Mycobacterium tuberculosis (strain ATCC 25618 / H37Rv) OX=83332 GN=ppx1 PE=1 SV=1
GENE_00913	262	8	258	null	sp|Q9X8H0|Y3347_STRCO	15	266	null	56.3	755	1e-99	-99	95.8	88.4	Uncharacterized protein SCO3347 OS=Streptomyces coelicolor (strain ATCC BAA-471 / A3(2) / M145) OX=100226 GN=SCO3347 PE=4 SV=1
GENE_00914	207	23	202	null	sp|P9WMB9|KSTR2_MYCTU	15	195	null	28.5	154	2e-11	-10.699	87	90.5	HTH-type transcriptional repressor KstR2 OS=Mycobacterium tuberculosis (strain ATCC 25618 / H37Rv)OX=83332 GN=kstR2 PE=1 SV=1
GENE_00915	301	26	290	null	sp|O32179|PROD1_BACSU	29	291	null	34.7	452	5e-53	-52.301	88	87.1	Proline dehydrogenase 1 OS=Bacillus subtilis (strain 168) OX=224308 GN=fadM PE=2 SV=1
GENE_00916	280	6	267	null	sp|P0C1E4|P5CR_CORGL	3	268	null	41.6	480	6e-58	-57.2218	93.6	98.5	Pyrroline-5-carboxylate reductase OS=Corynebacterium glutamicum (strain ATCC 13032 / DSM 20300 / BCRC 11384 / JCM 1318 / LMG 3730 / NCIMB 10025) OX=196627 GN=proC PE=3 SV=1
GENE_00917	78	10	76	null	sp|P9WKT7|Y500A_MYCTU	9	76	null	67.6	215	2e-23	-22.699	85.9	87.2	Putative DNA-binding protein Rv0500A OS=Mycobacterium tuberculosis (strain ATCC 25618 / H37Rv) OX=83332 GN=Rv0500A PE=1 SV=1
GENE_00919	357	3	327	null	sp|P0A5D2|Y513_MYCBO	23	344	null	50.5	844	3e-110	-109.523	91	85.6	Uncharacterized protein Mb0513 OS=Mycobacterium bovis (strain ATCC BAA-935 / AF2122/97) OX=233413 GN=BQ2027_MB0513 PE=3 SV=1
GENE_00920	319	25	317	null	sp|P64724|Y514_MYCBO	66	356	null	59.5	911	3e-121	-120.523	91.8	81.3	Uncharacterized protein Mb0514 OS=Mycobacterium bovis (strain ATCC BAA-935 / AF2122/97) OX=233413 GN=BQ2027_MB0514 PE=4 SV=1
GENE_00921	293	18	263	null	sp|Q6F4M7|NPCC_RHOOP	21	266	null	44.5	516	7e-63	-62.1549	84	82	Hydroxyquinol 1,2-dioxygenase OS=Rhodococcus opacus OX=37919 GN=npcC PE=2 SV=1
GENE_00922	411	10	411	null	sp|P0DPQ7|GCOA_AMYS7	4	405	null	42	813	2e-104	-103.699	97.8	98.8	Aromatic O-demethylase, cytochrome P450 subunit OS=Amycolatopsis sp. (strain ATCC 39116 / 75iv2) OX=385957 GN=gcoA PE=1 SV=1
GENE_00923	323	26	323	null	sp|Q52186|POBB_PSEOL	21	319	null	42.5	598	2e-74	-73.699	92.3	93.7	Phenoxybenzoate dioxygenase subunit beta OS=Pseudomonas oleovorans OX=301 GN=pobB PE=2 SV=1
GENE_00924	323	14	322	null	sp|P43462|THCR_RHOER	15	326	null	32.1	323	2e-33	-32.699	95.7	94	Probable thc operon regulatory protein OS=Rhodococcus erythropolis OX=1833 GN=thcR PE=4 SV=1
GENE_00925	326	26	271	null	sp|P66802|Y517_MYCBO	40	285	null	65	821	3e-108	-107.523	75.5	79.9	Putative hydrolase Mb0517c OS=Mycobacterium bovis (strain ATCC BAA-935 / AF2122/97) OX=233413 GN=BQ2027_MB0517C PE=3 SV=1
GENE_00926	81	4	75	null	sp|P64728|Y520_MYCBO	5	81	null	44.2	160	7e-15	-14.1549	88.9	79.4	Uncharacterized protein Mb0520 OS=Mycobacterium bovis (strain ATCC BAA-935 / AF2122/97) OX=233413 GN=BQ2027_MB0520 PE=4 SV=1
GENE_00927	230	13	217	null	sp|Q9WX14|REX_STRCO	10	218	null	53.1	501	5e-62	-61.301	89.1	81	Redox-sensing transcriptional repressor Rex OS=Streptomyces coelicolor (strain ATCC BAA-471 / A3(2) /M145) OX=100226 GN=rex PE=1 SV=1
GENE_00928	437	1	431	null	sp|P46724|HEM1_MYCLE	1	445	null	43.7	824	7e-105	-104.155	98.6	95.3	Glutamyl-tRNA reductase OS=Mycobacterium leprae (strain TN) OX=272631 GN=hemA PE=3 SV=1
GENE_00929	312	4	304	null	sp|Q5YP70|HEM3_NOCFA	9	312	null	58.5	767	9e-100	-99.0458	96.5	87.9	Porphobilinogen deaminase OS=Nocardia farcinica (strain IFM 10152) OX=247156 GN=hemC PE=3 SV=1
GENE_00930	518	9	493	null	sp|Q59294|HEM4_RUMJO	4	496	null	29.1	507	1e-56	-56	93.6	97.8	Porphyrin biosynthesis protein HemD OS=Ruminiclostridium josui OX=1499 GN=hemD PE=3 SV=1
GENE_00931	328	1	324	null	sp|P46723|HEM2_MYCLE	3	328	null	69.9	1135	1e-155	-155	98.8	99.1	Delta-aminolevulinic acid dehydratase OS=Mycobacterium leprae (strain TN) OX=272631 GN=hemB PE=3 SV=1
GENE_00932	210	5	198	null	sp|P96683|YDFF_BACSU	24	215	null	42.9	342	9e-39	-38.0458	92.4	85	Uncharacterized HTH-type transcriptional regulator YdfF OS=Bacillus subtilis (strain 168) OX=224308 GN=ydfF PE=4 SV=1
GENE_00933	250	1	246	null	sp|P9WLN9|Y1998_MYCTU	1	245	null	45.7	511	3e-63	-62.5229	98.4	95	Uncharacterized protein Rv1998c OS=Mycobacterium tuberculosis (strain ATCC 25618 / H37Rv) OX=83332 GN=Rv1998c PE=1 SV=1
GENE_00936	398	20	273	null	sp|B4M7P8|NO66_DROVI	470	722	null	30.2	269	4e-24	-23.3979	63.8	27.9	Bifunctional lysine-specific demethylase and histidyl-hydroxylase NO66 OS=Drosophila virilis OX=7244 GN=GJ17031 PE=3 SV=1
GENE_00938	322	3	294	null	sp|Q5JGC2|PANE_THEKO	2	287	null	29.5	257	3e-24	-23.5229	90.7	92.6	2-dehydropantoate 2-reductase OS=Thermococcus kodakarensis (strain ATCC BAA-918 / JCM 12380 / KOD1)OX=69014 GN=TK1968 PE=1 SV=1
GENE_00939	227	11	100	null	sp|O66462|PHS_AQUAE	3	94	null	37	180	6e-16	-15.2218	39.6	92.9	Putative pterin-4-alpha-carbinolamine dehydratase OS=Aquifex aeolicus (strain VF5) OX=224324 GN=aq_049 PE=3 SV=1
GENE_00940	398	17	394	null	sp|Q8EP32|OAT_OCEIH	17	393	null	50.3	1113	5e-150	-149.301	95	94.7	Ornithine aminotransferase OS=Oceanobacillus iheyensis (strain DSM 14371 / CIP 107618 / JCM 11309 / KCTC 3954 / HTE831) OX=221109 GN=rocD PE=3 SV=1
GENE_00942	443	9	426	null	sp|Q9F2S0|GSA_STRCO	9	422	null	65.6	1427	0	-	94.4	94.5	Glutamate-1-semialdehyde 2,1-aminomutase OS=Streptomyces coelicolor (strain ATCC BAA-471 / A3(2) / M145)OX=100226 GN=hemL PE=3 SV=1
GENE_00943	210	6	202	null	sp|O06391|Y525_MYCTU	5	201	null	57.4	548	3e-70	-69.5229	93.8	97.5	Uncharacterized protein Rv0525 OS=Mycobacterium tuberculosis (strain ATCC 25618 / H37Rv) OX=83332 GN=Rv0525 PE=1 SV=1
GENE_00944	222	85	218	null	sp|A4IQF5|RESA_GEOTN	42	172	null	32.1	242	3e-24	-23.5229	60.4	75.3	Thiol-disulfide oxidoreductase ResA OS=Geobacillus thermodenitrificans (strain NG80-2) OX=420246 GN=resA PE=3 SV=1
GENE_00945	259	25	248	null	sp|P45706|CCDA_BACSU	8	224	null	33	300	7e-32	-31.1549	86.5	92.3	Cytochrome c-type biogenesis protein CcdA OS=Bacillus subtilis (strain 168) OX=224308 GN=ccdA PE=3 SV=1
GENE_00946	555	40	306	null	sp|A3PEU8|CCS1_PROM0	10	262	null	25.2	192	3e-14	-13.5229	48.1	59.1	Cytochrome c biogenesis protein CcsB OS=Prochlorococcus marinus (strain MIT 9301) OX=167546 GN=ccsB PE=3 SV=1
GENE_00947	231	1	200	null	sp|P39598|YWBO_BACSU	3	189	null	27.2	192	1e-16	-16	86.6	93.5	Uncharacterized protein YwbO OS=Bacillus subtilis (strain 168) OX=224308 GN=ywbO PE=4 SV=1
GENE_00948	190	4	150	null	sp|Q9USJ6|FMNR_SCHPO	14	162	null	44.3	319	6e-36	-35.2218	77.4	74.5	NAD(P)H-dependent FMN reductase C4B3.06c OS=Schizosaccharomyces pombe (strain 972 / ATCC 24843) OX=284812 GN=SPCC4B3.06c PE=3 SV=1
GENE_00949	365	118	365	null	sp|P22554|CCSA_GUITH	42	300	null	35.8	398	2e-44	-43.699	67.9	86	Cytochrome c biogenesis protein CcsA OS=Guillardia theta OX=55529 GN=ccsA PE=3 SV=1
GENE_00950	868	27	858	null	sp|P9WL97|Y2567_MYCTU	41	874	null	40.9	1453	0	-	95.9	94.3	Uncharacterized protein Rv2567 OS=Mycobacterium tuberculosis (strain ATCC 25618 / H37Rv) OX=83332 GN=Rv2567 PE=1 SV=1
GENE_00951	304	5	292	null	sp|P0A5G6|Y2599_MYCBO	17	307	null	49.2	650	1e-82	-82	94.7	92.7	Uncharacterized protein Mb2599c OS=Mycobacterium bovis (strain ATCC BAA-935 / AF2122/97) OX=233413 GN=BQ2027_MB2599C PE=4 SV=1
GENE_00953	172	1	140	null	sp|Q8U0P3|REG6_PYRFU	5	144	null	33.1	203	2e-19	-18.699	81.4	92.7	HTH-type transcriptional regulator FL11 OS=Pyrococcus furiosus (strain ATCC 43587 / DSM 3638 / JCM 8422/ Vc1) OX=186497 GN=fl11 PE=3 SV=1
GENE_00955	378	19	370	null	sp|P9WQ39|MENE_MYCTU	3	359	null	42	520	2e-61	-60.699	93.1	96.5	Probable 2-succinylbenzoate--CoA ligase OS=Mycobacterium tuberculosis (strain ATCC 25618 / H37Rv) OX=83332 GN=menE PE=1 SV=2
GENE_00956	307	8	307	null	sp|P9WNP5|MENB_MYCTU	20	314	null	78.4	1258	6e-175	-174.222	97.7	93.9	1,4-dihydroxy-2-naphthoyl-CoA synthase OS=Mycobacterium tuberculosis (strain ATCC 25618 / H37Rv) OX=83332 GN=menB PE=1 SV=1
GENE_00957	323	9	322	null	sp|Q9CBB2|MENC_MYCLE	10	318	null	50.6	674	1e-85	-85	97.2	92.5	o-succinylbenzoate synthase OS=Mycobacterium leprae (strain TN) OX=272631 GN=menC PE=3 SV=1
GENE_00958	545	3	536	null	sp|C0ZV17|MEND_RHOE4	4	537	null	41.7	852	1e-106	-106	98	99.4	2-succinyl-5-enolpyruvyl-6-hydroxy-3-cyclohexene-1-carboxylate synthase OS=Rhodococcus erythropolis(strain PR4 / NBRC 100887) OX=234621 GN=menD PE=3 SV=1
GENE_00959	314	3	314	null	sp|Q9ZBV4|FABH4_STRCO	4	316	null	61	948	1e-127	-127	99.4	99.1	3-oxoacyl-[acyl-carrier-protein] synthase 3 protein 4 OS=Streptomyces coelicolor (strain ATCC BAA-471/ A3(2) / M145) OX=100226 GN=fabH4 PE=3 SV=1
GENE_00960	399	142	396	null	sp|P23973|MENF_BACSU	204	469	null	33.2	366	7e-38	-37.1549	63.9	56.5	Isochorismate synthase MenF OS=Bacillus subtilis (strain 168) OX=224308 GN=menF PE=3 SV=2
GENE_00964	385	4	384	null	sp|P37482|YYCB_BACSU	15	399	null	37.9	567	6e-68	-67.2218	99	95.8	Uncharacterized transporter YycB OS=Bacillus subtilis (strain 168) OX=224308 GN=yycB PE=2 SV=1
GENE_00967	240	7	237	null	sp|Q5YPB0|MENG_NOCFA	11	235	null	64.5	765	4e-102	-101.398	96.2	94.9	Demethylmenaquinone methyltransferase OS=Nocardia farcinica (strain IFM 10152) OX=247156 GN=menG PE=3 SV=1
GENE_00968	436	34	427	null	sp|P9WNY9|MENJ_MYCTU	31	393	null	33.7	453	2e-50	-49.699	90.4	89	Menaquinone reductase OS=Mycobacterium tuberculosis (strain ATCC 25618 / H37Rv) OX=83332 GN=menJ PE=1 SV=1
GENE_00969	120	2	120	null	sp|P9WIW7|NUOA_MYCTU	1	128	null	50.8	291	1e-33	-33	99.2	100	NADH-quinone oxidoreductase subunit A OS=Mycobacterium tuberculosis (strain ATCC 25618 / H37Rv) OX=83332 GN=nuoA PE=1 SV=1
GENE_00970	239	1	183	null	sp|A4FPU0|NUOB_SACEN	1	182	null	78.1	794	8e-107	-106.097	76.6	82.7	NADH-quinone oxidoreductase subunit B OS=Saccharopolyspora erythraea (strain ATCC 11635 / DSM 40517/ JCM 4748 / NBRC 13426 / NCIMB 8594 / NRRL 2338) OX=405948 GN=nuoB PE=3 SV=1
GENE_00971	393	158	393	null	sp|A4XC36|NUOC_SALTO	29	245	null	58.2	691	2e-88	-87.699	60.1	88.6	NADH-quinone oxidoreductase subunit C OS=Salinispora tropica (strain ATCC BAA-916 / DSM 44818 / CNB-440)OX=369723 GN=nuoC PE=3 SV=1
GENE_00972	442	9	442	null	sp|A4FPT8|NUOD_SACEN	19	449	null	64.1	1551	0	-	98.2	96	NADH-quinone oxidoreductase subunit D OS=Saccharopolyspora erythraea (strain ATCC 11635 / DSM 40517/ JCM 4748 / NBRC 13426 / NCIMB 8594 / NRRL 2338) OX=405948 GN=nuoD PE=3 SV=1
GENE_00973	234	11	215	null	sp|P9WIV5|NUOE_MYCTU	44	245	null	56.1	593	7e-76	-75.1549	87.6	80.2	NADH-quinone oxidoreductase subunit E OS=Mycobacterium tuberculosis (strain ATCC 25618 / H37Rv) OX=83332 GN=nuoE PE=1 SV=1
GENE_00974	440	2	423	null	sp|P9WIV7|NUOF_MYCTU	7	431	null	67.1	1570	0	-	95.9	95.5	NADH-quinone oxidoreductase subunit F OS=Mycobacterium tuberculosis (strain ATCC 25618 / H37Rv) OX=83332 GN=nuoF PE=1 SV=1
GENE_00975	814	6	811	null	sp|P9WIV9|NUOG_MYCTU	2	805	null	59	2345	0	-	99	99.8	NADH-quinone oxidoreductase subunit G OS=Mycobacterium tuberculosis (strain ATCC 25618 / H37Rv) OX=83332 GN=nuoG PE=1 SV=1
GENE_00976	442	11	411	null	sp|A4FPT4|NUOH_SACEN	2	404	null	59.5	1183	3e-159	-158.523	90.7	91.4	NADH-quinone oxidoreductase subunit H OS=Saccharopolyspora erythraea (strain ATCC 11635 / DSM 40517/ JCM 4748 / NBRC 13426 / NCIMB 8594 / NRRL 2338) OX=405948 GN=nuoH PE=3 SV=1
GENE_00977	196	9	173	null	sp|A4FPT3|NUOI_SACEN	6	170	null	73.9	690	3e-92	-91.5229	84.2	87.8	NADH-quinone oxidoreductase subunit I OS=Saccharopolyspora erythraea (strain ATCC 11635 / DSM 40517/ JCM 4748 / NBRC 13426 / NCIMB 8594 / NRRL 2338) OX=405948 GN=nuoI PE=3 SV=1
GENE_00978	274	22	194	null	sp|Q68VV9|NUOJ_RICTY	5	177	null	26.1	196	8e-17	-16.0969	63.1	84.4	NADH-quinone oxidoreductase subunit J OS=Rickettsia typhi (strain ATCC VR-144 / Wilmington) OX=257363 GN=nuoJ PE=3 SV=1
GENE_00979	99	1	99	null	sp|A0QU26|NUOK_MYCS2	1	99	null	81.8	411	9e-53	-52.0458	100	100	NADH-quinone oxidoreductase subunit K OS=Mycolicibacterium smegmatis (strain ATCC 700084 / mc(2)155)OX=246196 GN=nuoK PE=3 SV=1
GENE_00980	644	18	627	null	sp|P9WIW1|NUOL_MYCTU	10	616	null	58	1723	0	-	94.7	95.9	NADH-quinone oxidoreductase subunit L OS=Mycobacterium tuberculosis (strain ATCC 25618 / H37Rv) OX=83332 GN=nuoL PE=1 SV=1
GENE_00981	534	1	521	null	sp|P9WIW5|NUOM_MYCTU	1	531	null	44.6	1075	6e-140	-139.222	97.6	96	NADH-quinone oxidoreductase subunit M OS=Mycobacterium tuberculosis (strain ATCC 25618 / H37Rv) OX=83332 GN=nuoM PE=1 SV=1
GENE_00982	511	2	508	null	sp|A8LC88|NUON_FRASN	14	520	null	55	1360	0	-	99.2	96.6	NADH-quinone oxidoreductase subunit N OS=Frankia sp. (strain EAN1pec) OX=298653 GN=nuoN PE=3 SV=1
GENE_00983	334	1	332	null	sp|O06428|NPPPS_MYCTU	1	333	null	50.5	705	3e-90	-89.5229	99.4	99.4	Nonaprenyl diphosphate synthase OS=Mycobacterium tuberculosis (strain ATCC 25618 / H37Rv) OX=83332 GN=grcC1 PE=1 SV=1
GENE_00984	306	35	305	null	sp|Q8ZPK2|OSMX_SALTY	20	299	null	25.8	210	7e-18	-17.1549	88.6	93.3	Osmoprotectant-binding protein OsmX OS=Salmonella typhimurium (strain LT2 / SGSC1412 / ATCC 700720)OX=99287 GN=osmX PE=1 SV=1
GENE_00985	248	11	222	null	sp|Q45461|OPUBB_BACSU	5	215	null	34.4	333	5e-37	-36.301	85.5	97.2	Choline transport system permease protein OpuBB OS=Bacillus subtilis (strain 168) OX=224308 GN=opuBB PE=2 SV=2
GENE_00986	215	4	214	null	sp|P39775|OPUBD_BACSU	10	218	null	30.2	234	1e-22	-22	98.1	92.5	Choline transport system permease protein OpuBD OS=Bacillus subtilis (strain 168) OX=224308 GN=opuBD PE=2 SV=3
GENE_00987	371	23	263	null	sp|Q9KHT9|OPUCA_LISMN	1	240	null	54.8	742	2e-94	-93.699	65	60.5	Carnitine transport ATP-binding protein OpuCA OS=Listeria monocytogenes OX=1639 GN=opuCA PE=1 SV=1
GENE_00988	331	7	324	null	sp|P44329|RBSR_HAEIN	3	327	null	28.1	260	2e-24	-23.699	96.1	97.9	Ribose operon repressor OS=Haemophilus influenzae (strain ATCC 51907 / DSM 11121 / KW20 / Rd) OX=71421 GN=rbsR PE=3 SV=2
GENE_00990	356	17	355	null	sp|O53181|KORB_MYCTU	34	372	null	69.6	1257	6e-173	-172.222	95.2	90.9	2-oxoglutarate oxidoreductase subunit KorB OS=Mycobacterium tuberculosis (strain ATCC 25618 / H37Rv)OX=83332 GN=korB PE=1 SV=1
GENE_00991	620	2	620	null	sp|O53182|KORA_MYCTU	20	628	null	64.7	2043	0	-	99.8	93.3	2-oxoglutarate oxidoreductase subunit KorA OS=Mycobacterium tuberculosis (strain ATCC 25618 / H37Rv)OX=83332 GN=korA PE=1 SV=3
GENE_00992	449	7	416	null	sp|P9WQ65|AMT_MYCTU	11	447	null	50.6	867	6e-111	-110.222	91.3	91.6	Probable ammonia channel OS=Mycobacterium tuberculosis (strain ATCC 25618 / H37Rv) OX=83332 GN=amt PE=3 SV=1
GENE_00993	112	1	112	null	sp|P9WN31|GLNB_MYCTU	1	112	null	70.5	407	1e-51	-51	100	100	Nitrogen regulatory protein P-II OS=Mycobacterium tuberculosis (strain ATCC 25618 / H37Rv) OX=83332 GN=glnB PE=1 SV=1
GENE_00994	740	17	739	null	sp|P9WN29|GLND_MYCTU	60	794	null	40.6	1086	1e-135	-135	97.7	91	Bifunctional uridylyltransferase/uridylyl-removing enzyme OS=Mycobacterium tuberculosis (strain ATCC 25618 / H37Rv) OX=83332 GN=glnD PE=1 SV=1
GENE_00995	243	36	238	null	sp|P08066|SDHB_BACSU	40	238	null	30.2	230	1e-21	-21	83.5	78.7	Succinate dehydrogenase iron-sulfur subunit OS=Bacillus subtilis (strain 168) OX=224308 GN=sdhB PE=3 SV=3
GENE_00996	714	98	713	null	sp|P08065|SDHA_BACSU	5	579	null	35.4	835	2e-101	-100.699	86.3	98.1	Succinate dehydrogenase flavoprotein subunit OS=Bacillus subtilis (strain 168) OX=224308 GN=sdhA PE=3 SV=4
GENE_00999	294	1	288	null	sp|P95778|RMLA_STRMU	1	288	null	64.2	1007	3e-137	-136.523	98	99.7	Glucose-1-phosphate thymidylyltransferase OS=Streptococcus mutans serotype c (strain ATCC 700610 / UA159)OX=210007 GN=rmlA PE=3 SV=1
GENE_01000	163	1	163	null	sp|Q1BDY7|Y777_MYCSS	1	163	null	74.8	629	7e-84	-83.1549	100	100	UPF0234 protein Mmcs_0777 OS=Mycobacterium sp. (strain MCS) OX=164756 GN=Mmcs_0777 PE=3 SV=2
GENE_01005	54	1	54	null	sp|Q2JFJ5|RL33_FRACC	1	54	null	87	248	3e-29	-28.5229	100	100	50S ribosomal protein L33 OS=Frankia casuarinae (strain DSM 45818 / CECT 9043 / CcI3) OX=106370 GN=rpmG PE=3 SV=1
GENE_01006	154	1	151	null	sp|A4FPR5|Y6876_SACEN	1	150	null	60.9	466	3e-59	-58.5229	98.1	96.2	UPF0336 protein SACE_6876 OS=Saccharopolyspora erythraea (strain ATCC 11635 / DSM 40517 / JCM 4748/ NBRC 13426 / NCIMB 8594 / NRRL 2338) OX=405948 GN=SACE_6876 PE=3 SV=1
GENE_01007	141	22	94	null	sp|O53664|HTDX_MYCTU	176	245	null	49.3	138	2e-09	-8.69897	51.8	25	3-hydroxyacyl-thioester dehydratase X OS=Mycobacterium tuberculosis (strain ATCC 25618 / H37Rv) OX=83332 GN=htdX PE=1 SV=1
GENE_01009	213	159	212	null	sp|P9WGN7|SECE_MYCTU	107	160	null	50	177	5e-15	-14.301	25.4	33.5	Protein translocase subunit SecE OS=Mycobacterium tuberculosis (strain ATCC 25618 / H37Rv) OX=83332 GN=secE PE=1 SV=1
GENE_01010	308	116	308	null	sp|Q9CBK0|NUSG_MYCLE	33	228	null	63.3	635	1e-81	-81	62.7	86	Transcription termination/antitermination protein NusG OS=Mycobacterium leprae (strain TN) OX=272631 GN=nusG PE=3 SV=1
GENE_01011	143	1	141	null	sp|A4T1M2|RL11_MYCGI	1	141	null	87.9	639	5e-86	-85.301	98.6	99.3	50S ribosomal protein L11 OS=Mycolicibacterium gilvum (strain PYR-GCK) OX=350054 GN=rplK PE=3 SV=1
GENE_01012	237	2	233	null	sp|Q73SG1|RL1_MYCPA	3	234	null	82.8	1001	4e-138	-137.398	97.9	98.7	50S ribosomal protein L1 OS=Mycolicibacterium paratuberculosis (strain ATCC BAA-968 / K-10) OX=262316 GN=rplA PE=3 SV=1
GENE_01014	503	37	495	null	sp|D4D3D1|LAP2_TRIVH	38	479	null	41	851	1e-107	-107	91.3	89.3	Probable leucine aminopeptidase 2 OS=Trichophyton verrucosum (strain HKI 0517) OX=663202 GN=LAP2 PE=3 SV=1
GENE_01015	210	1	174	null	sp|Q2JFI7|RL10_FRACC	1	174	null	65.5	581	2e-75	-74.699	82.9	93	50S ribosomal protein L10 OS=Frankia casuarinae (strain DSM 45818 / CECT 9043 / CcI3) OX=106370 GN=rplJ PE=3 SV=1
GENE_01016	131	1	131	null	sp|C5CC72|RL7_MICLC	1	129	null	74.8	384	1e-47	-47	100	100	50S ribosomal protein L7/L12 OS=Micrococcus luteus (strain ATCC 4698 / DSM 20030 / JCM 1464 / NBRC 3333/ NCIMB 9278 / NCTC 2665 / VKM Ac-2230) OX=465515 GN=rplL PE=3 SV=1
GENE_01017	373	1	369	null	sp|P80175|ADHN_AMYME	1	366	null	46.3	827	2e-107	-106.699	98.9	98.7	NDMA-dependent alcohol dehydrogenase OS=Amycolatopsis methanolica OX=1814 PE=1 SV=2
GENE_01018	805	182	802	null	sp|O26543|UVRA_METTH	278	945	null	40.3	1146	6e-142	-141.222	77.1	69.4	UvrABC system protein A OS=Methanothermobacter thermautotrophicus (strain ATCC 29096 / DSM 1053 / JCM 10044 / NBRC 100330 / Delta H) OX=187420 GN=uvrA PE=3 SV=1
GENE_01020	395	8	348	null	sp|P76518|ACOCT_ECOLI	9	351	null	35.2	532	8e-63	-62.0969	86.3	90	Acetyl-CoA:oxalate CoA-transferase OS=Escherichia coli (strain K12) OX=83333 GN=yfdE PE=1 SV=2
GENE_01021	254	35	252	null	sp|P76241|NIMR_ECOLI	35	254	null	32	249	5e-24	-23.301	85.8	80.6	HTH-type transcriptional regulator NimR OS=Escherichia coli (strain K12) OX=83333 GN=nimR PE=2 SV=1
GENE_01022	399	20	384	null	sp|O06481|YFNC_BACSU	29	408	null	31.2	307	5e-30	-29.301	91.5	92.9	Uncharacterized MFS-type transporter YfnC OS=Bacillus subtilis (strain 168) OX=224308 GN=yfnC PE=3 SV=1
GENE_01024	1136	6	1134	null	sp|A4FPP3|RPOB_SACEN	17	1162	null	80.4	4877	0	-	99.4	98.5	DNA-directed RNA polymerase subunit beta OS=Saccharopolyspora erythraea (strain ATCC 11635 / DSM 40517/ JCM 4748 / NBRC 13426 / NCIMB 8594 / NRRL 2338) OX=405948 GN=rpoB PE=3 SV=1
GENE_01025	1300	1	1297	null	sp|A0LRL4|RPOC_ACIC1	1	1300	null	75	5296	0	-	99.8	99.7	DNA-directed RNA polymerase subunit beta' OS=Acidothermus cellulolyticus (strain ATCC 43068 / 11B) OX=351607 GN=rpoC PE=3 SV=1
GENE_01026	261	148	259	null	sp|O31449|YBFI_BACSU	159	267	null	35.7	203	2e-17	-16.699	42.9	39.6	Uncharacterized HTH-type transcriptional regulator YbfI OS=Bacillus subtilis (strain 168) OX=224308 GN=ybfI PE=4 SV=1
GENE_01029	452	24	452	null	sp|O34691|NAIP_BACSU	9	400	null	30.1	396	3e-42	-41.5229	94.9	98	Putative niacin/nicotinamide transporter NaiP OS=Bacillus subtilis (strain 168) OX=224308 GN=naiP PE=1 SV=1
GENE_01031	453	1	443	null	sp|P54950|SCMK_BACSU	1	435	null	39.5	828	2e-105	-104.699	97.8	98.6	N-acetyl-S-(2-succino)cysteine monooxygenase OS=Bacillus subtilis (strain 168) OX=224308 GN=scmK PE=3 SV=1
GENE_01032	376	10	286	null	sp|P54950|SCMK_BACSU	14	291	null	32	386	4e-41	-40.3979	73.7	63	N-acetyl-S-(2-succino)cysteine monooxygenase OS=Bacillus subtilis (strain 168) OX=224308 GN=scmK PE=3 SV=1
GENE_01033	351	92	331	null	sp|P0AEM9|TCYJ_ECOLI	33	259	null	33.7	230	1e-20	-20	68.4	85.3	L-cystine-binding protein TcyJ OS=Escherichia coli (strain K12) OX=83333 GN=tcyJ PE=1 SV=1
GENE_01034	264	15	264	null	sp|P48243|GLUA_CORGL	1	240	null	52	682	4e-89	-88.3979	94.7	99.2	Glutamate transport ATP-binding protein GluA OS=Corynebacterium glutamicum (strain ATCC 13032 / DSM 20300 / BCRC 11384 / JCM 1318 / LMG 3730 / NCIMB 10025) OX=196627 GN=gluA PE=3 SV=2
GENE_01035	348	95	315	null	sp|P0AFT4|TCYL_SHIFL	20	221	null	37.6	320	7e-34	-33.1549	63.5	91	L-cystine transport system permease protein TcyL OS=Shigella flexneri OX=623 GN=tcyL PE=3 SV=1
GENE_01036	202	1	201	null	sp|P76114|MCBR_ECOLI	7	210	null	31.6	206	7e-19	-18.1549	99.5	92.3	HTH-type transcriptional regulator McbR OS=Escherichia coli (strain K12) OX=83333 GN=mcbR PE=1 SV=2
GENE_01037	783	7	770	null	sp|Q933N0|KDHC_PAENI	18	787	null	40	1387	6e-180	-179.222	97.6	97	6-hydroxypseudooxynicotine dehydrogenase complex subunit gamma OS=Paenarthrobacter nicotinovorans OX=29320 GN=kdhC PE=1 SV=1
GENE_01038	159	5	157	null	sp|D7REY5|CDHC_PSEU3	4	159	null	53.2	429	2e-53	-52.699	96.2	93.4	Caffeine dehydrogenase subunit gamma OS=Pseudomonas sp. (strain CBB1) OX=765715 GN=cdhC PE=1 SV=1
GENE_01039	784	9	771	null	sp|D7REY3|CDHA_PSEU3	13	785	null	37.8	1111	6e-139	-138.222	97.3	97.7	Caffeine dehydrogenase subunit alpha OS=Pseudomonas sp. (strain CBB1) OX=765715 GN=cdhA PE=1 SV=1
GENE_01040	290	1	282	null	sp|O87681|KDHA_PAENI	1	283	null	38.9	450	6e-53	-52.2218	97.2	95.6	6-hydroxypseudooxynicotine dehydrogenase complex subunit alpha OS=Paenarthrobacter nicotinovorans OX=29320 GN=kdhA PE=1 SV=2
GENE_01041	224	11	193	null	sp|Q3MIE0|ECHD3_RAT	55	249	null	29.1	187	3e-15	-14.5229	81.7	65	Enoyl-CoA hydratase domain-containing protein 3, mitochondrial OS=Rattus norvegicus OX=10116 GN=Echdc3 PE=2 SV=1
GENE_01042	265	5	256	null	sp|P38004|FABG_CHLTR	5	245	null	31.7	332	3e-36	-35.5229	95.1	97.2	3-oxoacyl-[acyl-carrier-protein] reductase FabG OS=Chlamydia trachomatis (strain D/UW-3/Cx) OX=272561 GN=fabG PE=3 SV=3
GENE_01044	293	23	272	null	sp|Q59093|ELH1_ACIAD	30	265	null	26	227	1e-20	-20	85.3	88.7	3-oxoadipate enol-lactonase 1 OS=Acinetobacter baylyi (strain ATCC 33305 / BD413 / ADP1) OX=62977 GN=pcaD PE=4 SV=2
GENE_01045	397	4	395	null	sp|Q68FU4|SUCHY_RAT	38	430	null	41.1	793	4e-101	-100.398	98.7	90.1	Succinate--hydroxymethylglutarate CoA-transferase OS=Rattus norvegicus OX=10116 GN=Sugct PE=2 SV=1
GENE_01046	336	9	296	null	sp|O74822|YBJB_SCHPO	7	286	null	31.4	317	1e-32	-32	85.7	86.2	Zinc-type alcohol dehydrogenase-like protein C337.11 OS=Schizosaccharomyces pombe (strain 972 / ATCC 24843) OX=284812 GN=SPBC337.11 PE=3 SV=1
GENE_01048	345	74	325	null	sp|A0QQV6|PK21_MYCS2	29	280	null	72.6	1014	1e-137	-137	73	89	Polyphosphate:GDP phosphotransferase OS=Mycolicibacterium smegmatis (strain ATCC 700084 / mc(2)155)OX=246196 GN=MSMEG_0891 PE=1 SV=1
GENE_01050	528	97	510	null	sp|Q32IB6|GSIB_SHIDS	71	494	null	31.2	441	5e-47	-46.301	78.4	82.8	Glutathione-binding protein GsiB OS=Shigella dysenteriae serotype 1 (strain Sd197) OX=300267 GN=gsiB PE=3 SV=1
GENE_01051	314	1	312	null	sp|Q2YJK1|Y1050_BRUA2	1	312	null	40.7	603	2e-75	-74.699	99.4	99.4	Putative peptide transport system permease protein BAB2_1050 OS=Brucella abortus (strain 2308) OX=359391 GN=BAB2_1050 PE=3 SV=1
GENE_01052	307	28	304	null	sp|Q83S25|GSID_SHIFL	25	302	null	42.8	570	9e-71	-70.0458	90.2	91.7	Glutathione transport system permease protein GsiD OS=Shigella flexneri OX=623 GN=gsiD PE=3 SV=1
GENE_01053	340	18	328	null	sp|Q8FUW8|Y1094_BRUSU	11	321	null	49	775	9e-101	-100.046	91.5	93.7	Putative peptide import ATP-binding protein BRA1094/BS1330_II1086 OS=Brucella suis biovar 1 (strain 1330) OX=204722 GN=BRA1094 PE=3 SV=1
GENE_01054	297	4	296	null	sp|Q5PGP3|GSIA_SALPA	299	585	null	46.1	659	2e-80	-79.699	98.7	46.1	Glutathione import ATP-binding protein GsiA OS=Salmonella paratyphi A (strain ATCC 9150 / SARB42) OX=295319 GN=gsiA PE=3 SV=1
GENE_01056	303	3	295	null	sp|A9WGE2|CCL_CHLAA	2	303	null	43.6	595	2e-74	-73.699	96.7	95.3	(R)-citramalyl-CoA lyase OS=Chloroflexus aurantiacus (strain ATCC 29366 / DSM 635 / J-10-fl) OX=324602 GN=ccl PE=1 SV=1
GENE_01057	452	25	447	null	sp|O07635|YLAK_BACSU	2	442	null	38.4	634	2e-76	-75.699	93.6	99.8	Uncharacterized protein YlaK OS=Bacillus subtilis (strain 168) OX=224308 GN=ylaK PE=3 SV=1
GENE_01058	102	1	55	null	sp|Q5V0B3|CHEB_HALMA	5	59	null	43.6	124	4e-08	-7.39794	53.9	14.9	Protein-glutamate methylesterase/protein-glutamine glutaminase OS=Haloarcula marismortui (strain ATCC 43049 / DSM 3752 / JCM 8966 / VKM B-1809) OX=272569 GN=cheB PE=3 SV=1
GENE_01059	335	3	329	null	sp|Q9CBH9|GLPX_MYCLE	10	336	null	66.1	1133	1e-154	-154	97.6	92.1	Fructose-1,6-bisphosphatase class 2 OS=Mycobacterium leprae (strain TN) OX=272631 GN=glpX PE=3 SV=2
GENE_01061	78	4	71	null	sp|Q82IE6|EX7S_STRAW	11	78	null	60.3	190	1e-19	-19	87.2	85	Exodeoxyribonuclease 7 small subunit OS=Streptomyces avermitilis (strain ATCC 31267 / DSM 46492 / JCM 5070 / NBRC 14893 / NCIMB 12804 / NRRL 8165 / MA-4680) OX=227882 GN=xseB PE=3 SV=1
GENE_01062	430	21	414	null	sp|Q82IE7|EX7L_STRAW	8	401	null	56.1	1090	5e-146	-145.301	91.6	98	Exodeoxyribonuclease 7 large subunit OS=Streptomyces avermitilis (strain ATCC 31267 / DSM 46492 / JCM 5070 / NBRC 14893 / NCIMB 12804 / NRRL 8165 / MA-4680) OX=227882 GN=xseA PE=3 SV=1
GENE_01063	304	36	114	null	sp|P9WM59|Y1109_MYCTU	5	83	null	46.8	173	2e-13	-12.699	26	37.3	Uncharacterized protein Rv1109c OS=Mycobacterium tuberculosis (strain ATCC 25618 / H37Rv) OX=83332 GN=Rv1109c PE=1 SV=1
GENE_01064	342	22	342	null	sp|Q82IE8|ISPH_STRAW	5	325	null	74.5	1254	3e-173	-172.523	93.9	95	4-hydroxy-3-methylbut-2-enyl diphosphate reductase OS=Streptomyces avermitilis (strain ATCC 31267 /DSM 46492 / JCM 5070 / NBRC 14893 / NCIMB 12804 / NRRL 8165/ MA-4680) OX=227882 GN=ispH PE=3 SV=1
GENE_01066	377	49	327	null	sp|Q9REQ3|RMUC_ZYMMO	145	425	null	38.1	560	2e-66	-65.699	74	62.7	DNA recombination protein RmuC homolog OS=Zymomonas mobilis subsp. mobilis (strain ATCC 31821 / ZM4/ CP4) OX=264203 GN=rmuC PE=3 SV=2
GENE_01067	296	12	291	null	sp|P9WJW3|ALKA_MYCTU	203	479	null	40.2	456	9e-52	-51.0458	94.6	55.8	Probable bifunctional transcriptional activator/DNA repair enzyme AlkA OS=Mycobacterium tuberculosis(strain ATCC 25618 / H37Rv) OX=83332 GN=alkA PE=1 SV=1
GENE_01070	361	1	361	null	sp|P37518|YCHF_BACSU	1	366	null	53.3	974	5e-130	-129.301	100	100	Ribosome-binding ATPase YchF OS=Bacillus subtilis (strain 168) OX=224308 GN=ychF PE=2 SV=1
GENE_01071	77	1	60	null	sp|Q5F881|FITA_NEIG1	1	63	null	41.3	94	4e-05	-4.39794	77.9	80.8	Antitoxin FitA OS=Neisseria gonorrhoeae (strain ATCC 700825 / FA 1090) OX=242231 GN=fitA PE=1 SV=1
GENE_01072	146	1	137	null	sp|Q5F882|FITB_NEIG1	1	137	null	42.8	255	1e-27	-27	93.8	98.6	Toxin FitB OS=Neisseria gonorrhoeae (strain ATCC 700825 / FA 1090) OX=242231 GN=fitB PE=1 SV=1
GENE_01073	160	23	150	null	sp|P40677|YJAB_SALTY	15	142	null	47.3	310	1e-35	-35	80	88.3	Peptidyl-lysine N-acetyltransferase YjaB OS=Salmonella typhimurium (strain LT2 / SGSC1412 / ATCC 700720)OX=99287 GN=yjaB PE=3 SV=2
GENE_01076	260	29	258	null	sp|O31449|YBFI_BACSU	30	265	null	23.6	180	3e-14	-13.5229	88.5	85.8	Uncharacterized HTH-type transcriptional regulator YbfI OS=Bacillus subtilis (strain 168) OX=224308 GN=ybfI PE=4 SV=1
GENE_01077	206	4	192	null	sp|P0AG38|RHTC_ECOLI	5	200	null	29.6	187	3e-16	-15.5229	91.7	95.1	Threonine efflux protein OS=Escherichia coli (strain K12) OX=83333 GN=rhtC PE=1 SV=1
GENE_01078	183	9	183	null	sp|P05332|YP20_BACLI	4	178	null	31.4	252	3e-26	-25.5229	95.6	98.3	Uncharacterized N-acetyltransferase p20 OS=Bacillus licheniformis OX=1402 GN=p20 PE=4 SV=1
GENE_01080	187	3	179	null	sp|O14362|SMI1_SCHPO	128	317	null	33	127	2e-07	-6.69897	94.7	37.7	Cell wall biosynthesis/cell cycle regulator smi1 OS=Schizosaccharomyces pombe (strain 972 / ATCC 24843)OX=284812 GN=smi1 PE=1 SV=1
GENE_01081	83	4	81	null	sp|P64754|Y922_MYCBO	8	85	null	47.4	162	4e-15	-14.3979	94	89.7	Uncharacterized protein Mb0922c OS=Mycobacterium bovis (strain ATCC BAA-935 / AF2122/97) OX=233413 GN=BQ2027_MB0922C PE=4 SV=1
GENE_01082	108	4	108	null	sp|Q73V87|MMR_MYCPA	3	107	null	60	317	4e-38	-37.3979	97.2	98.1	Multidrug resistance protein mmr OS=Mycolicibacterium paratuberculosis (strain ATCC BAA-968 / K-10) OX=262316 GN=mmr PE=3 SV=2
GENE_01083	282	17	275	null	sp|O31581|YFHM_BACSU	22	285	null	33.7	415	6e-48	-47.2218	91.8	92.3	AB hydrolase superfamily protein YfhM OS=Bacillus subtilis (strain 168) OX=224308 GN=yfhM PE=3 SV=1
GENE_01084	382	20	349	null	sp|P55682|Y4WD_SINFN	15	346	null	31.7	307	2e-30	-29.699	86.4	88.1	Uncharacterized transporter y4wD OS=Sinorhizobium fredii (strain NBRC 101917 / NGR234) OX=394 GN=NGR_a01010 PE=4 SV=1
GENE_01085	120	3	113	null	sp|P76243|YEAO_ECOLI	2	112	null	44.1	249	2e-27	-26.699	92.5	96.5	Uncharacterized protein YeaO OS=Escherichia coli (strain K12) OX=83333 GN=yeaO PE=4 SV=2
GENE_01087	256	32	123	null	sp|P27007|APOA1_SALSA	129	220	null	35.8	115	1e-05	-5	35.9	35.7	Apolipoprotein A-I OS=Salmo salar OX=8030 GN=apoa1 PE=2 SV=1
GENE_01088	541	34	523	null	sp|P9WG88|EMRB_MYCTO	35	528	null	51.5	1189	3e-157	-156.523	90.6	91.5	Multidrug resistance protein B homolog OS=Mycobacterium tuberculosis (strain CDC 1551 / Oshkosh) OX=83331 GN=emrB PE=3 SV=1
GENE_01089	632	9	624	null	sp|H9L427|BIPA_SALTY	3	601	null	49.1	1488	0	-	97.5	98.7	50S ribosomal subunit assembly factor BipA OS=Salmonella typhimurium (strain LT2 / SGSC1412 / ATCC 700720)OX=99287 GN=bipA PE=1 SV=1
GENE_01090	302	5	300	null	sp|C7Q0R3|MSHB1_CATAD	17	312	null	56.4	844	7e-112	-111.155	98	91.6	1D-myo-inositol 2-acetamido-2-deoxy-alpha-D-glucopyranoside deacetylase 1 OS=Catenulispora acidiphila(strain DSM 44928 / JCM 14897 / NBRC 102108 / NRRL B-24433/ ID139908) OX=479433 GN=mshB1 PE=3 SV=1
GENE_01091	250	8	246	null	sp|Q02883|FMP30_YEAST	210	463	null	22.5	136	3e-08	-7.52288	95.6	54.3	N-acyl-phosphatidylethanolamine-hydrolyzing phospholipase D, mitochondrial OS=Saccharomyces cerevisiae(strain ATCC 204508 / S288c) OX=559292 GN=FMP30 PE=1 SV=1
GENE_01092	277	116	273	null	sp|Q01108|BRPA_STRHY	91	247	null	29.1	165	3e-12	-11.5229	57	61.3	Bialaphos biosynthetic pathway regulatory protein OS=Streptomyces hygroscopicus OX=1912 GN=brpA PE=4 SV=1
GENE_01094	186	1	113	null	sp|D3KVM6|HBQR_BURSP	3	113	null	44.2	237	6e-24	-23.2218	60.8	60.7	2-hydroxy-1,4-benzoquinone reductase OS=Burkholderia sp. OX=36773 PE=1 SV=1
GENE_01095	106	1	106	null	sp|P24496|FER_SACER	1	106	null	80.2	441	5e-57	-56.301	100	100	Ferredoxin OS=Saccharopolyspora erythraea OX=1836 GN=fdxA PE=1 SV=2
GENE_01096	365	1	362	null	sp|Q3S8P9|OXYQ_STRRM	1	358	null	57.5	1017	1e-136	-136	99.2	99.7	4-dedimethylamino-4-oxo-anhydrotetracycline transaminase OxyQ OS=Streptomyces rimosus OX=1927 GN=oxyQ PE=3 SV=1
GENE_01097	273	22	271	null	sp|A4YI89|HPCD_METS5	17	256	null	30.8	317	6e-34	-33.2218	91.6	92.7	3-hydroxypropionyl-coenzyme A dehydratase OS=Metallosphaera sedula (strain ATCC 51363 / DSM 5348 / JCM 9185 / NBRC 15509 / TH2) OX=399549 GN=Msed_2001 PE=1 SV=1
GENE_01098	321	6	321	null	sp|A0R2G5|DAPD_MYCS2	2	314	null	72.8	1140	1e-156	-156	98.4	99.7	2,3,4,5-tetrahydropyridine-2,6-dicarboxylate N-succinyltransferase OS=Mycolicibacterium smegmatis (strain ATCC 700084 / mc(2)155) OX=246196 GN=dapD PE=3 SV=1
GENE_01099	361	10	359	null	sp|A0R2G4|DAPE_MYCS2	3	355	null	61.8	1119	4e-152	-151.398	97	99.4	Succinyl-diaminopimelate desuccinylase OS=Mycolicibacterium smegmatis (strain ATCC 700084 / mc(2)155)OX=246196 GN=dapE PE=3 SV=1
GENE_01101	244	42	235	null	sp|A8HRS7|NQOR_AZOC5	3	197	null	45	401	2e-47	-46.699	79.5	98	NAD(P)H dehydrogenase (quinone) OS=Azorhizobium caulinodans (strain ATCC 43989 / DSM 5975 / JCM 20966/ NBRC 14845 / NCIMB 13405 / ORS 571) OX=438753 GN=AZC_4089 PE=3 SV=1
GENE_01102	274	84	218	null	sp|O29139|Y1126_ARCFU	6	136	null	30.4	161	2e-12	-11.699	49.3	86.8	Uncharacterized protein AF_1126 OS=Archaeoglobus fulgidus (strain ATCC 49558 / VC-16 / DSM 4304 / JCM 9628 / NBRC 100126) OX=224325 GN=AF_1126 PE=4 SV=1
GENE_01103	287	16	287	null	sp|P0C0X2|DHPS2_MYCLE	16	291	null	58.7	708	5e-92	-91.301	94.8	94.8	Inactive dihydropteroate synthase 2 OS=Mycobacterium leprae (strain TN) OX=272631 GN=folP2 PE=3 SV=1
GENE_01105	195	18	190	null	sp|P05100|3MG1_ECOLI	3	179	null	49.2	464	7e-58	-57.1549	88.7	94.7	DNA-3-methyladenine glycosylase 1 OS=Escherichia coli (strain K12) OX=83333 GN=tag PE=1 SV=1
GENE_01106	261	1	261	null	sp|P77467|PAAG_ECOLI	1	262	null	41.6	443	1e-52	-52	100	100	1,2-epoxyphenylacetyl-CoA isomerase OS=Escherichia coli (strain K12) OX=83333 GN=paaG PE=1 SV=1
GENE_01107	758	16	757	null	sp|P9WPU1|CTPA_MYCTU	14	740	null	50.6	1576	0	-	97.9	95.5	Copper-exporting P-type ATPase OS=Mycobacterium tuberculosis (strain ATCC 25618 / H37Rv) OX=83332 GN=ctpA PE=1 SV=1
GENE_01109	67	1	64	null	sp|Q79ZY4|COPZ_STAAW	1	65	null	40	130	8e-11	-10.0969	95.5	95.6	Copper chaperone CopZ OS=Staphylococcus aureus (strain MW2) OX=196620 GN=copZ PE=3 SV=1
GENE_01110	99	8	99	null	sp|O07434|RICR_MYCTU	5	96	null	66.3	323	3e-39	-38.5229	92.9	95.8	Copper-sensing transcriptional repressor RicR OS=Mycobacterium tuberculosis (strain ATCC 25618 / H37Rv)OX=83332 GN=ricR PE=1 SV=1
GENE_01112	388	1	383	null	sp|A0R2E2|GLGM_MYCS2	1	385	null	59.6	1150	6e-156	-155.222	98.7	99.5	Alpha-maltose-1-phosphate synthase OS=Mycolicibacterium smegmatis (strain ATCC 700084 / mc(2)155) OX=246196 GN=glgM PE=1 SV=1
GENE_01113	386	2	381	null	sp|C1A2N3|GLGC_RHOE4	22	400	null	72.4	1467	0	-	98.4	93.8	Glucose-1-phosphate adenylyltransferase OS=Rhodococcus erythropolis (strain PR4 / NBRC 100887) OX=234621 GN=glgC PE=3 SV=1
GENE_01114	254	1	107	null	sp|P44617|Y293_HAEIN	1	107	null	30.8	128	4e-08	-7.39794	42.1	83.6	Probable heavy metal-dependent transcriptional regulator HI_0293 OS=Haemophilus influenzae (strain ATCC 51907 / DSM 11121 / KW20 / Rd) OX=71421 GN=HI_0293 PE=3 SV=1
GENE_01116	210	8	207	null	sp|A0R2D5|Y5073_MYCS2	10	209	null	50.5	486	1e-60	-60	95.2	95.2	Putative O-methyltransferase MSMEG_5073/MSMEI_4947 OS=Mycolicibacterium smegmatis (strain ATCC 700084/ mc(2)155) OX=246196 GN=MSMEG_5073 PE=1 SV=1
GENE_01117	197	18	185	null	sp|A0R2D4|SIGE_MYCS2	80	247	null	69	638	2e-83	-82.699	85.3	65.4	ECF RNA polymerase sigma factor SigE OS=Mycolicibacterium smegmatis (strain ATCC 700084 / mc(2)155)OX=246196 GN=sigE PE=1 SV=1
GENE_01118	168	3	71	null	sp|A0R2D3|RSEA_MYCS2	38	104	null	46.4	143	8e-11	-10.0969	41.1	50.8	Anti-sigma-E factor RseA OS=Mycolicibacterium smegmatis (strain ATCC 700084 / mc(2)155) OX=246196 GN=rseA PE=1 SV=1
GENE_01119	543	62	500	null	sp|O06291|HTRA1_MYCTU	43	481	null	40.4	577	4e-66	-65.3979	80.8	83.1	Probable serine protease HtrA1 OS=Mycobacterium tuberculosis (strain ATCC 25618 / H37Rv) OX=83332 GN=htrA1 PE=1 SV=3
GENE_01120	355	2	348	null	sp|S5N020|MCLA_CHLAU	3	346	null	61.4	1146	1e-156	-156	97.7	98.9	Malyl-CoA/beta-methylmalyl-CoA/citramalyl-CoA lyase OS=Chloroflexus aurantiacus OX=1108 GN=mcl PE=1 SV=1
GENE_01121	294	1	290	null	sp|A4WNM9|MCTE_RHOS5	1	282	null	52.4	699	1e-90	-90	98.6	98.9	(3S)-malyl-CoA thioesterase OS=Rhodobacter sphaeroides (strain ATCC 17025 / ATH 2.4.3) OX=349102 GN=mcl2 PE=3 SV=1
GENE_01122	107	1	82	null	sp|Q2J6B3|TATB_FRACC	1	81	null	48.8	218	3e-22	-21.5229	76.6	45.3	Sec-independent protein translocase protein TatB OS=Frankia casuarinae (strain DSM 45818 / CECT 9043/ CcI3) OX=106370 GN=tatB PE=3 SV=1
GENE_01124	380	7	379	null	sp|P53382|APBC_MYCLE	12	383	null	60.6	1173	1e-159	-159	98.2	97.1	Iron-sulfur cluster carrier protein OS=Mycobacterium leprae (strain TN) OX=272631 GN=mrp PE=3 SV=2
GENE_01126	410	163	400	null	sp|Q5SMG8|MGTE_THET8	17	252	null	32.8	239	2e-20	-19.699	58	52.4	Magnesium transporter MgtE OS=Thermus thermophilus (strain HB8 / ATCC 27634 / DSM 579) OX=300852 GN=TTHA1060 PE=1 SV=1
GENE_01127	624	25	315	null	sp|P9WI65|PKNK_MYCTU	11	299	null	44.3	616	2e-67	-66.699	46.6	26	Serine/threonine-protein kinase PknK OS=Mycobacterium tuberculosis (strain ATCC 25618 / H37Rv) OX=83332 GN=pknK PE=1 SV=1
GENE_01129	629	51	559	null	sp|Q9X4A5|BETL_LISMN	7	506	null	43	1065	8e-138	-137.097	80.9	98.6	Glycine betaine transporter BetL OS=Listeria monocytogenes OX=1639 GN=betL PE=1 SV=1
GENE_01130	444	6	428	null	sp|O34456|EXUT_BACSU	2	405	null	37.1	708	7e-88	-87.1549	95.3	95.7	Hexuronate transporter OS=Bacillus subtilis (strain 168) OX=224308 GN=exuT PE=2 SV=1
GENE_01131	422	50	376	null	sp|O82872|DTA_ARTSP	27	328	null	28.4	199	1e-15	-15	77.5	79.7	D-threonine aldolase OS=Arthrobacter sp. OX=1667 PE=1 SV=1
GENE_01132	373	4	368	null	sp|Q9K4Z2|ARGE_MORAB	6	376	null	30.4	373	8e-40	-39.0969	97.9	97.1	Acetylornithine deacetylase OS=Moritella abyssi OX=111292 GN=argE PE=1 SV=1
GENE_01133	221	7	191	null	sp|P50846|ALKH_BACSU	3	182	null	37.1	275	6e-29	-28.2218	83.7	91.8	KHG/KDPG aldolase OS=Bacillus subtilis (strain 168) OX=224308 GN=kdgA PE=2 SV=1
GENE_01134	335	6	310	null	sp|Q53W83|KDGK_THET8	8	305	null	37.9	338	8e-36	-35.0969	91	96.4	2-dehydro-3-deoxygluconokinase OS=Thermus thermophilus (strain HB8 / ATCC 27634 / DSM 579) OX=300852 GN=kdgK PE=1 SV=1
GENE_01135	261	4	242	null	sp|P37728|KDGR_DICCH	57	296	null	35.2	334	4e-36	-35.3979	91.6	78.7	Pectin degradation repressor protein KdgR OS=Dickeya chrysanthemi OX=556 GN=kdgR PE=1 SV=2
GENE_01136	134	3	131	null	sp|O58584|Y854_PYRHO	2	123	null	38.8	232	2e-24	-23.699	96.3	96.8	RutC family protein PH0854 OS=Pyrococcus horikoshii (strain ATCC 700860 / DSM 12428 / JCM 9974 / NBRC 100139 / OT-3) OX=70601 GN=PH0854 PE=1 SV=2
GENE_01137	456	2	456	null	sp|P94535|GLCD_BACSU	5	458	null	41.2	904	2e-116	-115.699	99.8	96.6	Glycolate oxidase subunit GlcD OS=Bacillus subtilis (strain 168) OX=224308 GN=glcD PE=3 SV=1
GENE_01140	398	9	392	null	sp|D3JV03|MCD_RHOSH	163	547	null	39.5	711	2e-87	-86.699	96.5	70.3	(2S)-methylsuccinyl-CoA dehydrogenase OS=Rhodobacter sphaeroides OX=1063 GN=mcd PE=1 SV=1
GENE_01142	477	1	472	null	sp|H8ZPX2|SAPD_PSESP	1	474	null	56.1	1386	0	-	99	99.4	3-succinoylsemialdehyde-pyridine dehydrogenase OS=Pseudomonas sp. OX=306 GN=ald PE=1 SV=1
GENE_01143	314	77	313	null	sp|P9WK87|NLHH_MYCTU	83	315	null	40.1	383	2e-42	-41.699	75.5	73	Carboxylesterase NlhH OS=Mycobacterium tuberculosis (strain ATCC 25618 / H37Rv) OX=83332 GN=nlhH PE=1 SV=1
GENE_01144	544	19	544	null	sp|Q47PU3|PAMO_THEFY	16	542	null	49.1	1384	0	-	96.7	97.2	Phenylacetone monooxygenase OS=Thermobifida fusca (strain YX) OX=269800 GN=pamO PE=1 SV=1
GENE_01146	346	19	207	null	sp|P96661|YDED_BACSU	9	204	null	26.4	145	5e-09	-8.30103	54.6	61.4	Uncharacterized transporter YdeD OS=Bacillus subtilis (strain 168) OX=224308 GN=ydeD PE=3 SV=1
GENE_01147	507	32	499	null	sp|P19409|BAIB_CLOSV	43	511	null	31.8	613	7e-72	-71.1549	92.3	90.2	Bile acid-coenzyme A ligase OS=Clostridium scindens (strain JCM 10418 / VPI 12708) OX=29347 GN=baiB PE=1 SV=1
GENE_01148	353	103	351	null	sp|D5WQ56|LIPM_KYRT2	2	273	null	30.1	233	7e-21	-20.1549	70.5	99.3	Octanoyltransferase LipM OS=Kyrpidia tusciae (strain DSM 2912 / NBRC 15312 / T2) OX=562970 GN=lipM PE=3 SV=1
GENE_01151	301	11	290	null	sp|A9WTE8|TRHO_RENSM	1	280	null	66.3	1017	1e-138	-138	93	95.6	tRNA uridine(34) hydroxylase OS=Renibacterium salmoninarum (strain ATCC 33209 / DSM 20767 / JCM 11484/ NBRC 15589 / NCIMB 2235) OX=288705 GN=trhO PE=3 SV=1
GENE_01154	418	5	418	null	sp|A0QZE3|Y3995_MYCS2	13	431	null	54	1057	1e-140	-140	99	95.7	Putative hydrolase MSMEG_3995/MSMEI_3903 OS=Mycolicibacterium smegmatis (strain ATCC 700084 / mc(2)155)OX=246196 GN=MSMEG_3995 PE=1 SV=1
GENE_01156	186	16	90	null	sp|Q9ZKP7|RDXA_HELPJ	13	86	null	34.7	124	2e-07	-6.69897	40.3	35.2	Oxygen-insensitive NADPH nitroreductase OS=Helicobacter pylori (strain J99 / ATCC 700824) OX=85963 GN=rdxA PE=3 SV=1
GENE_01157	414	69	381	null	sp|P9WMT3|Y3659_MYCTU	20	337	null	34.3	377	3e-40	-39.5229	75.6	90.3	Putative conjugal transfer protein Rv3659c OS=Mycobacterium tuberculosis (strain ATCC 25618 / H37Rv)OX=83332 GN=Rv3659c PE=2 SV=1
GENE_01164	64	1	58	null	sp|Q9CHE9|YHJA_LACLA	1	58	null	46.6	113	4e-08	-7.39794	90.6	73.4	UPF0337 protein YhjA OS=Lactococcus lactis subsp. lactis (strain IL1403) OX=272623 GN=yhjA PE=3 SV=1
GENE_01165	375	4	366	null	sp|Q53915|RF2_STRCO	5	367	null	77.1	1527	0	-	96.8	98.6	Peptide chain release factor 2 OS=Streptomyces coelicolor (strain ATCC BAA-471 / A3(2) / M145) OX=100226 GN=prfB PE=3 SV=2
GENE_01166	393	5	393	null	sp|Q7U0Y2|ACDC_MYCBO	6	388	null	34.8	541	3e-64	-63.5229	99	98.7	Acyl-CoA dehydrogenase fadE12 OS=Mycobacterium bovis (strain ATCC BAA-935 / AF2122/97) OX=233413 GN=fadE12 PE=3 SV=1
GENE_01167	439	20	428	null	sp|O31444|YBFB_BACSU	5	405	null	34.1	529	2e-61	-60.699	93.2	96.4	Uncharacterized MFS-type transporter YbfB OS=Bacillus subtilis (strain 168) OX=224308 GN=ybfB PE=3 SV=1
GENE_01168	356	131	344	null	sp|Q9HTH5|CDHR_PSEAE	96	309	null	30.6	208	4e-17	-16.3979	60.1	63.7	HTH-type transcriptional regulator CdhR OS=Pseudomonas aeruginosa (strain ATCC 15692 / DSM 22644 / CIP 104116 / JCM 14847 / LMG 12228 / 1C / PRS 101 / PAO1) OX=208964 GN=cdhR PE=1 SV=1
GENE_01169	249	7	226	null	sp|P52046|CRT_CLOAB	6	229	null	35.3	350	5e-39	-38.301	88.4	85.8	Short-chain-enoyl-CoA hydratase OS=Clostridium acetobutylicum (strain ATCC 824 / DSM 792 / JCM 1419 /LMG 5710 / VKM B-1787) OX=272562 GN=crt PE=1 SV=1
GENE_01170	403	1	398	null	sp|P95280|ACD17_MYCTU	1	396	null	36.4	552	2e-65	-64.699	98.8	96.8	Putative acyl-CoA dehydrogenase FadE17 OS=Mycobacterium tuberculosis (strain ATCC 25618 / H37Rv) OX=83332 GN=fadE17 PE=2 SV=2
GENE_01171	374	1	365	null	sp|O34421|ACDC_BACSU	1	374	null	25.3	235	2e-20	-19.699	97.6	98.4	Probable acyl-CoA dehydrogenase YngJ OS=Bacillus subtilis (strain 168) OX=224308 GN=yngJ PE=3 SV=1
GENE_01172	229	1	229	null	sp|O05779|FTSE_MYCTU	2	230	null	71.6	876	2e-119	-118.699	100	99.6	Cell division ATP-binding protein FtsE OS=Mycobacterium tuberculosis (strain ATCC 25618 / H37Rv) OX=83332 GN=ftsE PE=1 SV=2
GENE_01173	301	1	301	null	sp|P9WG19|FTSX_MYCTU	1	297	null	41	616	9e-78	-77.0458	100	100	Cell division protein FtsX OS=Mycobacterium tuberculosis (strain ATCC 25618 / H37Rv) OX=83332 GN=ftsX PE=1 SV=1
GENE_01174	157	1	157	null	sp|Q0RR00|SSRP_FRAAA	1	157	null	64.3	562	8e-74	-73.0969	100	98.7	SsrA-binding protein OS=Frankia alni (strain ACN14a) OX=326424 GN=smpB PE=3 SV=1
GENE_01179	163	18	153	null	sp|Q8U0P3|REG6_PYRFU	5	139	null	34.6	246	7e-26	-25.1549	83.4	89.4	HTH-type transcriptional regulator FL11 OS=Pyrococcus furiosus (strain ATCC 43587 / DSM 3638 / JCM 8422/ Vc1) OX=186497 GN=fl11 PE=3 SV=1
GENE_01180	361	15	360	null	sp|P9WIS3|BKDA_MYCTU	18	364	null	48.3	793	1e-102	-102	95.8	94.6	3-methyl-2-oxobutanoate dehydrogenase subunit alpha OS=Mycobacterium tuberculosis (strain ATCC 25618/ H37Rv) OX=83332 GN=bkdA PE=1 SV=1
GENE_01181	336	5	323	null	sp|P9WIS1|BKDB_MYCTU	23	344	null	56.2	953	2e-127	-126.699	94.9	92.5	3-methyl-2-oxobutanoate dehydrogenase subunit beta OS=Mycobacterium tuberculosis (strain ATCC 25618/ H37Rv) OX=83332 GN=bkdB PE=1 SV=1
GENE_01182	438	4	431	null	sp|Q6ABX9|ODP2_LEIXX	6	447	null	38.9	648	1e-78	-78	97.7	97.8	Dihydrolipoyllysine-residue acetyltransferase component of pyruvate dehydrogenase complex OS=Leifsonia xyli subsp. xyli (strain CTCB07) OX=281090 GN=pdhC PE=3 SV=1
GENE_01186	295	58	197	null	sp|O29196|MER_ARCFU	52	209	null	31.7	153	3e-10	-9.52288	47.5	47.6	5,10-methylenetetrahydromethanopterin reductase OS=Archaeoglobus fulgidus (strain ATCC 49558 / VC-16/ DSM 4304 / JCM 9628 / NBRC 100126) OX=224325 GN=mer PE=3 SV=1
GENE_01187	115	1	112	null	sp|A0R6Q0|Y6630_MYCS2	1	111	null	35.7	163	2e-14	-13.699	97.4	95.7	Uncharacterized protein MSMEG_6630 OS=Mycolicibacterium smegmatis (strain ATCC 700084 / mc(2)155) OX=246196 GN=MSMEG_6630 PE=1 SV=1
GENE_01188	751	6	745	null	sp|P15558|PAC2_PSES3	22	773	null	48.1	1744	0	-	98.5	97.2	Penicillin acylase 2 proenzyme OS=Pseudomonas sp. (strain SE83) OX=309 GN=acyII PE=1 SV=2
GENE_01193	201	47	142	null	sp|P54458|YQEM_BACSU	35	135	null	36.6	161	4e-12	-11.3979	47.8	40.9	Putative methyltransferase YqeM OS=Bacillus subtilis (strain 168) OX=224308 GN=yqeM PE=3 SV=1
GENE_01201	191	4	168	null	sp|Q9VCE6|MTA70_DROME	407	570	null	34.9	212	1e-18	-18	86.4	27	N6-adenosine-methyltransferase MT-A70-like protein OS=Drosophila melanogaster OX=7227 GN=Mettl3 PE=1 SV=1
GENE_01209	521	1	520	null	sp|Q47163|T1MP_ECOLX	1	516	null	55.5	1535	0	-	99.8	99.2	Type I restriction enzyme EcoprrI M protein OS=Escherichia coli OX=562 GN=hsdM PE=3 SV=1
GENE_01210	389	69	385	null	sp|P71344|T1SI_HAEIN	88	385	null	34	354	7e-37	-36.1549	81.5	77.4	Putative type I restriction enzyme specificity protein HI_0216 OS=Haemophilus influenzae (strain ATCC 51907 / DSM 11121 / KW20 / Rd) OX=71421 GN=HI_0216 PE=3 SV=1
GENE_01211	1052	12	1035	null	sp|P10486|T1R1_ECOLX	8	1023	null	41.7	2052	0	-	97.3	98.4	Type I restriction enzyme EcoR124II R protein OS=Escherichia coli OX=562 GN=hsdR PE=1 SV=1
GENE_01217	311	1	310	null	sp|Q08257|QOR_HUMAN	8	329	null	26.7	224	1e-19	-19	99.7	97.9	Quinone oxidoreductase OS=Homo sapiens OX=9606 GN=CRYZ PE=1 SV=1
GENE_01218	288	1	280	null	sp|O31512|YESF_BACSU	2	281	null	30.6	239	3e-22	-21.5229	97.2	97.9	Uncharacterized oxidoreductase YesF OS=Bacillus subtilis (strain 168) OX=224308 GN=yesF PE=3 SV=1
GENE_01219	362	4	356	null	sp|E9AGH7|NTR2_LEIIN	11	365	null	44.8	645	3e-80	-79.5229	97.5	97.3	Probable flavin mononucleotide-dependent alkene reductase OS=Leishmania infantum OX=5671 GN=LINJ.12.0730 PE=1 SV=1
GENE_01220	135	20	127	null	sp|P52003|MEXR_PSEAE	34	146	null	33.6	110	3e-06	-5.52288	80	76.9	Multidrug resistance operon repressor OS=Pseudomonas aeruginosa (strain ATCC 15692 / DSM 22644 / CIP 104116 / JCM 14847 / LMG 12228 / 1C / PRS 101 / PAO1) OX=208964 GN=mexR PE=1 SV=1
GENE_01221	338	17	337	null	sp|P46828|CCPA_BACME	4	331	null	31.8	391	3e-43	-42.5229	95	98.8	Catabolite control protein A OS=Bacillus megaterium OX=1404 GN=ccpA PE=1 SV=1
GENE_01222	569	130	260	null	sp|Q8TWR2|G3PP_METKA	99	228	null	34.4	170	3e-12	-11.5229	23	55.8	Glyceraldehyde 3-phosphate phosphatase OS=Methanopyrus kandleri (strain AV19 / DSM 6324 / JCM 9639 /NBRC 100938) OX=190192 GN=MK0970 PE=3 SV=2
GENE_01224	583	11	575	null	sp|Q8PSR0|Y3016_METMA	11	582	null	33.7	785	2e-95	-94.699	96.9	96.9	Putative ABC transporter ATP-binding protein MM_3016 OS=Methanosarcina mazei (strain ATCC BAA-159 /DSM 3647 / Goe1 / Go1 / JCM 11833 / OCM 88) OX=192952 GN=MM_3016 PE=3 SV=1
GENE_01225	286	35	274	null	sp|D6XVS2|ECFT_BACIE	10	258	null	28.5	138	1e-08	-8	83.9	92.9	Energy-coupling factor transporter transmembrane protein EcfT OS=Bacillus selenitireducens (strain ATCC 700615 / DSM 15326 / MLS10) OX=439292 GN=ecfT PE=3 SV=1
GENE_01227	251	6	247	null	sp|Q08632|SDR1_PICAB	19	269	null	33.1	350	7e-39	-38.1549	96.4	92.6	Short-chain type dehydrogenase/reductase OS=Picea abies OX=3329 PE=2 SV=1
GENE_01228	228	9	60	null	sp|P0ACT9|UIDR_SHIFL	12	63	null	40.4	122	6e-07	-6.22185	22.8	26.5	HTH-type transcriptional regulator UidR OS=Shigella flexneri OX=623 GN=uidR PE=3 SV=1
GENE_01229	546	222	515	null	sp|P9WM56|Y1128_MYCTO	166	412	null	27.5	216	3e-17	-16.5229	53.8	58.8	Uncharacterized protein MT1160 OS=Mycobacterium tuberculosis (strain CDC 1551 / Oshkosh) OX=83331 GN=MT1160 PE=3 SV=1
GENE_01230	583	4	582	null	sp|Q8KN28|TFDB_DELAC	8	584	null	36.7	863	3e-107	-106.523	99.3	98.5	2,4-dichlorophenol 6-monooxygenase OS=Delftia acidovorans OX=80866 GN=tfdB PE=1 SV=3
GENE_01231	296	83	277	null	sp|P31141|CMLR_STRLI	167	364	null	43.9	271	5e-26	-25.301	65.9	50.5	Chloramphenicol resistance protein OS=Streptomyces lividans OX=1916 GN=cmlR PE=3 SV=1
GENE_01232	107	1	106	null	sp|P9WIP7|LSR2_MYCTU	1	111	null	36	125	6e-09	-8.22185	99.1	99.1	Nucleoid-associated protein Lsr2 OS=Mycobacterium tuberculosis (strain ATCC 25618 / H37Rv) OX=83332 GN=lsr2 PE=1 SV=1
GENE_01233	112	10	69	null	sp|C0H3Q8|YUZN_BACSU	6	72	null	43.3	112	4e-07	-6.39794	53.6	72.8	Uncharacterized HTH-type transcriptional regulator YuzN OS=Bacillus subtilis (strain 168) OX=224308 GN=yuzN PE=4 SV=1
GENE_01235	140	11	137	null	sp|P80242|OHRB_BACSU	4	133	null	46.6	292	2e-33	-32.699	90.7	95.6	Organic hydroperoxide resistance protein OhrB OS=Bacillus subtilis (strain 168) OX=224308 GN=ohrB PE=1 SV=3
GENE_01238	533	38	472	null	sp|O34849|YERD_BACSU	23	495	null	37.7	744	6e-91	-90.2218	81.6	90.1	Glutamate synthase large subunit-like protein YerD OS=Bacillus subtilis (strain 168) OX=224308 GN=yerD PE=3 SV=1
GENE_01239	1091	514	1071	null	sp|P94593|YWQA_BACSU	327	897	null	33.2	755	1e-83	-83	51.1	61.9	Uncharacterized ATP-dependent helicase YwqA OS=Bacillus subtilis (strain 168) OX=224308 GN=ywqA PE=1 SV=2
GENE_01240	486	13	486	null	sp|Q88RC0|DAVD_PSEPK	14	480	null	53.2	1303	3e-176	-175.523	97.5	97.3	Glutarate-semialdehyde dehydrogenase OS=Pseudomonas putida (strain ATCC 47054 / DSM 6125 / NCIMB 11950/ KT2440) OX=160488 GN=davD PE=3 SV=1
GENE_01241	466	11	463	null	sp|P74181|GGT_SYNY3	9	513	null	30.5	431	4e-46	-45.3979	97.2	97.5	Glutathione hydrolase proenzyme OS=Synechocystis sp. (strain PCC 6803 / Kazusa) OX=1111708 GN=ggt PE=3 SV=1
GENE_01244	611	5	559	null	sp|Q5Z0K2|COX1B_NOCFA	10	564	null	71.9	2171	0	-	90.8	94.4	Probable cytochrome c oxidase subunit 1-beta OS=Nocardia farcinica (strain IFM 10152) OX=247156 GN=ctaD2 PE=3 SV=1
GENE_01245	421	11	406	null	sp|O53289|SERB2_MYCTU	8	396	null	56	1026	2e-136	-135.699	94.1	95.1	Phosphoserine phosphatase SerB2 OS=Mycobacterium tuberculosis (strain ATCC 25618 / H37Rv) OX=83332 GN=serB2 PE=1 SV=1
GENE_01248	190	9	189	null	sp|I6XD65|PNCA_MYCTU	3	183	null	61	561	1e-72	-72	95.3	97.3	Nicotinamidase/pyrazinamidase OS=Mycobacterium tuberculosis (strain ATCC 25618 / H37Rv) OX=83332 GN=pncA PE=1 SV=1
GENE_01249	436	12	424	null	sp|P9WJI8|PNCB1_MYCTO	22	441	null	62.3	1157	2e-155	-154.699	94.7	93.8	Nicotinate phosphoribosyltransferase pncB1 OS=Mycobacterium tuberculosis (strain CDC 1551 / Oshkosh)OX=83331 GN=pncB1 PE=3 SV=1
GENE_01250	104	1	102	null	sp|Q73X80|CLPS_MYCPA	1	102	null	61.8	331	3e-40	-39.5229	98.1	97.1	ATP-dependent Clp protease adapter protein ClpS OS=Mycolicibacterium paratuberculosis (strain ATCC BAA-968/ K-10) OX=262316 GN=clpS PE=3 SV=1
GENE_01252	425	229	421	null	sp|P77736|YAHD_ECOLI	3	196	null	40.7	372	4e-41	-40.3979	45.4	96.5	Putative ankyrin repeat protein YahD OS=Escherichia coli (strain K12) OX=83333 GN=yahD PE=4 SV=1
GENE_01256	224	35	224	null	sp|P64816|Y1372_MYCBO	43	240	null	41.9	326	5e-36	-35.301	84.8	82.5	Uncharacterized protein Mb1372 OS=Mycobacterium bovis (strain ATCC BAA-935 / AF2122/97) OX=233413 GN=BQ2027_MB1372 PE=4 SV=1
GENE_01257	274	8	264	null	sp|A4F910|MURI_SACEN	3	254	null	65.1	839	2e-112	-111.699	93.8	93	Glutamate racemase OS=Saccharopolyspora erythraea (strain ATCC 11635 / DSM 40517 / JCM 4748 / NBRC 13426/ NCIMB 8594 / NRRL 2338) OX=405948 GN=murI PE=3 SV=1
GENE_01258	488	25	263	null	sp|P37489|YYBO_BACSU	32	261	null	25.4	143	3e-08	-7.52288	49	52.9	Uncharacterized transporter YybO OS=Bacillus subtilis (strain 168) OX=224308 GN=yybO PE=3 SV=1
GENE_01259	243	1	241	null	sp|A1SGA2|RNPH_NOCSJ	1	240	null	80.1	911	2e-124	-123.699	99.2	99.2	Ribonuclease PH OS=Nocardioides sp. (strain ATCC BAA-499 / JS614) OX=196162 GN=rph PE=3 SV=1
GENE_01260	197	2	183	null	sp|Q5Z0V0|IXTPA_NOCFA	5	189	null	70.3	646	3e-85	-84.5229	92.4	89.8	dITP/XTP pyrophosphatase OS=Nocardia farcinica (strain IFM 10152) OX=247156 GN=NFA_10960 PE=3 SV=1
GENE_01276	1376	153	675	null	sp|O64220|VG26_BPMD2	25	496	null	24.2	137	9e-07	-6.04576	38	56.4	Minor tail protein Gp26 OS=Mycobacterium phage D29 OX=28369 GN=26 PE=3 SV=3
GENE_01279	202	1	199	null	sp|Q05229|VG23_BPML5	1	193	null	28.5	151	4e-11	-10.3979	98.5	97.5	Major tail protein Gp23 OS=Mycobacterium phage L5 OX=31757 GN=23 PE=1 SV=2
GENE_01283	125	6	93	null	sp|O64212|VG19_BPMD2	3	89	null	34.1	113	7e-07	-6.1549	70.4	70.2	Gene 19 protein OS=Mycobacterium phage D29 OX=28369 GN=19 PE=4 SV=1
GENE_01290	545	78	540	null	sp|Q05219|VG13_BPML5	112	592	null	22.9	119	3e-05	-4.52288	85	81.1	Gene 13 protein OS=Mycobacterium phage L5 OX=31757 GN=13 PE=3 SV=1
GENE_01309	254	13	247	null	sp|Q58893|MTM5_METJA	6	271	null	26	209	3e-18	-17.5229	92.5	91.1	Modification methylase MjaV OS=Methanocaldococcus jannaschii (strain ATCC 43067 / DSM 2661 / JAL-1 /JCM 10045 / NBRC 100440) OX=243232 GN=mjaVM PE=1 SV=1
GENE_01310	228	139	207	null	sp|Q8D8M2|FTSK_VIBVU	919	978	null	40.6	110	7e-05	-4.1549	30.3	6.1	DNA translocase FtsK OS=Vibrio vulnificus (strain CMCP6) OX=216895 GN=ftsK PE=3 SV=2
GENE_01333	373	23	323	null	sp|Q38361|VINT_BPMD2	10	326	null	30.7	267	6e-25	-24.2218	80.7	89	Integrase OS=Mycobacterium phage D29 OX=28369 GN=33 PE=3 SV=2
GENE_01335	158	1	157	null	sp|P9WIE1|BCP_MYCTU	1	157	null	64.3	544	5e-71	-70.301	99.4	100	Putative peroxiredoxin Rv2521 OS=Mycobacterium tuberculosis (strain ATCC 25618 / H37Rv) OX=83332 GN=bcp PE=1 SV=1
GENE_01337	506	7	501	null	sp|P9WQH9|ACCD_MYCTU	1	483	null	57.3	1247	3e-167	-166.523	97.8	97.6	Putative acetyl-coenzyme A carboxylase carboxyl transferase subunit beta OS=Mycobacterium tuberculosis(strain ATCC 25618 / H37Rv) OX=83332 GN=accD3 PE=1 SV=1
GENE_01339	389	2	386	null	sp|P9WKV3|LDT5_MYCTU	33	411	null	40.3	691	8e-86	-85.0969	99	84	L,D-transpeptidase 5 OS=Mycobacterium tuberculosis (strain ATCC 25618 / H37Rv) OX=83332 GN=lprQ PE=1 SV=1
GENE_01340	178	8	178	null	sp|Q8Y2K1|Y334_RALSO	5	169	null	46.5	378	2e-45	-44.699	96.1	96.5	Macro domain-containing protein RSc0334 OS=Ralstonia solanacearum (strain GMI1000) OX=267608 GN=RSc0334 PE=4 SV=1
GENE_01342	272	11	272	null	sp|A5CSW0|THIM_CLAM3	18	275	null	58.4	612	6e-78	-77.2218	96.3	93.8	Hydroxyethylthiazole kinase OS=Clavibacter michiganensis subsp. michiganensis (strain NCPPB 382) OX=443906 GN=thiM PE=3 SV=1
GENE_01343	221	1	210	null	sp|A5WDP0|THIE_PSYWF	1	210	null	46.4	442	8e-54	-53.0969	95	98.6	Thiamine-phosphate synthase OS=Psychrobacter sp. (strain PRwf-1) OX=349106 GN=thiE PE=3 SV=1
GENE_01344	274	8	270	null	sp|P55882|THID_SALTY	6	266	null	57.2	715	1e-93	-93	96	98.1	Hydroxymethylpyrimidine/phosphomethylpyrimidine kinase OS=Salmonella typhimurium (strain LT2 / SGSC1412/ ATCC 700720) OX=99287 GN=thiD PE=1 SV=2
GENE_01345	218	3	212	null	sp|Q8NQH1|THIED_CORGL	550	754	null	38.1	306	8e-31	-30.0969	96.3	26.9	Thiamine biosynthesis multifunctional protein ThiED OS=Corynebacterium glutamicum (strain ATCC 13032/ DSM 20300 / BCRC 11384 / JCM 1318 / LMG 3730 / NCIMB 10025)OX=196627 GN=theD PE=3 SV=2
GENE_01346	273	1	267	null	sp|P65050|Y2919_MYCBO	1	274	null	42.3	459	9e-55	-54.0458	97.8	96.8	Uncharacterized protein Mb2919c OS=Mycobacterium bovis (strain ATCC BAA-935 / AF2122/97) OX=233413 GN=BQ2027_MB2919C PE=4 SV=1
GENE_01347	302	15	293	null	sp|L0TCG5|SIGJ_MYCTU	12	291	null	36.6	383	1e-42	-42	92.4	89.7	ECF RNA polymerase sigma factor SigJ OS=Mycobacterium tuberculosis (strain ATCC 25618 / H37Rv) OX=83332 GN=sigJ PE=1 SV=1
GENE_01348	162	43	155	null	sp|P96684|YDFG_BACSU	35	146	null	45.1	273	5e-30	-29.301	69.8	76.2	Uncharacterized protein YdfG OS=Bacillus subtilis (strain 168) OX=224308 GN=ydfG PE=4 SV=1
GENE_01350	741	7	729	null	sp|Q47RW8|SECA2_THEFY	30	759	null	47.7	1545	0	-	97.6	95.3	Protein translocase subunit SecA 2 OS=Thermobifida fusca (strain YX) OX=269800 GN=secA2 PE=3 SV=2
GENE_01353	336	1	313	null	sp|O34920|YOBV_BACSU	7	311	null	23.1	148	2e-09	-8.69897	93.2	97.4	Uncharacterized HTH-type transcriptional regulator YobV OS=Bacillus subtilis (strain 168) OX=224308 GN=yobV PE=4 SV=1
GENE_01354	131	1	117	null	sp|P39332|YJGH_ECOLI	2	116	null	28.2	111	2e-06	-5.69897	89.3	87.8	RutC family protein YjgH OS=Escherichia coli (strain K12) OX=83333 GN=yjgH PE=1 SV=1
GENE_01356	228	7	201	null	sp|Q0SGU7|ORN_RHOJR	2	196	null	67.7	712	7e-95	-94.1549	85.5	98	Oligoribonuclease OS=Rhodococcus jostii (strain RHA1) OX=101510 GN=orn PE=3 SV=1
GENE_01357	550	72	497	null	sp|P39342|YJGR_ECOLI	11	435	null	47	940	3e-120	-119.523	77.5	85	Uncharacterized protein YjgR OS=Escherichia coli (strain K12) OX=83333 GN=yjgR PE=4 SV=1
GENE_01364	80	6	74	null	sp|Q1GHT1|ACP_RUEST	5	73	null	39.1	135	3e-11	-10.5229	86.2	89.6	Acyl carrier protein OS=Ruegeria sp. (strain TM1040) OX=292414 GN=acpP PE=3 SV=1
GENE_01365	398	8	394	null	sp|O34340|FABF_BACSU	4	408	null	45.1	789	8e-101	-100.097	97.2	98.1	3-oxoacyl-[acyl-carrier-protein] synthase 2 OS=Bacillus subtilis (strain 168) OX=224308 GN=fabF PE=1 SV=1
GENE_01367	406	53	396	null	sp|Q4JAK2|AGL16_SULAC	16	346	null	26.1	200	7e-16	-15.1549	84.7	94	Archaeal glycosylation protein 16 OS=Sulfolobus acidocaldarius (strain ATCC 33909 / DSM 639 / JCM 8929/ NBRC 15157 / NCIMB 11770) OX=330779 GN=agl16 PE=3 SV=1
GENE_01369	448	62	444	null	sp|Q6GDN2|OATA_STAAR	17	377	null	23.1	141	4e-08	-7.39794	85.5	59.9	O-acetyltransferase OatA OS=Staphylococcus aureus (strain MRSA252) OX=282458 GN=oatA PE=3 SV=1
GENE_01370	1399	52	1337	null	sp|A0QPD4|AFTD_MYCS2	2	1327	null	32.4	1201	1e-139	-139	91.9	93.8	Alpha-(1->3)-arabinofuranosyltransferase OS=Mycolicibacterium smegmatis (strain ATCC 700084 / mc(2)155)OX=246196 GN=aftD PE=1 SV=1
GENE_01373	339	21	318	null	sp|C0HJE6|PORA_CORAY	2	384	null	22.6	142	1e-08	-8	87.9	99.2	Porin PorA OS=Corynebacterium amycolatum OX=43765 GN=porA PE=1 SV=1
GENE_01374	244	8	240	null	sp|A4T3V1|Y427_MYCGI	10	253	null	51.8	595	4e-76	-75.3979	95.5	95.7	Uncharacterized methyltransferase Mflv_0427 OS=Mycolicibacterium gilvum (strain PYR-GCK) OX=350054 GN=Mflv_0427 PE=3 SV=1
GENE_01376	556	1	555	null	sp|P9WQK3|ETTA_MYCTU	1	557	null	75.4	2178	0	-	99.8	99.8	Energy-dependent translational throttle protein EttA OS=Mycobacterium tuberculosis (strain ATCC 25618/ H37Rv) OX=83332 GN=ettA PE=1 SV=1
GENE_01377	149	9	134	null	sp|P11469|YSMA_BACSU	24	143	null	27	137	6e-10	-9.22185	84.6	81.6	Uncharacterized protein YsmA OS=Bacillus subtilis (strain 168) OX=224308 GN=ysmA PE=4 SV=1
GENE_01378	143	2	134	null	sp|P11469|YSMA_BACSU	19	144	null	27.6	130	5e-09	-8.30103	93	85.7	Uncharacterized protein YsmA OS=Bacillus subtilis (strain 168) OX=224308 GN=ysmA PE=4 SV=1
GENE_01381	133	9	130	null	sp|P9WN23|TRHBO_MYCTU	3	127	null	62.4	382	3e-47	-46.5229	91.7	97.7	Group 2 truncated hemoglobin GlbO OS=Mycobacterium tuberculosis (strain ATCC 25618 / H37Rv) OX=83332 GN=glbO PE=1 SV=1
GENE_01382	319	96	309	null	sp|Q8R6L9|MSCS_CALS4	58	268	null	31.3	318	2e-33	-32.699	67.1	74.8	Small-conductance mechanosensitive channel OS=Caldanaerobacter subterraneus subsp. tengcongensis (strain DSM 15242 / JCM 11007 / NBRC 100824 / MB4) OX=273068 GN=mscS PE=1 SV=1
GENE_01384	425	19	410	null	sp|P83788|KYNU_PSEFL	9	400	null	40.8	781	3e-99	-98.5229	92.2	94.2	Kynureninase OS=Pseudomonas fluorescens OX=294 GN=kynU PE=1 SV=1
GENE_01385	472	1	460	null	sp|Q55424|AMID_SYNY3	39	492	null	34.7	530	2e-60	-59.699	97.5	89.7	Putative amidase OS=Synechocystis sp. (strain PCC 6803 / Kazusa) OX=1111708 GN=sll0828 PE=3 SV=1
GENE_01387	141	22	132	null	sp|P9WLA7|Y2468_MYCTU	52	161	null	36	171	6e-15	-14.2218	78.7	65.9	Uncharacterized protein Rv2468c OS=Mycobacterium tuberculosis (strain ATCC 25618 / H37Rv) OX=83332 GN=Rv2468c PE=1 SV=1
GENE_01388	369	34	369	null	sp|P75804|YLII_ECOLI	26	369	null	31.1	336	1e-34	-34	91.1	92.7	Aldose sugar dehydrogenase YliI OS=Escherichia coli (strain K12) OX=83333 GN=yliI PE=1 SV=1
GENE_01389	871	29	861	null	sp|Q11010|AMPN_STRLI	5	844	null	56.1	2154	0	-	95.6	98	Aminopeptidase N OS=Streptomyces lividans OX=1916 GN=pepN PE=1 SV=1
GENE_01390	263	64	263	null	sp|O53193|TRLR_MYCTU	7	207	null	66.7	741	1e-98	-98	76	97.1	Thioredoxin-like reductase Rv2466c OS=Mycobacterium tuberculosis (strain ATCC 25618 / H37Rv) OX=83332 GN=Rv2466c PE=1 SV=1
GENE_01391	147	1	147	null	sp|Q73XM4|RPIB_MYCPA	1	147	null	68	535	6e-70	-69.2218	100	92.5	Ribose-5-phosphate isomerase B OS=Mycolicibacterium paratuberculosis (strain ATCC BAA-968 / K-10) OX=262316 GN=rpiB PE=3 SV=1
GENE_01393	273	1	272	null	sp|P9WNB9|END8A_MYCTU	1	268	null	43.8	549	2e-68	-67.699	99.6	100	Endonuclease 8 1 OS=Mycobacterium tuberculosis (strain ATCC 25618 / H37Rv) OX=83332 GN=nei1 PE=1 SV=1
GENE_01395	501	8	413	null	sp|O43090|NDH2_SCHPO	90	538	null	26.8	386	3e-39	-38.5229	81	81.5	Probable NADH-ubiquinone oxidoreductase C947.15c, mitochondrial OS=Schizosaccharomyces pombe (strain 972 / ATCC 24843) OX=284812 GN=SPBC947.15c PE=3 SV=1
GENE_01396	649	94	222	null	sp|F1QBY1|NIPLB_DANRE	769	893	null	33.6	122	3e-05	-4.52288	19.9	4.3	Nipped-B-like protein B OS=Danio rerio OX=7955 GN=nipblb PE=2 SV=1
GENE_01400	91	3	89	null	sp|A1SPV1|ACYP_NOCSJ	12	98	null	56.3	244	2e-27	-26.699	95.6	87.9	Acylphosphatase OS=Nocardioides sp. (strain ATCC BAA-499 / JS614) OX=196162 GN=acyP PE=3 SV=1
GENE_01401	334	71	332	null	sp|O53896|PEPD_MYCTU	94	369	null	43.3	471	8e-54	-53.0969	78.4	59.5	Serine protease PepD OS=Mycobacterium tuberculosis (strain ATCC 25618 / H37Rv) OX=83332 GN=pepD PE=1 SV=1
GENE_01402	245	3	244	null	sp|P56262|DLHH_ECOLI	9	263	null	27.8	223	2e-20	-19.699	98.8	94.1	Putative carboxymethylenebutenolidase OS=Escherichia coli (strain K12) OX=83333 GN=ysgA PE=3 SV=3
GENE_01403	499	1	435	null	sp|A4F9F6|TIG_SACEN	1	436	null	58	1324	2e-179	-178.699	87.2	93.4	Trigger factor OS=Saccharopolyspora erythraea (strain ATCC 11635 / DSM 40517 / JCM 4748 / NBRC 13426/ NCIMB 8594 / NRRL 2338) OX=405948 GN=tig PE=3 SV=1
GENE_01404	196	1	187	null	sp|Q0SGZ0|CLPP2_RHOJR	1	187	null	77.5	792	1e-107	-107	95.4	95.9	ATP-dependent Clp protease proteolytic subunit 2 OS=Rhodococcus jostii (strain RHA1) OX=101510 GN=clpP2 PE=3 SV=1
GENE_01405	218	14	213	null	sp|Q5Z062|CLPP3_NOCFA	18	219	null	74.8	759	8e-102	-101.097	91.7	91.4	ATP-dependent Clp protease proteolytic subunit 3 OS=Nocardia farcinica (strain IFM 10152) OX=247156 GN=clpP3 PE=3 SV=1
GENE_01406	426	1	426	null	sp|B2HNG2|CLPX_MYCMM	1	426	null	79.5	1787	0	-	100	100	ATP-dependent Clp protease ATP-binding subunit ClpX OS=Mycobacterium marinum (strain ATCC BAA-535 /M) OX=216594 GN=clpX PE=3 SV=1
GENE_01407	253	5	220	null	sp|Q4JV64|DAPA_CORJK	14	242	null	33.5	244	3e-23	-22.5229	85.4	76.3	4-hydroxy-tetrahydrodipicolinate synthase OS=Corynebacterium jeikeium (strain K411) OX=306537 GN=dapA PE=3 SV=1
GENE_01408	850	6	825	null	sp|Q47NK0|SYV_THEFY	34	856	null	66.3	2917	0	-	96.5	93.4	Valine--tRNA ligase OS=Thermobifida fusca (strain YX) OX=269800 GN=valS PE=3 SV=1
GENE_01409	469	21	460	null	sp|I6Y0R5|FOLC_MYCTU	30	485	null	52	1073	1e-141	-141	93.8	93.6	Dihydrofolate synthase/folylpolyglutamate synthase OS=Mycobacterium tuberculosis (strain ATCC 25618/ H37Rv) OX=83332 GN=folC PE=1 SV=1
GENE_01411	126	30	123	null	sp|Q1EMV2|FLK_STRCT	38	131	null	33	132	2e-09	-8.69897	74.6	67.6	Fluoroacetyl-CoA thioesterase OS=Streptomyces cattleya OX=29303 GN=flK PE=1 SV=1
GENE_01412	162	16	161	null	sp|C5AZ74|CROR_METEA	9	146	null	28.7	110	6e-06	-5.22185	90.1	87.9	3-hydroxybutyryl-CoA dehydratase OS=Methylorubrum extorquens (strain ATCC 14718 / DSM 1338 / JCM 2805/ NCIMB 9133 / AM1) OX=272630 GN=croR PE=4 SV=1
GENE_01413	234	5	233	null	sp|P0A191|LIVF_SALTY	6	236	null	40	412	8e-49	-48.0969	97.9	97.5	High-affinity branched-chain amino acid transport ATP-binding protein LivF OS=Salmonella typhimurium(strain LT2 / SGSC1412 / ATCC 700720) OX=99287 GN=livF PE=3 SV=1
GENE_01414	258	1	248	null	sp|P0A193|LIVG_SALTY	1	255	null	40.2	462	8e-56	-55.0969	96.1	100	High-affinity branched-chain amino acid transport ATP-binding protein LivG OS=Salmonella typhimurium(strain LT2 / SGSC1412 / ATCC 700720) OX=99287 GN=livG PE=3 SV=1
GENE_01415	348	9	326	null	sp|P30296|LIVM_SALTY	94	424	null	26.8	231	6e-20	-19.2218	91.4	77.9	High-affinity branched-chain amino acid transport system permease protein LivM OS=Salmonella typhimurium(strain LT2 / SGSC1412 / ATCC 700720) OX=99287 GN=livM PE=3 SV=1
GENE_01416	293	14	285	null	sp|P0A2J1|LIVH_SALTY	14	299	null	25.6	163	1e-11	-11	92.8	92.9	High-affinity branched-chain amino acid transport system permease protein LivH OS=Salmonella typhimurium(strain LT2 / SGSC1412 / ATCC 700720) OX=99287 GN=livH PE=3 SV=1
GENE_01417	396	19	396	null	sp|Q8YC99|LIVB6_BRUME	4	383	null	29.7	326	8e-33	-32.0969	95.5	97.4	Leu/Ile/Val-binding protein homolog 6 OS=Brucella melitensis biotype 1 (strain 16M / ATCC 23456 / NCTC 10094) OX=224914 GN=BMEII0633 PE=3 SV=2
GENE_01418	135	1	135	null	sp|Q4JWU4|NDK_CORJK	1	136	null	67.6	478	9e-62	-61.0458	100	100	Nucleoside diphosphate kinase OS=Corynebacterium jeikeium (strain K411) OX=306537 GN=ndk PE=3 SV=1
GENE_01419	315	10	315	null	sp|Q1LKJ2|NODI_CUPMC	2	303	null	48.4	730	9e-95	-94.0458	97.1	99.7	Nod factor export ATP-binding protein I OS=Cupriavidus metallidurans (strain ATCC 43123 / DSM 2839 /NBRC 102507 / CH34) OX=266264 GN=nodI PE=3 SV=1
GENE_01420	277	19	269	null	sp|P06755|NODJ_RHILV	15	255	null	28.1	201	4e-17	-16.3979	90.6	93.1	Nodulation protein J OS=Rhizobium leguminosarum bv. viciae OX=387 GN=nodJ PE=3 SV=2
GENE_01421	279	41	278	null	sp|P06755|NODJ_RHILV	25	258	null	32.5	275	1e-27	-27	85.3	90.3	Nodulation protein J OS=Rhizobium leguminosarum bv. viciae OX=387 GN=nodJ PE=3 SV=2
GENE_01422	251	4	250	null	sp|Q9X248|FABG_THEMA	3	243	null	46.8	559	1e-70	-70	98.4	98	3-oxoacyl-[acyl-carrier-protein] reductase FabG OS=Thermotoga maritima (strain ATCC 43589 / MSB8 / DSM 3109 / JCM 10099) OX=243274 GN=fabG PE=3 SV=1
GENE_01423	483	36	480	null	sp|P9WG91|STP_MYCTU	26	465	null	28.9	326	2e-31	-30.699	92.1	81.9	Multidrug resistance protein Stp OS=Mycobacterium tuberculosis (strain ATCC 25618 / H37Rv) OX=83332 GN=stp PE=1 SV=1
GENE_01425	471	1	471	null	sp|P24532|ASSY_STRCO	1	481	null	79.3	2042	0	-	100	100	Argininosuccinate synthase OS=Streptomyces coelicolor (strain ATCC BAA-471 / A3(2) / M145) OX=100226 GN=argG PE=3 SV=4
GENE_01427	362	114	328	null	sp|B5BLW5|ARE_SACSO	78	282	null	30.6	194	2e-15	-14.699	59.4	67	Arylesterase OS=Saccharolobus solfataricus OX=2287 GN=are PE=1 SV=1
GENE_01428	163	17	140	null	sp|P75874|YCCU_ECOLI	9	133	null	47.6	263	1e-28	-28	76.1	91.2	Uncharacterized protein YccU OS=Escherichia coli (strain K12) OX=83333 GN=yccU PE=1 SV=2
GENE_01429	430	1	423	null	sp|Q9WZY4|METY_THEMA	1	424	null	49.6	1115	3e-149	-148.523	98.4	98.6	O-acetyl-L-homoserine sulfhydrylase OS=Thermotoga maritima (strain ATCC 43589 / MSB8 / DSM 3109 / JCM 10099) OX=243274 GN=TM_0882 PE=1 SV=1
GENE_01430	385	12	366	null	sp|Q65YW9|SFNG_PSEPU	4	355	null	58.9	1133	7e-154	-153.155	92.2	97	FMNH(2)-dependent dimethylsulfone monooxygenase OS=Pseudomonas putida OX=303 GN=sfnG PE=1 SV=1
GENE_01432	330	1	211	null	sp|Q65YW9|SFNG_PSEPU	5	203	null	26.8	208	4e-17	-16.3979	63.9	54.8	FMNH(2)-dependent dimethylsulfone monooxygenase OS=Pseudomonas putida OX=303 GN=sfnG PE=1 SV=1
GENE_01433	379	155	378	null	sp|Q09320|YQZ2_CAEEL	248	482	null	33.6	336	9e-34	-33.0458	59.1	48.8	Putative metallophosphoesterase F40B5.2 OS=Caenorhabditis elegans OX=6239 GN=F40B5.2 PE=3 SV=2
GENE_01434	646	43	526	null	sp|Q58376|Y966_METJA	9	408	null	25.4	362	7e-36	-35.1549	74.9	90.1	Uncharacterized protein MJ0966 OS=Methanocaldococcus jannaschii (strain ATCC 43067 / DSM 2661 / JAL-1/ JCM 10045 / NBRC 100440) OX=243232 GN=MJ0966 PE=4 SV=1
GENE_01436	877	293	756	null	sp|A0R152|RNE_MYCS2	337	817	null	69.9	1727	0	-	52.9	46.4	Ribonuclease E OS=Mycolicibacterium smegmatis (strain ATCC 700084 / mc(2)155) OX=246196 GN=rne PE=3 SV=1
GENE_01437	104	1	101	null	sp|A4F9L1|RL21_SACEN	1	101	null	69.3	375	4e-47	-46.3979	97.1	99	50S ribosomal protein L21 OS=Saccharopolyspora erythraea (strain ATCC 11635 / DSM 40517 / JCM 4748 /NBRC 13426 / NCIMB 8594 / NRRL 2338) OX=405948 GN=rplU PE=3 SV=1
GENE_01438	88	1	83	null	sp|A6WDN0|RL27_KINRD	1	83	null	86.7	370	9e-47	-46.0458	94.3	97.6	50S ribosomal protein L27 OS=Kineococcus radiotolerans (strain ATCC BAA-149 / DSM 14245 / SRS30216)OX=266940 GN=rpmA PE=3 SV=1
GENE_01439	483	1	471	null	sp|C1A1L5|OBG_RHOE4	1	476	null	64.7	1556	0	-	97.5	98.6	GTPase Obg OS=Rhodococcus erythropolis (strain PR4 / NBRC 100887) OX=234621 GN=obg PE=3 SV=1
GENE_01440	375	7	375	null	sp|Q9RDJ9|PROB_STRCO	4	372	null	60.9	1032	2e-138	-137.699	98.4	98.7	Glutamate 5-kinase OS=Streptomyces coelicolor (strain ATCC BAA-471 / A3(2) / M145) OX=100226 GN=proB PE=3 SV=1
GENE_01441	422	26	419	null	sp|Q47MW1|PROA_THEFY	26	418	null	66.8	1330	0	-	93.4	94	Gamma-glutamyl phosphate reductase OS=Thermobifida fusca (strain YX) OX=269800 GN=proA PE=3 SV=2
GENE_01442	306	49	286	null	sp|Q4L6B6|Y1500_STAHJ	22	242	null	24.8	130	2e-07	-6.69897	77.8	84	Uncharacterized protein SH1500 OS=Staphylococcus haemolyticus (strain JCSC1435) OX=279808 GN=SH1500 PE=3 SV=1
GENE_01444	194	7	192	null	sp|Q9RDK7|NADD_STRCO	1	186	null	76.9	777	2e-105	-104.699	95.9	98.9	Probable nicotinate-nucleotide adenylyltransferase OS=Streptomyces coelicolor (strain ATCC BAA-471 /A3(2) / M145) OX=100226 GN=nadD PE=3 SV=2
GENE_01445	131	9	113	null	sp|Q02SH2|IOJAP_PSEAB	5	109	null	40	208	5e-21	-20.301	80.2	89	Ribosomal silencing factor RsfS OS=Pseudomonas aeruginosa (strain UCBPP-PA14) OX=208963 GN=rsfS PE=1 SV=1
GENE_01446	246	7	185	null	sp|A1TC01|GPGP_MYCVP	5	191	null	44.4	300	5e-32	-31.301	72.8	83.1	Glucosyl-3-phosphoglycerate phosphatase OS=Mycolicibacterium vanbaalenii (strain DSM 7251 / JCM 13017/ NRRL B-24157 / PYR-1) OX=350058 GN=gpgP PE=1 SV=1
GENE_01447	300	1	286	null	sp|Q9RDL7|Y2569_STRCO	1	278	null	51.4	627	1e-79	-79	95.3	98.9	DegV domain-containing protein SCO2569 OS=Streptomyces coelicolor (strain ATCC BAA-471 / A3(2) / M145)OX=100226 GN=SCO2569 PE=3 SV=1
GENE_01448	284	136	284	null	sp|P39694|COMEA_BACSU	58	204	null	39.5	258	1e-25	-25	52.5	71.7	ComE operon protein 1 OS=Bacillus subtilis (strain 168) OX=224308 GN=comEA PE=1 SV=1
GENE_01449	776	158	761	null	sp|P39695|COMEC_BACSU	127	756	null	25.6	395	2e-38	-37.699	77.8	81.2	ComE operon protein 3 OS=Bacillus subtilis (strain 168) OX=224308 GN=comEC PE=2 SV=2
GENE_01450	274	5	272	null	sp|Q73VP7|FDHD_MYCPA	4	271	null	62.8	835	9e-112	-111.046	97.8	98.5	Sulfur carrier protein FdhD OS=Mycolicibacterium paratuberculosis (strain ATCC BAA-968 / K-10) OX=262316 GN=fdhD PE=3 SV=1
GENE_01452	89	1	86	null	sp|Q6A9B3|RS20_CUTAK	1	86	null	69.8	281	3e-33	-32.5229	96.6	97.7	30S ribosomal protein S20 OS=Cutibacterium acnes (strain DSM 16379 / KPA171202) OX=267747 GN=rpsT PE=3 SV=1
GENE_01453	610	6	608	null	sp|Q47RQ0|LEPA_THEFY	7	609	null	80.3	2626	0	-	98.9	98.2	Elongation factor 4 OS=Thermobifida fusca (strain YX) OX=269800 GN=lepA PE=3 SV=1
GENE_01454	277	10	276	null	sp|A2XRZ0|AKR2_ORYSI	22	314	null	41.4	493	5e-59	-58.301	96.4	83.5	Probable aldo-keto reductase 2 OS=Oryza sativa subsp. indica OX=39946 GN=OsI_15387 PE=3 SV=1
GENE_01455	400	1	393	null	sp|C4ZHB9|GATA_AGARV	20	473	null	29.3	367	9e-38	-37.0458	98.2	90.3	Glutamyl-tRNA(Gln) amidotransferase subunit A OS=Agathobacter rectalis (strain ATCC 33656 / DSM 3377/ JCM 17463 / KCTC 5835 / VPI 0990) OX=515619 GN=gatA PE=3 SV=1
GENE_01456	423	1	419	null	sp|Q8GGD4|AGAA_CORST	1	398	null	44.7	857	6e-111	-110.222	99.1	99.5	N(alpha)-acyl-glutamine aminoacylase OS=Corynebacterium striatum OX=43770 GN=agaA PE=1 SV=1
GENE_01457	506	25	505	null	sp|O34660|ALDH4_BACSU	21	493	null	39	871	2e-110	-109.699	95.1	95.6	Putative aldehyde dehydrogenase DhaS OS=Bacillus subtilis (strain 168) OX=224308 GN=dhaS PE=3 SV=1
GENE_01458	321	15	317	null	sp|O35017|YOGA_BACSU	12	324	null	37.8	486	1e-57	-57	94.4	95.1	Uncharacterized zinc-type alcohol dehydrogenase-like protein YogA OS=Bacillus subtilis (strain 168)OX=224308 GN=yogA PE=3 SV=1
GENE_01461	181	87	176	null	sp|P00650|RNST_SACER	8	97	null	63.3	290	6e-33	-32.2218	49.7	89.1	Guanyl-specific ribonuclease St OS=Saccharopolyspora erythraea OX=1836 PE=1 SV=1
GENE_01463	412	30	412	null	sp|P9WP73|HEMW_MYCTU	5	375	null	57.7	1013	6e-135	-134.222	93	98.9	Heme chaperone HemW OS=Mycobacterium tuberculosis (strain ATCC 25618 / H37Rv) OX=83332 GN=hemW PE=1 SV=1
GENE_01466	340	4	337	null	sp|Q0RP78|HRCA_FRAAA	3	336	null	61.7	1028	6e-139	-138.222	98.2	98.5	Heat-inducible transcription repressor HrcA OS=Frankia alni (strain ACN14a) OX=326424 GN=hrcA PE=3 SV=1
GENE_01467	384	4	384	null	sp|Q49762|DNAJ2_MYCLE	1	378	null	58.1	1093	2e-147	-146.699	99.2	100	Chaperone protein DnaJ 2 OS=Mycobacterium leprae (strain TN) OX=272631 GN=dnaJ2 PE=3 SV=1
GENE_01468	247	9	246	null	sp|P9WGX1|RSME_MYCTU	5	247	null	47.1	422	8e-50	-49.0969	96.4	92.7	Ribosomal RNA small subunit methyltransferase E OS=Mycobacterium tuberculosis (strain ATCC 25618 / H37Rv)OX=83332 GN=rsmE PE=1 SV=1
GENE_01470	706	10	229	null	sp|P9WIA3|PHOL_MYCTU	21	240	null	67.4	782	1e-96	-96	31.2	62.5	PhoH-like protein OS=Mycobacterium tuberculosis (strain ATCC 25618 / H37Rv) OX=83332 GN=Rv2368c PE=1 SV=1
GENE_01471	162	1	157	null	sp|A0LT03|YBEY_ACIC1	1	152	null	63.1	485	6e-62	-61.2218	96.9	92.7	Endoribonuclease YbeY OS=Acidothermus cellulolyticus (strain ATCC 43068 / 11B) OX=351607 GN=ybeY PE=3 SV=1
GENE_01472	448	12	437	null	sp|P67131|Y2387_MYCBO	10	435	null	54.2	1114	9e-149	-148.046	95.1	97.9	UPF0053 protein Mb2387c OS=Mycobacterium bovis (strain ATCC BAA-935 / AF2122/97) OX=233413 GN=BQ2027_MB2387C PE=3 SV=1
GENE_01473	324	27	324	null	sp|A1SHZ4|ERA_NOCSJ	12	313	null	62.6	939	4e-126	-125.398	92	96.5	GTPase Era OS=Nocardioides sp. (strain ATCC BAA-499 / JS614) OX=196162 GN=era PE=3 SV=1
GENE_01475	270	1	242	null	sp|A4F9T9|RECO_SACEN	1	242	null	58.3	723	8e-95	-94.0969	89.6	88.6	DNA repair protein RecO OS=Saccharopolyspora erythraea (strain ATCC 11635 / DSM 40517 / JCM 4748 / NBRC 13426 / NCIMB 8594 / NRRL 2338) OX=405948 GN=recO PE=3 SV=1
GENE_01476	255	7	255	null	sp|Q82BS5|ISPT2_STRAW	15	263	null	69.9	972	1e-132	-132	97.6	87.4	Isoprenyl transferase 2 OS=Streptomyces avermitilis (strain ATCC 31267 / DSM 46492 / JCM 5070 / NBRC 14893 / NCIMB 12804 / NRRL 8165 / MA-4680) OX=227882 GN=uppS2 PE=3 SV=1
GENE_01477	118	29	116	null	sp|P9WMI5|SMTB_MYCTU	47	133	null	68.2	270	2e-30	-29.699	74.6	64.4	HTH-type transcriptional repressor SmtB OS=Mycobacterium tuberculosis (strain ATCC 25618 / H37Rv) OX=83332 GN=smtB PE=1 SV=1
GENE_01478	282	21	281	null	sp|P44660|Y359_HAEIN	12	271	null	30.9	267	2e-26	-25.699	92.6	95.9	Probable iron transport system membrane protein HI_0359 OS=Haemophilus influenzae (strain ATCC 51907/ DSM 11121 / KW20 / Rd) OX=71421 GN=HI_0359 PE=3 SV=1
GENE_01479	265	2	223	null	sp|Q926D8|ZURA_LISIN	13	237	null	34.5	360	2e-40	-39.699	83.8	87.5	Zinc uptake system ATP-binding protein ZurA OS=Listeria innocua serovar 6a (strain ATCC BAA-680 / CLIP 11262) OX=272626 GN=zurA PE=3 SV=1
GENE_01483	472	10	470	null	sp|A1TBP9|SYG_MYCVP	5	465	null	74.8	1914	0	-	97.7	98.5	Glycine--tRNA ligase OS=Mycolicibacterium vanbaalenii (strain DSM 7251 / JCM 13017 / NRRL B-24157 / PYR-1)OX=350058 GN=glyQS PE=3 SV=1
GENE_01485	381	10	381	null	sp|P9WNS7|DUS_MYCTU	13	389	null	53.8	976	1e-129	-129	97.6	96.9	Probable tRNA-dihydrouridine synthase OS=Mycobacterium tuberculosis (strain ATCC 25618 / H37Rv) OX=83332 GN=dus PE=1 SV=1
GENE_01487	419	3	404	null	sp|O52199|DGTL1_MYCS2	9	412	null	53.2	995	2e-131	-130.699	95.9	94.4	Deoxyguanosinetriphosphate triphosphohydrolase-like protein OS=Mycolicibacterium smegmatis (strain ATCC 700084 / mc(2)155) OX=246196 GN=dgt PE=3 SV=1
GENE_01488	653	3	651	null	sp|O52200|DNAG_MYCS2	6	631	null	52.3	1622	0	-	99.4	98.4	DNA primase OS=Mycolicibacterium smegmatis (strain ATCC 700084 / mc(2)155) OX=246196 GN=dnaG PE=3 SV=1
GENE_01495	510	5	510	null	sp|P22984|AMID_RHOER	5	510	null	59.4	1490	0	-	99.2	97.1	Amidase OS=Rhodococcus erythropolis OX=1833 GN=amdA PE=1 SV=2
GENE_01497	323	27	323	null	sp|B0BNC9|QORL2_RAT	51	350	null	41.7	541	2e-65	-64.699	92	85.7	Quinone oxidoreductase-like protein 2 OS=Rattus norvegicus OX=10116 PE=2 SV=1
GENE_01498	201	6	172	null	sp|P14706|YM2_STRCO	12	173	null	28	146	2e-10	-9.69897	83.1	92.6	Mini-circle uncharacterized 19.1 kDa protein OS=Streptomyces coelicolor (strain ATCC BAA-471 / A3(2)/ M145) OX=100226 GN=SCO1604 PE=4 SV=2
GENE_01499	315	34	248	null	sp|P54076|PAFB_MYCLE	45	255	null	29	147	2e-09	-8.69897	68.3	63.7	Protein PafB OS=Mycobacterium leprae (strain TN) OX=272631 GN=pafB PE=3 SV=1
GENE_01501	161	6	156	null	sp|Q9X7E7|LSPA_MYCLE	37	189	null	41.8	279	2e-30	-29.699	93.8	76.1	Lipoprotein signal peptidase OS=Mycobacterium leprae (strain TN) OX=272631 GN=lspA PE=3 SV=1
GENE_01503	333	3	331	null	sp|D8I5S8|FGD_AMYMU	2	330	null	78.1	1426	0	-	98.8	98.8	F420-dependent glucose-6-phosphate dehydrogenase OS=Amycolatopsis mediterranei (strain U-32) OX=749927 GN=fgd PE=3 SV=1
GENE_01504	304	11	264	null	sp|P06622|XYLE1_PSEPU	5	265	null	29.7	217	8e-19	-18.0969	83.6	85	Metapyrocatechase OS=Pseudomonas putida OX=303 GN=xylE PE=1 SV=1
GENE_01505	230	10	214	null	sp|P37335|BPHR_PARXL	25	234	null	28.4	152	1e-10	-10	89.1	85.7	Uncharacterized HTH-type transcriptional regulator BphR OS=Paraburkholderia xenovorans (strain LB400)OX=266265 GN=bphR PE=4 SV=1
GENE_01506	449	15	446	null	sp|P9WMX1|MFTF_MYCTU	27	467	null	40.6	633	4e-76	-75.3979	96.2	93.8	Putative mycofactocin biosynthesis glycosyltransferase MftF OS=Mycobacterium tuberculosis (strain ATCC 25618 / H37Rv) OX=83332 GN=mftF PE=1 SV=1
GENE_01507	406	16	404	null	sp|P9WND7|MFTD_MYCTU	5	389	null	63.8	1270	8e-174	-173.097	95.8	97.2	Putative mycofactocin system heme/flavin oxidoreductase MftD OS=Mycobacterium tuberculosis (strain ATCC 25618 / H37Rv) OX=83332 GN=mftD PE=1 SV=1
GENE_01508	272	2	264	null	sp|P40401|SSUC_BACSU	9	265	null	37.3	416	2e-48	-47.699	96.7	93.1	Putative aliphatic sulfonates transport permease protein SsuC OS=Bacillus subtilis (strain 168) OX=224308 GN=ssuC PE=2 SV=1
GENE_01509	342	17	286	null	sp|P40400|SSUA_BACSU	6	280	null	27.8	265	5e-25	-24.301	78.9	82.8	Putative aliphatic sulfonates-binding protein OS=Bacillus subtilis (strain 168) OX=224308 GN=ssuA PE=2 SV=1
GENE_01510	274	38	231	null	sp|Q21XJ9|SSUB_RHOFT	17	209	null	49	464	1e-55	-55	70.8	69.4	Aliphatic sulfonates import ATP-binding protein SsuB OS=Rhodoferax ferrireducens (strain ATCC BAA-621/ DSM 15236 / T118) OX=338969 GN=ssuB PE=3 SV=1
GENE_01511	290	8	224	null	sp|Q58929|MER_METJA	1	207	null	33.5	229	2e-20	-19.699	74.8	62.5	5,10-methylenetetrahydromethanopterin reductase OS=Methanocaldococcus jannaschii (strain ATCC 43067 /DSM 2661 / JAL-1 / JCM 10045 / NBRC 100440) OX=243232 GN=mer PE=3 SV=2
GENE_01513	402	1	386	null	sp|Q9GRX6|AIFM1_DICDI	87	514	null	33.8	539	3e-62	-61.5229	96	80.5	Apoptosis-inducing factor 1, mitochondrial OS=Dictyostelium discoideum OX=44689 GN=aif PE=2 SV=1
GENE_01514	259	14	256	null	sp|Q9X248|FABG_THEMA	6	246	null	36	353	1e-39	-39	93.8	98	3-oxoacyl-[acyl-carrier-protein] reductase FabG OS=Thermotoga maritima (strain ATCC 43589 / MSB8 / DSM 3109 / JCM 10099) OX=243274 GN=fabG PE=3 SV=1
GENE_01515	281	1	279	null	sp|Q49757|Y607_MYCLE	1	277	null	44.3	601	5e-76	-75.301	99.3	99.3	Uncharacterized protein ML0607 OS=Mycobacterium leprae (strain TN) OX=272631 GN=ML0607 PE=4 SV=1
GENE_01516	307	4	225	null	sp|P59974|Y2597_MYCBO	540	791	null	25.2	150	1e-09	-9	72.3	28.5	Uncharacterized protein Mb2597 OS=Mycobacterium bovis (strain ATCC BAA-935 / AF2122/97) OX=233413 GN=BQ2027_MB2597 PE=4 SV=1
GENE_01517	588	8	488	null	sp|Q49755|Y605_MYCLE	30	509	null	60.9	1508	0	-	81.8	85.6	Uncharacterized protein ML0605 OS=Mycobacterium leprae (strain TN) OX=272631 GN=ML0605 PE=4 SV=2
GENE_01518	331	6	322	null	sp|P63578|Y1533_MYCBO	9	326	null	57.9	865	2e-114	-113.699	95.8	95.2	Probable GTPase Mb1533 OS=Mycobacterium bovis (strain ATCC BAA-935 / AF2122/97) OX=233413 GN=BQ2027_MB1533 PE=3 SV=1
GENE_01519	722	29	720	null	sp|Q05065|MUTB_STRCM	41	731	null	78.2	2895	0	-	95.8	94.3	Methylmalonyl-CoA mutase large subunit OS=Streptomyces cinnamonensis OX=1900 GN=mutB PE=3 SV=1
GENE_01520	597	7	591	null	sp|Q05064|MUTA_STRCM	9	609	null	41.9	874	3e-108	-107.523	98	97.6	Methylmalonyl-CoA mutase small subunit OS=Streptomyces cinnamonensis OX=1900 GN=mutA PE=3 SV=1
GENE_01521	348	42	304	null	sp|P42620|YQJG_ECOLI	50	313	null	43.8	543	1e-65	-65	75.6	80.5	Glutathionyl-hydroquinone reductase YqjG OS=Escherichia coli (strain K12) OX=83333 GN=yqjG PE=1 SV=1
GENE_01522	704	22	522	null	sp|O32182|YUSP_BACSU	10	528	null	36.7	846	8e-104	-103.097	71.2	95.9	Uncharacterized MFS-type transporter YusP OS=Bacillus subtilis (strain 168) OX=224308 GN=yusP PE=3 SV=1
GENE_01523	359	2	355	null	sp|A0R7G6|INO1_MYCS2	6	363	null	77.7	1435	0	-	98.6	98.6	Inositol-3-phosphate synthase OS=Mycolicibacterium smegmatis (strain ATCC 700084 / mc(2)155) OX=246196 GN=ino1 PE=1 SV=1
GENE_01524	235	85	226	null	sp|P13800|DEGU_BACSU	80	229	null	41.3	238	5e-23	-22.301	60.4	65.5	Transcriptional regulatory protein DegU OS=Bacillus subtilis (strain 168) OX=224308 GN=degU PE=1 SV=2
GENE_01527	473	14	473	null	sp|P9WQH5|PCC6_MYCTU	13	473	null	66.9	1516	0	-	97.3	97.5	Probable propionyl-CoA carboxylase beta chain 6 OS=Mycobacterium tuberculosis (strain ATCC 25618 / H37Rv)OX=83332 GN=accD6 PE=1 SV=1
GENE_01528	406	18	403	null	sp|Q9CBS7|FAB1_MYCLE	28	413	null	51.4	951	4e-125	-124.398	95.1	92.8	3-oxoacyl-[acyl-carrier-protein] synthase 1 OS=Mycobacterium leprae (strain TN) OX=272631 GN=kasA PE=3 SV=1
GENE_01529	86	8	83	null	sp|P61156|ACPM_MYCAU	3	78	null	65.8	258	1e-29	-29	88.4	78.4	Meromycolate extension acyl carrier protein OS=Mycolicibacterium aurum OX=1791 GN=acpM PE=3 SV=2
GENE_01530	323	11	323	null	sp|Q73SP5|FABH_MYCPA	10	333	null	45.3	713	1e-91	-91	96.9	96.7	3-oxoacyl-[acyl-carrier-protein] synthase 3 OS=Mycolicibacterium paratuberculosis (strain ATCC BAA-968/ K-10) OX=262316 GN=fabH PE=3 SV=1
GENE_01531	301	1	298	null	sp|P9WNG5|FABD_MYCTU	1	302	null	53.3	744	5e-97	-96.301	99	100	Malonyl CoA-acyl carrier protein transacylase OS=Mycobacterium tuberculosis (strain ATCC 25618 / H37Rv)OX=83332 GN=fabD PE=1 SV=1
GENE_01532	216	48	178	null	sp|O34349|PGPB_BACSU	44	176	null	36.4	138	3e-09	-8.52288	60.6	65.5	Phosphatidylglycerophosphatase B OS=Bacillus subtilis (strain 168) OX=224308 GN=pgpB PE=1 SV=1
GENE_01533	945	27	931	null	sp|A0R0B0|ODP1_MYCS2	16	915	null	67.4	3259	0	-	95.8	96.9	Pyruvate dehydrogenase E1 component OS=Mycolicibacterium smegmatis (strain ATCC 700084 / mc(2)155) OX=246196 GN=aceE PE=1 SV=1
GENE_01535	155	4	155	null	sp|P9WIE3|AHPE_MYCTU	2	153	null	55.9	463	7e-59	-58.1549	98.1	99.3	Alkyl hydroperoxide reductase E OS=Mycobacterium tuberculosis (strain ATCC 25618 / H37Rv) OX=83332 GN=ahpE PE=1 SV=1
GENE_01539	207	5	185	null	sp|P0C558|DPS_MYCSM	2	182	null	59.1	572	4e-74	-73.3979	87.4	98.9	DNA protection during starvation protein OS=Mycolicibacterium smegmatis OX=1772 GN=dps PE=1 SV=1
GENE_01541	409	10	220	null	sp|Q8UEM1|MNTH_AGRFC	63	269	null	29	152	1e-09	-9	51.6	44.9	Divalent metal cation transporter MntH OS=Agrobacterium fabrum (strain C58 / ATCC 33970) OX=176299 GN=mntH PE=3 SV=1
GENE_01543	284	12	275	null	sp|P26495|PHAZ_PSEOL	8	272	null	51.1	675	4e-87	-86.3979	93	93.6	Poly(3-hydroxyalkanoate) depolymerase OS=Pseudomonas oleovorans OX=301 GN=phaZ PE=3 SV=1
GENE_01544	496	3	487	null	sp|O07610|LCFB_BACSU	2	505	null	43	1042	4e-136	-135.398	97.8	98.2	Long-chain-fatty-acid--CoA ligase OS=Bacillus subtilis (strain 168) OX=224308 GN=lcfB PE=2 SV=2
GENE_01545	563	17	563	null	sp|P26494|PHAC1_PSEOL	7	559	null	43.1	1219	3e-161	-160.523	97.2	98.9	Poly(3-hydroxyalkanoate) polymerase 1 OS=Pseudomonas oleovorans OX=301 GN=phaC1 PE=3 SV=1
GENE_01546	402	20	401	null	sp|Q96329|ACOX4_ARATH	47	428	null	44.2	917	8e-120	-119.097	95	87.6	Acyl-coenzyme A oxidase 4, peroxisomal OS=Arabidopsis thaliana OX=3702 GN=ACX4 PE=1 SV=1
GENE_01547	514	24	389	null	sp|P50544|ACADV_MOUSE	113	469	null	23.2	284	2e-25	-24.699	71.2	54.4	Very long-chain specific acyl-CoA dehydrogenase, mitochondrial OS=Mus musculus OX=10090 GN=Acadvl PE=1 SV=3
GENE_01548	79	1	78	null	sp|Q5F881|FITA_NEIG1	1	78	null	48.7	180	4e-18	-17.3979	98.7	100	Antitoxin FitA OS=Neisseria gonorrhoeae (strain ATCC 700825 / FA 1090) OX=242231 GN=fitA PE=1 SV=1
GENE_01549	145	1	139	null	sp|Q52562|STBB_PSESM	1	139	null	53.2	386	2e-47	-46.699	95.9	100	Plasmid stability protein StbB OS=Pseudomonas syringae pv. tomato (strain ATCC BAA-871 / DC3000) OX=223283 GN=stbB PE=3 SV=2
GENE_01550	373	4	367	null	sp|P9WFM1|GCH1L_MYCTU	5	368	null	49.2	763	9e-98	-97.0458	97.6	96	GTP cyclohydrolase 1 type 2 homolog OS=Mycobacterium tuberculosis (strain ATCC 25618 / H37Rv) OX=83332 GN=Rv2230c PE=1 SV=1
GENE_01552	550	2	433	null	sp|Q1M7A2|MCTP_RHIL3	4	431	null	56.9	1124	5e-148	-147.301	78.5	87.2	Monocarboxylate transport permease protein OS=Rhizobium leguminosarum bv. viciae (strain 3841) OX=216596 GN=mctP PE=1 SV=1
GENE_01553	457	1	457	null	sp|Q73TP5|GABD1_MYCPA	1	458	null	76	1855	0	-	100	97	Succinate-semialdehyde dehydrogenase [NADP(+)] OS=Mycolicibacterium paratuberculosis (strain ATCC BAA-968/ K-10) OX=262316 GN=gabD1 PE=3 SV=1
GENE_01554	246	1	240	null	sp|P9WLH3|Y2229_MYCTU	1	239	null	38.8	307	7e-33	-32.1549	97.6	97.6	Uncharacterized protein Rv2229c OS=Mycobacterium tuberculosis (strain ATCC 25618 / H37Rv) OX=83332 GN=Rv2229c PE=1 SV=1
GENE_01555	411	4	129	null	sp|P64956|Y2253_MYCBO	2	127	null	58.7	357	2e-37	-36.699	30.7	34.6	Uncharacterized protein Mb2253c OS=Mycobacterium bovis (strain ATCC BAA-935 / AF2122/97) OX=233413 GN=BQ2027_MB2253C PE=4 SV=1
GENE_01556	255	13	241	null	sp|P46490|Y198_HAEIN	15	240	null	28.1	152	2e-10	-9.69897	89.8	88.6	Probable membrane transporter protein HI_0198 OS=Haemophilus influenzae (strain ATCC 51907 / DSM 11121/ KW20 / Rd) OX=71421 GN=HI_0198 PE=3 SV=2
GENE_01559	470	51	416	null	sp|P47350|RNR_MYCGE	266	647	null	27	286	6e-26	-25.2218	77.9	52.7	Ribonuclease R OS=Mycoplasma genitalium (strain ATCC 33530 / G-37 / NCTC 10195) OX=243273 GN=rnr PE=3 SV=1
GENE_01560	255	18	186	null	sp|Q6LUR6|BTUF_PHOPR	23	198	null	26.6	150	3e-10	-9.52288	66.3	64.2	Vitamin B12-binding protein OS=Photobacterium profundum (strain SS9) OX=298386 GN=btuF PE=3 SV=1
GENE_01561	406	11	406	null	sp|I6Y9J2|LDT2_MYCTU	16	407	null	40.9	818	4e-105	-104.398	97.5	96.1	L,D-transpeptidase 2 OS=Mycobacterium tuberculosis (strain ATCC 25618 / H37Rv) OX=83332 GN=ldtB PE=1 SV=1
GENE_01562	535	60	533	null	sp|C0SPB0|YTCI_BACSU	43	517	null	34.7	712	5e-86	-85.301	88.6	89.8	Uncharacterized acyl--CoA ligase YtcI OS=Bacillus subtilis (strain 168) OX=224308 GN=ytcI PE=3 SV=1
GENE_01563	453	1	452	null	sp|A0R083|GLN1A_MYCS2	1	446	null	67.4	1615	0	-	99.8	100	Glutamine synthetase OS=Mycolicibacterium smegmatis (strain ATCC 700084 / mc(2)155) OX=246196 GN=glnA PE=1 SV=1
GENE_01564	240	41	190	null	sp|A6LD04|GUAA_PARD8	35	171	null	27.8	127	4e-07	-6.39794	62.5	27.1	GMP synthase [glutamine-hydrolyzing] OS=Parabacteroides distasonis (strain ATCC 8503 / DSM 20701 / CIP 104284 / JCM 5825 / NCTC 11152) OX=435591 GN=guaA PE=3 SV=1
GENE_01565	1006	3	1005	null	sp|Q81ZW1|GLNE_STRAW	4	998	null	48.7	2195	0	-	99.7	99.5	Bifunctional glutamine synthetase adenylyltransferase/adenylyl-removing enzyme OS=Streptomyces avermitilis(strain ATCC 31267 / DSM 46492 / JCM 5070 / NBRC 14893/ NCIMB 12804 / NRRL 8165 / MA-4680) OX=227882 GN=glnE PE=3 SV=1
GENE_01566	313	64	279	null	sp|P9WLG5|Y2248_MYCTU	33	239	null	29.5	148	1e-09	-9	69	76.4	Uncharacterized protein Rv2248 OS=Mycobacterium tuberculosis (strain ATCC 25618 / H37Rv) OX=83332 GN=Rv2248 PE=4 SV=1
GENE_01567	278	24	266	null	sp|A0QDH4|NPD1_MYCA1	20	266	null	53	662	3e-85	-84.5229	87.4	87.6	NAD-dependent protein deacetylase 1 OS=Mycobacterium avium (strain 104) OX=243243 GN=cobB1 PE=3 SV=1
GENE_01570	200	2	94	null	sp|Q0S7V2|KSTR2_RHOJR	5	99	null	29.9	111	1e-05	-5	46.5	46.6	HTH-type transcriptional repressor KstR2 OS=Rhodococcus jostii (strain RHA1) OX=101510 GN=kstR2 PE=1 SV=1
GENE_01571	277	1	276	null	sp|Q55921|PRXC_SYNY3	1	275	null	44.6	650	1e-83	-83	99.6	99.6	Putative non-heme chloroperoxidase OS=Synechocystis sp. (strain PCC 6803 / Kazusa) OX=1111708 GN=slr0314 PE=3 SV=1
GENE_01572	465	1	465	null	sp|Q50068|DLDH_MYCLE	1	467	null	65.2	1637	0	-	100	100	Dihydrolipoyl dehydrogenase OS=Mycobacterium leprae (strain TN) OX=272631 GN=lpd PE=3 SV=1
GENE_01573	543	19	541	null	sp|A3U3H1|BVMO_PSEBH	15	534	null	56.2	1596	0	-	96.3	95.4	Baeyer-Villiger monooxygenase OS=Pseudooceanicola batsensis (strain ATCC BAA-863 / DSM 15984 / KCTC 12145 / HTCC2597) OX=252305 GN=OB2597_18631 PE=1 SV=1
GENE_01574	302	21	279	null	sp|Q9EX73|MLHB_RHOER	16	269	null	32.4	379	2e-42	-41.699	85.8	85.5	Monoterpene epsilon-lactone hydrolase OS=Rhodococcus erythropolis OX=1833 GN=mlhB PE=1 SV=1
GENE_01575	167	1	147	null	sp|Q4R5F2|LGUL_MACFA	1	174	null	24.7	109	2e-05	-4.69897	88	94.6	Lactoylglutathione lyase OS=Macaca fascicularis OX=9541 GN=GLO1 PE=2 SV=3
GENE_01576	131	13	124	null	sp|A0QTU7|MIMR_MYCS2	14	122	null	26.8	106	3e-05	-4.52288	85.5	18.7	Propane 2-monooxygenase operon transcriptional activator MimR OS=Mycolicibacterium smegmatis (strain ATCC 700084 / mc(2)155) OX=246196 GN=mimR PE=4 SV=1
GENE_01577	445	318	438	null	sp|P25852|ZRAR_SALTY	306	439	null	39.6	197	5e-15	-14.301	27.2	30.4	Transcriptional regulatory protein ZraR OS=Salmonella typhimurium (strain LT2 / SGSC1412 / ATCC 700720)OX=99287 GN=zraR PE=1 SV=2
GENE_01580	473	3	473	null	sp|A0R079|GLN1B_MYCS2	4	478	null	74.3	1957	0	-	99.6	99.4	Glutamine synthetase OS=Mycolicibacterium smegmatis (strain ATCC 700084 / mc(2)155) OX=246196 GN=glnA PE=1 SV=1
GENE_01582	143	13	125	null	sp|P42106|QDOI_BACSU	188	302	null	30.4	133	8e-09	-8.09691	79	34.1	Quercetin 2,3-dioxygenase OS=Bacillus subtilis (strain 168) OX=224308 GN=qdoI PE=1 SV=2
GENE_01583	265	76	261	null	sp|P9WLI1|Y2219_MYCTU	66	250	null	47.9	443	8e-53	-52.0969	70.2	74	Uncharacterized protein Rv2219 OS=Mycobacterium tuberculosis (strain ATCC 25618 / H37Rv) OX=83332 GN=Rv2219 PE=1 SV=1
GENE_01584	135	18	132	null	sp|O53838|KMTR_MYCTU	1	115	null	53	313	8e-37	-36.0969	85.2	88.5	HTH-type transcriptional regulator KmtR OS=Mycobacterium tuberculosis (strain ATCC 25618 / H37Rv) OX=83332 GN=kmtR PE=1 SV=3
GENE_01585	314	5	307	null	sp|P9WGF5|Y2025_MYCTU	15	317	null	58.7	908	3e-121	-120.523	96.5	91.3	Probable cation efflux system protein Rv2025c OS=Mycobacterium tuberculosis (strain ATCC 25618 / H37Rv)OX=83332 GN=Rv2025c PE=1 SV=1
GENE_01586	334	1	334	null	sp|A6WD63|LIPA_KINRD	1	332	null	75.7	1367	0	-	100	99.7	Lipoyl synthase OS=Kineococcus radiotolerans (strain ATCC BAA-149 / DSM 14245 / SRS30216) OX=266940 GN=lipA PE=3 SV=1
GENE_01588	967	15	964	null	sp|A4FR54|SYL_SACEN	5	954	null	64.4	3294	0	-	98.2	99.5	Leucine--tRNA ligase OS=Saccharopolyspora erythraea (strain ATCC 11635 / DSM 40517 / JCM 4748 / NBRC 13426 / NCIMB 8594 / NRRL 2338) OX=405948 GN=leuS PE=3 SV=1
GENE_01590	164	5	151	null	sp|P42195|PECS_DICD3	3	151	null	31.5	234	5e-24	-23.301	89.6	89.8	HTH-type transcriptional regulator PecS OS=Dickeya dadantii (strain 3937) OX=198628 GN=pecS PE=4 SV=2
GENE_01591	230	15	226	null	sp|A4TBJ9|LIPB_MYCGI	20	232	null	60.7	628	2e-81	-80.699	92.2	89.5	Octanoyltransferase OS=Mycolicibacterium gilvum (strain PYR-GCK) OX=350054 GN=lipB PE=3 SV=1
GENE_01593	682	363	680	null	sp|Q8NNJ2|ODP2_CORGL	368	673	null	53.5	818	3e-98	-97.5229	46.6	45.3	Dihydrolipoyllysine-residue acetyltransferase component of pyruvate dehydrogenase complex OS=Corynebacterium glutamicum (strain ATCC 13032 / DSM 20300 / BCRC 11384/ JCM 1318 / LMG 3730 / NCIMB 10025) OX=196627 GN=aceF PE=1 SV=1
GENE_01595	502	16	498	null	sp|Q6NG90|AMPA_CORDI	26	497	null	51.4	1187	3e-158	-157.523	96.2	94.4	Probable cytosol aminopeptidase OS=Corynebacterium diphtheriae (strain ATCC 700971 / NCTC 13129 / Biotype gravis) OX=257309 GN=pepA PE=3 SV=1
GENE_01596	368	4	368	null	sp|A8LFB7|GCST_FRASN	5	365	null	65.5	1181	3e-161	-160.523	99.2	98.9	Aminomethyltransferase OS=Frankia sp. (strain EAN1pec) OX=298653 GN=gcvT PE=3 SV=1
GENE_01598	211	31	211	null	sp|P64952|Y2229_MYCBO	46	235	null	35.9	200	1e-17	-17	85.8	80.5	Uncharacterized protein Mb2229 OS=Mycobacterium bovis (strain ATCC BAA-935 / AF2122/97) OX=233413 GN=BQ2027_MB2229 PE=4 SV=1
GENE_01599	500	1	497	null	sp|P70795|YZ2R_AGRVI	2	494	null	40	836	3e-105	-104.523	99.4	98.2	Uncharacterized 52.8 kDa protein in TAR-I ttuC' 3'region OS=Agrobacterium vitis OX=373 PE=4 SV=2
GENE_01601	333	36	327	null	sp|O34439|YFLP_BACSU	28	316	null	24.4	257	4e-24	-23.3979	87.7	90.6	UPF0065 protein YflP OS=Bacillus subtilis (strain 168) OX=224308 GN=yflP PE=3 SV=2
GENE_01602	133	3	132	null	sp|A0QZZ6|Y4207_MYCS2	2	126	null	34.1	129	4e-09	-8.39794	97.7	96.2	Universal stress protein MSMEG_4207 OS=Mycolicibacterium smegmatis (strain ATCC 700084 / mc(2)155)OX=246196 GN=MSMEG_4207 PE=1 SV=1
GENE_01604	396	23	391	null	sp|P23524|GLXK1_ECOLI	1	370	null	40.8	532	8e-63	-62.0969	93.2	97.1	Glycerate 2-kinase OS=Escherichia coli (strain K12) OX=83333 GN=garK PE=1 SV=2
GENE_01605	115	1	115	null	sp|P0A5B0|Y2227_MYCBO	1	118	null	71.2	423	5e-54	-53.301	100	100	Protein Mb2227c OS=Mycobacterium bovis (strain ATCC BAA-935 / AF2122/97) OX=233413 GN=BQ2027_MB2227C PE=1 SV=1
GENE_01606	407	7	405	null	sp|P50174|THIL_RHIME	6	392	null	44.4	809	5e-104	-103.301	98	98.5	Acetyl-CoA acetyltransferase OS=Rhizobium meliloti (strain 1021) OX=266834 GN=phaA PE=3 SV=1
GENE_01607	316	18	284	null	sp|Q9I1X7|LIGD_PSEAE	549	813	null	32.9	364	2e-37	-36.699	84.5	31.5	Multifunctional non-homologous end joining protein LigD OS=Pseudomonas aeruginosa (strain ATCC 15692/ DSM 22644 / CIP 104116 / JCM 14847 / LMG 12228 / 1C / PRS 101 / PAO1) OX=208964 GN=ligD PE=1 SV=1
GENE_01609	639	27	639	null	sp|P9WN33|ASNH_MYCTU	33	652	null	59	1865	0	-	95.9	95.1	Putative asparagine synthetase [glutamine-hydrolyzing] OS=Mycobacterium tuberculosis (strain ATCC 25618/ H37Rv) OX=83332 GN=asnB PE=1 SV=1
GENE_01610	330	6	323	null	sp|Q9P6J4|YHD6_SCHPO	1	309	null	38.9	541	7e-66	-65.1549	96.4	99.7	Uncharacterized protein C1683.06c OS=Schizosaccharomyces pombe (strain 972 / ATCC 24843) OX=284812 GN=SPBC1683.06c PE=3 SV=1
GENE_01612	309	3	309	null	sp|Q5YZ37|COX2_NOCFA	24	369	null	47.1	797	7e-104	-103.155	99.4	92.3	Probable cytochrome c oxidase subunit 2 OS=Nocardia farcinica (strain IFM 10152) OX=247156 GN=ctaC PE=3 SV=1
GENE_01613	138	1	133	null	sp|Q5YZ36|COX4_NOCFA	1	137	null	49.6	333	1e-39	-39	96.4	99.3	Probable cytochrome c oxidase polypeptide 4 OS=Nocardia farcinica (strain IFM 10152) OX=247156 GN=ctaF PE=3 SV=1
GENE_01614	249	20	203	null	sp|P39598|YWBO_BACSU	3	174	null	26.1	160	5e-12	-11.301	73.9	86	Uncharacterized protein YwbO OS=Bacillus subtilis (strain 168) OX=224308 GN=ywbO PE=4 SV=1
GENE_01615	552	23	551	null	sp|Q79VE9|QCRB_CORGL	10	523	null	58.4	1617	0	-	95.8	95.4	Cytochrome bc1 complex cytochrome b subunit OS=Corynebacterium glutamicum (strain ATCC 13032 / DSM 20300/ BCRC 11384 / JCM 1318 / LMG 3730 / NCIMB 10025) OX=196627 GN=qcrB PE=1 SV=1
GENE_01616	398	22	389	null	sp|P9WH23|QCRA_MYCTU	28	426	null	38.9	692	4e-86	-85.3979	92.5	93	Cytochrome bc1 complex Rieske iron-sulfur subunit OS=Mycobacterium tuberculosis (strain ATCC 25618 /H37Rv) OX=83332 GN=qcrA PE=1 SV=1
GENE_01617	300	37	300	null	sp|Q8NNK5|QCRC_CORGL	6	283	null	46.5	611	3e-77	-76.5229	88	98.2	Cytochrome bc1 complex cytochrome c subunit OS=Corynebacterium glutamicum (strain ATCC 13032 / DSM 20300/ BCRC 11384 / JCM 1318 / LMG 3730 / NCIMB 10025) OX=196627 GN=qcrC PE=1 SV=2
GENE_01618	207	10	198	null	sp|O69582|COX3_MYCLE	13	199	null	64	642	2e-84	-83.699	91.3	92.6	Probable cytochrome c oxidase subunit 3 OS=Mycobacterium leprae (strain TN) OX=272631 GN=ctaE PE=3 SV=1
GENE_01620	511	1	493	null	sp|Q88J44|BVMO_PSEPK	1	487	null	51.4	1351	0	-	96.5	95.9	Baeyer-Villiger monooxygenase OS=Pseudomonas putida (strain ATCC 47054 / DSM 6125 / NCIMB 11950 / KT2440)OX=160488 GN=PP_2805 PE=1 SV=1
GENE_01621	310	15	296	null	sp|Q54528|RDMC_STREF	6	293	null	33.3	331	4e-35	-34.3979	91	96.6	Aclacinomycin methylesterase RdmC OS=Streptomyces purpurascens OX=1924 GN=rdmC PE=1 SV=1
GENE_01622	464	13	454	null	sp|P9WQ15|AOFH_MYCTU	13	454	null	48.6	1018	8e-134	-133.097	95.3	97.4	Putative flavin-containing monoamine oxidase AofH OS=Mycobacterium tuberculosis (strain ATCC 25618 /H37Rv) OX=83332 GN=aofH PE=1 SV=1
GENE_01624	398	12	398	null	sp|A5D3M2|GSA_PELTS	36	430	null	39.1	643	1e-78	-78	97.2	91	Glutamate-1-semialdehyde 2,1-aminomutase OS=Pelotomaculum thermopropionicum (strain DSM 13744 / JCM 10971/ SI) OX=370438 GN=hemL PE=3 SV=1
GENE_01625	147	18	137	null	sp|P9WGL7|Y3143_MYCTU	10	129	null	45	272	2e-30	-29.699	81.6	90.2	Uncharacterized response regulatory protein Rv3143 OS=Mycobacterium tuberculosis (strain ATCC 25618/ H37Rv) OX=83332 GN=Rv3143 PE=1 SV=1
GENE_01626	351	8	345	null	sp|A1SLE8|TRPD_NOCSJ	3	336	null	58.5	927	2e-123	-122.699	96.3	97.9	Anthranilate phosphoribosyltransferase OS=Nocardioides sp. (strain ATCC BAA-499 / JS614) OX=196162 GN=trpD PE=3 SV=1
GENE_01629	538	1	503	null	sp|P9WLJ1|Y2191_MYCTU	79	576	null	45	992	3e-126	-125.523	93.5	77.2	Putative bifunctional exonuclease/endonuclease protein Rv2191 OS=Mycobacterium tuberculosis (strain ATCC 25618 / H37Rv) OX=83332 GN=Rv2191 PE=1 SV=1
GENE_01632	372	4	372	null	sp|A0R043|PIMB_MYCS2	2	375	null	50.9	865	4e-113	-112.398	99.2	97.9	GDP-mannose-dependent alpha-(1-6)-phosphatidylinositol monomannoside mannosyltransferase OS=Mycolicibacterium smegmatis (strain ATCC 700084 / mc(2)155) OX=246196 GN=pimB PE=1 SV=1
GENE_01633	597	1	595	null	sp|B2HGV4|FAC15_MYCMM	1	598	null	55	1676	0	-	99.7	99.7	Long-chain-fatty-acid--CoA ligase FadD15 OS=Mycobacterium marinum (strain ATCC BAA-535 / M) OX=216594 GN=fadD15 PE=3 SV=1
GENE_01636	396	1	387	null	sp|Q46366|ARSA_CHLTE	1	388	null	33.5	594	8e-72	-71.0969	97.7	95.8	Putative arsenical pump-driving ATPase OS=Chlorobaculum tepidum (strain ATCC 49652 / DSM 12025 / NBRC 103806 / TLS) OX=194439 GN=CT1945 PE=3 SV=2
GENE_01639	279	2	260	null	sp|P82597|MGLP_BAC25	6	250	null	38.2	431	8e-51	-50.0969	92.8	98	Thermostable monoacylglycerol lipase OS=Bacillus sp. (strain H-257) OX=129908 PE=1 SV=3
GENE_01640	257	26	196	null	sp|Q8GXU8|LPAT1_ARATH	185	354	null	31.8	192	2e-15	-14.699	66.5	47.8	1-acyl-sn-glycerol-3-phosphate acyltransferase LPAT1, chloroplastic OS=Arabidopsis thaliana OX=3702 GN=LPAT1 PE=1 SV=1
GENE_01641	494	3	490	null	sp|Q9X1E4|GLPK2_THEMA	4	493	null	52.8	1343	0	-	98.8	98.8	Glycerol kinase 2 OS=Thermotoga maritima (strain ATCC 43589 / MSB8 / DSM 3109 / JCM 10099) OX=243274 GN=glpK2 PE=3 SV=2
GENE_01642	165	1	157	null	sp|P9WJ73|EXRBN_MYCTU	1	158	null	60.8	489	2e-62	-61.699	95.2	94	3'-5' exoribonuclease Rv2179c OS=Mycobacterium tuberculosis (strain ATCC 25618 / H37Rv) OX=83332 GN=Rv2179c PE=1 SV=1
GENE_01643	449	7	449	null	sp|A0R033|AROG_MYCS2	16	464	null	64.1	1566	0	-	98.7	96.8	Phospho-2-dehydro-3-deoxyheptonate aldolase AroG OS=Mycolicibacterium smegmatis (strain ATCC 700084/ mc(2)155) OX=246196 GN=aroG PE=3 SV=1
GENE_01644	82	22	75	null	sp|Q5UQ83|YR526_MIMIV	282	335	null	44.4	129	5e-09	-8.30103	65.9	15.6	Putative alpha/beta hydrolase R526 OS=Acanthamoeba polyphaga mimivirus OX=212035 GN=MIMI_R526 PE=1 SV=1
GENE_01645	192	16	161	null	sp|O34892|YOBS_BACSU	12	156	null	25	105	8e-05	-4.09691	76	75.9	Uncharacterized HTH-type transcriptional regulator YobS OS=Bacillus subtilis (strain 168) OX=224308 GN=yobS PE=4 SV=1
GENE_01646	150	4	139	null	sp|O59188|REG6_PYRHO	5	140	null	28.7	218	7e-22	-21.1549	90.7	90.1	HTH-type transcriptional regulator FL11 OS=Pyrococcus horikoshii (strain ATCC 700860 / DSM 12428 / JCM 9974 / NBRC 100139 / OT-3) OX=70601 GN=fl11 PE=1 SV=1
GENE_01647	401	34	401	null	sp|Q9S2F4|HPPD_STRCO	15	381	null	64	1252	2e-171	-170.699	91.8	96.3	4-hydroxyphenylpyruvate dioxygenase OS=Streptomyces coelicolor (strain ATCC BAA-471 / A3(2) / M145)OX=100226 GN=hpd PE=3 SV=1
GENE_01648	653	7	644	null	sp|Q59118|AMOH_ARTGO	20	655	null	54	1770	0	-	97.7	93	Histamine oxidase OS=Arthrobacter globiformis OX=1665 PE=1 SV=3
GENE_01649	482	6	443	null	sp|P76037|PUUP_ECOLI	1	427	null	23.8	203	1e-15	-15	90.9	92.6	Putrescine importer PuuP OS=Escherichia coli (strain K12) OX=83333 GN=puuP PE=1 SV=2
GENE_01650	536	9	529	null	sp|A0QTU7|MIMR_MYCS2	33	578	null	27.6	394	6e-40	-39.2218	97.2	93.7	Propane 2-monooxygenase operon transcriptional activator MimR OS=Mycolicibacterium smegmatis (strain ATCC 700084 / mc(2)155) OX=246196 GN=mimR PE=4 SV=1
GENE_01651	205	2	200	null	sp|P97051|NHAA_PSEPU	4	202	null	61.5	647	4e-85	-84.3979	97.1	94.8	Nitrile hydratase subunit alpha OS=Pseudomonas putida OX=303 GN=nthA PE=3 SV=1
GENE_01652	214	1	212	null	sp|P29379|NHB2_RHORH	1	226	null	40.4	415	9e-50	-49.0458	99.1	100	Low-molecular weight cobalt-containing nitrile hydratase subunit beta OS=Rhodococcus rhodochrous OX=1829 PE=1 SV=1
GENE_01654	507	14	492	null	sp|P9WG87|Y1250_MYCTU	7	481	null	49.9	1197	2e-158	-157.699	94.5	82	Uncharacterized MFS-type transporter Rv1250 OS=Mycobacterium tuberculosis (strain ATCC 25618 / H37Rv)OX=83332 GN=Rv1250 PE=3 SV=1
GENE_01656	343	1	341	null	sp|Q9WYH8|AROF_THEMA	1	338	null	48.8	878	3e-116	-115.523	99.4	100	Phospho-2-dehydro-3-deoxyheptonate aldolase OS=Thermotoga maritima (strain ATCC 43589 / MSB8 / DSM 3109/ JCM 10099) OX=243274 GN=aroF PE=1 SV=1
GENE_01657	676	1	675	null	sp|Q9KIG4|PK1_STRTO	1	640	null	43.6	1098	3e-140	-139.523	99.9	99.8	Serine/threonine-protein kinase PK-1 OS=Streptomyces toyocaensis OX=55952 GN=spk1 PE=1 SV=1
GENE_01658	124	17	124	null	sp|O53509|Y2175_MYCTU	26	146	null	38	181	9e-17	-16.0458	87.1	82.9	DNA-binding protein Rv2175c OS=Mycobacterium tuberculosis (strain ATCC 25618 / H37Rv) OX=83332 GN=Rv2175c PE=1 SV=3
GENE_01661	294	4	258	null	sp|P54977|CRTB_STRGR	16	281	null	49.3	568	4e-70	-69.3979	86.7	77.8	Phytoene synthase OS=Streptomyces griseus OX=1911 GN=crtB PE=3 SV=1
GENE_01662	479	28	477	null	sp|P54981|CRTI_STRGR	32	489	null	45.1	846	5e-107	-106.301	93.9	90.3	Phytoene dehydrogenase OS=Streptomyces griseus OX=1911 GN=crtI PE=3 SV=1
GENE_01663	365	56	361	null	sp|O53507|GFPPS_MYCTU	41	345	null	42.4	504	2e-59	-58.699	83.8	86.6	(2E,6E)-farnesyl diphosphate synthase OS=Mycobacterium tuberculosis (strain ATCC 25618 / H37Rv) OX=83332 GN=idsA2 PE=1 SV=1
GENE_01664	301	7	291	null	sp|O54235|METF_STRLI	14	299	null	60.1	919	2e-123	-122.699	94.7	93.2	5,10-methylenetetrahydrofolate reductase OS=Streptomyces lividans OX=1916 GN=metF PE=3 SV=1
GENE_01665	207	16	187	null	sp|O67071|Y928_AQUAE	14	186	null	35.6	302	3e-33	-32.5229	83.1	88.3	Uncharacterized protein aq_928 OS=Aquifex aeolicus (strain VF5) OX=224324 GN=aq_928 PE=3 SV=1
GENE_01666	541	9	521	null	sp|Q3MHH6|PYRD2_BOVIN	36	579	null	30.5	489	4e-53	-52.3979	94.8	93.6	Pyridine nucleotide-disulfide oxidoreductase domain-containing protein 2 OS=Bos taurus OX=9913 GN=PYROXD2 PE=2 SV=1
GENE_01668	166	11	126	null	sp|B1HQZ9|SYP_LYSSC	230	347	null	30.8	126	1e-07	-7	69.9	20.8	Proline--tRNA ligase OS=Lysinibacillus sphaericus (strain C3-41) OX=444177 GN=proS PE=3 SV=1
GENE_01669	399	7	397	null	sp|B4EYY4|MDTG_PROMH	7	400	null	24.3	195	4e-15	-14.3979	98	98	Multidrug resistance protein MdtG OS=Proteus mirabilis (strain HI4320) OX=529507 GN=mdtG PE=3 SV=1
GENE_01671	254	20	210	null	sp|Q8P8H2|UBIG_XANCP	33	213	null	32.6	157	3e-11	-10.5229	75.2	75.7	Ubiquinone biosynthesis O-methyltransferase OS=Xanthomonas campestris pv. campestris (strain ATCC 33913/ DSM 3586 / NCPPB 528 / LMG 568 / P 25) OX=190485 GN=ubiG PE=3 SV=1
GENE_01672	426	25	409	null	sp|B8FBE8|DPO4_DESAL	6	385	null	44	712	4e-89	-88.3979	90.4	96	DNA polymerase IV OS=Desulfatibacillum aliphaticivorans OX=218208 GN=dinB PE=3 SV=1
GENE_01674	725	439	526	null	sp|P94476|YEBA_BACSU	459	551	null	45.7	218	8e-17	-16.0969	12.1	12.6	Uncharacterized protein YebA OS=Bacillus subtilis (strain 168) OX=224308 GN=yebA PE=4 SV=2
GENE_01676	337	37	337	null	sp|P94474|YEAC_BACSU	11	316	null	47.2	715	7e-92	-91.1549	89.3	95.6	Uncharacterized protein YeaC OS=Bacillus subtilis (strain 168) OX=224308 GN=yeaC PE=3 SV=2
GENE_01677	142	1	137	null	sp|Q0RNQ0|MRAZ_FRAAA	1	137	null	54.7	422	6e-53	-52.2218	96.5	95.8	Transcriptional regulator MraZ OS=Frankia alni (strain ACN14a) OX=326424 GN=mraZ PE=3 SV=2
GENE_01678	321	7	314	null	sp|A8KZA9|RSMH_FRASN	5	311	null	60.1	911	9e-122	-121.046	96	93.9	Ribosomal RNA small subunit methyltransferase H OS=Frankia sp. (strain EAN1pec) OX=298653 GN=rsmH PE=3 SV=1
GENE_01680	566	6	563	null	sp|A0R022|PBPB_MYCS2	57	645	null	40	1050	1e-134	-134	98.6	90.9	Penicillin-binding protein PbpB OS=Mycolicibacterium smegmatis (strain ATCC 700084 / mc(2)155) OX=246196 GN=pbpB PE=1 SV=1
GENE_01681	514	7	510	null	sp|Q82AE1|MURE_STRAW	6	504	null	53.5	1053	1e-137	-137	98.1	98.6	UDP-N-acetylmuramoyl-L-alanyl-D-glutamate--2,6-diaminopimelate ligase OS=Streptomyces avermitilis (strain ATCC 31267 / DSM 46492 / JCM 5070 / NBRC 14893 / NCIMB 12804 / NRRL 8165 / MA-4680) OX=227882 GN=murE PE=3 SV=1
GENE_01682	359	1	353	null	sp|Q6A9Q5|MRAY_CUTAK	1	353	null	58.5	1050	8e-142	-141.097	98.3	99.2	Phospho-N-acetylmuramoyl-pentapeptide-transferase OS=Cutibacterium acnes (strain DSM 16379 / KPA171202)OX=267747 GN=mraY PE=3 SV=1
GENE_01683	478	5	473	null	sp|Q9S2W9|MURD_STRCO	2	469	null	49.7	982	6e-128	-127.222	98.1	99.4	UDP-N-acetylmuramoylalanine--D-glutamate ligase OS=Streptomyces coelicolor (strain ATCC BAA-471 / A3(2)/ M145) OX=100226 GN=murD PE=3 SV=1
GENE_01684	498	15	496	null	sp|P9WN97|FTSW_MYCTU	22	511	null	42.4	812	2e-101	-100.699	96.8	93.5	Probable peptidoglycan glycosyltransferase FtsW OS=Mycobacterium tuberculosis (strain ATCC 25618 / H37Rv)OX=83332 GN=ftsW PE=1 SV=1
GENE_01685	361	5	358	null	sp|Q820F6|MURG_STRAW	2	356	null	58.6	1002	3e-134	-133.523	98.1	97.8	UDP-N-acetylglucosamine--N-acetylmuramyl-(pentapeptide) pyrophosphoryl-undecaprenol N-acetylglucosamine transferase OS=Streptomyces avermitilis (strain ATCC 31267/ DSM 46492 / JCM 5070 / NBRC 14893 / NCIMB 12804 / NRRL 8165 / MA-4680) OX=227882 GN=murG PE=3 SV=1
GENE_01686	476	19	476	null	sp|A0LTM4|MURC_ACIC1	16	474	null	55	1101	8e-146	-145.097	96.2	96.2	UDP-N-acetylmuramate--L-alanine ligase OS=Acidothermus cellulolyticus (strain ATCC 43068 / 11B) OX=351607 GN=murC PE=3 SV=1
GENE_01687	218	1	218	null	sp|P9WNA1|FTSQ_MYCTU	101	314	null	36.4	297	4e-31	-30.3979	100	68.2	Cell division protein FtsQ OS=Mycobacterium tuberculosis (strain ATCC 25618 / H37Rv) OX=83332 GN=ftsQ PE=1 SV=1
GENE_01688	207	6	201	null	sp|Q7A7J0|NFRA_STAAN	8	190	null	23.7	141	2e-09	-8.69897	94.7	72.9	NADPH-dependent oxidoreductase OS=Staphylococcus aureus (strain N315) OX=158879 GN=nfrA PE=3 SV=1
GENE_01690	447	1	446	null	sp|P45501|FTSZ_STRGR	1	407	null	65.6	1213	3e-164	-163.523	99.8	100	Cell division protein FtsZ OS=Streptomyces griseus OX=1911 GN=ftsZ PE=3 SV=1
GENE_01691	248	1	240	null	sp|P94338|PURNU_CORGL	1	242	null	53.7	638	1e-82	-82	96.8	98.4	Purine nucleoside phosphorylase Cgl2154/cg2365 OS=Corynebacterium glutamicum (strain ATCC 13032 / DSM 20300 / BCRC 11384 / JCM 1318 / LMG 3730 / NCIMB 10025) OX=196627 GN=Cgl2154 PE=3 SV=3
GENE_01692	253	8	252	null	sp|Q9KUQ4|PLPHP_VIBCH	4	235	null	36.7	340	9e-38	-37.0458	96.8	98.3	Pyridoxal phosphate homeostasis protein OS=Vibrio cholerae serotype O1 (strain ATCC 39315 / El Tor Inaba N16961) OX=243277 GN=VC_0461 PE=3 SV=1
GENE_01693	202	1	199	null	sp|Q82AD2|SEPF2_STRAW	1	210	null	50.5	443	2e-54	-53.699	98.5	98.6	Cell division protein SepF 2 OS=Streptomyces avermitilis (strain ATCC 31267 / DSM 46492 / JCM 5070/ NBRC 14893 / NCIMB 12804 / NRRL 8165 / MA-4680) OX=227882 GN=sepF2 PE=3 SV=1
GENE_01695	312	1	280	null	sp|P9WMU1|WAG31_MYCTU	1	234	null	42	474	9e-57	-56.0458	89.7	90	Cell wall synthesis protein Wag31 OS=Mycobacterium tuberculosis (strain ATCC 25618 / H37Rv) OX=83332 GN=wag31 PE=1 SV=1
GENE_01696	1049	7	1024	null	sp|Q9S2X5|SYI_STRCO	9	1018	null	63.5	3360	0	-	97	96.5	Isoleucine--tRNA ligase OS=Streptomyces coelicolor (strain ATCC BAA-471 / A3(2) / M145) OX=100226 GN=ileS PE=3 SV=1
GENE_01697	496	7	464	null	sp|A4WBF0|NHAP2_ENT38	10	471	null	35.4	629	8e-74	-73.0969	92.3	80.1	K(+)/H(+) antiporter NhaP2 OS=Enterobacter sp. (strain 638) OX=399742 GN=nhaP2 PE=3 SV=1
GENE_01698	278	204	277	null	sp|O66611|Y250_AQUAE	43	116	null	36.5	141	1e-09	-9	26.6	51	Uncharacterized protein aq_250 OS=Aquifex aeolicus (strain VF5) OX=224324 GN=aq_250 PE=4 SV=1
GENE_01699	199	14	197	null	sp|A0QHM5|LSPA_MYCA1	4	182	null	45.1	337	1e-38	-38	92.5	98.4	Lipoprotein signal peptidase OS=Mycobacterium avium (strain 104) OX=243243 GN=lspA PE=3 SV=1
GENE_01700	308	1	308	null	sp|P0A5T3|Y1567_MYCBO	1	308	null	67.7	1035	5e-141	-140.301	100	100	Uncharacterized RNA pseudouridine synthase Mb1567 OS=Mycobacterium bovis (strain ATCC BAA-935 / AF2122/97)OX=233413 GN=BQ2027_MB1567 PE=3 SV=1
GENE_01702	307	8	147	null	sp|Q6GI30|ATSE_STAAR	4	144	null	29.1	171	9e-14	-13.0458	45.6	97.9	Putative acetyltransferase SAR1027 OS=Staphylococcus aureus (strain MRSA252) OX=282458 GN=SAR1027 PE=3 SV=1
GENE_01704	125	1	85	null	sp|A0QRY0|DOC_MYCS2	1	87	null	50	197	2e-19	-18.699	68	66.9	Toxin Doc OS=Mycolicibacterium smegmatis (strain ATCC 700084 / mc(2)155) OX=246196 GN=doc PE=1 SV=1
GENE_01706	1185	7	1179	null	sp|Q9Z618|DPO3A_STRCO	6	1173	null	56.5	3354	0	-	99	99.1	DNA polymerase III subunit alpha OS=Streptomyces coelicolor (strain ATCC BAA-471 / A3(2) / M145) OX=100226 GN=dnaE PE=3 SV=1
GENE_01707	382	77	378	null	sp|P68916|Y2939_MYCBO	47	365	null	27.9	137	8e-08	-7.09691	79.1	86.2	Uncharacterized protein Mb2939c OS=Mycobacterium bovis (strain ATCC BAA-935 / AF2122/97) OX=233413 GN=BQ2027_MB2939C PE=3 SV=1
GENE_01709	459	22	459	null	sp|Q47QS9|HISX_THEFY	3	437	null	71.2	1522	0	-	95.4	99.3	Histidinol dehydrogenase OS=Thermobifida fusca (strain YX) OX=269800 GN=hisD PE=3 SV=1
GENE_01710	365	1	363	null	sp|A1R558|HIS8_PAEAT	1	363	null	59.4	1050	2e-141	-140.699	99.5	97.6	Histidinol-phosphate aminotransferase OS=Paenarthrobacter aurescens (strain TC1) OX=290340 GN=hisC PE=3 SV=1
GENE_01712	202	1	202	null	sp|A1SL60|HIS7_NOCSJ	1	202	null	76.2	820	9e-112	-111.046	100	100	Imidazoleglycerol-phosphate dehydratase OS=Nocardioides sp. (strain ATCC BAA-499 / JS614) OX=196162 GN=hisB PE=3 SV=1
GENE_01714	203	2	203	null	sp|P60600|HIS5_MYCPA	3	206	null	61.3	591	8e-77	-76.0969	99.5	99	Imidazole glycerol phosphate synthase subunit HisH OS=Mycolicibacterium paratuberculosis (strain ATCC BAA-968 / K-10) OX=262316 GN=hisH PE=3 SV=1
GENE_01715	243	6	238	null	sp|Q47QS4|HIS4_THEFY	5	237	null	70.4	855	9e-116	-115.046	95.9	95.1	1-(5-phosphoribosyl)-5-[(5-phosphoribosylamino)methylideneamino] imidazole-4-carboxamide isomerase OS=Thermobifida fusca (strain YX) OX=269800 GN=hisA PE=3 SV=1
GENE_01716	253	1	253	null	sp|Q47QS3|HIS6_THEFY	1	256	null	75.4	978	5e-134	-133.301	100	100	Imidazole glycerol phosphate synthase subunit HisF OS=Thermobifida fusca (strain YX) OX=269800 GN=hisF PE=3 SV=1
GENE_01722	124	10	122	null	sp|Q8G6F6|HIS3_BIFLO	10	122	null	74.3	453	4e-58	-57.3979	91.1	86.3	Phosphoribosyl-AMP cyclohydrolase OS=Bifidobacterium longum (strain NCC 2705) OX=206672 GN=hisI PE=3 SV=1
GENE_01723	511	7	499	null	sp|Q9X7C5|TRPE_MYCLE	6	503	null	54	1278	3e-171	-170.523	96.5	94.1	Anthranilate synthase component 1 OS=Mycobacterium leprae (strain TN) OX=272631 GN=trpE PE=3 SV=1
GENE_01725	294	158	274	null	sp|P32091|MUTT_STRAM	24	131	null	29.1	112	1e-05	-5	39.8	70.1	MutT-like protein OS=Streptomyces ambofaciens OX=1889 PE=3 SV=1
GENE_01726	269	2	269	null	sp|A0QX95|TRPC_MYCS2	5	272	null	72.4	966	9e-132	-131.046	99.6	98.5	Indole-3-glycerol phosphate synthase OS=Mycolicibacterium smegmatis (strain ATCC 700084 / mc(2)155)OX=246196 GN=trpC PE=1 SV=1
GENE_01727	407	16	400	null	sp|B0REU1|TRPB_CLAMS	11	396	null	70.2	1428	0	-	94.6	95.5	Tryptophan synthase beta chain OS=Clavibacter michiganensis subsp. sepedonicus (strain ATCC 33113 /DSM 20744 / JCM 9667 / LMG 2889 / C-1) OX=31964 GN=trpB PE=3 SV=1
GENE_01728	260	2	252	null	sp|Q740P2|TRPA_MYCPA	9	260	null	61.9	776	4e-103	-102.398	96.5	93	Tryptophan synthase alpha chain OS=Mycolicibacterium paratuberculosis (strain ATCC BAA-968 / K-10) OX=262316 GN=trpA PE=3 SV=1
GENE_01729	340	6	321	null	sp|Q9FBW3|LGT2_STRCO	3	317	null	49.4	751	3e-97	-96.5229	92.9	99.4	Phosphatidylglycerol--prolipoprotein diacylglyceryl transferase 2 OS=Streptomyces coelicolor (strain ATCC BAA-471 / A3(2) / M145) OX=100226 GN=lgt2 PE=3 SV=1
GENE_01731	442	1	442	null	sp|P9WKE5|KPYK_MYCTU	29	470	null	63.6	1406	0	-	100	93.6	Pyruvate kinase OS=Mycobacterium tuberculosis (strain ATCC 25618 / H37Rv) OX=83332 GN=pyk PE=1 SV=1
GENE_01732	303	33	300	null	sp|P0AGG2|TESB_ECOLI	15	284	null	46.4	631	3e-80	-79.5229	88.4	94.4	Acyl-CoA thioesterase 2 OS=Escherichia coli (strain K12) OX=83333 GN=tesB PE=1 SV=2
GENE_01733	501	20	493	null	sp|Q8RY79|PAAS_ARATH	12	488	null	47	1175	2e-156	-155.699	94.6	97.3	Phenylacetaldehyde synthase OS=Arabidopsis thaliana OX=3702 GN=ELI5 PE=1 SV=1
GENE_01734	413	107	400	null	sp|Q8NLN8|LCPB_CORGL	124	413	null	53.2	724	7e-91	-90.1549	71.2	70	Probable cell wall biosynthesis protein LcpB OS=Corynebacterium glutamicum (strain ATCC 13032 / DSM 20300 / BCRC 11384 / JCM 1318 / LMG 3730 / NCIMB 10025) OX=196627 GN=lcpB PE=2 SV=2
GENE_01737	203	14	202	null	sp|P9WGM3|PDTAR_MYCTU	13	201	null	66.1	651	6e-86	-85.2218	93.1	92.2	Probable transcriptional regulatory protein PdtaR OS=Mycobacterium tuberculosis (strain ATCC 25618/ H37Rv) OX=83332 GN=pdtaR PE=1 SV=1
GENE_01738	406	80	404	null	sp|P21175|BRAC_PSEAE	30	362	null	24.8	266	1e-24	-24	80	89.3	Leucine-, isoleucine-, valine-, threonine-, and alanine-binding protein OS=Pseudomonas aeruginosa (strain ATCC 15692 / DSM 22644 / CIP 104116 / JCM 14847 / LMG 12228 / 1C / PRS 101 / PAO1) OX=208964 GN=braC PE=1 SV=2
GENE_01739	335	33	328	null	sp|P21627|BRAD_PSEAE	14	301	null	42.1	429	4e-49	-48.3979	88.4	93.8	High-affinity branched-chain amino acid transport system permease protein BraD OS=Pseudomonas aeruginosa(strain ATCC 15692 / DSM 22644 / CIP 104116 / JCM 14847/ LMG 12228 / 1C / PRS 101 / PAO1) OX=208964 GN=braD PE=3 SV=1
GENE_01740	493	75	361	null	sp|P21628|BRAE_PSEAE	123	410	null	40.9	463	2e-51	-50.699	58.2	69.1	High-affinity branched-chain amino acid transport system permease protein BraE OS=Pseudomonas aeruginosa(strain ATCC 15692 / DSM 22644 / CIP 104116 / JCM 14847/ LMG 12228 / 1C / PRS 101 / PAO1) OX=208964 GN=braE PE=3 SV=1
GENE_01741	300	38	289	null	sp|P0A9S9|LIVG_SHIFL	1	253	null	48.2	626	7e-80	-79.1549	84	99.2	High-affinity branched-chain amino acid transport ATP-binding protein LivG OS=Shigella flexneri OX=623 GN=livG PE=3 SV=1
GENE_01742	237	1	235	null	sp|P0A191|LIVF_SALTY	5	236	null	52.3	623	1e-80	-80	99.2	97.9	High-affinity branched-chain amino acid transport ATP-binding protein LivF OS=Salmonella typhimurium(strain LT2 / SGSC1412 / ATCC 700720) OX=99287 GN=livF PE=3 SV=1
GENE_01744	147	21	141	null	sp|C9XXI1|ENTH_CROTZ	15	136	null	45.9	254	2e-27	-26.699	82.3	89.1	Proofreading thioesterase EntH OS=Cronobacter turicensis (strain DSM 18703 / LMG 23827 / z3032) OX=693216 GN=entH PE=3 SV=1
GENE_01745	897	7	897	null	sp|P46835|DPO1_MYCLE	18	911	null	55	2440	0	-	99.3	98.1	DNA polymerase I OS=Mycobacterium leprae (strain TN) OX=272631 GN=polA PE=3 SV=1
GENE_01750	391	97	187	null	sp|Q8IYU2|HACE1_HUMAN	131	221	null	39.6	162	1e-10	-10	23.3	10	E3 ubiquitin-protein ligase HACE1 OS=Homo sapiens OX=9606 GN=HACE1 PE=1 SV=2
GENE_01751	274	17	174	null	sp|C4LL93|MENG_CORK4	5	150	null	35.4	163	4e-12	-11.3979	57.7	63.8	Demethylmenaquinone methyltransferase OS=Corynebacterium kroppenstedtii (strain DSM 44385 / JCM 11950/ CIP 105744 / CCUG 35717) OX=645127 GN=menG PE=3 SV=1
GENE_01754	501	16	500	null	sp|P9WH43|RS1_MYCTU	2	481	null	79	1952	0	-	96.8	99.8	30S ribosomal protein S1 OS=Mycobacterium tuberculosis (strain ATCC 25618 / H37Rv) OX=83332 GN=rpsA PE=1 SV=1
GENE_01756	292	2	239	null	sp|P9WPA3|COAE_MYCTU	1	244	null	50	550	1e-66	-66	81.5	60	Dephospho-CoA kinase OS=Mycobacterium tuberculosis (strain ATCC 25618 / H37Rv) OX=83332 GN=coaE PE=1 SV=1
GENE_01764	152	17	150	null	sp|P76084|PAAI_ECOLI	6	133	null	40.3	243	9e-26	-25.0458	88.2	91.4	Acyl-coenzyme A thioesterase PaaI OS=Escherichia coli (strain K12) OX=83333 GN=paaI PE=1 SV=1
GENE_01765	687	3	684	null	sp|B1MCK6|SYT_MYCA9	1	676	null	67.5	2527	0	-	99.3	98.8	Threonine--tRNA ligase OS=Mycobacteroides abscessus (strain ATCC 19977 / DSM 44196 / CIP 104536 / JCM 13569 / NCTC 13031 / TMC 1543) OX=561007 GN=thrS PE=3 SV=1
GENE_01766	177	8	173	null	sp|P9WMK9|AP4A_MYCTU	25	191	null	57.7	508	1e-64	-64	93.8	85.6	AP-4-A phosphorylase OS=Mycobacterium tuberculosis (strain ATCC 25618 / H37Rv) OX=83332 GN=Rv2613c PE=1 SV=1
GENE_01767	251	1	197	null	sp|Q827U4|PIPS_STRAW	20	222	null	46.6	412	2e-48	-47.699	78.5	83.2	Phosphatidylinositol phosphate synthase OS=Streptomyces avermitilis (strain ATCC 31267 / DSM 46492 /JCM 5070 / NBRC 14893 / NCIMB 12804 / NRRL 8165 / MA-4680)OX=227882 GN=pgsA2 PE=1 SV=1
GENE_01768	307	17	304	null	sp|A0QWG5|ACYLT_MYCS2	12	290	null	43.8	559	5e-69	-68.301	93.8	91.8	Phosphatidylinositol mannoside acyltransferase OS=Mycolicibacterium smegmatis (strain ATCC 700084 /mc(2)155) OX=246196 GN=MSMEG_2934 PE=1 SV=1
GENE_01769	372	8	372	null	sp|A0QWG6|PIMA_MYCS2	1	365	null	57.2	1003	6e-134	-133.222	98.1	94.6	Phosphatidyl-myo-inositol mannosyltransferase OS=Mycolicibacterium smegmatis (strain ATCC 700084 / mc(2)155)OX=246196 GN=pimA PE=1 SV=1
GENE_01771	305	3	305	null	sp|Q5YTD8|PDXS_NOCFA	4	306	null	89.4	1415	0	-	99.3	99	Pyridoxal 5'-phosphate synthase subunit PdxS OS=Nocardia farcinica (strain IFM 10152) OX=247156 GN=pdxS PE=3 SV=1
GENE_01774	143	1	92	null	sp|O34593|YJQA_BACSU	1	93	null	43	195	8e-19	-18.0969	64.3	74.4	Uncharacterized protein YjqA OS=Bacillus subtilis (strain 168) OX=224308 GN=yjqA PE=4 SV=1
GENE_01776	510	60	502	null	sp|P9WQ37|FAC13_MYCTU	29	496	null	35.5	677	1e-81	-81	86.9	93	Long-chain-fatty-acid--CoA ligase FadD13 OS=Mycobacterium tuberculosis (strain ATCC 25618 / H37Rv)OX=83332 GN=fadD13 PE=1 SV=1
GENE_01777	226	22	209	null	sp|Q57256|Y522_HAEIN	22	209	null	41	346	3e-39	-38.5229	83.2	86.2	Uncharacterized protein HI_0522 OS=Haemophilus influenzae (strain ATCC 51907 / DSM 11121 / KW20 / Rd)OX=71421 GN=HI_0522 PE=4 SV=1
GENE_01778	69	1	64	null	sp|P38366|MOP3_CLOPA	1	64	null	48.4	141	2e-12	-11.699	92.8	94.1	Molybdenum-pterin-binding protein 3 OS=Clostridium pasteurianum OX=1501 GN=mopIII PE=4 SV=1
GENE_01780	201	4	199	null	sp|A6WCI3|PDXT_KINRD	6	203	null	69.2	682	1e-90	-90	97.5	95.7	Pyridoxal 5'-phosphate synthase subunit PdxT OS=Kineococcus radiotolerans (strain ATCC BAA-149 / DSM 14245 / SRS30216) OX=266940 GN=pdxT PE=3 SV=1
GENE_01781	250	1	250	null	sp|B1W3G1|Y6014_STRGG	1	250	null	84.8	1119	1e-155	-155	100	100	Probable transcriptional regulatory protein SGR_6014 OS=Streptomyces griseus subsp. griseus (strain JCM 4626 / NBRC 13350) OX=455632 GN=SGR_6014 PE=3 SV=1
GENE_01783	207	5	179	null	sp|Q47N41|RUVC_THEFY	1	176	null	58.5	467	3e-58	-57.5229	84.5	96.7	Crossover junction endodeoxyribonuclease RuvC OS=Thermobifida fusca (strain YX) OX=269800 GN=ruvC PE=3 SV=1
GENE_01784	206	1	206	null	sp|B1W3G3|RUVA_STRGG	1	206	null	56.2	543	2e-69	-68.699	100	99	Holliday junction ATP-dependent DNA helicase RuvA OS=Streptomyces griseus subsp. griseus (strain JCM 4626 / NBRC 13350) OX=455632 GN=ruvA PE=3 SV=1
GENE_01785	351	10	345	null	sp|A4FBA8|RUVB_SACEN	2	339	null	74.3	1256	3e-173	-172.523	95.7	95.8	Holliday junction ATP-dependent DNA helicase RuvB OS=Saccharopolyspora erythraea (strain ATCC 11635/ DSM 40517 / JCM 4748 / NBRC 13426 / NCIMB 8594 / NRRL 2338)OX=405948 GN=ruvB PE=3 SV=1
GENE_01786	130	11	105	null	sp|P9WL75|YAJC_MYCTU	3	90	null	30.5	119	7e-08	-7.1549	73.1	76.5	Sec translocon accessory complex subunit YajC OS=Mycobacterium tuberculosis (strain ATCC 25618 / H37Rv)OX=83332 GN=yajC PE=1 SV=1
GENE_01787	623	22	569	null	sp|Q53955|SECD_STRCO	1	533	null	42.2	975	1e-123	-123	88	93.5	Protein translocase subunit SecD OS=Streptomyces coelicolor (strain ATCC BAA-471 / A3(2) / M145) OX=100226 GN=secD PE=3 SV=2
GENE_01788	571	84	491	null	sp|P9WGN8|SECF_MYCTO	10	384	null	40.9	703	2e-85	-84.699	71.5	84.8	Protein translocase subunit SecF OS=Mycobacterium tuberculosis (strain CDC 1551 / Oshkosh) OX=83331 GN=secF PE=3 SV=1
GENE_01789	167	4	159	null	sp|A5CSP7|APT_CLAM3	17	169	null	55.1	387	6e-47	-46.2218	93.4	87.4	Adenine phosphoribosyltransferase OS=Clavibacter michiganensis subsp. michiganensis (strain NCPPB 382)OX=443906 GN=apt PE=3 SV=1
GENE_01790	766	5	765	null	sp|P52560|RELA_STRCO	60	841	null	60.5	2469	0	-	99.3	92.3	GTP pyrophosphokinase OS=Streptomyces coelicolor (strain ATCC BAA-471 / A3(2) / M145) OX=100226 GN=relA PE=3 SV=1
GENE_01791	259	1	258	null	sp|P46697|PPIB_MYCLE	1	294	null	38	394	4e-45	-44.3979	99.6	99.7	Probable peptidyl-prolyl cis-trans isomerase B OS=Mycobacterium leprae (strain TN) OX=272631 GN=ppiB PE=3 SV=1
GENE_01792	233	10	226	null	sp|Q49649|Y493_MYCLE	1	215	null	48.8	525	4e-66	-65.3979	93.1	98.6	Uncharacterized protein ML0493 OS=Mycobacterium leprae (strain TN) OX=272631 GN=ML0493 PE=3 SV=1
GENE_01793	443	1	433	null	sp|Q6A8J7|SYH_CUTAK	1	448	null	57.4	1258	2e-170	-169.699	97.7	98.7	Histidine--tRNA ligase OS=Cutibacterium acnes (strain DSM 16379 / KPA171202) OX=267747 GN=hisS PE=3 SV=1
GENE_01794	603	1	587	null	sp|Q5YTJ4|SYDND_NOCFA	1	587	null	75.9	2387	0	-	97.3	98.3	Aspartate--tRNA(Asp/Asn) ligase OS=Nocardia farcinica (strain IFM 10152) OX=247156 GN=aspS PE=3 SV=1
GENE_01795	221	1	88	null	sp|L0TC47|LIPV_MYCTU	19	108	null	38.9	129	1e-07	-7	39.8	34.5	Lipase LipV OS=Mycobacterium tuberculosis (strain ATCC 25618 / H37Rv) OX=83332 GN=lipV PE=1 SV=2
GENE_01797	273	44	265	null	sp|D4GYY1|RIO1_HALVD	73	275	null	36.5	265	6e-26	-25.2218	81.3	70	RIO-type serine/threonine-protein kinase Rio1 OS=Haloferax volcanii (strain ATCC 29605 / DSM 3757 /JCM 8879 / NBRC 14742 / NCIMB 2012 / VKM B-1768 / DS2) OX=309800 GN=rio1 PE=1 SV=1
GENE_01798	366	9	365	null	sp|Q54GT6|SPYA_DICDI	19	403	null	37.9	709	2e-89	-88.699	97.5	94.6	Serine--pyruvate aminotransferase OS=Dictyostelium discoideum OX=44689 GN=agxt PE=3 SV=1
GENE_01801	463	39	463	null	sp|P9WQN1|Y2559_MYCTU	29	451	null	63.3	1246	2e-168	-167.699	91.8	93.6	Uncharacterized AAA domain-containing protein Rv2559c OS=Mycobacterium tuberculosis (strain ATCC 25618/ H37Rv) OX=83332 GN=Rv2559c PE=1 SV=1
GENE_01804	897	1	889	null	sp|A8LXY8|SYA_SALAI	1	889	null	61.7	2727	0	-	99.1	99.7	Alanine--tRNA ligase OS=Salinispora arenicola (strain CNS-205) OX=391037 GN=alaS PE=3 SV=1
GENE_01805	158	10	145	null	sp|Q0S0N6|YQGF_RHOJR	18	156	null	50.4	325	1e-37	-37	86.1	78.1	Putative pre-16S rRNA nuclease OS=Rhodococcus jostii (strain RHA1) OX=101510 GN=RHA1_ro07136 PE=3 SV=1
GENE_01806	385	33	377	null	sp|O34758|MLTG_BACSU	6	351	null	26.6	261	5e-24	-23.301	89.6	96.1	Endolytic murein transglycosylase OS=Bacillus subtilis (strain 168) OX=224308 GN=mltG PE=3 SV=1
GENE_01807	297	14	288	null	sp|Q054A8|AROE_LEPBL	10	272	null	29.1	246	5e-23	-22.301	92.6	90.7	Shikimate dehydrogenase (NADP(+)) OS=Leptospira borgpetersenii serovar Hardjo-bovis (strain L550) OX=355276 GN=aroE PE=3 SV=1
GENE_01809	392	1	392	null	sp|A0LUH1|AROC_ACIC1	1	392	null	74.5	1485	0	-	100	100	Chorismate synthase OS=Acidothermus cellulolyticus (strain ATCC 43068 / 11B) OX=351607 GN=aroC PE=3 SV=2
GENE_01810	176	9	168	null	sp|A4FBE7|AROK_SACEN	2	162	null	59	447	7e-56	-55.1549	90.9	92	Shikimate kinase OS=Saccharopolyspora erythraea (strain ATCC 11635 / DSM 40517 / JCM 4748 / NBRC 13426/ NCIMB 8594 / NRRL 2338) OX=405948 GN=aroK PE=3 SV=1
GENE_01811	360	8	356	null	sp|Q827R8|AROB_STRAW	14	363	null	59.1	1035	2e-139	-138.699	96.9	96.4	3-dehydroquinate synthase OS=Streptomyces avermitilis (strain ATCC 31267 / DSM 46492 / JCM 5070 / NBRC 14893 / NCIMB 12804 / NRRL 8165 / MA-4680) OX=227882 GN=aroB PE=3 SV=1
GENE_01812	144	3	137	null	sp|A4X610|AROQ_SALTO	2	136	null	62.2	459	1e-58	-58	93.8	94.4	3-dehydroquinate dehydratase OS=Salinispora tropica (strain ATCC BAA-916 / DSM 44818 / CNB-440) OX=369723 GN=aroQ PE=3 SV=1
GENE_01814	484	120	370	null	sp|Q8NUI7|ICAA_STAAW	49	288	null	25.6	184	2e-13	-12.699	51.9	58.3	Poly-beta-1,6-N-acetyl-D-glucosamine synthase OS=Staphylococcus aureus (strain MW2) OX=196620 GN=icaA PE=3 SV=1
GENE_01815	1028	442	985	null	sp|Q9ABX9|Y091_CAUVC	250	785	null	35.3	621	1e-66	-66	52.9	66.3	Uncharacterized signaling protein CC_0091 OS=Caulobacter vibrioides (strain ATCC 19089 / CB15) OX=190650 GN=CC_0091 PE=1 SV=1
GENE_01816	407	15	396	null	sp|Q52997|Y370_RHIME	17	399	null	42.3	648	2e-79	-78.699	93.9	90.5	Uncharacterized protein R00370 OS=Rhizobium meliloti (strain 1021) OX=266834 GN=R00370 PE=4 SV=2
GENE_01817	118	17	117	null	sp|Q52996|Y369_RHIME	18	120	null	34.6	109	2e-06	-5.69897	85.6	83.1	Uncharacterized protein R00369 OS=Rhizobium meliloti (strain 1021) OX=266834 GN=R00369 PE=3 SV=2
GENE_01818	366	8	366	null	sp|P54518|YQHT_BACSU	2	353	null	38.8	626	1e-77	-77	98.1	99.7	Uncharacterized peptidase YqhT OS=Bacillus subtilis (strain 168) OX=224308 GN=yqhT PE=3 SV=1
GENE_01819	186	1	186	null	sp|A4FBF7|EFP_SACEN	1	186	null	79.6	789	2e-107	-106.699	100	98.9	Elongation factor P OS=Saccharopolyspora erythraea (strain ATCC 11635 / DSM 40517 / JCM 4748 / NBRC 13426/ NCIMB 8594 / NRRL 2338) OX=405948 GN=efp PE=3 SV=1
GENE_01820	136	1	130	null	sp|A4FBF8|NUSB_SACEN	1	132	null	65.2	441	5e-56	-55.301	95.6	89.2	Transcription antitermination protein NusB OS=Saccharopolyspora erythraea (strain ATCC 11635 / DSM 40517/ JCM 4748 / NBRC 13426 / NCIMB 8594 / NRRL 2338) OX=405948 GN=nusB PE=3 SV=1
GENE_01821	257	7	240	null	sp|O34572|YKOC_BACSU	8	244	null	28.7	250	3e-24	-23.5229	91.1	93.3	Putative HMP/thiamine permease protein YkoC OS=Bacillus subtilis (strain 168) OX=224308 GN=ykoC PE=1 SV=1
GENE_01822	508	1	490	null	sp|O34362|YKOD_BACSU	40	538	null	34.4	689	8e-83	-82.0969	96.5	91.2	Putative HMP/thiamine import ATP-binding protein YkoD OS=Bacillus subtilis (strain 168) OX=224308 GN=ykoD PE=1 SV=2
GENE_01823	209	19	209	null	sp|O34738|YKOE_BACSU	2	190	null	33.7	311	2e-34	-33.699	91.4	95	Putative HMP/thiamine permease protein YkoE OS=Bacillus subtilis (strain 168) OX=224308 GN=ykoE PE=1 SV=2
GENE_01824	223	23	223	null	sp|O34911|YKOF_BACSU	12	198	null	27.2	175	3e-14	-13.5229	90.1	93.5	Putative HMP/thiamine-binding protein YkoF OS=Bacillus subtilis (strain 168) OX=224308 GN=ykoF PE=1 SV=1
GENE_01825	233	12	196	null	sp|Q99J47|DRS7B_MOUSE	56	254	null	35	264	4e-26	-25.3979	79.4	61.6	Dehydrogenase/reductase SDR family member 7B OS=Mus musculus OX=10090 GN=Dhrs7b PE=1 SV=1
GENE_01826	455	22	438	null	sp|P0DPR5|ABAF_ACIBT	6	426	null	39	772	2e-97	-96.699	91.6	98.1	Fosfomycin resistance protein AbaF OS=Acinetobacter baumannii (strain ATCC 17978 / CIP 53.77 / LMG 1025/ NCDC KC755 / 5377) OX=400667 GN=abaF PE=2 SV=1
GENE_01828	635	534	618	null	sp|P72042|Y3776_MYCTU	341	417	null	39.1	128	3e-06	-5.52288	13.4	14.8	Uncharacterized protein Rv3776 OS=Mycobacterium tuberculosis (strain ATCC 25618 / H37Rv) OX=83332 GN=Rv3776 PE=4 SV=1
GENE_01829	206	17	188	null	sp|B2HNE5|PYRR_MYCMM	11	186	null	64.2	537	9e-69	-68.0458	83.5	94.1	Bifunctional protein PyrR OS=Mycobacterium marinum (strain ATCC BAA-535 / M) OX=216594 GN=pyrR PE=3 SV=1
GENE_01830	310	1	309	null	sp|B1W459|PYRB_STRGG	1	313	null	77.8	1254	5e-174	-173.301	99.7	95.4	Aspartate carbamoyltransferase OS=Streptomyces griseus subsp. griseus (strain JCM 4626 / NBRC 13350)OX=455632 GN=pyrB PE=3 SV=1
GENE_01831	431	1	428	null	sp|Q9KXR3|PYRC_STRCO	1	426	null	64.7	1367	0	-	99.3	99.5	Dihydroorotase OS=Streptomyces coelicolor (strain ATCC BAA-471 / A3(2) / M145) OX=100226 GN=pyrC PE=3 SV=1
GENE_01832	386	2	375	null	sp|Q827Q8|CARA_STRAW	5	377	null	72.3	1451	0	-	96.9	98.2	Carbamoyl-phosphate synthase small chain OS=Streptomyces avermitilis (strain ATCC 31267 / DSM 46492/ JCM 5070 / NBRC 14893 / NCIMB 12804 / NRRL 8165 / MA-4680)OX=227882 GN=carA PE=3 SV=1
GENE_01833	1100	1	1097	null	sp|P9WPK3|CARB_MYCTU	1	1112	null	73.3	4212	0	-	99.7	99.7	Carbamoyl-phosphate synthase large chain OS=Mycobacterium tuberculosis (strain ATCC 25618 / H37Rv) OX=83332 GN=carB PE=1 SV=1
GENE_01834	356	9	345	null	sp|B9LHC1|PYRD_CHLSY	11	349	null	52.7	849	3e-111	-110.523	94.7	93.4	Dihydroorotate dehydrogenase (quinone) OS=Chloroflexus aurantiacus (strain ATCC 29364 / DSM 637 / Y-400-fl)OX=480224 GN=pyrD PE=3 SV=1
GENE_01835	276	1	275	null	sp|A4X621|PYRF_SALTO	1	272	null	55.8	708	2e-92	-91.699	99.6	97.8	Orotidine 5'-phosphate decarboxylase OS=Salinispora tropica (strain ATCC BAA-916 / DSM 44818 / CNB-440)OX=369723 GN=pyrF PE=3 SV=1
GENE_01836	460	39	440	null	sp|O34456|EXUT_BACSU	9	406	null	25.6	304	4e-29	-28.3979	87.4	94.3	Hexuronate transporter OS=Bacillus subtilis (strain 168) OX=224308 GN=exuT PE=2 SV=1
GENE_01837	154	21	147	null	sp|Q55215|DNRD_STRS5	7	133	null	32.3	132	5e-09	-8.30103	82.5	78.9	Aklanonic acid methyl ester cyclase DauD OS=Streptomyces sp. (strain C5) OX=45212 GN=dauD PE=1 SV=1
GENE_01838	372	5	365	null	sp|Q54NS9|AIFA_DICDI	21	397	null	28.2	484	1e-55	-55	97	92.4	Apoptosis-inducing factor homolog A OS=Dictyostelium discoideum OX=44689 GN=aifA PE=3 SV=1
GENE_01840	198	2	182	null	sp|Q47R17|KGUA_THEFY	11	190	null	58	527	3e-67	-66.5229	91.4	91.8	Guanylate kinase OS=Thermobifida fusca (strain YX) OX=269800 GN=gmk PE=3 SV=1
GENE_01841	86	1	84	null	sp|A4X624|RPOZ_SALTO	1	84	null	79.8	347	3e-43	-42.5229	97.7	95.5	DNA-directed RNA polymerase subunit omega OS=Salinispora tropica (strain ATCC BAA-916 / DSM 44818 /CNB-440) OX=369723 GN=rpoZ PE=3 SV=1
GENE_01842	413	8	408	null	sp|P9WNZ1|COABC_MYCTU	10	411	null	62.7	1192	2e-161	-160.699	97.1	96.2	Coenzyme A biosynthesis bifunctional protein CoaBC OS=Mycobacterium tuberculosis (strain ATCC 25618/ H37Rv) OX=83332 GN=coaBC PE=1 SV=1
GENE_01843	397	1	397	null	sp|Q47R14|METK_THEFY	1	397	null	74.3	1554	0	-	100	100	S-adenosylmethionine synthase OS=Thermobifida fusca (strain YX) OX=269800 GN=metK PE=3 SV=1
GENE_01844	655	29	654	null	sp|P9WMQ9|PRIA_MYCTU	6	654	null	47.5	1324	3e-174	-173.523	95.6	99.1	Probable primosomal protein N' OS=Mycobacterium tuberculosis (strain ATCC 25618 / H37Rv) OX=83332 GN=priA PE=1 SV=1
GENE_01845	180	1	171	null	sp|A0LUE1|DEF_ACIC1	1	174	null	56.6	487	8e-62	-61.0969	95	96.7	Peptide deformylase OS=Acidothermus cellulolyticus (strain ATCC 43068 / 11B) OX=351607 GN=def PE=3 SV=1
GENE_01846	307	1	304	null	sp|A4X631|FMT_SALTO	1	307	null	58.3	810	7e-107	-106.155	99	99.7	Methionyl-tRNA formyltransferase OS=Salinispora tropica (strain ATCC BAA-916 / DSM 44818 / CNB-440) OX=369723 GN=fmt PE=3 SV=1
GENE_01847	491	49	482	null	sp|P9WGX3|Y1407_MYCTU	16	449	null	55.3	1086	1e-143	-143	88.4	95	Putative methyltransferase Rv1407 OS=Mycobacterium tuberculosis (strain ATCC 25618 / H37Rv) OX=83332 GN=Rv1407 PE=1 SV=1
GENE_01848	225	2	225	null	sp|P9WI51|RPE_MYCTU	4	227	null	71	800	6e-108	-107.222	99.6	97.8	Ribulose-phosphate 3-epimerase OS=Mycobacterium tuberculosis (strain ATCC 25618 / H37Rv) OX=83332 GN=rpe PE=1 SV=1
GENE_01849	372	4	363	null	sp|P9WPH1|RIBD_MYCTU	8	335	null	43.9	670	3e-84	-83.5229	96.8	96.8	Riboflavin biosynthesis protein RibD OS=Mycobacterium tuberculosis (strain ATCC 25618 / H37Rv) OX=83332 GN=ribD PE=1 SV=1
GENE_01850	209	1	201	null	sp|P9WK35|RISA_MYCTU	1	200	null	60.9	579	6e-75	-74.2218	96.2	99.5	Riboflavin synthase OS=Mycobacterium tuberculosis (strain ATCC 25618 / H37Rv) OX=83332 GN=ribE PE=1 SV=1
GENE_01851	411	5	407	null	sp|C0ZZE5|RIBBA_RHOE4	4	410	null	73	1561	0	-	98.1	96	Riboflavin biosynthesis protein RibBA OS=Rhodococcus erythropolis (strain PR4 / NBRC 100887) OX=234621 GN=ribBA PE=3 SV=1
GENE_01852	159	1	159	null	sp|A4FBK5|RISB_SACEN	1	159	null	63.5	481	2e-61	-60.699	100	96.4	6,7-dimethyl-8-ribityllumazine synthase OS=Saccharopolyspora erythraea (strain ATCC 11635 / DSM 40517/ JCM 4748 / NBRC 13426 / NCIMB 8594 / NRRL 2338) OX=405948 GN=ribH PE=3 SV=1
GENE_01853	87	1	87	null	sp|C5CBJ9|HIS2_MICLC	1	87	null	66.7	292	8e-35	-34.0969	100	100	Phosphoribosyl-ATP pyrophosphatase OS=Micrococcus luteus (strain ATCC 4698 / DSM 20030 / JCM 1464 /NBRC 3333 / NCIMB 9278 / NCTC 2665 / VKM Ac-2230) OX=465515 GN=hisE PE=3 SV=1
GENE_01854	282	1	282	null	sp|B8H6U1|HIS1_PSECP	1	284	null	62.8	927	2e-125	-124.699	100	100	ATP phosphoribosyltransferase OS=Pseudarthrobacter chlorophenolicus (strain ATCC 700700 / DSM 12829/ CIP 107037 / JCM 12360 / KCTC 9906 / NCIMB 13794 / A6) OX=452863 GN=hisG PE=3 SV=1
GENE_01855	479	41	477	null	sp|Q6MEP6|MURA_PARUW	4	438	null	49.1	1073	1e-141	-141	91.2	93.5	UDP-N-acetylglucosamine 1-carboxyvinyltransferase OS=Protochlamydia amoebophila (strain UWE25) OX=264201 GN=murA PE=3 SV=1
GENE_01856	698	16	694	null	sp|Q01262|HYUA_PSESN	4	687	null	38.9	1179	2e-151	-150.699	97.3	99.1	Putative D-/L-hydantoinase subunit A OS=Pseudomonas sp. (strain NS671) OX=29441 GN=hyuA PE=3 SV=1
GENE_01857	623	6	589	null	sp|Q01263|HYUB_PSESN	9	590	null	31.8	666	1e-77	-77	93.7	98.3	Putative D-/L-hydantoinase subunit B OS=Pseudomonas sp. (strain NS671) OX=29441 GN=hyuB PE=3 SV=1
GENE_01858	360	1	202	null	sp|A7Z1S7|CZCO_BACVZ	1	195	null	28.6	238	4e-21	-20.3979	56.1	56.5	Uncharacterized oxidoreductase CzcO OS=Bacillus velezensis (strain DSM 23117 / BGSC 10A6 / FZB42) OX=326423 GN=czcO PE=3 SV=1
GENE_01859	535	232	504	null	sp|P9WM56|Y1128_MYCTO	166	412	null	30.2	247	3e-21	-20.5229	51	58.8	Uncharacterized protein MT1160 OS=Mycobacterium tuberculosis (strain CDC 1551 / Oshkosh) OX=83331 GN=MT1160 PE=3 SV=1
GENE_01861	195	15	68	null	sp|Q9R9T9|SRPR_PSEPU	17	68	null	38.9	107	5e-05	-4.30103	27.7	24.4	HTH-type transcriptional regulator SrpR OS=Pseudomonas putida OX=303 GN=srpR PE=1 SV=1
GENE_01863	421	3	416	null	sp|O53871|Y0859_MYCTU	4	403	null	45	837	7e-108	-107.155	98.3	99.3	Putative acyltransferase Rv0859 OS=Mycobacterium tuberculosis (strain ATCC 25618 / H37Rv) OX=83332 GN=fadA PE=1 SV=1
GENE_01864	284	21	282	null	sp|P0A573|Y2734_MYCBO	33	308	null	27.7	188	7e-15	-14.1549	92.3	80.9	Uncharacterized protein Mb2734 OS=Mycobacterium bovis (strain ATCC BAA-935 / AF2122/97) OX=233413 GN=BQ2027_MB2734 PE=3 SV=1
GENE_01865	279	3	209	null	sp|Q8KU07|AZOB_XENAZ	2	215	null	26.9	174	3e-13	-12.5229	74.2	74.8	NAD(P)H azoreductase OS=Xenophilus azovorans OX=151755 GN=azoB PE=1 SV=2
GENE_01866	202	7	182	null	sp|Q8K370|ACD10_MOUSE	45	229	null	26.8	139	8e-09	-8.09691	87.1	17.3	Acyl-CoA dehydrogenase family member 10 OS=Mus musculus OX=10090 GN=Acad10 PE=1 SV=1
GENE_01867	336	10	306	null	sp|Q9UWF8|CPKA_PYRAB	4	303	null	44	614	1e-76	-76	88.4	95.5	Carbamate kinase OS=Pyrococcus abyssi (strain GE5 / Orsay) OX=272844 GN=cpkA PE=3 SV=1
GENE_01868	377	1	368	null	sp|Q8RSQ2|BAH_RHOER	1	368	null	86.7	1674	0	-	97.6	99.7	Barbiturase OS=Rhodococcus erythropolis OX=1833 GN=bar PE=1 SV=3
GENE_01869	522	7	461	null	sp|P75892|RUTG_ECOLI	9	431	null	41.5	792	4e-99	-98.3979	87.2	95.7	Putative pyrimidine permease RutG OS=Escherichia coli (strain K12) OX=83333 GN=rutG PE=1 SV=2
GENE_01870	284	1	280	null	sp|O87681|KDHA_PAENI	1	288	null	37	467	1e-55	-55	98.6	97.3	6-hydroxypseudooxynicotine dehydrogenase complex subunit alpha OS=Paenarthrobacter nicotinovorans OX=29320 GN=kdhA PE=1 SV=2
GENE_01871	186	18	166	null	sp|D7REY5|CDHC_PSEU3	6	151	null	54.6	412	2e-50	-49.699	80.1	87.4	Caffeine dehydrogenase subunit gamma OS=Pseudomonas sp. (strain CBB1) OX=765715 GN=cdhC PE=1 SV=1
GENE_01872	820	5	800	null	sp|D7REY3|CDHA_PSEU3	14	790	null	34.6	1028	3e-126	-125.523	97.1	98.2	Caffeine dehydrogenase subunit alpha OS=Pseudomonas sp. (strain CBB1) OX=765715 GN=cdhA PE=1 SV=1
GENE_01876	471	10	471	null	sp|O28325|Y1954_ARCFU	4	453	null	36.1	627	4e-75	-74.3979	98.1	99.3	Putative amidase AF_1954 OS=Archaeoglobus fulgidus (strain ATCC 49558 / VC-16 / DSM 4304 / JCM 9628/ NBRC 100126) OX=224325 GN=AF_1954 PE=3 SV=1
GENE_01877	472	6	468	null	sp|P77221|YAHG_ECOLI	4	469	null	44.3	1019	1e-133	-133	98.1	98.7	Uncharacterized protein YahG OS=Escherichia coli (strain K12) OX=83333 GN=yahG PE=4 SV=1
GENE_01878	511	1	500	null	sp|P77187|YAHF_ECOLI	1	508	null	34.7	706	1e-85	-85	97.8	98.6	Uncharacterized protein YahF OS=Escherichia coli (strain K12) OX=83333 GN=yahF PE=4 SV=1
GENE_01879	300	159	257	null	sp|P0AAS5|YLBF_ECOLI	153	255	null	36.9	112	4e-05	-4.39794	33	38	Uncharacterized protein YlbF OS=Escherichia coli (strain K12) OX=83333 GN=ylbF PE=4 SV=1
GENE_01880	549	20	544	null	sp|O32138|PUCR_BACSU	6	529	null	24.4	415	5e-43	-42.301	95.6	98.7	Purine catabolism regulatory protein OS=Bacillus subtilis (strain 168) OX=224308 GN=pucR PE=2 SV=1
GENE_01881	185	20	178	null	sp|P37101|KPPR_SYNY3	6	183	null	27.5	116	5e-06	-5.30103	85.9	53.6	Phosphoribulokinase OS=Synechocystis sp. (strain PCC 6803 / Kazusa) OX=1111708 GN=prk PE=2 SV=1
GENE_01882	170	18	158	null	sp|P64848|Y1452_MYCBO	5	145	null	35.5	215	3e-21	-20.5229	82.9	91.6	Uncharacterized protein Mb1452 OS=Mycobacterium bovis (strain ATCC BAA-935 / AF2122/97) OX=233413 GN=BQ2027_MB1452 PE=4 SV=1
GENE_01884	130	1	130	null	sp|O88060|IF3_STRCO	60	189	null	71.5	500	4e-64	-63.3979	100	59.9	Translation initiation factor IF-3 OS=Streptomyces coelicolor (strain ATCC BAA-471 / A3(2) / M145) OX=100226 GN=infC PE=3 SV=1
GENE_01885	64	3	64	null	sp|Q8FTQ1|RL35_COREF	2	63	null	71	206	2e-22	-21.699	96.9	96.9	50S ribosomal protein L35 OS=Corynebacterium efficiens (strain DSM 44549 / YS-314 / AJ 12310 / JCM 11189/ NBRC 100395) OX=196164 GN=rpmI PE=3 SV=1
GENE_01886	125	1	119	null	sp|O88058|RL20_STRCO	1	119	null	82.4	509	1e-66	-66	95.2	93.7	50S ribosomal protein L20 OS=Streptomyces coelicolor (strain ATCC BAA-471 / A3(2) / M145) OX=100226 GN=rplT PE=3 SV=1
GENE_01887	284	16	277	null	sp|P94538|YSGA_BACSU	8	244	null	30.9	276	7e-28	-27.1549	92.3	95.6	Uncharacterized tRNA/rRNA methyltransferase YsgA OS=Bacillus subtilis (strain 168) OX=224308 GN=ysgA PE=3 SV=2
GENE_01888	210	6	82	null	sp|Q39A42|BETI_BURL3	10	83	null	37.7	106	6e-05	-4.22185	36.7	38.1	HTH-type transcriptional regulator BetI OS=Burkholderia lata (strain ATCC 17760 / DSM 23089 / LMG 22485/ NCIMB 9086 / R18194 / 383) OX=482957 GN=betI PE=3 SV=1
GENE_01889	444	9	441	null	sp|Q04733|CMCT_AMYLA	25	468	null	41.7	583	1e-68	-68	97.5	91.4	Cephamycin export protein CmcT OS=Amycolatopsis lactamdurans OX=1913 GN=cmcT PE=3 SV=1
GENE_01890	453	1	443	null	sp|Q9PJI3|DLDH_CHLMU	1	446	null	27.3	405	7e-43	-42.1549	97.8	95.9	Dihydrolipoyl dehydrogenase OS=Chlamydia muridarum (strain MoPn / Nigg) OX=243161 GN=lpdA PE=3 SV=1
GENE_01891	520	7	228	null	sp|Q5YNN4|FGD_NOCFA	3	231	null	31.6	239	1e-20	-20	42.7	68.2	F420-dependent glucose-6-phosphate dehydrogenase OS=Nocardia farcinica (strain IFM 10152) OX=247156 GN=fgd PE=3 SV=1
GENE_01892	499	28	496	null	sp|K9NBS6|AAM_RHOER	6	470	null	35.5	591	3e-69	-68.5229	94	97.5	Acylamidase OS=Rhodococcus erythropolis OX=1833 GN=aam PE=1 SV=1
GENE_01893	142	1	142	null	sp|P9WF55|VPC43_MYCTU	1	142	null	50	361	9e-44	-43.0458	100	96.6	Ribonuclease VapC43 OS=Mycobacterium tuberculosis (strain ATCC 25618 / H37Rv) OX=83332 GN=vapC43 PE=1 SV=1
GENE_01894	85	1	81	null	sp|P0A5H0|Y2896_MYCBO	1	80	null	43	144	2e-12	-11.699	95.3	94.1	Uncharacterized protein Mb2896 OS=Mycobacterium bovis (strain ATCC BAA-935 / AF2122/97) OX=233413 GN=BQ2027_MB2896 PE=4 SV=1
GENE_01895	258	4	258	null	sp|A0NLY7|ISAHY_LABAI	7	263	null	45	593	2e-75	-74.699	98.8	97.7	Isatin hydrolase OS=Labrenzia aggregata (strain ATCC 25650 / DSM 13394 / JCM 20685 / NBRC 16684 / NCIMB 2208 / IAM 12614) OX=384765 GN=SIAM614_09648 PE=1 SV=1
GENE_01896	545	1	509	null	sp|Q92UW6|XSC_RHIME	3	536	null	26.8	363	1e-35	-35	93.4	90.4	Probable sulfoacetaldehyde acetyltransferase OS=Rhizobium meliloti (strain 1021) OX=266834 GN=xsc PE=3 SV=1
GENE_01897	355	11	353	null	sp|A1TAB5|SYFA_MYCVP	3	345	null	62.7	1150	4e-157	-156.398	96.6	98.8	Phenylalanine--tRNA ligase alpha subunit OS=Mycolicibacterium vanbaalenii (strain DSM 7251 / JCM 13017/ NRRL B-24157 / PYR-1) OX=350058 GN=pheS PE=3 SV=1
GENE_01898	824	1	805	null	sp|Q828C6|SYFB_STRAW	1	813	null	50.9	1885	0	-	97.7	97.6	Phenylalanine--tRNA ligase beta subunit OS=Streptomyces avermitilis (strain ATCC 31267 / DSM 46492 /JCM 5070 / NBRC 14893 / NCIMB 12804 / NRRL 8165 / MA-4680)OX=227882 GN=pheT PE=3 SV=1
GENE_01900	256	26	256	null	sp|P65070|Y3433_MYCBO	24	262	null	50.8	520	2e-64	-63.699	90.2	91.2	Uncharacterized protein Mb3433 OS=Mycobacterium bovis (strain ATCC BAA-935 / AF2122/97) OX=233413 GN=BQ2027_MB3433 PE=4 SV=1
GENE_01901	839	1	788	null	sp|Q8L164|TREP_THEBR	1	771	null	38.6	1619	0	-	93.9	99.6	Alpha,alpha-trehalose phosphorylase OS=Thermoanaerobacter brockii OX=29323 GN=treP PE=1 SV=1
GENE_01903	344	3	344	null	sp|A4FKC8|ARGC_SACEN	1	342	null	70.5	1242	2e-171	-170.699	99.4	100	N-acetyl-gamma-glutamyl-phosphate reductase OS=Saccharopolyspora erythraea (strain ATCC 11635 / DSM 40517 / JCM 4748 / NBRC 13426 / NCIMB 8594 / NRRL 2338) OX=405948 GN=argC PE=3 SV=1
GENE_01904	383	1	383	null	sp|Q8CK24|ARGJ_STRCO	1	383	null	61.6	1207	9e-165	-164.046	100	100	Arginine biosynthesis bifunctional protein ArgJ OS=Streptomyces coelicolor (strain ATCC BAA-471 / A3(2)/ M145) OX=100226 GN=argJ PE=1 SV=1
GENE_01905	300	10	300	null	sp|Q0SI54|ARGB_RHOJR	16	308	null	72	1044	1e-142	-142	97	95.1	Acetylglutamate kinase OS=Rhodococcus jostii (strain RHA1) OX=101510 GN=argB PE=3 SV=1
GENE_01906	388	3	384	null	sp|A0QYS9|ARGD_MYCS2	2	383	null	61.3	1237	3e-169	-168.523	98.5	97.9	Acetylornithine aminotransferase OS=Mycolicibacterium smegmatis (strain ATCC 700084 / mc(2)155) OX=246196 GN=argD PE=1 SV=1
GENE_01907	307	1	306	null	sp|Q6AGC9|OTC_LEIXX	1	306	null	65.4	1042	4e-142	-141.398	99.7	98.1	Ornithine carbamoyltransferase OS=Leifsonia xyli subsp. xyli (strain CTCB07) OX=281090 GN=argF PE=3 SV=1
GENE_01908	160	4	160	null	sp|A9WQ89|ARGR_RENSM	16	175	null	50.9	358	2e-42	-41.699	98.1	89.4	Arginine repressor OS=Renibacterium salmoninarum (strain ATCC 33209 / DSM 20767 / JCM 11484 / NBRC 15589/ NCIMB 2235) OX=288705 GN=argR PE=3 SV=1
GENE_01909	476	10	470	null	sp|B1W3B4|ARLY_STRGG	8	470	null	67.4	1599	0	-	96.8	97.5	Argininosuccinate lyase OS=Streptomyces griseus subsp. griseus (strain JCM 4626 / NBRC 13350) OX=455632 GN=argH PE=3 SV=1
GENE_01910	208	4	195	null	sp|Q9S208|3MGH_STRCO	11	204	null	50.8	466	1e-57	-57	92.3	91.1	Putative 3-methyladenine DNA glycosylase OS=Streptomyces coelicolor (strain ATCC BAA-471 / A3(2) / M145)OX=100226 GN=SCO1792 PE=3 SV=1
GENE_01911	425	1	421	null	sp|A0LUB6|SYY_ACIC1	1	422	null	59	1269	6e-173	-172.222	99.1	99.1	Tyrosine--tRNA ligase OS=Acidothermus cellulolyticus (strain ATCC 43068 / 11B) OX=351607 GN=tyrS PE=3 SV=1
GENE_01917	126	21	107	null	sp|Q6GCA6|SSB2_STAAS	3	89	null	33.3	117	3e-07	-6.52288	69	52.1	Single-stranded DNA-binding protein 2 OS=Staphylococcus aureus (strain MSSA476) OX=282459 GN=ssb2 PE=3 SV=1
GENE_01918	348	5	288	null	sp|O33194|G3PP_MYCTU	3	278	null	45.1	533	6e-64	-63.2218	81.6	78.2	D,L-glycerol 3-phosphate phosphatase OS=Mycobacterium tuberculosis (strain ATCC 25618 / H37Rv) OX=83332 GN=Rv1692 PE=1 SV=1
GENE_01924	287	20	273	null	sp|P9WJ63|TLYA_MYCTU	6	257	null	49	518	2e-63	-62.699	88.5	94	16S/23S rRNA (cytidine-2'-O)-methyltransferase TlyA OS=Mycobacterium tuberculosis (strain ATCC 25618/ H37Rv) OX=83332 GN=tlyA PE=1 SV=1
GENE_01925	304	5	303	null	sp|Q47NA3|NADK_THEFY	19	318	null	48.5	714	3e-92	-91.5229	98.4	92	NAD kinase OS=Thermobifida fusca (strain YX) OX=269800 GN=nadK PE=3 SV=1
GENE_01926	592	5	582	null	sp|Q9S220|RECN_STRCO	1	572	null	50	1199	1e-157	-157	97.6	100	DNA repair protein RecN OS=Streptomyces coelicolor (strain ATCC BAA-471 / A3(2) / M145) OX=100226 GN=recN PE=3 SV=1
GENE_01928	309	1	297	null	sp|P9WJ83|MCTB_MYCTU	1	302	null	30.6	225	8e-20	-19.0969	96.1	96.2	Copper transporter MctB OS=Mycobacterium tuberculosis (strain ATCC 25618 / H37Rv) OX=83332 GN=mctB PE=1 SV=1
GENE_01930	563	26	394	null	sp|P0AF16|MURJ_ECOLI	5	363	null	25.5	192	4e-14	-13.3979	65.5	70.3	Lipid II flippase MurJ OS=Escherichia coli (strain K12) OX=83333 GN=murJ PE=1 SV=1
GENE_01931	368	18	350	null	sp|Q58577|Y1178_METJA	17	336	null	24.6	204	2e-16	-15.699	90.5	91.2	Uncharacterized glycosyltransferase MJ1178 OS=Methanocaldococcus jannaschii (strain ATCC 43067 / DSM 2661 / JAL-1 / JCM 10045 / NBRC 100440) OX=243232 GN=MJ1178 PE=3 SV=1
GENE_01933	560	4	560	null	sp|A4FKA9|PYRG_SACEN	3	559	null	80.6	2413	0	-	99.5	98.1	CTP synthase OS=Saccharopolyspora erythraea (strain ATCC 11635 / DSM 40517 / JCM 4748 / NBRC 13426 /NCIMB 8594 / NRRL 2338) OX=405948 GN=pyrG PE=3 SV=1
GENE_01934	214	33	204	null	sp|I6X235|ADPP_MYCTU	10	179	null	50	391	2e-46	-45.699	80.4	82.1	ADP-ribose pyrophosphatase OS=Mycobacterium tuberculosis (strain ATCC 25618 / H37Rv) OX=83332 GN=Rv1700 PE=1 SV=1
GENE_01935	336	46	329	null	sp|Q9CKJ2|ILVA_PASMU	29	319	null	29.1	295	3e-28	-27.5229	84.5	56.7	L-threonine dehydratase biosynthetic IlvA OS=Pasteurella multocida (strain Pm70) OX=272843 GN=ilvA PE=3 SV=1
GENE_01936	160	8	158	null	sp|P55658|Y4TD_SINFN	18	169	null	30.3	205	1e-19	-19	94.4	89.9	Uncharacterized HTH-type transcriptional regulator y4tD OS=Sinorhizobium fredii (strain NBRC 101917/ NGR234) OX=394 GN=NGR_a01550 PE=4 SV=1
GENE_01939	370	1	362	null	sp|Q8KY18|DHA_MYCSM	1	362	null	60.5	1151	1e-156	-156	97.8	97.6	Alanine dehydrogenase OS=Mycolicibacterium smegmatis OX=1772 GN=ald PE=1 SV=1
GENE_01940	308	4	307	null	sp|P9WF33|XERD_MYCTU	3	311	null	61.5	913	2e-122	-121.699	98.7	99.4	Tyrosine recombinase XerD OS=Mycobacterium tuberculosis (strain ATCC 25618 / H37Rv) OX=83332 GN=xerD PE=1 SV=1
GENE_01941	372	75	367	null	sp|P9WLT1|Y1708_MYCTU	27	315	null	62.5	955	1e-127	-127	78.8	90.9	Uncharacterized protein Rv1708 OS=Mycobacterium tuberculosis (strain ATCC 25618 / H37Rv) OX=83332 GN=Rv1708 PE=1 SV=1
GENE_01942	286	29	262	null	sp|Q8XJF4|SCPA_CLOPE	6	241	null	28.5	286	2e-29	-28.699	81.8	95.2	Segregation and condensation protein A OS=Clostridium perfringens (strain 13 / Type A) OX=195102 GN=scpA PE=3 SV=1
GENE_01943	244	54	215	null	sp|Q2RIR6|SCPB_MOOTA	8	169	null	42.3	294	1e-31	-31	66.4	83.1	Segregation and condensation protein B OS=Moorella thermoacetica (strain ATCC 39073 / JCM 9320) OX=264732 GN=scpB PE=3 SV=1
GENE_01944	292	45	290	null	sp|P65843|Y1738_MYCBO	6	252	null	59.1	698	6e-91	-90.2218	84.2	97.2	Uncharacterized RNA pseudouridine synthase Mb1738 OS=Mycobacterium bovis (strain ATCC BAA-935 / AF2122/97)OX=233413 GN=BQ2027_MB1738 PE=3 SV=1
GENE_01945	120	1	119	null	sp|P19080|AROH_BACSU	1	120	null	41.7	266	8e-30	-29.0969	99.2	94.5	Chorismate mutase AroH OS=Bacillus subtilis (strain 168) OX=224308 GN=aroH PE=1 SV=2
GENE_01946	225	8	221	null	sp|Q6A8F7|KCY_CUTAK	7	218	null	52.3	472	3e-58	-57.5229	95.1	95.1	Cytidylate kinase OS=Cutibacterium acnes (strain DSM 16379 / KPA171202) OX=267747 GN=cmk PE=3 SV=1
GENE_01947	466	30	464	null	sp|B2HRU9|DER_MYCMM	28	461	null	70.8	1561	0	-	93.3	92.5	GTPase Der OS=Mycobacterium marinum (strain ATCC BAA-535 / M) OX=216594 GN=der PE=3 SV=1
GENE_01948	474	31	469	null	sp|P96669|YDEL_BACSU	15	460	null	31.5	525	5e-60	-59.301	92.6	96.3	Uncharacterized HTH-type transcriptional regulator YdeL OS=Bacillus subtilis (strain 168) OX=224308 GN=ydeL PE=3 SV=1
GENE_01949	199	5	199	null	sp|Q9KVK7|Y136_VIBCH	9	203	null	32.5	241	5e-24	-23.301	98	95.1	Uncharacterized membrane protein VC_0136 OS=Vibrio cholerae serotype O1 (strain ATCC 39315 / El Tor Inaba N16961) OX=243277 GN=VC_0136 PE=3 SV=1
GENE_01951	337	6	336	null	sp|P76113|CURA_ECOLI	10	342	null	59.2	1008	7e-136	-135.155	98.2	96.5	NADPH-dependent curcumin reductase OS=Escherichia coli (strain K12) OX=83333 GN=curA PE=1 SV=3
GENE_01953	366	4	364	null	sp|O07931|YRAM_BACSU	5	365	null	30.9	393	6e-43	-42.2218	98.6	98.4	Putative isomerase YraM OS=Bacillus subtilis (strain 168) OX=224308 GN=yraM PE=3 SV=2
GENE_01954	307	18	288	null	sp|P37499|YYBE_BACSU	12	277	null	25.2	207	2e-17	-16.699	88.3	91.1	Uncharacterized HTH-type transcriptional regulator YybE OS=Bacillus subtilis (strain 168) OX=224308 GN=yybE PE=3 SV=2
GENE_01955	323	52	322	null	sp|Q8ZPK2|OSMX_SALTY	22	300	null	34.4	374	3e-41	-40.5229	83.9	93	Osmoprotectant-binding protein OsmX OS=Salmonella typhimurium (strain LT2 / SGSC1412 / ATCC 700720)OX=99287 GN=osmX PE=1 SV=1
GENE_01956	322	51	321	null	sp|Q8ZPK2|OSMX_SALTY	22	300	null	33.7	378	8e-42	-41.0969	84.2	93	Osmoprotectant-binding protein OsmX OS=Salmonella typhimurium (strain LT2 / SGSC1412 / ATCC 700720)OX=99287 GN=osmX PE=1 SV=1
GENE_01957	281	73	278	null	sp|Q9KHT6|OPUCD_LISMN	8	211	null	41.5	370	4e-42	-41.3979	73.3	91.5	Carnitine transport permease protein OpuCD OS=Listeria monocytogenes OX=1639 GN=opuCD PE=1 SV=1
GENE_01958	410	23	392	null	sp|Q8ZPK4|OSMV_SALTY	1	372	null	46.4	842	4e-109	-108.398	90.2	97.4	Osmoprotectant import ATP-binding protein OsmV OS=Salmonella typhimurium (strain LT2 / SGSC1412 / ATCC 700720) OX=99287 GN=osmV PE=1 SV=1
GENE_01959	214	5	214	null	sp|Q45461|OPUBB_BACSU	6	211	null	33.8	313	2e-34	-33.699	98.1	94.9	Choline transport system permease protein OpuBB OS=Bacillus subtilis (strain 168) OX=224308 GN=opuBB PE=2 SV=2
GENE_01962	215	1	195	null	sp|Q4L8Q6|NREC_STAHJ	1	199	null	31.9	238	2e-23	-22.699	90.7	91.7	Oxygen regulatory protein NreC OS=Staphylococcus haemolyticus (strain JCSC1435) OX=279808 GN=nreC PE=3 SV=1
GENE_01963	381	189	379	null	sp|Q7A028|NREB_STAAW	143	343	null	27.9	199	8e-16	-15.0969	50.1	58.4	Oxygen sensor histidine kinase NreB OS=Staphylococcus aureus (strain MW2) OX=196620 GN=nreB PE=3 SV=1
GENE_01964	213	11	209	null	sp|Q48630|APL_LACLM	1	207	null	37.7	369	7e-43	-42.1549	93.4	96.7	Alkaline phosphatase-like protein OS=Lactococcus lactis subsp. cremoris (strain MG1363) OX=416870 GN=apl PE=3 SV=2
GENE_01966	425	1	208	null	sp|Q180E3|RIBZ_CLOD6	1	213	null	25.8	177	1e-12	-12	48.9	46.7	Riboflavin transporter RibZ OS=Clostridioides difficile (strain 630) OX=272563 GN=ribZ PE=1 SV=1
GENE_01967	105	5	99	null	sp|O31480|YCZG_BACSU	4	96	null	35.4	154	2e-13	-12.699	90.5	89.4	Uncharacterized HTH-type transcriptional regulator YczG OS=Bacillus subtilis (strain 168) OX=224308 GN=yczG PE=4 SV=1
GENE_01968	164	21	154	null	sp|Q51506|SOXR_PSEAE	10	143	null	50.7	362	2e-43	-42.699	81.7	85.9	Redox-sensitive transcriptional activator SoxR OS=Pseudomonas aeruginosa (strain ATCC 15692 / DSM 22644/ CIP 104116 / JCM 14847 / LMG 12228 / 1C / PRS 101 / PAO1)OX=208964 GN=soxR PE=3 SV=1
GENE_01969	507	45	435	null	sp|P9WG91|STP_MYCTU	28	419	null	30.4	328	2e-31	-30.699	77.1	73	Multidrug resistance protein Stp OS=Mycobacterium tuberculosis (strain ATCC 25618 / H37Rv) OX=83332 GN=stp PE=1 SV=1
GENE_01970	408	33	193	null	sp|Q89A23|Y532_BUCBP	43	202	null	25.6	117	3e-05	-4.52288	39.5	39.7	Uncharacterized transporter bbp_532 OS=Buchnera aphidicola subsp. Baizongia pistaciae (strain Bp) OX=224915 GN=bbp_532 PE=3 SV=1
GENE_01971	129	24	114	null	sp|O31480|YCZG_BACSU	6	94	null	50	210	1e-21	-21	70.5	85.6	Uncharacterized HTH-type transcriptional regulator YczG OS=Bacillus subtilis (strain 168) OX=224308 GN=yczG PE=4 SV=1
GENE_01972	197	19	191	null	sp|O31473|YCGI_BACSU	23	196	null	35.2	254	4e-26	-25.3979	87.8	87.9	Uncharacterized protein YcgI OS=Bacillus subtilis (strain 168) OX=224308 GN=ycgI PE=4 SV=4
GENE_01973	490	11	478	null	sp|Q797A7|MTRTR_BACSU	2	461	null	39.9	897	4e-115	-114.398	95.5	99.8	Methylthioribose transporter OS=Bacillus subtilis (strain 168) OX=224308 GN=mtrA PE=3 SV=1
GENE_01974	293	1	293	null	sp|P64996|Y2346_MYCBO	1	291	null	36.2	438	3e-51	-50.5229	100	99.7	Universal stress protein Mb2346c OS=Mycobacterium bovis (strain ATCC BAA-935 / AF2122/97) OX=233413 GN=BQ2027_MB2346C PE=3 SV=1
GENE_01975	250	32	234	null	sp|O28272|RIB7_ARCFU	2	205	null	30.1	203	7e-18	-17.1549	81.2	93.2	2,5-diamino-6-ribosylamino-4(3H)-pyrimidinone 5'-phosphate reductase OS=Archaeoglobus fulgidus (strain ATCC 49558 / VC-16 / DSM 4304 / JCM 9628 / NBRC 100126) OX=224325 GN=AF_2007 PE=3 SV=1
GENE_01976	214	3	211	null	sp|Q8NP95|DTXR_CORGL	9	223	null	31.1	223	4e-21	-20.3979	97.7	94.3	Diphtheria toxin repressor OS=Corynebacterium glutamicum (strain ATCC 13032 / DSM 20300 / BCRC 11384/ JCM 1318 / LMG 3730 / NCIMB 10025) OX=196627 GN=dtxR PE=3 SV=1
GENE_01979	306	5	236	null	sp|A4YI89|HPCD_METS5	2	223	null	32.8	327	5e-35	-34.301	75.8	85.7	3-hydroxypropionyl-coenzyme A dehydratase OS=Metallosphaera sedula (strain ATCC 51363 / DSM 5348 / JCM 9185 / NBRC 15509 / TH2) OX=399549 GN=Msed_2001 PE=1 SV=1
GENE_01980	204	12	85	null	sp|P39897|MTRR_NEIGO	9	82	null	36.5	123	4e-07	-6.39794	36.3	35.2	HTH-type transcriptional regulator MtrR OS=Neisseria gonorrhoeae OX=485 GN=mtrR PE=1 SV=1
GENE_01981	265	17	260	null	sp|Q869N6|CRTL_DICDI	44	289	null	35	374	5e-42	-41.301	92.1	82.3	3-hydroxybutyryl-CoA dehydratase-like protein, mitochondrial OS=Dictyostelium discoideum OX=44689 GN=DDB_G0271866 PE=3 SV=1
GENE_01982	453	22	450	null	sp|P16932|DGDA_BURCE	6	433	null	62	1385	0	-	94.7	98.8	2,2-dialkylglycine decarboxylase OS=Burkholderia cepacia OX=292 GN=dgdA PE=1 SV=3
GENE_01984	216	23	87	null	sp|Q8NQ97|ACNR_CORGL	1	65	null	43.1	135	9e-09	-8.04576	30.1	34.6	HTH-type transcriptional repressor AcnR OS=Corynebacterium glutamicum (strain ATCC 13032 / DSM 20300/ BCRC 11384 / JCM 1318 / LMG 3730 / NCIMB 10025) OX=196627 GN=acnR PE=1 SV=1
GENE_01985	150	8	119	null	sp|P9WM72|Y088_MYCTO	78	186	null	31.6	143	2e-10	-9.69897	74.7	48.7	Uncharacterized protein MT0096 OS=Mycobacterium tuberculosis (strain CDC 1551 / Oshkosh) OX=83331 GN=MT0096 PE=4 SV=1
GENE_01987	451	8	447	null	sp|P08555|DSDX_ECOLI	13	444	null	29.4	356	3e-36	-35.5229	97.6	97.1	D-serine transporter DsdX OS=Escherichia coli (strain K12) OX=83333 GN=dsdX PE=1 SV=2
GENE_01988	405	23	400	null	sp|P45857|ACDB_BACSU	3	377	null	38.4	675	4e-84	-83.3979	93.3	98.9	Acyl-CoA dehydrogenase OS=Bacillus subtilis (strain 168) OX=224308 GN=mmgC PE=1 SV=3
GENE_01989	517	24	508	null	sp|P9WQ37|FAC13_MYCTU	33	497	null	32.4	558	6e-64	-63.2218	93.8	92.4	Long-chain-fatty-acid--CoA ligase FadD13 OS=Mycobacterium tuberculosis (strain ATCC 25618 / H37Rv)OX=83332 GN=fadD13 PE=1 SV=1
GENE_01992	141	12	135	null	sp|Q9I644|Y474_PSEAE	9	133	null	40	244	4e-26	-25.3979	87.9	93.3	Putative esterase PA0474 OS=Pseudomonas aeruginosa (strain ATCC 15692 / DSM 22644 / CIP 104116 / JCM 14847 / LMG 12228 / 1C / PRS 101 / PAO1) OX=208964 GN=PA0474 PE=3 SV=1
GENE_01993	267	9	264	null	sp|P29824|LACG_RHIRD	15	271	null	26.8	285	4e-29	-28.3979	95.9	94.1	Lactose transport system permease protein LacG OS=Rhizobium radiobacter OX=358 GN=lacG PE=2 SV=2
GENE_01994	306	10	283	null	sp|Q8ZLF2|UGPA_SALTY	1	273	null	31	253	6e-24	-23.2218	89.5	92.5	sn-glycerol-3-phosphate transport system permease protein UgpA OS=Salmonella typhimurium (strain LT2/ SGSC1412 / ATCC 700720) OX=99287 GN=ugpA PE=3 SV=1
GENE_01995	277	8	265	null	sp|C1A2D8|CPDA_RHOE4	15	276	null	36.5	379	1e-42	-42	93.1	87	3',5'-cyclic adenosine monophosphate phosphodiesterase CpdA OS=Rhodococcus erythropolis (strain PR4/ NBRC 100887) OX=234621 GN=cpdA PE=3 SV=1
GENE_01996	457	167	452	null	sp|Q8YCA7|UGPB_BRUME	135	425	null	27.3	229	4e-19	-18.3979	62.6	67.2	sn-glycerol-3-phosphate-binding periplasmic protein UgpB OS=Brucella melitensis biotype 1 (strain 16M/ ATCC 23456 / NCTC 10094) OX=224914 GN=ugpB PE=3 SV=2
GENE_01997	383	3	368	null	sp|Q2K4V4|UGPC2_RHIEC	4	366	null	44.5	775	1e-99	-99	95.6	98.4	sn-glycerol-3-phosphate import ATP-binding protein UgpC 2 OS=Rhizobium etli (strain CFN 42 / ATCC 51251)OX=347834 GN=ugpC2 PE=3 SV=1
GENE_01998	306	1	221	null	sp|P52666|BUDR_RAOTE	1	222	null	31.5	267	5e-26	-25.301	72.2	76.6	HTH-type transcriptional regulator BudR OS=Raoultella terrigena OX=577 GN=budR PE=3 SV=1
GENE_01999	500	1	484	null	sp|P22106|ASNB_ECOLI	1	504	null	36.8	773	3e-95	-94.5229	96.8	91	Asparagine synthetase B [glutamine-hydrolyzing] OS=Escherichia coli (strain K12) OX=83333 GN=asnB PE=1 SV=3
GENE_02001	319	5	293	null	sp|P9WGP9|SADH_MYCTU	6	254	null	33.7	316	5e-33	-32.301	90.6	90.2	Putative oxidoreductase SadH OS=Mycobacterium tuberculosis (strain ATCC 25618 / H37Rv) OX=83332 GN=sadH PE=2 SV=1
GENE_02002	422	25	417	null	sp|O51798|MMLH_CUPPJ	12	402	null	42.7	803	2e-102	-101.699	93.1	91.4	Probable 4-methylmuconolactone transporter OS=Cupriavidus pinatubonensis (strain JMP 134 / LMG 1197)OX=264198 GN=mmlH PE=3 SV=1
GENE_02004	330	3	74	null	sp|P0A4T9|TIPA_STRLI	5	76	null	45.8	168	2e-12	-11.699	21.8	28.5	HTH-type transcriptional activator TipA OS=Streptomyces lividans OX=1916 GN=tipA PE=1 SV=1
GENE_02005	598	160	508	null	sp|Q9LKC0|YUC5_ARATH	15	340	null	27.8	320	1e-30	-30	58.4	76.9	Probable indole-3-pyruvate monooxygenase YUCCA5 OS=Arabidopsis thaliana OX=3702 GN=YUC5 PE=2 SV=1
GENE_02006	465	1	239	null	sp|Q18BQ3|PXPA_CLOD6	1	239	null	45.6	586	2e-71	-70.699	51.4	90.9	5-oxoprolinase subunit A OS=Clostridioides difficile (strain 630) OX=272563 GN=pxpA PE=3 SV=1
GENE_02007	284	1	280	null	sp|P75745|PXPC_ECOLI	2	280	null	35.6	397	4e-45	-44.3979	98.6	90	5-oxoprolinase subunit C OS=Escherichia coli (strain K12) OX=83333 GN=pxpC PE=1 SV=1
GENE_02008	578	7	577	null	sp|Q58373|Y963_METJA	1	561	null	32.6	703	6e-84	-83.2218	98.8	99.6	Uncharacterized protein MJ0963 OS=Methanocaldococcus jannaschii (strain ATCC 43067 / DSM 2661 / JAL-1/ JCM 10045 / NBRC 100440) OX=243232 GN=MJ0963 PE=3 SV=1
GENE_02009	706	16	699	null	sp|Q01262|HYUA_PSESN	4	688	null	35.5	1115	1e-141	-141	96.9	99.3	Putative D-/L-hydantoinase subunit A OS=Pseudomonas sp. (strain NS671) OX=29441 GN=hyuA PE=3 SV=1
GENE_02010	447	16	430	null	sp|P40862|PROP_SALTY	22	444	null	39.9	789	6e-99	-98.2218	92.8	84.6	Proline/betaine transporter OS=Salmonella typhimurium (strain LT2 / SGSC1412 / ATCC 700720) OX=99287 GN=proP PE=3 SV=2
GENE_02011	789	14	752	null	sp|P19913|DCML_HYDPS	26	797	null	36.1	1091	8e-136	-135.097	93.7	96.1	Carbon monoxide dehydrogenase large chain OS=Hydrogenophaga pseudoflava OX=47421 GN=cutL PE=1 SV=2
GENE_02013	179	6	170	null	sp|P45900|YQAC_BACSU	5	166	null	44.2	367	1e-43	-43	92.2	91	Uncharacterized protein YqaC OS=Bacillus subtilis (strain 168) OX=224308 GN=yqaC PE=3 SV=1
GENE_02014	191	6	188	null	sp|O59534|PIMT_PYRHO	27	212	null	39.2	340	7e-39	-38.1549	95.8	84.5	Protein-L-isoaspartate O-methyltransferase OS=Pyrococcus horikoshii (strain ATCC 700860 / DSM 12428/ JCM 9974 / NBRC 100139 / OT-3) OX=70601 GN=pcm PE=3 SV=2
GENE_02015	221	12	221	null	sp|P0A102|PCAJ_PSEPU	4	212	null	54.8	601	5e-78	-77.301	95	98.1	3-oxoadipate CoA-transferase subunit B OS=Pseudomonas putida OX=303 GN=pcaJ PE=1 SV=2
GENE_02016	222	1	216	null	sp|Q01103|PCAI_PSEPU	1	215	null	54.6	643	5e-84	-83.301	97.3	93.1	3-oxoadipate CoA-transferase subunit A OS=Pseudomonas putida OX=303 GN=pcaI PE=1 SV=2
GENE_02017	346	57	246	null	sp|Q8K370|ACD10_MOUSE	310	498	null	27.5	162	7e-11	-10.1549	54.9	17.7	Acyl-CoA dehydrogenase family member 10 OS=Mus musculus OX=10090 GN=Acad10 PE=1 SV=1
GENE_02018	457	10	426	null	sp|P19264|EUTB_SALTY	9	431	null	47.8	987	3e-129	-128.523	91.2	93.4	Ethanolamine ammonia-lyase heavy chain OS=Salmonella typhimurium (strain LT2 / SGSC1412 / ATCC 700720)OX=99287 GN=eutB PE=4 SV=2
GENE_02019	243	4	238	null	sp|Q59782|EUTC_RHOER	9	243	null	56.2	618	2e-79	-78.699	96.7	91.4	Ethanolamine ammonia-lyase light chain OS=Rhodococcus erythropolis OX=1833 GN=eutC PE=3 SV=1
GENE_02020	657	2	651	null	sp|P0A5D8|Y984_MYCBO	19	671	null	49.2	1418	0	-	98.9	97.2	Uncharacterized protein Mb0984 OS=Mycobacterium bovis (strain ATCC BAA-935 / AF2122/97) OX=233413 GN=BQ2027_MB0984 PE=4 SV=1
GENE_02021	466	44	267	null	sp|O30819|BCHI_RHOS4	7	214	null	30.8	150	2e-09	-8.69897	48.1	62.3	Magnesium-chelatase 38 kDa subunit OS=Rhodobacter sphaeroides (strain ATCC 17023 / 2.4.1 / NCIB 8253/ DSM 158) OX=272943 GN=bchI PE=1 SV=1
GENE_02022	314	10	304	null	sp|O07016|YVFR_BACSU	5	293	null	36.7	492	7e-59	-58.1549	93.9	96	Uncharacterized ABC transporter ATP-binding protein YvfR OS=Bacillus subtilis (strain 168) OX=224308 GN=yvfR PE=3 SV=1
GENE_02023	248	9	246	null	sp|O07017|YVFS_BACSU	11	244	null	24.5	169	6e-13	-12.2218	96	95.5	Putative transport permease YvfS OS=Bacillus subtilis (strain 168) OX=224308 GN=yvfS PE=3 SV=1
GENE_02024	344	154	340	null	sp|Q795K2|YVFT_BACSU	170	360	null	36.5	314	1e-31	-31	54.4	51.5	Sensor histidine kinase YvfT OS=Bacillus subtilis (strain 168) OX=224308 GN=yvfT PE=3 SV=2
GENE_02025	202	3	202	null	sp|O07019|YVFU_BACSU	2	200	null	44.5	448	3e-55	-54.5229	99	99.5	Uncharacterized transcriptional regulatory protein YvfU OS=Bacillus subtilis (strain 168) OX=224308 GN=yvfU PE=3 SV=1
GENE_02028	227	1	200	null	sp|A6LFV1|PHNX_PARD8	1	209	null	28.4	162	4e-12	-11.3979	88.1	79.2	Phosphonoacetaldehyde hydrolase OS=Parabacteroides distasonis (strain ATCC 8503 / DSM 20701 / CIP 104284/ JCM 5825 / NCTC 11152) OX=435591 GN=phnX PE=3 SV=1
GENE_02029	372	2	208	null	sp|Q92XP5|OOXB_RHIME	6	231	null	29.6	197	2e-15	-14.699	55.6	61.4	Opine oxidase subunit B OS=Rhizobium meliloti (strain 1021) OX=266834 GN=ooxB PE=3 SV=1
GENE_02030	285	38	274	null	sp|Q6LX63|NPPNK_METMP	24	278	null	30.1	244	7e-22	-21.1549	83.2	45.1	Bifunctional NADP phosphatase/NAD kinase OS=Methanococcus maripaludis (strain S2 / LL) OX=267377 GN=MMP1489 PE=3 SV=1
GENE_02031	401	14	383	null	sp|P16689|PHNM_ECOLI	3	373	null	36.1	493	5e-57	-56.301	92.3	98.1	Alpha-D-ribose 1-methylphosphonate 5-triphosphate diphosphatase OS=Escherichia coli (strain K12) OX=83333 GN=phnM PE=1 SV=2
GENE_02032	250	4	222	null	sp|P16679|PHNL_ECOLI	1	219	null	35.6	348	4e-39	-38.3979	87.6	96.9	Alpha-D-ribose 1-methylphosphonate 5-triphosphate synthase subunit PhnL OS=Escherichia coli (strain K12) OX=83333 GN=phnL PE=1 SV=1
GENE_02033	595	25	287	null	sp|Q52987|PHNJ_RHIME	12	278	null	48.9	682	8e-84	-83.0969	44.2	89.9	Alpha-D-ribose 1-methylphosphonate 5-phosphate C-P-lyase OS=Rhizobium meliloti (strain 1021) OX=266834 GN=phnJ PE=3 SV=1
GENE_02034	392	8	365	null	sp|O69067|HTXH_PSEST	7	369	null	35.8	460	2e-52	-51.699	91.3	97.3	Putative C-P lyase subunit protein HtxH OS=Pseudomonas stutzeri OX=316 GN=htxH PE=3 SV=1
GENE_02035	191	4	183	null	sp|P16686|PHNH_ECOLI	9	193	null	32.6	166	2e-13	-12.699	94.2	95.4	Alpha-D-ribose 1-methylphosphonate 5-triphosphate synthase subunit PhnH OS=Escherichia coli (strain K12) OX=83333 GN=phnH PE=1 SV=1
GENE_02037	286	33	256	null	sp|P9WLG5|Y2248_MYCTU	10	249	null	27.8	116	1e-05	-5	78.3	88.6	Uncharacterized protein Rv2248 OS=Mycobacterium tuberculosis (strain ATCC 25618 / H37Rv) OX=83332 GN=Rv2248 PE=4 SV=1
GENE_02038	567	8	563	null	sp|A0QQ68|PHNE_MYCS2	19	528	null	38.9	833	2e-103	-102.699	98.1	95.9	Phosphate-import permease protein PhnE OS=Mycolicibacterium smegmatis (strain ATCC 700084 / mc(2)155)OX=246196 GN=phnE PE=1 SV=1
GENE_02039	275	14	255	null	sp|Q2JB14|PHNC_FRACC	2	242	null	58	666	3e-86	-85.5229	88	95.3	Phosphonates import ATP-binding protein PhnC OS=Frankia casuarinae (strain DSM 45818 / CECT 9043 / CcI3)OX=106370 GN=phnC PE=3 SV=1
GENE_02040	328	11	325	null	sp|A0QQ71|PHND_MYCS2	1	319	null	44.6	693	1e-88	-88	96	99.4	Phosphate-import protein PhnD OS=Mycolicibacterium smegmatis (strain ATCC 700084 / mc(2)155) OX=246196 GN=phnD PE=1 SV=1
GENE_02041	240	19	146	null	sp|Q57SD4|PHNR_SALCH	25	151	null	27.3	132	5e-08	-7.30103	53.3	53.1	Putative transcriptional regulator of 2-aminoethylphosphonate degradation operons OS=Salmonella choleraesuis(strain SC-B67) OX=321314 GN=phnR PE=4 SV=1
GENE_02042	382	2	380	null	sp|B1VUR8|HUTI_STRGG	3	382	null	68.7	1351	0	-	99.2	97.4	Imidazolonepropionase OS=Streptomyces griseus subsp. griseus (strain JCM 4626 / NBRC 13350) OX=455632 GN=hutI PE=3 SV=1
GENE_02043	444	49	431	null	sp|A5D1G6|MTAD_PELTS	58	415	null	30.9	356	2e-36	-35.699	86.3	82.7	5-methylthioadenosine/S-adenosylhomocysteine deaminase OS=Pelotomaculum thermopropionicum (strain DSM 13744 / JCM 10971 / SI) OX=370438 GN=mtaD PE=3 SV=1
GENE_02044	427	32	416	null	sp|Q8VXY9|UAH_ARATH	86	474	null	34.5	510	3e-58	-57.5229	90.2	81.7	Ureidoglycolate hydrolase OS=Arabidopsis thaliana OX=3702 GN=UAH PE=1 SV=1
GENE_02045	480	14	453	null	sp|P94369|YXLA_BACSU	3	437	null	36.9	784	2e-98	-97.699	91.7	95.2	Putative purine-cytosine permease YxlA OS=Bacillus subtilis (strain 168) OX=224308 GN=yxlA PE=3 SV=1
GENE_02046	552	6	550	null	sp|A1SQ09|HUTU_NOCSJ	10	554	null	78.7	2269	0	-	98.7	98.2	Urocanate hydratase OS=Nocardioides sp. (strain ATCC BAA-499 / JS614) OX=196162 GN=hutU PE=3 SV=1
GENE_02047	529	22	529	null	sp|Q82I33|HUTH_STRAW	4	509	null	64.8	1599	0	-	96	98.8	Histidine ammonia-lyase OS=Streptomyces avermitilis (strain ATCC 31267 / DSM 46492 / JCM 5070 / NBRC 14893 / NCIMB 12804 / NRRL 8165 / MA-4680) OX=227882 GN=hutH PE=3 SV=2
GENE_02048	252	6	243	null	sp|P15360|GYLR_STRCO	10	249	null	32.8	232	9e-22	-21.0458	94.4	94.5	Glycerol operon regulatory protein OS=Streptomyces coelicolor (strain ATCC BAA-471 / A3(2) / M145) OX=100226 GN=gylR PE=4 SV=1
GENE_02049	405	1	392	null	sp|D1BD84|MSHA_SANKS	6	414	null	38.4	637	7e-78	-77.1549	96.8	97.4	D-inositol 3-phosphate glycosyltransferase OS=Sanguibacter keddieii (strain ATCC 51767 / DSM 10542 /NCFB 3025 / ST-74) OX=446469 GN=mshA PE=3 SV=1
GENE_02050	246	4	170	null	sp|A6W733|MSHB_KINRD	54	212	null	43.5	328	8e-35	-34.0969	67.9	44	1D-myo-inositol 2-acetamido-2-deoxy-alpha-D-glucopyranoside deacetylase OS=Kineococcus radiotolerans(strain ATCC BAA-149 / DSM 14245 / SRS30216) OX=266940 GN=mshB PE=3 SV=1
GENE_02051	262	3	256	null	sp|P44498|TESB_HAEIN	5	284	null	33.5	352	7e-39	-38.1549	96.9	97.9	Acyl-CoA thioesterase 2 OS=Haemophilus influenzae (strain ATCC 51907 / DSM 11121 / KW20 / Rd) OX=71421 GN=tesB PE=3 SV=1
GENE_02053	348	1	312	null	sp|O53565|Y3520_MYCTU	5	315	null	55.1	894	2e-118	-117.699	89.7	89.6	Putative coenzyme F420-dependent oxidoreductase Rv3520c OS=Mycobacterium tuberculosis (strain ATCC 25618 / H37Rv) OX=83332 GN=Rv3520c PE=1 SV=1
GENE_02054	387	10	375	null	sp|O26884|Y793_METTH	6	375	null	35.9	478	6e-55	-54.2218	94.6	96.6	Uncharacterized protein MTH_793 OS=Methanothermobacter thermautotrophicus (strain ATCC 29096 / DSM 1053/ JCM 10044 / NBRC 100330 / Delta H) OX=187420 GN=MTH_793 PE=4 SV=1
GENE_02055	136	32	136	null	sp|O27449|Y1398_METTH	22	133	null	34.8	202	6e-20	-19.2218	77.2	84.2	Uncharacterized protein MTH_1398 OS=Methanothermobacter thermautotrophicus (strain ATCC 29096 / DSM 1053 / JCM 10044 / NBRC 100330 / Delta H) OX=187420 GN=MTH_1398 PE=4 SV=1
GENE_02059	288	40	280	null	sp|A9WC41|MEH_CHLAA	38	275	null	43.9	419	1e-48	-48	83.7	85	Mesaconyl-C(4)-CoA hydratase OS=Chloroflexus aurantiacus (strain ATCC 29366 / DSM 635 / J-10-fl) OX=324602 GN=meh PE=1 SV=1
GENE_02060	200	14	197	null	sp|P9WPG5|CRLS_MYCTU	2	188	null	42.2	368	4e-43	-42.3979	92	89.5	Putative cardiolipin synthase OS=Mycobacterium tuberculosis (strain ATCC 25618 / H37Rv) OX=83332 GN=pgsA2 PE=1 SV=1
GENE_02061	130	2	123	null	sp|Q73ZR2|GCSH_MYCPA	4	126	null	61.9	392	1e-48	-48	93.8	93.2	Glycine cleavage system H protein OS=Mycolicibacterium paratuberculosis (strain ATCC BAA-968 / K-10)OX=262316 GN=gcvH PE=3 SV=1
GENE_02062	188	70	181	null	sp|A0QYG2|GARA_MYCS2	47	158	null	75	446	1e-55	-55	59.6	70.9	Glycogen accumulation regulator GarA OS=Mycolicibacterium smegmatis (strain ATCC 700084 / mc(2)155)OX=246196 GN=garA PE=1 SV=2
GENE_02063	248	13	243	null	sp|P67670|Y1859_MYCBO	12	242	null	41.6	459	1e-55	-55	93.1	93.5	Uncharacterized HTH-type transcriptional regulator Mb1859 OS=Mycobacterium bovis (strain ATCC BAA-935/ AF2122/97) OX=233413 GN=BQ2027_MB1859 PE=3 SV=1
GENE_02064	163	1	163	null	sp|P9WLR5|Y1829_MYCTU	1	164	null	50.6	435	3e-54	-53.5229	100	100	Uncharacterized protein Rv1829 OS=Mycobacterium tuberculosis (strain ATCC 25618 / H37Rv) OX=83332 GN=Rv1829 PE=1 SV=1
GENE_02065	183	6	179	null	sp|P67672|Y1861_MYCBO	48	220	null	70.8	627	2e-82	-81.699	95.1	76.9	Uncharacterized HTH-type transcriptional regulator Mb1861 OS=Mycobacterium bovis (strain ATCC BAA-935/ AF2122/97) OX=233413 GN=BQ2027_MB1861 PE=4 SV=1
GENE_02066	955	10	955	null	sp|Q827D7|GCSP_STRAW	17	961	null	68.6	3314	0	-	99.1	98.3	Glycine dehydrogenase (decarboxylating) OS=Streptomyces avermitilis (strain ATCC 31267 / DSM 46492 /JCM 5070 / NBRC 14893 / NCIMB 12804 / NRRL 8165 / MA-4680)OX=227882 GN=gcvP PE=3 SV=2
GENE_02067	431	4	414	null	sp|Q9RTA9|GATA_DEIRA	7	455	null	33.6	426	6e-46	-45.2218	95.4	93.2	Glutamyl-tRNA(Gln) amidotransferase subunit A OS=Deinococcus radiodurans (strain ATCC 13939 / DSM 20539/ JCM 16871 / LMG 4051 / NBRC 15346 / NCIMB 9279 / R1 /VKM B-1422) OX=243230 GN=gatA PE=3 SV=1
GENE_02069	298	54	289	null	sp|P54549|YQJL_BACSU	7	230	null	25.4	156	7e-11	-10.1549	79.2	88.5	Uncharacterized protein YqjL OS=Bacillus subtilis (strain 168) OX=224308 GN=yqjL PE=4 SV=1
GENE_02070	521	2	516	null	sp|Q3YAT3|MPDB_MYCAO	3	534	null	35.3	637	6e-75	-74.2218	98.8	96.4	2-methyl-1,2-propanediol dehydrogenase OS=Mycolicibacterium austroafricanum OX=39687 GN=mpdB PE=1 SV=1
GENE_02072	265	22	242	null	sp|Q0K846|SAUR_CUPNH	11	231	null	28.3	171	5e-13	-12.301	83.4	87.7	Probable transcriptional regulator SauR OS=Cupriavidus necator (strain ATCC 17699 / H16 / DSM 428 /Stanier 337) OX=381666 GN=sauR PE=4 SV=1
GENE_02074	244	5	196	null	sp|P94681|TSAC_COMTE	55	249	null	39.5	312	1e-33	-33	78.7	77.4	4-formylbenzenesulfonate dehydrogenase TsaC1/TsaC2 OS=Comamonas testosteroni OX=285 GN=tsaC1 PE=1 SV=1
GENE_02075	331	20	331	null	sp|Q1D9X8|COAA_MYXXD	5	317	null	61.3	1049	1e-142	-142	94.3	98.7	Pantothenate kinase OS=Myxococcus xanthus (strain DK 1622) OX=246197 GN=coaA PE=3 SV=1
GENE_02077	463	6	460	null	sp|P9WHH3|MTR_MYCTU	4	459	null	52.9	1151	8e-154	-153.097	98.3	99.3	Mycothione reductase OS=Mycobacterium tuberculosis (strain ATCC 25618 / H37Rv) OX=83332 GN=mtr PE=1 SV=1
GENE_02078	199	18	190	null	sp|P23145|NIFP_AZOCH	3	173	null	58.6	477	8e-59	-58.0969	86.9	63.6	Probable serine acetyltransferase OS=Azotobacter chroococcum mcd 1 OX=355 GN=nifP PE=3 SV=1
GENE_02079	309	1	309	null	sp|P9WP55|CYSK_MYCTU	1	310	null	59	891	4e-119	-118.398	100	100	O-acetylserine sulfhydrylase OS=Mycobacterium tuberculosis (strain ATCC 25618 / H37Rv) OX=83332 GN=cysK1 PE=1 SV=1
GENE_02081	121	5	93	null	sp|P36677|YHDN_ECOLI	6	100	null	38.1	114	4e-07	-6.39794	73.6	77.9	Uncharacterized protein YhdN OS=Escherichia coli (strain K12) OX=83333 GN=yhdN PE=4 SV=1
GENE_02082	505	29	504	null	sp|P46562|AL7A1_CAEEL	56	530	null	51.8	1257	3e-168	-167.523	94.3	89.5	Putative aldehyde dehydrogenase family 7 member A1 homolog OS=Caenorhabditis elegans OX=6239 GN=alh-9 PE=3 SV=2
GENE_02083	366	48	347	null	sp|Q9AJC6|LYSDH_GEOSE	55	361	null	31.7	326	4e-33	-32.3979	82	79.7	Lysine 6-dehydrogenase OS=Geobacillus stearothermophilus OX=1422 GN=lysDH PE=1 SV=1
GENE_02084	329	31	310	null	sp|P45349|METR_HAEIN	6	282	null	26.9	229	3e-20	-19.5229	85.1	89.6	HTH-type transcriptional regulator MetR OS=Haemophilus influenzae (strain ATCC 51907 / DSM 11121 / KW20/ Rd) OX=71421 GN=metR PE=3 SV=1
GENE_02085	258	17	224	null	sp|Q75WV3|TPP1_ORYSJ	111	335	null	31	222	1e-19	-19	80.6	60.6	Probable trehalose-phosphate phosphatase 1 OS=Oryza sativa subsp. japonica OX=39947 GN=TPP1 PE=1 SV=1
GENE_02086	477	1	473	null	sp|A0R4M9|OTSA_MYCS2	10	487	null	59.8	1460	0	-	99.2	95	Trehalose-6-phosphate synthase OS=Mycolicibacterium smegmatis (strain ATCC 700084 / mc(2)155) OX=246196 GN=otsA PE=1 SV=1
GENE_02087	169	53	131	null	sp|P0A2T4|MARR_SALTY	36	114	null	38	142	1e-10	-10	46.7	54.9	Multiple antibiotic resistance protein MarR OS=Salmonella typhimurium (strain LT2 / SGSC1412 / ATCC 700720) OX=99287 GN=marR PE=4 SV=1
GENE_02089	438	10	136	null	sp|P54506|LEPW_BACSU	3	140	null	31.9	117	8e-06	-5.09691	29	72.6	Signal peptidase I W OS=Bacillus subtilis (strain 168) OX=224308 GN=sipW PE=1 SV=1
GENE_02090	222	25	211	null	sp|O67893|Y2135_AQUAE	3	199	null	31.9	221	8e-21	-20.0969	84.2	93.4	Uncharacterized protein aq_2135 OS=Aquifex aeolicus (strain VF5) OX=224324 GN=aq_2135 PE=3 SV=1
GENE_02091	1011	10	959	null	sp|P9WQK7|UVRA_MYCTU	1	957	null	74.6	3824	0	-	94	98.5	UvrABC system protein A OS=Mycobacterium tuberculosis (strain ATCC 25618 / H37Rv) OX=83332 GN=uvrA PE=1 SV=1
GENE_02092	324	207	324	null	sp|Q58604|Y1207_METJA	111	224	null	28.1	124	1e-06	-6	36.4	50.4	Uncharacterized N-acetyltransferase MJ1207 OS=Methanocaldococcus jannaschii (strain ATCC 43067 / DSM 2661 / JAL-1 / JCM 10045 / NBRC 100440) OX=243232 GN=MJ1207 PE=3 SV=1
GENE_02093	705	23	664	null	sp|Q5YTP9|UVRC_NOCFA	1	670	null	63.9	2218	0	-	91.1	99.6	UvrABC system protein C OS=Nocardia farcinica (strain IFM 10152) OX=247156 GN=uvrC PE=3 SV=1
GENE_02094	294	12	294	null	sp|Q829W7|Y6292_STRAW	17	299	null	56.5	853	8e-114	-113.097	96.3	94.6	Nucleotide-binding protein SAV_6292 OS=Streptomyces avermitilis (strain ATCC 31267 / DSM 46492 / JCM 5070 / NBRC 14893 / NCIMB 12804 / NRRL 8165 / MA-4680) OX=227882 GN=SAV_6292 PE=3 SV=2
GENE_02095	326	13	316	null	sp|P9WMU5|GNGF_MYCTU	6	310	null	52.1	707	1e-90	-90	93.3	89.2	Putative gluconeogenesis factor OS=Mycobacterium tuberculosis (strain ATCC 25618 / H37Rv) OX=83332 GN=Rv1422 PE=1 SV=1
GENE_02097	259	21	171	null	sp|C5A5L9|TIAS_THEGJ	5	151	null	26.9	114	3e-05	-4.52288	58.3	34.3	tRNA(Ile2) 2-agmatinylcytidine synthetase TiaS OS=Thermococcus gammatolerans (strain DSM 15229 / JCM 11827 / EJ3) OX=593117 GN=tiaS PE=3 SV=2
GENE_02099	324	1	324	null	sp|A9WT66|WHIA_RENSM	3	326	null	70.4	1152	3e-158	-157.523	100	99.4	Probable cell division protein WhiA OS=Renibacterium salmoninarum (strain ATCC 33209 / DSM 20767 / JCM 11484 / NBRC 15589 / NCIMB 2235) OX=288705 GN=whiA PE=3 SV=1
GENE_02100	335	1	335	null	sp|E3VWI2|G3P2_STRAE	1	334	null	71.3	1291	5e-179	-178.301	100	100	Glyceraldehyde-3-phosphate dehydrogenase 2 OS=Streptomyces arenae OX=29301 GN=gap2 PE=1 SV=1
GENE_02101	398	1	397	null	sp|A4FBM5|PGK_SACEN	1	397	null	70.5	1409	0	-	99.7	99.2	Phosphoglycerate kinase OS=Saccharopolyspora erythraea (strain ATCC 11635 / DSM 40517 / JCM 4748 / NBRC 13426 / NCIMB 8594 / NRRL 2338) OX=405948 GN=pgk PE=3 SV=1
GENE_02102	264	5	258	null	sp|Q829W1|TPIS_STRAW	2	255	null	66.9	922	2e-125	-124.699	96.2	98.4	Triosephosphate isomerase OS=Streptomyces avermitilis (strain ATCC 31267 / DSM 46492 / JCM 5070 / NBRC 14893 / NCIMB 12804 / NRRL 8165 / MA-4680) OX=227882 GN=tpiA PE=3 SV=1
GENE_02103	216	1	172	null	sp|Q53185|AMIS_RHOER	1	174	null	50	394	1e-46	-46	79.6	84.5	Putative transporter protein AmiS2 OS=Rhodococcus erythropolis OX=1833 GN=amiS2 PE=3 SV=1
GENE_02104	417	1	370	null	sp|Q07838|AMDA_MYCSM	1	370	null	65.6	1312	7e-180	-179.155	88.7	91.1	Acetamidase OS=Mycolicibacterium smegmatis OX=1772 GN=amdA PE=1 SV=2
GENE_02105	76	3	75	null	sp|Q9Z521|SECG_STRCO	27	99	null	56.2	176	3e-17	-16.5229	96.1	71.6	Protein-export membrane protein SecG OS=Streptomyces coelicolor (strain ATCC BAA-471 / A3(2) / M145)OX=100226 GN=secG PE=3 SV=1
GENE_02107	400	3	369	null	sp|P75810|YBJJ_ECOLI	5	372	null	31	376	7e-40	-39.1549	91.8	91.5	Inner membrane protein YbjJ OS=Escherichia coli (strain K12) OX=83333 GN=ybjJ PE=1 SV=1
GENE_02108	326	6	300	null	sp|O34920|YOBV_BACSU	4	290	null	27.8	194	1e-15	-15	90.5	91.7	Uncharacterized HTH-type transcriptional regulator YobV OS=Bacillus subtilis (strain 168) OX=224308 GN=yobV PE=4 SV=1
GENE_02109	751	128	749	null	sp|O26543|UVRA_METTH	277	950	null	39.4	1106	1e-136	-136	82.8	70.1	UvrABC system protein A OS=Methanothermobacter thermautotrophicus (strain ATCC 29096 / DSM 1053 / JCM 10044 / NBRC 100330 / Delta H) OX=187420 GN=uvrA PE=3 SV=1
GENE_02110	247	39	245	null	sp|P9WQP5|6PGL_MYCTU	38	246	null	49.8	515	5e-64	-63.301	83.8	84.6	6-phosphogluconolactonase OS=Mycobacterium tuberculosis (strain ATCC 25618 / H37Rv) OX=83332 GN=pgl PE=1 SV=1
GENE_02112	527	25	527	null	sp|P9WN73|G6PD2_MYCTU	12	514	null	64.1	1720	0	-	95.4	97.9	Glucose-6-phosphate 1-dehydrogenase 2 OS=Mycobacterium tuberculosis (strain ATCC 25618 / H37Rv) OX=83332 GN=zwf2 PE=1 SV=1
GENE_02113	536	67	369	null	sp|Q6LXQ4|G6PI_METMP	63	420	null	26.8	292	4e-27	-26.3979	56.5	81.7	Probable glucose-6-phosphate isomerase OS=Methanococcus maripaludis (strain S2 / LL) OX=267377 GN=pgi PE=3 SV=1
GENE_02114	366	3	364	null	sp|A0QWX9|TAL_MYCS2	4	366	null	63.6	1202	2e-164	-163.699	98.9	97.8	Transaldolase OS=Mycolicibacterium smegmatis (strain ATCC 700084 / mc(2)155) OX=246196 GN=tal PE=1 SV=1
GENE_02115	731	12	685	null	sp|P9WG24|TKT_MYCTO	16	686	null	63.6	2230	0	-	92.2	95.9	Transketolase OS=Mycobacterium tuberculosis (strain CDC 1551 / Oshkosh) OX=83331 GN=tkt PE=3 SV=1
GENE_02116	312	29	311	null	sp|Q2JCG7|COXX_FRACC	6	289	null	60.2	821	9e-109	-108.046	90.7	98.3	Protoheme IX farnesyltransferase OS=Frankia casuarinae (strain DSM 45818 / CECT 9043 / CcI3) OX=106370 GN=ctaB PE=3 SV=1
GENE_02118	359	48	168	null	sp|A7Z4B0|CTAA_BACVZ	8	129	null	35.7	141	2e-08	-7.69897	33.7	39.6	Heme A synthase OS=Bacillus velezensis (strain DSM 23117 / BGSC 10A6 / FZB42) OX=326423 GN=ctaA PE=3 SV=1
GENE_02120	141	3	139	null	sp|Q9LEV3|CBSX3_ARATH	57	202	null	34.2	185	1e-16	-16	97.2	70.9	CBS domain-containing protein CBSX3, mitochondrial OS=Arabidopsis thaliana OX=3702 GN=CBSX3 PE=1 SV=1
GENE_02121	234	17	66	null	sp|Q88LK1|ARSR1_PSEPK	25	74	null	48	113	4e-06	-5.39794	21.4	39.1	Arsenic resistance transcriptional regulator ArsR1 OS=Pseudomonas putida (strain ATCC 47054 / DSM 6125/ NCIMB 11950 / KT2440) OX=160488 GN=arsR1 PE=1 SV=1
GENE_02122	476	21	476	null	sp|Q5HHG8|Y918_STAAC	11	465	null	63.6	1658	0	-	95.8	97.8	UPF0051 protein SACOL0918 OS=Staphylococcus aureus (strain COL) OX=93062 GN=SACOL0918 PE=3 SV=1
GENE_02123	382	20	377	null	sp|P59973|Y1497_MYCBO	23	385	null	54.8	964	1e-127	-127	93.7	91.4	UPF0051 protein Mb1497 OS=Mycobacterium bovis (strain ATCC BAA-935 / AF2122/97) OX=233413 GN=BQ2027_MB1497 PE=3 SV=1
GENE_02124	252	2	245	null	sp|P80866|SUFC_BACSU	4	244	null	59.3	762	3e-101	-100.523	96.8	92.3	Vegetative protein 296 OS=Bacillus subtilis (strain 168) OX=224308 GN=sufC PE=1 SV=3
GENE_02125	418	6	414	null	sp|Q9XAD5|CSD_STRCO	9	417	null	63.3	1370	0	-	97.8	97.8	Probable cysteine desulfurase OS=Streptomyces coelicolor (strain ATCC BAA-471 / A3(2) / M145) OX=100226 GN=csd PE=3 SV=1
GENE_02126	153	2	143	null	sp|O32163|SUFU_BACSU	6	142	null	42.4	282	2e-31	-30.699	92.8	93.2	Zinc-dependent sulfurtransferase SufU OS=Bacillus subtilis (strain 168) OX=224308 GN=sufU PE=1 SV=1
GENE_02127	144	47	143	null	sp|P70949|SUFT_BACSU	12	102	null	42.3	190	2e-18	-17.699	67.4	89.2	Fe-S protein maturation auxiliary factor YitW OS=Bacillus subtilis (strain 168) OX=224308 GN=yitW PE=3 SV=2
GENE_02128	350	52	273	null	sp|Q58752|MJK2_METJA	30	254	null	29.8	253	3e-23	-22.5229	63.4	65.6	Probable potassium channel protein 2 OS=Methanocaldococcus jannaschii (strain ATCC 43067 / DSM 2661/ JAL-1 / JCM 10045 / NBRC 100440) OX=243232 GN=MJ1357 PE=4 SV=1
GENE_02132	532	12	519	null	sp|O05519|YDIF_BACSU	14	521	null	32.9	717	1e-85	-85	95.5	79.1	Putative ATP-binding protein YdiF OS=Bacillus subtilis (strain 168) OX=224308 GN=ydiF PE=3 SV=2
GENE_02134	625	25	618	null	sp|P71082|YGAD_BACSU	2	577	null	33.3	981	3e-124	-123.523	95	99.3	Putative multidrug export ATP-binding/permease protein YgaD OS=Bacillus subtilis (strain 168) OX=224308 GN=ygaD PE=3 SV=2
GENE_02135	527	224	496	null	sp|P9WM56|Y1128_MYCTO	166	412	null	30.2	248	2e-21	-20.699	51.8	58.8	Uncharacterized protein MT1160 OS=Mycobacterium tuberculosis (strain CDC 1551 / Oshkosh) OX=83331 GN=MT1160 PE=3 SV=1
GENE_02137	926	5	925	null	sp|A0QX20|ACNA_MYCS2	10	940	null	71	3417	0	-	99.5	98.7	Aconitate hydratase A OS=Mycolicibacterium smegmatis (strain ATCC 700084 / mc(2)155) OX=246196 GN=acnA PE=1 SV=1
GENE_02138	510	3	498	null	sp|F4HUK6|AAE1_ARATH	14	539	null	34.9	802	2e-99	-98.699	97.3	94.6	Probable acyl-activating enzyme 1, peroxisomal OS=Arabidopsis thaliana OX=3702 GN=AAE1 PE=2 SV=1
GENE_02139	356	15	324	null	sp|P94474|YEAC_BACSU	11	313	null	42.9	623	1e-77	-77	87.1	94.7	Uncharacterized protein YeaC OS=Bacillus subtilis (strain 168) OX=224308 GN=yeaC PE=3 SV=2
GENE_02140	310	8	307	null	sp|P64854|Y1516_MYCBO	12	315	null	58	828	2e-109	-108.699	96.8	95.9	Uncharacterized protein Mb1516 OS=Mycobacterium bovis (strain ATCC BAA-935 / AF2122/97) OX=233413 GN=BQ2027_MB1516 PE=4 SV=1
GENE_02141	318	3	284	null	sp|A4T9I4|Y3659_MYCGI	14	300	null	43.8	620	1e-77	-77	88.7	85.7	UPF0353 protein Mflv_3659 OS=Mycolicibacterium gilvum (strain PYR-GCK) OX=350054 GN=Mflv_3659 PE=3 SV=1
GENE_02142	243	12	243	null	sp|P9WGT3|FABG_MYCTU	16	247	null	62.9	751	7e-100	-99.1549	95.5	93.9	3-oxoacyl-[acyl-carrier-protein] reductase FabG1 OS=Mycobacterium tuberculosis (strain ATCC 25618 /H37Rv) OX=83332 GN=fabG1 PE=1 SV=1
GENE_02143	257	1	251	null	sp|P42829|INHA_MYCS2	1	263	null	49.1	662	9e-86	-85.0458	97.7	97.8	Enoyl-[acyl-carrier-protein] reductase [NADH] OS=Mycolicibacterium smegmatis (strain ATCC 700084 / mc(2)155)OX=246196 GN=inhA PE=1 SV=1
GENE_02144	358	14	352	null	sp|B1MC29|CPFC_MYCA9	3	336	null	55.1	919	4e-122	-121.398	94.7	98.2	Coproporphyrin III ferrochelatase OS=Mycobacteroides abscessus (strain ATCC 19977 / DSM 44196 / CIP 104536 / JCM 13569 / NCTC 13031 / TMC 1543) OX=561007 GN=cpfC PE=3 SV=1
GENE_02149	449	4	309	null	sp|P63694|Y1524_MYCBO	7	312	null	65.7	1066	3e-142	-141.523	68.2	80.3	Uncharacterized protein Mb1524 OS=Mycobacterium bovis (strain ATCC BAA-935 / AF2122/97) OX=233413 GN=BQ2027_MB1524 PE=3 SV=1
GENE_02150	278	6	276	null	sp|A0QV10|Y2408_MYCS2	3	272	null	61.3	896	8e-121	-120.097	97.5	98.2	Uncharacterized oxidoreductase MSMEG_2408/MSMEI_2347 OS=Mycolicibacterium smegmatis (strain ATCC 700084/ mc(2)155) OX=246196 GN=MSMEG_2408 PE=1 SV=1
GENE_02151	310	19	287	null	sp|O29740|Y510_ARCFU	13	282	null	26	144	4e-09	-8.39794	86.8	93.4	Uncharacterized transporter AF_0510 OS=Archaeoglobus fulgidus (strain ATCC 49558 / VC-16 / DSM 4304/ JCM 9628 / NBRC 100126) OX=224325 GN=AF_0510 PE=3 SV=1
GENE_02152	408	20	404	null	sp|A9AW42|TGT_HERA2	12	366	null	46.9	923	3e-121	-120.523	94.4	90.6	Queuine tRNA-ribosyltransferase OS=Herpetosiphon aurantiacus (strain ATCC 23779 / DSM 785 / 114-95) OX=316274 GN=tgt PE=3 SV=1
GENE_02153	219	28	215	null	sp|P54163|QPTR_BACSU	41	224	null	32.8	199	1e-17	-17	85.8	80.3	Probable queuosine precursor transporter OS=Bacillus subtilis (strain 168) OX=224308 GN=ypdP PE=3 SV=1
GENE_02154	311	4	293	null	sp|Q5Z380|GLUQ_NOCFA	13	296	null	56.6	763	1e-99	-99	93.2	91.3	Glutamyl-Q tRNA(Asp) synthetase OS=Nocardia farcinica (strain IFM 10152) OX=247156 GN=gluQ PE=3 SV=1
GENE_02155	296	1	284	null	sp|P31125|EAMA_ECOLI	1	290	null	36.2	431	4e-50	-49.3979	95.9	97	Probable amino-acid metabolite efflux pump OS=Escherichia coli (strain K12) OX=83333 GN=eamA PE=1 SV=2
GENE_02156	418	33	398	null	sp|P9WLZ3|Y1367_MYCTU	10	365	null	35.5	480	9e-55	-54.0458	87.6	88.8	Uncharacterized protein Rv1367c OS=Mycobacterium tuberculosis (strain ATCC 25618 / H37Rv) OX=83332 GN=Rv1367c PE=1 SV=2
GENE_02157	253	9	251	null	sp|P46490|Y198_HAEIN	11	250	null	27.3	149	4e-10	-9.39794	96	94.1	Probable membrane transporter protein HI_0198 OS=Haemophilus influenzae (strain ATCC 51907 / DSM 11121/ KW20 / Rd) OX=71421 GN=HI_0198 PE=3 SV=2
GENE_02158	1260	22	1260	null	sp|P43329|HRPA_ECOLI	64	1298	null	52.3	3313	0	-	98.3	95	ATP-dependent RNA helicase HrpA OS=Escherichia coli (strain K12) OX=83333 GN=hrpA PE=3 SV=3
GENE_02159	444	1	441	null	sp|P0AEX4|KGTP_SHIFL	1	428	null	37.8	639	2e-77	-76.699	99.3	99.1	Alpha-ketoglutarate permease OS=Shigella flexneri OX=623 GN=kgtP PE=3 SV=1
GENE_02160	376	4	370	null	sp|Q5HKI1|DAPE_STAEQ	8	405	null	27.3	349	3e-36	-35.5229	97.6	98.3	Probable succinyl-diaminopimelate desuccinylase OS=Staphylococcus epidermidis (strain ATCC 35984 / RP62A)OX=176279 GN=dapE PE=3 SV=1
GENE_02161	567	21	561	null	sp|P94547|LCFA_BACSU	9	549	null	31.8	689	6e-82	-81.2218	95.4	96.6	Long-chain-fatty-acid--CoA ligase OS=Bacillus subtilis (strain 168) OX=224308 GN=lcfA PE=3 SV=1
GENE_02167	497	45	408	null	sp|A0A1D6GDY8|RH3A_MAIZE	93	462	null	45.5	732	3e-87	-86.5229	73.2	49.7	DEAD-box ATP-dependent RNA helicase 3A, chloroplastic OS=Zea mays OX=4577 GN=RH3A PE=3 SV=1
GENE_02168	461	54	461	null	sp|Q08BT9|P20D1_XENTR	80	497	null	26.7	319	1e-30	-30	88.5	81.6	N-fatty-acyl-amino acid synthase/hydrolase PM20D1 OS=Xenopus tropicalis OX=8364 GN=pm20d1 PE=2 SV=1
GENE_02169	275	7	227	null	sp|Q9X248|FABG_THEMA	3	233	null	31	287	1e-29	-29	80.4	93.9	3-oxoacyl-[acyl-carrier-protein] reductase FabG OS=Thermotoga maritima (strain ATCC 43589 / MSB8 / DSM 3109 / JCM 10099) OX=243274 GN=fabG PE=3 SV=1
GENE_02170	331	27	328	null	sp|A7RK30|QORL2_NEMVE	63	361	null	39.1	530	1e-63	-63	91.2	81.9	Quinone oxidoreductase-like protein 2 homolog OS=Nematostella vectensis OX=45351 GN=v1g238856 PE=3 SV=1
GENE_02172	636	18	634	null	sp|O34481|RECDL_BACSU	100	761	null	32.1	658	1e-74	-74	97	83	ATP-dependent RecD-like DNA helicase OS=Bacillus subtilis (strain 168) OX=224308 GN=yrrC PE=3 SV=1
GENE_02173	304	20	300	null	sp|P77735|YAJO_ECOLI	48	319	null	38.7	466	6e-55	-54.2218	92.4	84	1-deoxyxylulose-5-phosphate synthase YajO OS=Escherichia coli (strain K12) OX=83333 GN=yajO PE=1 SV=2
GENE_02174	279	5	260	null	sp|Q82NI4|UPPP1_STRAW	8	263	null	60.7	761	2e-100	-99.699	91.8	92.4	Undecaprenyl-diphosphatase 1 OS=Streptomyces avermitilis (strain ATCC 31267 / DSM 46492 / JCM 5070/ NBRC 14893 / NCIMB 12804 / NRRL 8165 / MA-4680) OX=227882 GN=uppP1 PE=3 SV=1
GENE_02175	239	1	186	null	sp|Q57G26|GPMB_SALCH	1	184	null	29.3	155	3e-11	-10.5229	77.8	85.6	Probable phosphoglycerate mutase GpmB OS=Salmonella choleraesuis (strain SC-B67) OX=321314 GN=gpmB PE=3 SV=1
GENE_02178	407	1	407	null	sp|C0ZZW9|MSHC_RHOE4	1	412	null	60.4	1291	1e-176	-176	100	99.8	L-cysteine:1D-myo-inositol 2-amino-2-deoxy-alpha-D-glucopyranoside ligase OS=Rhodococcus erythropolis(strain PR4 / NBRC 100887) OX=234621 GN=mshC PE=3 SV=1
GENE_02182	1187	6	1184	null	sp|O33259|METH_MYCTU	11	1190	null	67.5	4200	0	-	99.3	99	Methionine synthase OS=Mycobacterium tuberculosis (strain ATCC 25618 / H37Rv) OX=83332 GN=metH PE=1 SV=1
GENE_02183	215	9	206	null	sp|Q84MD8|FHYRK_ARATH	12	202	null	27.7	179	4e-14	-13.3979	92.1	50.4	Bifunctional riboflavin kinase/FMN phosphatase OS=Arabidopsis thaliana OX=3702 GN=FHY PE=1 SV=1
GENE_02184	311	28	284	null	sp|O64262|VG69_BPMD2	7	268	null	25.8	141	9e-09	-8.04576	82.6	97.4	Gene 69 protein OS=Mycobacterium phage D29 OX=28369 GN=69 PE=4 SV=1
GENE_02185	361	1	269	null	sp|Q55518|Y528_SYNY3	11	270	null	30.2	249	2e-22	-21.699	74.5	68.6	Putative zinc metalloprotease sll0528 OS=Synechocystis sp. (strain PCC 6803 / Kazusa) OX=1111708 GN=sll0528 PE=3 SV=1
GENE_02186	328	14	280	null	sp|P9WFZ1|TRMI_MYCTU	6	269	null	63.3	822	7e-109	-108.155	81.4	94.3	tRNA (adenine(58)-N(1))-methyltransferase TrmI OS=Mycobacterium tuberculosis (strain ATCC 25618 / H37Rv)OX=83332 GN=trmI PE=1 SV=1
GENE_02188	595	8	595	null	sp|C7MWW2|ARC_SACVD	22	602	null	69.4	2167	0	-	98.8	96.5	Proteasome-associated ATPase OS=Saccharomonospora viridis (strain ATCC 15386 / DSM 43017 / JCM 3036 /NBRC 12207 / P101) OX=471857 GN=arc PE=3 SV=1
GENE_02189	501	3	497	null	sp|A0LU48|DOP_ACIC1	1	499	null	61.2	1576	0	-	98.8	99.2	Depupylase OS=Acidothermus cellulolyticus (strain ATCC 43068 / 11B) OX=351607 GN=dop PE=1 SV=1
GENE_02190	69	25	69	null	sp|Q2J9Q2|PUP_FRACC	28	72	null	68.9	163	1e-15	-15	65.2	62.5	Prokaryotic ubiquitin-like protein Pup OS=Frankia casuarinae (strain DSM 45818 / CECT 9043 / CcI3) OX=106370 GN=pup PE=3 SV=1
GENE_02191	292	10	271	null	sp|A1SK13|PSB_NOCSJ	6	264	null	64.5	891	1e-119	-119	89.7	91.5	Proteasome subunit beta OS=Nocardioides sp. (strain ATCC BAA-499 / JS614) OX=196162 GN=prcB PE=3 SV=1
GENE_02192	270	1	242	null	sp|A4FBY2|PSA_SACEN	1	238	null	59.9	768	8e-102	-101.097	89.6	93	Proteasome subunit alpha OS=Saccharopolyspora erythraea (strain ATCC 11635 / DSM 40517 / JCM 4748 / NBRC 13426 / NCIMB 8594 / NRRL 2338) OX=405948 GN=prcA PE=3 SV=1
GENE_02193	467	4	455	null	sp|A4X747|PAFA_SALTO	1	452	null	69.9	1759	0	-	96.8	100	Pup--protein ligase OS=Salinispora tropica (strain ATCC BAA-916 / DSM 44818 / CNB-440) OX=369723 GN=pafA PE=3 SV=1
GENE_02194	618	471	600	null	sp|P72042|Y3776_MYCTU	303	421	null	33.1	128	3e-06	-5.52288	21	22.9	Uncharacterized protein Rv3776 OS=Mycobacterium tuberculosis (strain ATCC 25618 / H37Rv) OX=83332 GN=Rv3776 PE=4 SV=1
GENE_02196	330	6	243	null	sp|P9WIM1|PAFB_MYCTU	3	244	null	44.3	494	1e-58	-58	72.1	72.9	Protein PafB OS=Mycobacterium tuberculosis (strain ATCC 25618 / H37Rv) OX=83332 GN=pafB PE=1 SV=1
GENE_02197	321	9	289	null	sp|P54075|PAFC_MYCLE	7	292	null	40.2	475	5e-56	-55.301	87.5	88.3	Protein PafC OS=Mycobacterium leprae (strain TN) OX=272631 GN=pafC PE=3 SV=2
GENE_02199	100	2	89	null	sp|C4LIK7|TATA_CORK4	3	84	null	44.3	196	5e-20	-19.301	88	90.1	Sec-independent protein translocase protein TatA OS=Corynebacterium kroppenstedtii (strain DSM 44385/ JCM 11950 / CIP 105744 / CCUG 35717) OX=645127 GN=tatA PE=3 SV=1
GENE_02200	313	21	286	null	sp|P9WG97|TATC_MYCTU	22	290	null	47.4	640	4e-81	-80.3979	85	87.3	Sec-independent protein translocase protein TatC OS=Mycobacterium tuberculosis (strain ATCC 25618 /H37Rv) OX=83332 GN=tatC PE=1 SV=1
GENE_02201	929	19	903	null	sp|P9WMR1|HELY_MYCTU	6	902	null	52.5	2171	0	-	95.3	99	Probable helicase HelY OS=Mycobacterium tuberculosis (strain ATCC 25618 / H37Rv) OX=83332 GN=helY PE=1 SV=1
GENE_02203	306	4	302	null	sp|Q9RJ79|EX53_STRCO	1	301	null	57.4	800	2e-105	-104.699	97.7	100	5'-3' exonuclease OS=Streptomyces coelicolor (strain ATCC BAA-471 / A3(2) / M145) OX=100226 GN=SCO1622 PE=3 SV=1
GENE_02204	373	30	371	null	sp|P9WHS7|PEPE_MYCTU	30	372	null	54.4	881	1e-115	-115	91.7	91.5	Probable dipeptidase PepE OS=Mycobacterium tuberculosis (strain ATCC 25618 / H37Rv) OX=83332 GN=pepE PE=1 SV=1
GENE_02205	539	8	483	null	sp|A0QZ13|LNT_MYCS2	70	556	null	42.2	822	1e-101	-101	88.3	82	Apolipoprotein N-acyltransferase OS=Mycolicibacterium smegmatis (strain ATCC 700084 / mc(2)155) OX=246196 GN=lnt PE=1 SV=2
GENE_02206	113	1	92	null	sp|A0QZ11|RBPA_MYCS2	1	91	null	63	298	5e-35	-34.301	81.4	79.8	RNA polymerase-binding protein RbpA OS=Mycolicibacterium smegmatis (strain ATCC 700084 / mc(2)155) OX=246196 GN=rbpA PE=1 SV=2
GENE_02207	212	4	211	null	sp|O50519|KITH_STRCO	3	213	null	56.1	551	2e-70	-69.699	98.1	97.7	Thymidine kinase OS=Streptomyces coelicolor (strain ATCC BAA-471 / A3(2) / M145) OX=100226 GN=tdk PE=3 SV=1
GENE_02208	472	25	453	null	sp|P42306|YXIO_BACSU	3	409	null	27.8	421	2e-45	-44.699	90.9	95.1	Uncharacterized MFS-type transporter YxiO OS=Bacillus subtilis (strain 168) OX=224308 GN=yxiO PE=3 SV=1
GENE_02209	441	7	427	null	sp|Q94AL9|AGT22_ARATH	61	475	null	40	722	2e-89	-88.699	95.5	87	Alanine--glyoxylate aminotransferase 2 homolog 2, mitochondrial OS=Arabidopsis thaliana OX=3702 GN=AGT3 PE=1 SV=2
GENE_02212	257	15	248	null	sp|Q0VGK4|GDPD1_RAT	44	309	null	29.2	232	3e-21	-20.5229	91.1	84.7	Lysophospholipase D GDPD1 OS=Rattus norvegicus OX=10116 GN=Gdpd1 PE=2 SV=1
GENE_02214	381	72	375	null	sp|Q08BG1|TMPPE_DANRE	125	437	null	34.4	415	3e-45	-44.5229	79.8	71.6	Transmembrane protein with metallophosphoesterase domain OS=Danio rerio OX=7955 GN=tmppe PE=2 SV=1
GENE_02215	381	28	351	null	sp|P42065|APPF_BACSU	3	327	null	54	937	1e-124	-124	85	98.8	Oligopeptide transport ATP-binding protein AppF OS=Bacillus subtilis (strain 168) OX=224308 GN=appF PE=3 SV=2
GENE_02216	379	24	343	null	sp|P63396|Y1312_MYCBO	4	324	null	55	889	1e-113	-113	84.4	52.5	Uncharacterized ABC transporter ATP-binding protein Mb1312c OS=Mycobacterium bovis (strain ATCC BAA-935/ AF2122/97) OX=233413 GN=BQ2027_MB1312C PE=3 SV=1
GENE_02217	326	44	325	null	sp|P66965|Y1313_MYCBO	3	287	null	40.3	501	3e-60	-59.5229	86.5	97.9	Putative peptide transport permease protein Mb1313c OS=Mycobacterium bovis (strain ATCC BAA-935 / AF2122/97)OX=233413 GN=BQ2027_MB1313C PE=3 SV=1
GENE_02218	337	1	337	null	sp|P66967|Y1314_MYCBO	1	325	null	35.3	514	1e-61	-61	100	100	Putative peptide transport permease protein Mb1314c OS=Mycobacterium bovis (strain ATCC BAA-935 / AF2122/97)OX=233413 GN=BQ2027_MB1314C PE=3 SV=1
GENE_02219	602	17	579	null	sp|P66772|Y1311_MYCBO	46	570	null	25.6	379	2e-37	-36.699	93.5	88.8	Uncharacterized protein Mb1311c OS=Mycobacterium bovis (strain ATCC BAA-935 / AF2122/97) OX=233413 GN=BQ2027_MB1311C PE=3 SV=1
GENE_02220	234	9	229	null	sp|Q60353|Y045_METJA	5	219	null	31.1	332	4e-37	-36.3979	94.4	97.3	Uncharacterized protein MJ0045 OS=Methanocaldococcus jannaschii (strain ATCC 43067 / DSM 2661 / JAL-1/ JCM 10045 / NBRC 100440) OX=243232 GN=MJ0045 PE=4 SV=1
GENE_02221	299	66	253	null	sp|P18623|VPH_STRVI	63	254	null	28.8	113	3e-05	-4.52288	62.9	66.9	Viomycin phosphotransferase OS=Streptomyces vinaceus OX=1960 GN=vph PE=3 SV=1
GENE_02224	588	35	544	null	sp|Q9XWZ2|ACD11_CAEEL	44	571	null	29.3	462	1e-48	-48	86.7	85.6	Acyl-CoA dehydrogenase family member 11 OS=Caenorhabditis elegans OX=6239 GN=acdh-11 PE=1 SV=1
GENE_02228	297	2	286	null	sp|Q6NAM1|DEHA_RHOPA	7	298	null	37.8	462	1e-54	-54	96	96.7	Fluoroacetate dehalogenase OS=Rhodopseudomonas palustris (strain ATCC BAA-98 / CGA009) OX=258594 GN=RPA1163 PE=1 SV=1
GENE_02229	550	14	520	null	sp|P33224|AIDB_ECOLI	11	511	null	41.2	917	3e-116	-115.523	92.2	92.6	Putative acyl-CoA dehydrogenase AidB OS=Escherichia coli (strain K12) OX=83333 GN=aidB PE=1 SV=3
GENE_02231	187	13	182	null	sp|P75811|RCDA_ECOLI	6	176	null	26.7	189	8e-17	-16.0969	90.9	96.1	HTH-type transcriptional regulator RcdA OS=Escherichia coli (strain K12) OX=83333 GN=rcdA PE=1 SV=3
GENE_02232	513	8	513	null	sp|P0A0J9|QACA_STAAU	7	514	null	53.5	1367	0	-	98.6	98.8	Antiseptic resistance protein OS=Staphylococcus aureus OX=1280 GN=qacA PE=1 SV=1
GENE_02234	434	11	324	null	sp|P0A615|Y2742_MYCBO	11	327	null	39.3	600	3e-72	-71.5229	72.4	79.8	Uncharacterized membrane protein Mb2742 OS=Mycobacterium bovis (strain ATCC BAA-935 / AF2122/97) OX=233413 GN=BQ2027_MB2742 PE=3 SV=1
GENE_02236	276	1	276	null	sp|Q9I073|Y2770_PSEAE	1	259	null	48.4	598	5e-76	-75.301	100	100	Uncharacterized isomerase PA2770 OS=Pseudomonas aeruginosa (strain ATCC 15692 / DSM 22644 / CIP 104116/ JCM 14847 / LMG 12228 / 1C / PRS 101 / PAO1) OX=208964 GN=PA2770 PE=3 SV=1
GENE_02238	227	19	226	null	sp|P44074|Y912_HAEIN	26	251	null	24.8	183	4e-15	-14.3979	91.6	89	Uncharacterized protein HI_0912 OS=Haemophilus influenzae (strain ATCC 51907 / DSM 11121 / KW20 / Rd)OX=71421 GN=HI_0912 PE=4 SV=1
GENE_02239	250	9	241	null	sp|C5D4V7|Y2453_GEOSW	1	246	null	23.6	198	5e-17	-16.301	93.2	99.6	Putative methyltransferase GWCH70_2453 OS=Geobacillus sp. (strain WCH70) OX=471223 GN=GWCH70_2453 PE=3 SV=1
GENE_02241	274	19	265	null	sp|Q2TAP9|ABHDB_XENLA	64	312	null	40.7	448	1e-52	-52	90.1	79.8	Protein ABHD11 OS=Xenopus laevis OX=8355 GN=abhd11 PE=2 SV=1
GENE_02242	297	14	213	null	sp|E8NCH3|FGD_MICTS	19	222	null	34.4	246	9e-23	-22.0458	67.3	60.7	F420-dependent glucose-6-phosphate dehydrogenase OS=Microbacterium testaceum (strain StLB037) OX=979556 GN=fgd PE=3 SV=1
GENE_02243	350	1	350	null	sp|A9WC34|MCH_CHLAA	1	351	null	72.1	1381	0	-	100	99.7	Beta-methylmalyl-CoA dehydratase OS=Chloroflexus aurantiacus (strain ATCC 29366 / DSM 635 / J-10-fl)OX=324602 GN=mch PE=1 SV=1
GENE_02244	160	3	158	null	sp|Q9Z9N7|BSAA_BACHD	2	157	null	60.3	536	8e-70	-69.0969	97.5	99.4	Glutathione peroxidase homolog BsaA OS=Bacillus halodurans (strain ATCC BAA-125 / DSM 18197 / FERM 7344/ JCM 9153 / C-125) OX=272558 GN=bsaA PE=3 SV=1
GENE_02245	271	23	270	null	sp|P64720|Y510_MYCBO	26	291	null	28.8	188	3e-15	-14.5229	91.5	91.4	Uncharacterized protein Mb0510 OS=Mycobacterium bovis (strain ATCC BAA-935 / AF2122/97) OX=233413 GN=BQ2027_MB0510 PE=4 SV=1
GENE_02246	355	1	355	null	sp|Q66CN7|RLMC_YERPS	17	375	null	47.2	811	3e-105	-104.523	100	95.5	23S rRNA (uracil(747)-C(5))-methyltransferase RlmC OS=Yersinia pseudotuberculosis serotype I (strain IP32953) OX=273123 GN=rlmC PE=3 SV=1
GENE_02248	319	10	315	null	sp|P74068|Y1263_SYNY3	4	308	null	49.3	728	3e-94	-93.5229	95.9	98.4	Uncharacterized transporter sll1263 OS=Synechocystis sp. (strain PCC 6803 / Kazusa) OX=1111708 GN=sll1263 PE=3 SV=1
GENE_02249	220	1	215	null	sp|Q01103|PCAI_PSEPU	1	215	null	58.6	669	5e-88	-87.301	97.7	93.1	3-oxoadipate CoA-transferase subunit A OS=Pseudomonas putida OX=303 GN=pcaI PE=1 SV=2
GENE_02250	214	1	206	null	sp|P0A102|PCAJ_PSEPU	1	205	null	60.7	657	1e-86	-86	96.3	96.2	3-oxoadipate CoA-transferase subunit B OS=Pseudomonas putida OX=303 GN=pcaJ PE=1 SV=2
GENE_02251	286	29	260	null	sp|P24664|TRYP_SACER	1	199	null	28.9	124	8e-07	-6.09691	81.1	87.7	Trypsin OS=Saccharopolyspora erythraea OX=1836 PE=1 SV=1
GENE_02252	154	13	149	null	sp|P0A5C4|Y091_MYCBO	84	216	null	27.7	149	4e-11	-10.3979	89	59.4	Uncharacterized protein Mb0091 OS=Mycobacterium bovis (strain ATCC BAA-935 / AF2122/97) OX=233413 GN=BQ2027_MB0091 PE=4 SV=1
GENE_02253	128	3	128	null	sp|O32161|YURT_BACSU	2	127	null	45.2	304	1e-35	-35	98.4	99.2	Uncharacterized protein YurT OS=Bacillus subtilis (strain 168) OX=224308 GN=yurT PE=3 SV=1
GENE_02254	516	1	394	null	sp|P37514|YYAJ_BACSU	20	398	null	27.8	275	8e-25	-24.0969	76.4	84	Putative metabolite transport protein YyaJ OS=Bacillus subtilis (strain 168) OX=224308 GN=yyaJ PE=3 SV=2
GENE_02256	620	53	620	null	sp|Q7TYX8|FAC15_MYCBO	37	598	null	37.3	905	8e-113	-112.097	91.6	93.7	Long-chain-fatty-acid--CoA ligase FadD15 OS=Mycobacterium bovis (strain ATCC BAA-935 / AF2122/97) OX=233413 GN=fadD15 PE=3 SV=2
GENE_02257	142	23	129	null	sp|Q8E8J2|GLPE_SHEON	2	99	null	32.7	129	3e-09	-8.52288	75.4	97	Thiosulfate sulfurtransferase GlpE OS=Shewanella oneidensis (strain MR-1) OX=211586 GN=glpE PE=3 SV=1
GENE_02258	533	12	208	null	sp|Q92PC8|BLUB_RHIME	27	224	null	43.4	437	3e-49	-48.5229	37	87.2	5,6-dimethylbenzimidazole synthase OS=Rhizobium meliloti (strain 1021) OX=266834 GN=bluB PE=1 SV=1
GENE_02259	340	1	332	null	sp|O53565|Y3520_MYCTU	5	346	null	35.7	480	3e-56	-55.5229	97.6	98.6	Putative coenzyme F420-dependent oxidoreductase Rv3520c OS=Mycobacterium tuberculosis (strain ATCC 25618 / H37Rv) OX=83332 GN=Rv3520c PE=1 SV=1
GENE_02261	641	383	626	null	sp|P39839|YUXL_BACSU	403	657	null	43.5	585	3e-65	-64.5229	38.1	38.8	Uncharacterized peptidase YuxL OS=Bacillus subtilis (strain 168) OX=224308 GN=yuxL PE=3 SV=3
GENE_02262	443	28	438	null	sp|Q67KJ2|GATA_SYMTH	19	470	null	38	486	2e-54	-53.699	92.8	92.6	Glutamyl-tRNA(Gln) amidotransferase subunit A OS=Symbiobacterium thermophilum (strain T / IAM 14863)OX=292459 GN=gatA PE=3 SV=1
GENE_02264	661	22	656	null	sp|O64894|ACOX2_CUCMA	55	672	null	37.9	1048	2e-132	-131.699	96.1	89.6	Acyl-coenzyme A oxidase, peroxisomal OS=Cucurbita maxima OX=3661 GN=Acx PE=1 SV=1
GENE_02265	713	12	713	null	sp|P9WFC7|UVRB_MYCTU	16	718	null	74.9	2740	0	-	98.5	97.8	UvrABC system protein B OS=Mycobacterium tuberculosis (strain ATCC 25618 / H37Rv) OX=83332 GN=uvrB PE=1 SV=2
GENE_02266	444	11	405	null	sp|P0AA76|DGOT_ECOLI	2	404	null	26.3	332	5e-33	-32.301	89	93.7	D-galactonate transporter OS=Escherichia coli (strain K12) OX=83333 GN=dgoT PE=1 SV=1
GENE_02267	704	3	700	null	sp|P9WQ25|GLGX_MYCTU	19	719	null	65.3	2475	0	-	99.1	97.2	Glycogen operon protein GlgX homolog OS=Mycobacterium tuberculosis (strain ATCC 25618 / H37Rv) OX=83332 GN=glgX PE=1 SV=1
GENE_02268	772	19	770	null	sp|Q44315|TREY_ARTSQ	2	768	null	44.8	1484	0	-	97.4	99	Maltooligosyl trehalose synthase OS=Arthrobacter sp. (strain Q36) OX=104027 GN=treY PE=1 SV=1
GENE_02269	233	16	220	null	sp|P37335|BPHR_PARXL	39	244	null	36.7	271	1e-27	-27	88	84.1	Uncharacterized HTH-type transcriptional regulator BphR OS=Paraburkholderia xenovorans (strain LB400)OX=266265 GN=bphR PE=4 SV=1
GENE_02270	228	20	188	null	sp|P47233|BPHC3_RHOGO	5	172	null	40.8	335	7e-38	-37.1549	74.1	88.4	Biphenyl-2,3-diol 1,2-dioxygenase 3 OS=Rhodococcus globerulus OX=33008 GN=bphC3 PE=3 SV=2
GENE_02271	290	62	284	null	sp|Q54BF3|FAHD2_DICDI	80	304	null	43.2	485	4e-58	-57.3979	76.9	73.8	Fumarylacetoacetate hydrolase domain-containing protein 2 homolog OS=Dictyostelium discoideum OX=44689 GN=fahd2 PE=3 SV=1
GENE_02272	525	8	525	null	sp|Q0SFL5|TSDB_RHOJR	14	530	null	35.3	694	1e-83	-83	98.7	97.5	Probable NADH-specific resorcinol 4-hydroxylase OS=Rhodococcus jostii (strain RHA1) OX=101510 GN=tsdB PE=1 SV=1
GENE_02273	288	8	267	null	sp|Q06816|HYEP_STIAD	116	369	null	42.7	477	2e-55	-54.699	90.3	57.7	Putative epoxide hydrolase OS=Stigmatella aurantiaca (strain DW4/3-1) OX=378806 GN=STAUR_4299 PE=3 SV=2
GENE_02274	296	25	280	null	sp|M9XB82|PK23_MEIRD	6	256	null	46.9	600	6e-76	-75.2218	86.5	94	Polyphosphate:AMP/ADP phosphotransferase OS=Meiothermus ruber (strain ATCC 35948 / DSM 1279 / VKM B-1258/ 21) OX=504728 GN=K649_10090 PE=1 SV=1
GENE_02275	168	42	154	null	sp|Q4L860|ASP23_STAHJ	44	149	null	44.2	217	3e-21	-20.5229	67.3	60.2	Alkaline shock protein 23 OS=Staphylococcus haemolyticus (strain JCSC1435) OX=279808 GN=asp23 PE=3 SV=1
GENE_02281	357	1	351	null	sp|L0TDE1|LIGC_MYCTU	1	354	null	52	948	3e-126	-125.523	98.3	98.9	DNA ligase C OS=Mycobacterium tuberculosis (strain ATCC 25618 / H37Rv) OX=83332 GN=ligC PE=1 SV=1
GENE_02282	360	15	292	null	sp|Q9I1X7|LIGD_PSEAE	549	813	null	30.8	354	1e-35	-35	77.2	31.5	Multifunctional non-homologous end joining protein LigD OS=Pseudomonas aeruginosa (strain ATCC 15692/ DSM 22644 / CIP 104116 / JCM 14847 / LMG 12228 / 1C / PRS 101 / PAO1) OX=208964 GN=ligD PE=1 SV=1
GENE_02283	139	1	137	null	sp|Q6ADJ8|MSRB_LEIXX	1	136	null	58.4	420	7e-53	-52.1549	98.6	97.8	Peptide methionine sulfoxide reductase MsrB OS=Leifsonia xyli subsp. xyli (strain CTCB07) OX=281090 GN=msrB PE=3 SV=1
GENE_02284	254	23	253	null	sp|O69830|CHDC_STRCO	16	242	null	61	739	7e-98	-97.1549	90.9	93.4	Coproheme decarboxylase OS=Streptomyces coelicolor (strain ATCC BAA-471 / A3(2) / M145) OX=100226 GN=chdC PE=3 SV=1
GENE_02285	478	12	453	null	sp|P32397|CGOX_BACSU	5	455	null	27.5	516	2e-58	-57.699	92.5	96	Coproporphyrinogen III oxidase OS=Bacillus subtilis (strain 168) OX=224308 GN=cgoX PE=1 SV=1
GENE_02286	366	6	366	null	sp|A4X548|DCUP_SALTO	7	366	null	66	1209	1e-165	-165	98.6	97	Uroporphyrinogen decarboxylase OS=Salinispora tropica (strain ATCC BAA-916 / DSM 44818 / CNB-440) OX=369723 GN=hemE PE=3 SV=1
GENE_02288	430	68	388	null	sp|A0KXU5|RND_SHESA	47	358	null	28.1	255	7e-23	-22.1549	74.7	80.4	Ribonuclease D OS=Shewanella sp. (strain ANA-3) OX=94122 GN=rnd PE=3 SV=1
GENE_02289	413	19	407	null	sp|Q5E8X7|FADA_ALIF1	2	387	null	40.9	731	3e-92	-91.5229	94.2	99.7	3-ketoacyl-CoA thiolase OS=Aliivibrio fischeri (strain ATCC 700601 / ES114) OX=312309 GN=fadA PE=3 SV=2
GENE_02290	701	74	695	null	sp|A8A2L0|FADJ_ECOHS	56	692	null	33.1	790	1e-93	-93	88.7	89.2	Fatty acid oxidation complex subunit alpha OS=Escherichia coli O9:H4 (strain HS) OX=331112 GN=fadJ PE=3 SV=1
GENE_02293	319	8	296	null	sp|P44418|OXYR_HAEIN	6	294	null	26.1	204	5e-17	-16.301	90.6	96	Hydrogen peroxide-inducible genes activator OS=Haemophilus influenzae (strain ATCC 51907 / DSM 11121/ KW20 / Rd) OX=71421 GN=oxyR PE=3 SV=1
GENE_02294	376	88	369	null	sp|P0A4I8|CUTS_STRLI	134	413	null	45.8	498	1e-57	-57	75	67.6	Sensor protein CutS OS=Streptomyces lividans OX=1916 GN=cutS PE=3 SV=1
GENE_02295	221	1	217	null	sp|P0A4I2|CUTR_STRLI	1	217	null	64.5	687	6e-91	-90.2218	98.2	100	Transcriptional regulatory protein CutR OS=Streptomyces lividans OX=1916 GN=cutR PE=3 SV=1
GENE_02296	640	1	621	null	sp|Q47NL9|DXS_THEFY	1	626	null	60.3	1972	0	-	97	98.3	1-deoxy-D-xylulose-5-phosphate synthase OS=Thermobifida fusca (strain YX) OX=269800 GN=dxs PE=3 SV=1
GENE_02297	406	14	405	null	sp|Q93HB4|Y2389_STRAW	1	429	null	47.6	856	1e-110	-110	96.6	99.1	Uncharacterized RNA methyltransferase SAV_2389 OS=Streptomyces avermitilis (strain ATCC 31267 / DSM 46492 / JCM 5070 / NBRC 14893 / NCIMB 12804 / NRRL 8165 / MA-4680)OX=227882 GN=SAV_2389 PE=3 SV=1
GENE_02298	676	8	640	null	sp|P96589|KIMA_BACSU	5	606	null	37.1	1044	1e-132	-132	93.6	99.2	Potassium transporter KimA OS=Bacillus subtilis (strain 168) OX=224308 GN=kimA PE=1 SV=1
GENE_02299	221	1	218	null	sp|Q53949|TRKA_STRCO	1	218	null	56.9	663	4e-87	-86.3979	98.6	97.8	Trk system potassium uptake protein TrkA OS=Streptomyces coelicolor (strain ATCC BAA-471 / A3(2) / M145)OX=100226 GN=trkA PE=3 SV=2
GENE_02300	220	13	216	null	sp|P9WFZ3|TRKA_MYCTU	13	216	null	65.7	672	1e-88	-88	92.7	92.7	Trk system potassium uptake protein TrkA OS=Mycobacterium tuberculosis (strain ATCC 25618 / H37Rv) OX=83332 GN=trkA PE=1 SV=1
GENE_02303	158	1	153	null	sp|B1VXM7|DUT_STRGG	1	156	null	56.4	408	3e-50	-49.5229	96.8	88.6	Deoxyuridine 5'-triphosphate nucleotidohydrolase OS=Streptomyces griseus subsp. griseus (strain JCM 4626/ NBRC 13350) OX=455632 GN=dut PE=3 SV=1
GENE_02308	275	30	235	null	sp|Q92M71|SUHB_RHIME	20	226	null	45.2	407	4e-47	-46.3979	74.9	77.8	Inositol-1-monophosphatase OS=Rhizobium meliloti (strain 1021) OX=266834 GN=suhB PE=3 SV=1
GENE_02309	254	10	248	null	sp|P9WIN0|PPGK_MYCTO	20	259	null	56.7	699	2e-91	-90.699	94.1	90.6	Polyphosphate glucokinase OS=Mycobacterium tuberculosis (strain CDC 1551 / Oshkosh) OX=83331 GN=ppgK PE=3 SV=1
GENE_02310	458	110	458	null	sp|P9WGI1|SIGA_MYCTU	186	528	null	87.5	1592	0	-	76.2	65	RNA polymerase sigma factor SigA OS=Mycobacterium tuberculosis (strain ATCC 25618 / H37Rv) OX=83332 GN=sigA PE=1 SV=1
GENE_02311	398	1	391	null	sp|P43494|THCD_RHOER	1	400	null	46.8	846	3e-109	-108.523	98.2	93.7	Rhodocoxin reductase OS=Rhodococcus erythropolis OX=1833 GN=thcD PE=1 SV=2
GENE_02313	590	22	586	null	sp|O33011|Y1624_MYCLE	33	589	null	52.1	1478	0	-	95.8	93.5	Uncharacterized protein ML1624 OS=Mycobacterium leprae (strain TN) OX=272631 GN=ML1624 PE=4 SV=1
GENE_02316	477	145	218	null	sp|Q9RXR2|PRMC_DEIRA	117	192	null	46.1	148	3e-09	-8.52288	15.5	27.3	Release factor glutamine methyltransferase OS=Deinococcus radiodurans (strain ATCC 13939 / DSM 20539/ JCM 16871 / LMG 4051 / NBRC 15346 / NCIMB 9279 / R1 / VKM B-1422) OX=243230 GN=prmC PE=3 SV=1
GENE_02317	333	30	331	null	sp|P9WGI5|SIGB_MYCTU	21	321	null	60.9	957	1e-128	-128	90.7	93.2	RNA polymerase sigma factor SigB OS=Mycobacterium tuberculosis (strain ATCC 25618 / H37Rv) OX=83332 GN=sigB PE=1 SV=1
GENE_02318	863	241	678	null	sp|E7FI45|ACDA1_PYRFU	2	458	null	36	732	2e-86	-85.699	50.8	98.9	Acetate--CoA ligase [ADP-forming] I subunit alpha OS=Pyrococcus furiosus (strain ATCC 43587 / DSM 3638/ JCM 8422 / Vc1) OX=186497 GN=acdAI PE=1 SV=1
GENE_02319	414	18	398	null	sp|P39067|ACUC_BACSU	6	380	null	37.7	659	2e-81	-80.699	92	96.9	Acetoin utilization protein AcuC OS=Bacillus subtilis (strain 168) OX=224308 GN=acuC PE=3 SV=1
GENE_02320	290	10	287	null	sp|Q9I452|THTM_PSEAE	6	283	null	44.3	529	5e-65	-64.301	95.9	97.9	Probable 3-mercaptopyruvate sulfurtransferase OS=Pseudomonas aeruginosa (strain ATCC 15692 / DSM 22644/ CIP 104116 / JCM 14847 / LMG 12228 / 1C / PRS 101 / PAO1)OX=208964 GN=sseA PE=3 SV=1
GENE_02321	223	1	195	null	sp|P9WMH1|IDER_MYCTU	1	196	null	60.2	589	7e-76	-75.1549	87.4	85.2	Iron-dependent repressor IdeR OS=Mycobacterium tuberculosis (strain ATCC 25618 / H37Rv) OX=83332 GN=ideR PE=1 SV=1
GENE_02323	288	94	201	null	sp|Q8D3Q3|SPEE_VIBVU	92	201	null	30.9	135	5e-08	-7.30103	37.5	36.8	Polyamine aminopropyltransferase OS=Vibrio vulnificus (strain CMCP6) OX=216895 GN=speE PE=3 SV=1
GENE_02325	346	4	304	null	sp|Q6F6Y2|HPXO_ACIAD	2	330	null	25.2	235	1e-20	-20	87	85.5	FAD-dependent urate hydroxylase OS=Acinetobacter baylyi (strain ATCC 33305 / BD413 / ADP1) OX=62977 GN=hpxO PE=1 SV=1
GENE_02326	153	8	152	null	sp|O06553|F420R_MYCTU	2	146	null	38.2	201	2e-19	-18.699	94.8	98.6	F420H(2)-dependent reductase Rv1155 OS=Mycobacterium tuberculosis (strain ATCC 25618 / H37Rv) OX=83332 GN=Rv1155 PE=1 SV=1
GENE_02327	569	240	568	null	sp|Q05741|TRXB_STRCL	4	318	null	33.8	396	4e-42	-41.3979	57.8	97.8	Thioredoxin reductase OS=Streptomyces clavuligerus OX=1901 GN=trxB PE=1 SV=3
GENE_02328	962	1	962	null	sp|O54196|NRDJ_STRCL	1	961	null	70.2	3692	0	-	100	100	Vitamin B12-dependent ribonucleotide reductase OS=Streptomyces clavuligerus OX=1901 GN=nrdJ PE=2 SV=2
GENE_02329	174	1	153	null	sp|A8M7X6|NRDR_SALAI	1	153	null	76.5	601	1e-79	-79	87.9	99.4	Transcriptional repressor NrdR OS=Salinispora arenicola (strain CNS-205) OX=391037 GN=nrdR PE=3 SV=1
GENE_02331	245	37	245	null	sp|Q1BA08|LEXA_MYCSS	17	230	null	71	801	1e-107	-107	85.3	93	LexA repressor OS=Mycobacterium sp. (strain MCS) OX=164756 GN=lexA PE=3 SV=1
GENE_02333	473	47	463	null	sp|Q8RAS5|HFLX_CALS4	26	427	null	43	764	9e-96	-95.0458	88.2	93.9	GTPase HflX OS=Caldanaerobacter subterraneus subsp. tengcongensis (strain DSM 15242 / JCM 11007 / NBRC 100824 / MB4) OX=273068 GN=hflX PE=3 SV=1
GENE_02334	278	6	272	null	sp|Q47RR3|DAPF_THEFY	3	266	null	52.6	610	2e-77	-76.699	96	96.4	Diaminopimelate epimerase OS=Thermobifida fusca (strain YX) OX=269800 GN=dapF PE=3 SV=1
GENE_02335	312	4	298	null	sp|A8M7W9|MIAA_SALAI	38	325	null	58.6	854	5e-113	-112.301	94.6	84.2	tRNA dimethylallyltransferase OS=Salinispora arenicola (strain CNS-205) OX=391037 GN=miaA PE=3 SV=1
GENE_02337	403	5	401	null	sp|A0QVX6|Y2731_MYCS2	57	450	null	47	767	7e-97	-96.1549	98.5	86.8	Uncharacterized protein MSMEG_2731/MSMEI_2664 OS=Mycolicibacterium smegmatis (strain ATCC 700084 /mc(2)155) OX=246196 GN=MSMEG_2731 PE=1 SV=1
GENE_02338	497	3	491	null	sp|B1MD05|MIAB_MYCA9	2	492	null	72.3	1944	0	-	98.4	96.8	tRNA-2-methylthio-N(6)-dimethylallyladenosine synthase OS=Mycobacteroides abscessus (strain ATCC 19977/ DSM 44196 / CIP 104536 / JCM 13569 / NCTC 13031 / TMC 1543)OX=561007 GN=miaB PE=3 SV=1
GENE_02339	291	2	277	null	sp|P48242|GLUB_CORGL	9	279	null	32.8	355	7e-39	-38.1549	94.8	91.9	Glutamate-binding protein OS=Corynebacterium glutamicum (strain ATCC 13032 / DSM 20300 / BCRC 11384/ JCM 1318 / LMG 3730 / NCIMB 10025) OX=196627 GN=gluB PE=3 SV=1
GENE_02340	264	17	257	null	sp|P00632|ELH2_ACIAD	19	259	null	38.4	438	6e-52	-51.2218	91.3	90.3	3-oxoadipate enol-lactonase 2 OS=Acinetobacter baylyi (strain ATCC 33305 / BD413 / ADP1) OX=62977 GN=catD PE=1 SV=3
GENE_02341	727	263	727	null	sp|A8M7V7|RNY_SALAI	117	588	null	65.7	1500	0	-	64	80.3	Ribonuclease Y OS=Salinispora arenicola (strain CNS-205) OX=391037 GN=rny PE=3 SV=1
GENE_02342	219	50	205	null	sp|P59211|RECX_STRLI	26	178	null	48.1	314	7e-35	-34.1549	71.2	81.4	Regulatory protein RecX OS=Streptomyces lividans OX=1916 GN=recX PE=3 SV=1
GENE_02343	347	1	347	null	sp|Q2J764|RECA_FRACC	1	345	null	83.6	1535	0	-	100	100	Protein RecA OS=Frankia casuarinae (strain DSM 45818 / CECT 9043 / CcI3) OX=106370 GN=recA PE=3 SV=1
GENE_02344	64	25	63	null	sp|O33285|Y274C_MYCTU	232	270	null	46.2	104	6e-06	-5.22185	60.9	14.1	Putative envelope-preserving system protein Rv2742c OS=Mycobacterium tuberculosis (strain ATCC 25618/ H37Rv) OX=83332 GN=Rv2742c PE=1 SV=3
GENE_02345	423	4	397	null	sp|P96664|YDEG_BACSU	24	406	null	35.3	533	4e-62	-61.3979	93.1	89.1	Uncharacterized MFS-type transporter YdeG OS=Bacillus subtilis (strain 168) OX=224308 GN=ydeG PE=3 SV=1
GENE_02346	381	5	379	null	sp|P51174|ACADL_MOUSE	52	426	null	50.3	998	2e-132	-131.699	98.4	87.2	Long-chain specific acyl-CoA dehydrogenase, mitochondrial OS=Mus musculus OX=10090 GN=Acadl PE=1 SV=2
GENE_02347	327	12	250	null	sp|O53505|LPPM_MYCTU	6	227	null	28.4	180	3e-14	-13.5229	73.1	97.8	Protein LppM OS=Mycobacterium tuberculosis (strain ATCC 25618 / H37Rv) OX=83332 GN=lppM PE=1 SV=3
GENE_02348	191	3	187	null	sp|P37508|YYAP_BACSU	8	184	null	25.8	164	4e-13	-12.3979	96.9	94.1	Uncharacterized protein YyaP OS=Bacillus subtilis (strain 168) OX=224308 GN=yyaP PE=1 SV=1
GENE_02349	1484	5	1479	null	sp|P30015|LHR_ECOLI	15	1535	null	47.7	3219	0	-	99.4	98.9	Probable ATP-dependent helicase lhr OS=Escherichia coli (strain K12) OX=83333 GN=lhr PE=3 SV=2
GENE_02350	485	11	485	null	sp|A0R2V7|GLYA_MYCS2	21	490	null	78.3	1911	0	-	97.9	95.9	Serine hydroxymethyltransferase OS=Mycolicibacterium smegmatis (strain ATCC 700084 / mc(2)155) OX=246196 GN=glyA PE=1 SV=1
GENE_02352	279	1	262	null	sp|P9WHP5|PSPA_MYCTU	1	267	null	67	855	9e-115	-114.046	93.9	98.9	PspA protein OS=Mycobacterium tuberculosis (strain ATCC 25618 / H37Rv) OX=83332 GN=pspA PE=1 SV=1
GENE_02354	109	3	77	null	sp|A0QVU1|CLGR_MYCS2	4	78	null	64	226	3e-24	-23.5229	68.8	67	Transcriptional regulator ClgR OS=Mycolicibacterium smegmatis (strain ATCC 700084 / mc(2)155) OX=246196 GN=clgR PE=1 SV=1
GENE_02355	160	13	160	null	sp|Q88UZ3|CINA_LACPL	265	413	null	44.7	282	4e-29	-28.3979	92.5	35.5	Putative competence-damage inducible protein OS=Lactobacillus plantarum (strain ATCC BAA-793 / NCIMB 8826 / WCFS1) OX=220668 GN=cinA PE=3 SV=1
GENE_02356	210	3	185	null	sp|P9WPG3|PGSA_MYCTU	15	199	null	55.7	476	4e-59	-58.3979	87.1	88.5	Probable phosphatidylglycerophosphate synthase OS=Mycobacterium tuberculosis (strain ATCC 25618 / H37Rv)OX=83332 GN=pgsA3 PE=3 SV=1
GENE_02357	469	1	465	null	sp|A4FLZ0|RIMO_SACEN	1	467	null	63.1	1488	0	-	99.1	96.5	Ribosomal protein S12 methylthiotransferase RimO OS=Saccharopolyspora erythraea (strain ATCC 11635 /DSM 40517 / JCM 4748 / NBRC 13426 / NCIMB 8594 / NRRL 2338)OX=405948 GN=rimO PE=3 SV=1
GENE_02358	913	120	909	null	sp|O05560|FTSK_MYCLE	89	830	null	54.4	1886	0	-	86.5	88.3	DNA translocase FtsK OS=Mycobacterium leprae (strain TN) OX=272631 GN=ftsK PE=3 SV=2
GENE_02360	598	28	598	null	sp|Q7ZXE1|CPT2_XENLA	51	655	null	26.9	564	1e-62	-62	95.5	91.8	Carnitine O-palmitoyltransferase 2, mitochondrial OS=Xenopus laevis OX=8355 GN=cpt2 PE=2 SV=1
GENE_02362	604	62	604	null	sp|A0QVT2|RNJ_MYCS2	17	558	null	58	1614	0	-	89.9	97.1	Ribonuclease J OS=Mycolicibacterium smegmatis (strain ATCC 700084 / mc(2)155) OX=246196 GN=rnj PE=1 SV=1
GENE_02363	303	3	289	null	sp|A6W828|DAPA_KINRD	1	289	null	64.5	854	1e-113	-113	94.7	93.8	4-hydroxy-tetrahydrodipicolinate synthase OS=Kineococcus radiotolerans (strain ATCC BAA-149 / DSM 14245/ SRS30216) OX=266940 GN=dapA PE=3 SV=1
GENE_02365	258	18	257	null	sp|A4TCJ4|THYX_MYCGI	7	249	null	60.9	750	2e-99	-98.699	93	97.2	Flavin-dependent thymidylate synthase OS=Mycolicibacterium gilvum (strain PYR-GCK) OX=350054 GN=thyX PE=3 SV=1
GENE_02367	304	1	271	null	sp|Q04778|ALSR_BACSU	1	268	null	35.5	434	2e-50	-49.699	89.1	88.7	HTH-type transcriptional regulator AlsR OS=Bacillus subtilis (strain 168) OX=224308 GN=alsR PE=3 SV=1
GENE_02368	367	1	353	null	sp|O34508|AEEP_BACSU	1	354	null	32.2	467	1e-53	-53	96.2	96.7	L-Ala-D/L-Glu epimerase OS=Bacillus subtilis (strain 168) OX=224308 GN=ykfB PE=1 SV=1
GENE_02369	287	16	284	null	sp|P95607|CATA_RHOOP	2	269	null	57.4	822	2e-109	-108.699	93.7	99.3	Catechol 1,2-dioxygenase (Fragment) OS=Rhodococcus opacus OX=37919 GN=catA PE=1 SV=1
GENE_02370	93	1	93	null	sp|O33947|CATC1_ACILW	1	93	null	62.4	330	2e-40	-39.699	100	96.9	Muconolactone Delta-isomerase 1 OS=Acinetobacter lwoffii OX=28090 GN=catC1 PE=3 SV=1
GENE_02371	400	1	359	null	sp|P75843|YCAQ_ECOLI	6	370	null	34.2	439	9e-49	-48.0458	89.8	89	Uncharacterized protein YcaQ OS=Escherichia coli (strain K12) OX=83333 GN=ycaQ PE=4 SV=1
GENE_02372	99	2	93	null	sp|P9WFA5|VPC11_MYCTU	43	134	null	35.9	157	1e-13	-13	92.9	68.7	Ribonuclease VapC11 OS=Mycobacterium tuberculosis (strain ATCC 25618 / H37Rv) OX=83332 GN=vapC11 PE=1 SV=1
GENE_02373	69	1	64	null	sp|P64878|Y1586_MYCBO	6	69	null	68.8	214	2e-23	-22.699	92.8	88.9	Uncharacterized protein Mb1586 OS=Mycobacterium bovis (strain ATCC BAA-935 / AF2122/97) OX=233413 GN=BQ2027_MB1586 PE=4 SV=1
GENE_02375	234	33	219	null	sp|P75479|PLSC_MYCPN	79	266	null	26.6	188	1e-15	-15	79.9	70.7	Probable 1-acyl-sn-glycerol-3-phosphate acyltransferase OS=Mycoplasma pneumoniae (strain ATCC 29342/ M129) OX=272634 GN=plsC PE=3 SV=1
GENE_02376	297	1	294	null	sp|P40398|YHXD_BACSU	1	296	null	53.2	828	6e-110	-109.222	99	99	Uncharacterized oxidoreductase YhxD OS=Bacillus subtilis (strain 168) OX=224308 GN=yhxD PE=3 SV=2
GENE_02377	250	4	250	null	sp|Q5YSW2|DAPB_NOCFA	2	248	null	67.2	875	2e-118	-117.699	98.8	99.6	4-hydroxy-tetrahydrodipicolinate reductase OS=Nocardia farcinica (strain IFM 10152) OX=247156 GN=dapB PE=3 SV=1
GENE_02378	405	1	396	null	sp|O86835|Y5738_STRCO	51	448	null	52	1089	2e-145	-144.699	97.8	86.7	Uncharacterized zinc protease SCO5738 OS=Streptomyces coelicolor (strain ATCC BAA-471 / A3(2) / M145)OX=100226 GN=SCO5738 PE=3 SV=1
GENE_02379	783	33	748	null	sp|A0QVQ5|PNP_MYCS2	10	732	null	78.8	2938	0	-	91.4	94.8	Polyribonucleotide nucleotidyltransferase OS=Mycolicibacterium smegmatis (strain ATCC 700084 / mc(2)155)OX=246196 GN=pnp PE=1 SV=1
GENE_02380	89	1	89	null	sp|C5BWR3|RS15_BEUC1	1	89	null	70.8	320	3e-39	-38.5229	100	100	30S ribosomal protein S15 OS=Beutenbergia cavernae (strain ATCC BAA-8 / DSM 12333 / NBRC 16432) OX=471853 GN=rpsO PE=3 SV=1
GENE_02382	481	345	403	null	sp|Q8CQD9|PLS_STAES	1345	1403	null	61	167	6e-11	-10.2218	12.3	4	Accumulation-associated protein OS=Staphylococcus epidermidis (strain ATCC 12228 / FDA PCI 1200) OX=176280 GN=SE_0175 PE=3 SV=1
GENE_02384	312	4	306	null	sp|Q59263|RIBF_CORAM	4	318	null	42.7	612	2e-76	-75.699	97.1	93.2	Bifunctional riboflavin kinase/FMN adenylyltransferase OS=Corynebacterium ammoniagenes OX=1697 GN=ribF PE=1 SV=1
GENE_02385	376	18	375	null	sp|O86505|ILVE_STRCO	6	361	null	62.5	1178	8e-161	-160.097	95.2	98.3	Probable branched-chain-amino-acid aminotransferase OS=Streptomyces coelicolor (strain ATCC BAA-471/ A3(2) / M145) OX=100226 GN=ilvE PE=3 SV=1
GENE_02386	290	4	290	null	sp|A0JUU8|TRUB_ARTS2	3	300	null	56.7	806	1e-106	-106	99	97.4	tRNA pseudouridine synthase B OS=Arthrobacter sp. (strain FB24) OX=290399 GN=truB PE=3 SV=1
GENE_02387	274	4	222	null	sp|K4REQ6|RIBM_STRDJ	1	207	null	36	278	1e-28	-28	79.9	97.2	Riboflavin/roseoflavin transporter RibM OS=Streptomyces davaonensis (strain DSM 101723 / JCM 4913 /KCC S-0913 / 768) OX=1214101 GN=ribM PE=1 SV=1
GENE_02388	252	1	252	null	sp|Q1BA64|TYSY_MYCSS	15	266	null	79.8	1100	2e-152	-151.699	100	94.7	Thymidylate synthase OS=Mycobacterium sp. (strain MCS) OX=164756 GN=thyA PE=3 SV=1
GENE_02389	168	3	168	null	sp|P9WNX1|DYR_MYCTU	4	161	null	49.7	366	8e-44	-43.0969	98.8	98.1	Dihydrofolate reductase OS=Mycobacterium tuberculosis (strain ATCC 25618 / H37Rv) OX=83332 GN=folA PE=1 SV=2
GENE_02391	446	6	436	null	sp|Q84K71|DTX44_ARATH	54	503	null	31.1	382	2e-39	-38.699	96.6	86.4	Protein DETOXIFICATION 44, chloroplastic OS=Arabidopsis thaliana OX=3702 GN=DTX44 PE=2 SV=1
GENE_02392	539	17	298	null	sp|P54742|AFSK_STRGR	9	294	null	39.4	470	2e-49	-48.699	52.3	35.4	Serine/threonine-protein kinase AfsK OS=Streptomyces griseus OX=1911 GN=afsK PE=3 SV=1
GENE_02393	203	13	200	null	sp|P47233|BPHC3_RHOGO	4	190	null	35.6	325	9e-37	-36.0458	92.6	98.4	Biphenyl-2,3-diol 1,2-dioxygenase 3 OS=Rhodococcus globerulus OX=33008 GN=bphC3 PE=3 SV=2
GENE_02395	146	1	140	null	sp|Q9Z527|RBFA_STRCO	1	142	null	59.2	408	2e-50	-49.699	95.9	88.8	Ribosome-binding factor A OS=Streptomyces coelicolor (strain ATCC BAA-471 / A3(2) / M145) OX=100226 GN=rbfA PE=3 SV=1
GENE_02396	929	1	928	null	sp|A0LV27|IF2_ACIC1	1	878	null	61.9	2567	0	-	99.9	99.9	Translation initiation factor IF-2 OS=Acidothermus cellulolyticus (strain ATCC 43068 / 11B) OX=351607 GN=infB PE=3 SV=1
GENE_02398	353	1	339	null	sp|Q9Z5J1|NUSA_MYCLE	1	340	null	62.3	1117	4e-152	-151.398	96	98	Transcription termination/antitermination protein NusA OS=Mycobacterium leprae (strain TN) OX=272631 GN=nusA PE=3 SV=1
GENE_02399	163	7	158	null	sp|A4X4N4|RIMP_SALTO	33	193	null	45.3	335	1e-38	-38	93.3	73.2	Ribosome maturation factor RimP OS=Salinispora tropica (strain ATCC BAA-916 / DSM 44818 / CNB-440) OX=369723 GN=rimP PE=3 SV=1
GENE_02403	447	66	376	null	sp|P0A5E4|Y1321_MYCBO	109	424	null	25	125	5e-06	-5.30103	69.6	60.7	Uncharacterized protein Mb1321c OS=Mycobacterium bovis (strain ATCC BAA-935 / AF2122/97) OX=233413 GN=BQ2027_MB1321C PE=4 SV=1
GENE_02404	229	1	214	null	sp|P0ACM4|YDFH_SHIFL	1	209	null	27.5	162	3e-12	-11.5229	93.4	91.7	Uncharacterized HTH-type transcriptional regulator YdfH OS=Shigella flexneri OX=623 GN=ydfH PE=4 SV=1
GENE_02406	801	8	715	null	sp|Q59637|ODP1_PSEAE	48	770	null	27.3	464	8e-47	-46.0969	88.4	82	Pyruvate dehydrogenase E1 component OS=Pseudomonas aeruginosa (strain ATCC 15692 / DSM 22644 / CIP 104116/ JCM 14847 / LMG 12228 / 1C / PRS 101 / PAO1) OX=208964 GN=aceE PE=3 SV=2
GENE_02408	383	1	383	null	sp|Q47RY0|ISPG_THEFY	1	384	null	86.5	1728	0	-	100	99.7	4-hydroxy-3-methylbut-2-en-1-yl diphosphate synthase (flavodoxin) OS=Thermobifida fusca (strain YX)OX=269800 GN=ispG PE=3 SV=1
GENE_02409	443	5	442	null	sp|Q9KYS0|Y5695_STRCO	4	430	null	41.5	881	9e-114	-113.046	98.9	99.3	Putative zinc metalloprotease SCO5695 OS=Streptomyces coelicolor (strain ATCC BAA-471 / A3(2) / M145)OX=100226 GN=SCO5695 PE=3 SV=1
GENE_02410	406	13	399	null	sp|Q82K41|DXR_STRAW	1	383	null	56.7	1069	2e-143	-142.699	95.3	97.2	1-deoxy-D-xylulose 5-phosphate reductoisomerase OS=Streptomyces avermitilis (strain ATCC 31267 / DSM 46492 / JCM 5070 / NBRC 14893 / NCIMB 12804 / NRRL 8165 / MA-4680)OX=227882 GN=dxr PE=3 SV=1
GENE_02411	291	183	238	null	sp|A0A0H3C9Q9|DIPM_CAUVN	535	588	null	46.4	135	1e-07	-7	19.2	8.9	Cell division protein DipM OS=Caulobacter vibrioides (strain NA1000 / CB15N) OX=565050 GN=dipM PE=3 SV=1
GENE_02413	91	1	91	null	sp|P9WL39|Y2876_MYCTU	17	104	null	34.1	107	1e-06	-6	100	84.6	Uncharacterized protein Rv2876 OS=Mycobacterium tuberculosis (strain ATCC 25618 / H37Rv) OX=83332 GN=Rv2876 PE=4 SV=1
GENE_02415	372	2	368	null	sp|Q0S277|RLMN_RHOJR	3	367	null	70.3	1348	0	-	98.7	98.9	Probable dual-specificity RNA methyltransferase RlmN OS=Rhodococcus jostii (strain RHA1) OX=101510 GN=rlmN PE=3 SV=1
GENE_02416	351	9	336	null	sp|I6YGS0|EPHA_MYCTU	3	316	null	34.7	405	3e-45	-44.5229	93.4	97.5	Epoxide hydrolase A OS=Mycobacterium tuberculosis (strain ATCC 25618 / H37Rv) OX=83332 GN=ephA PE=1 SV=1
GENE_02417	453	23	414	null	sp|Q8U0P7|MTAD_PYRFU	19	399	null	28.5	377	2e-39	-38.699	86.5	90.9	5-methylthioadenosine/S-adenosylhomocysteine deaminase OS=Pyrococcus furiosus (strain ATCC 43587 / DSM 3638 / JCM 8422 / Vc1) OX=186497 GN=mtaD PE=3 SV=1
GENE_02418	508	1	508	null	sp|B8HCE1|DNLI_PSECP	1	506	null	58.9	1435	0	-	100	99.8	Probable DNA ligase OS=Pseudarthrobacter chlorophenolicus (strain ATCC 700700 / DSM 12829 / CIP 107037/ JCM 12360 / KCTC 9906 / NCIMB 13794 / A6) OX=452863 GN=lig PE=3 SV=1
GENE_02419	218	59	208	null	sp|P0AGJ4|TRMH_SHIFL	7	159	null	26.1	142	1e-09	-9	68.8	66.8	tRNA (guanosine(18)-2'-O)-methyltransferase OS=Shigella flexneri OX=623 GN=trmH PE=3 SV=1
GENE_02420	295	2	288	null	sp|P63759|CDSA_MYCBO	1	306	null	41.5	537	8e-66	-65.0969	97.3	100	Phosphatidate cytidylyltransferase OS=Mycobacterium bovis (strain ATCC BAA-935 / AF2122/97) OX=233413 GN=cdsA PE=3 SV=1
GENE_02421	185	1	185	null	sp|Q0S282|RRF_RHOJR	1	185	null	69.7	683	2e-91	-90.699	100	100	Ribosome-recycling factor OS=Rhodococcus jostii (strain RHA1) OX=101510 GN=frr PE=3 SV=1
GENE_02422	246	7	241	null	sp|A0LV52|PYRH_ACIC1	18	251	null	76.6	929	1e-126	-126	95.5	88	Uridylate kinase OS=Acidothermus cellulolyticus (strain ATCC 43068 / 11B) OX=351607 GN=pyrH PE=3 SV=1
GENE_02423	272	1	270	null	sp|A4FMD6|EFTS_SACEN	1	270	null	67.4	927	1e-125	-125	99.3	99.6	Elongation factor Ts OS=Saccharopolyspora erythraea (strain ATCC 11635 / DSM 40517 / JCM 4748 / NBRC 13426 / NCIMB 8594 / NRRL 2338) OX=405948 GN=tsf PE=3 SV=1
GENE_02424	313	1	278	null	sp|Q0RDQ4|RS2_FRAAA	1	265	null	75.5	1105	8e-152	-151.097	88.8	91.1	30S ribosomal protein S2 OS=Frankia alni (strain ACN14a) OX=326424 GN=rpsB PE=3 SV=2
GENE_02425	170	15	170	null	sp|P65048|Y2915_MYCBO	22	179	null	50.3	348	5e-40	-39.301	91.8	63.5	Uncharacterized protein Mb2915 OS=Mycobacterium bovis (strain ATCC BAA-935 / AF2122/97) OX=233413 GN=BQ2027_MB2915 PE=3 SV=1
GENE_02427	274	30	264	null	sp|P39139|YXXB_BACSU	25	262	null	33.1	281	2e-28	-27.699	85.8	86.5	Uncharacterized protein YxxB OS=Bacillus subtilis (strain 168) OX=224308 GN=yxxB PE=4 SV=3
GENE_02428	143	25	141	null	sp|P9WP15|DDN_MYCTU	37	151	null	45.3	228	2e-23	-22.699	81.8	76.2	Deazaflavin-dependent nitroreductase OS=Mycobacterium tuberculosis (strain ATCC 25618 / H37Rv) OX=83332 GN=ddn PE=1 SV=1
GENE_02430	305	11	305	null	sp|A3PXY1|XERC_MYCSJ	1	300	null	60.7	870	5e-116	-115.301	96.7	100	Tyrosine recombinase XerC OS=Mycobacterium sp. (strain JLS) OX=164757 GN=xerC PE=3 SV=1
GENE_02431	387	14	381	null	sp|P9WL29|DPRA_MYCTU	8	373	null	44	569	2e-68	-67.699	95.1	94.1	Putative DNA processing protein DprA OS=Mycobacterium tuberculosis (strain ATCC 25618 / H37Rv) OX=83332 GN=dprA PE=1 SV=1
GENE_02432	510	1	505	null	sp|P68908|Y2921_MYCBO	1	500	null	48.2	1100	8e-145	-144.097	99	99.4	Uncharacterized protein Mb2921c OS=Mycobacterium bovis (strain ATCC BAA-935 / AF2122/97) OX=233413 GN=BQ2027_MB2921C PE=3 SV=1
GENE_02433	119	1	119	null	sp|A8M6A9|Y1228_SALAI	1	119	null	52.9	319	5e-38	-37.301	100	100	UPF0102 protein Sare_1228 OS=Salinispora arenicola (strain CNS-205) OX=391037 GN=Sare_1228 PE=3 SV=1
GENE_02434	103	1	100	null	sp|P65052|Y2925_MYCBO	1	100	null	80	421	5e-54	-53.301	97.1	99	Uncharacterized protein Mb2925c OS=Mycobacterium bovis (strain ATCC BAA-935 / AF2122/97) OX=233413 GN=BQ2027_MB2925C PE=4 SV=1
GENE_02435	244	9	217	null	sp|A8M684|RNH2_SALAI	2	210	null	63.2	614	9e-79	-78.0458	85.7	77.7	Ribonuclease HII OS=Salinispora arenicola (strain CNS-205) OX=391037 GN=rnhB PE=3 SV=1
GENE_02436	338	77	285	null	sp|O33021|LEP_MYCLE	53	277	null	42.5	445	8e-52	-51.0969	61.8	77.9	Probable signal peptidase I OS=Mycobacterium leprae (strain TN) OX=272631 GN=lepB PE=3 SV=1
GENE_02437	115	1	115	null	sp|A0LV69|RL19_ACIC1	1	115	null	78.3	468	7e-61	-60.1549	100	95	50S ribosomal protein L19 OS=Acidothermus cellulolyticus (strain ATCC 43068 / 11B) OX=351607 GN=rplS PE=3 SV=1
GENE_02438	251	1	239	null	sp|A4FME8|TRMD_SACEN	1	244	null	68	842	2e-113	-112.699	95.2	93.1	tRNA (guanine-N(1)-)-methyltransferase OS=Saccharopolyspora erythraea (strain ATCC 11635 / DSM 40517/ JCM 4748 / NBRC 13426 / NCIMB 8594 / NRRL 2338) OX=405948 GN=trmD PE=3 SV=1
GENE_02439	168	1	168	null	sp|Q47S65|RIMM_THEFY	1	168	null	52.9	433	7e-54	-53.1549	100	98.8	Ribosome maturation factor RimM OS=Thermobifida fusca (strain YX) OX=269800 GN=rimM PE=3 SV=1
GENE_02440	77	1	77	null	sp|P0A4Q5|Y5592_STRLI	1	77	null	74	276	1e-32	-32	100	97.5	UPF0109 protein OS=Streptomyces lividans OX=1916 PE=3 SV=1
GENE_02441	172	1	122	null	sp|Q0S2C8|RS16_RHOJR	1	123	null	69.9	435	2e-54	-53.699	70.9	80.4	30S ribosomal protein S16 OS=Rhodococcus jostii (strain RHA1) OX=101510 GN=rpsP PE=3 SV=1
GENE_02443	218	6	217	null	sp|Q6JQN1|ACD10_HUMAN	43	252	null	33	274	1e-26	-26	97.2	19.8	Acyl-CoA dehydrogenase family member 10 OS=Homo sapiens OX=9606 GN=ACAD10 PE=1 SV=1
GENE_02444	334	7	329	null	sp|Q9TV68|DHDH_CANLF	3	333	null	32.9	472	3e-55	-54.5229	96.7	98.8	Trans-1,2-dihydrobenzene-1,2-diol dehydrogenase OS=Canis lupus familiaris OX=9615 GN=DHDH PE=1 SV=1
GENE_02445	469	1	469	null	sp|Q82JV8|SYP2_STRAW	1	471	null	66.5	1647	0	-	100	100	Proline--tRNA ligase 2 OS=Streptomyces avermitilis (strain ATCC 31267 / DSM 46492 / JCM 5070 / NBRC 14893 / NCIMB 12804 / NRRL 8165 / MA-4680) OX=227882 GN=proS2 PE=3 SV=1
GENE_02449	360	4	358	null	sp|P68916|Y2939_MYCBO	16	368	null	58.4	1012	9e-136	-135.046	98.6	95.4	Uncharacterized protein Mb2939c OS=Mycobacterium bovis (strain ATCC BAA-935 / AF2122/97) OX=233413 GN=BQ2027_MB2939C PE=3 SV=1
GENE_02452	531	1	529	null	sp|P9WGD7|SRP54_MYCTU	1	522	null	65.7	1642	0	-	99.6	99.4	Signal recognition particle protein OS=Mycobacterium tuberculosis (strain ATCC 25618 / H37Rv) OX=83332 GN=ffh PE=1 SV=1
GENE_02457	307	132	261	null	sp|Q7TZN3|PKNE_MYCBO	385	518	null	33.6	155	3e-10	-9.52288	42.3	23.7	Serine/threonine-protein kinase PknE OS=Mycobacterium bovis (strain ATCC BAA-935 / AF2122/97) OX=233413 GN=pknE PE=3 SV=1
GENE_02458	552	202	549	null	sp|O33010|FTSY_MYCLE	81	430	null	56.8	873	4e-111	-110.398	63	81.4	Signal recognition particle receptor FtsY OS=Mycobacterium leprae (strain TN) OX=272631 GN=ftsY PE=3 SV=1
GENE_02459	1187	1	1183	null	sp|Q73VM3|SMC_MYCPA	1	1186	null	56	2848	0	-	99.7	99.2	Chromosome partition protein Smc OS=Mycolicibacterium paratuberculosis (strain ATCC BAA-968 / K-10) OX=262316 GN=smc PE=3 SV=2
GENE_02460	453	47	444	null	sp|B2KZE7|TPDA_CORST	45	450	null	36.9	563	8e-66	-65.0969	87.9	89.2	Cysteinylglycine-S-conjugate dipeptidase OS=Corynebacterium striatum OX=43770 GN=tpdA PE=1 SV=1
GENE_02463	196	3	195	null	sp|P75952|COMR_ECOLI	12	206	null	29.4	257	2e-26	-25.699	98.5	92.9	HTH-type transcriptional repressor ComR OS=Escherichia coli (strain K12) OX=83333 GN=comR PE=1 SV=2
GENE_02464	265	14	252	null	sp|B1ZB18|RUTD_METPB	7	257	null	28.1	151	2e-10	-9.69897	90.2	96.5	Putative aminoacrylate hydrolase RutD OS=Methylorubrum populi (strain ATCC BAA-705 / NCIMB 13946 / BJ001)OX=441620 GN=rutD PE=3 SV=1
GENE_02465	111	2	110	null	sp|Q8TUG6|Y101_METAC	4	113	null	34.5	180	4e-17	-16.3979	98.2	92.4	UPF0331 protein MA_0101 OS=Methanosarcina acetivorans (strain ATCC 35395 / DSM 2834 / JCM 12185 / C2A)OX=188937 GN=MA_0101 PE=3 SV=1
GENE_02467	261	13	259	null	sp|P96683|YDFF_BACSU	4	226	null	36.4	371	2e-42	-41.699	94.6	98.7	Uncharacterized HTH-type transcriptional regulator YdfF OS=Bacillus subtilis (strain 168) OX=224308 GN=ydfF PE=4 SV=1
GENE_02468	404	40	244	null	sp|A8ACM0|MDTL_CITK8	27	231	null	31.3	176	1e-12	-12	50.7	52.6	Multidrug resistance protein MdtL OS=Citrobacter koseri (strain ATCC BAA-895 / CDC 4225-83 / SGSC4696)OX=290338 GN=mdtL PE=3 SV=1
GENE_02469	343	42	278	null	sp|Q60298|Y3543_METJA	72	305	null	25	177	6e-13	-12.2218	69.1	60.9	Uncharacterized protein MJECL43 OS=Methanocaldococcus jannaschii (strain ATCC 43067 / DSM 2661 / JAL-1/ JCM 10045 / NBRC 100440) OX=243232 GN=MJECL43 PE=4 SV=1
GENE_02472	344	4	110	null	sp|P75561|Y108_MYCPN	249	361	null	30.1	115	4e-05	-4.39794	31.1	28	Uncharacterized adenine-specific methylase MPN_108 OS=Mycoplasma pneumoniae (strain ATCC 29342 / M129)OX=272634 GN=MPN_108 PE=3 SV=1
GENE_02473	1096	130	602	null	sp|P75452|Y110_MYCPN	26	525	null	25.3	360	1e-33	-33	43.2	69.6	Uncharacterized protein MPN_110 OS=Mycoplasma pneumoniae (strain ATCC 29342 / M129) OX=272634 GN=MPN_110 PE=4 SV=1
GENE_02475	283	1	278	null	sp|Q47S77|FPG_THEFY	1	292	null	62	858	9e-115	-114.046	98.2	98.6	Formamidopyrimidine-DNA glycosylase OS=Thermobifida fusca (strain YX) OX=269800 GN=mutM PE=3 SV=3
GENE_02476	248	15	233	null	sp|Q47S78|RNC_THEFY	10	225	null	59.8	625	9e-81	-80.0458	88.3	90	Ribonuclease 3 OS=Thermobifida fusca (strain YX) OX=269800 GN=rnc PE=3 SV=1
GENE_02477	59	1	58	null	sp|A4FMJ9|RL322_SACEN	1	58	null	58.6	178	3e-18	-17.5229	98.3	96.7	50S ribosomal protein L32 2 OS=Saccharopolyspora erythraea (strain ATCC 11635 / DSM 40517 / JCM 4748/ NBRC 13426 / NCIMB 8594 / NRRL 2338) OX=405948 GN=rpmF2 PE=3 SV=1
GENE_02478	153	3	149	null	sp|P65058|Y2951_MYCBO	52	197	null	57.1	396	5e-48	-47.301	96.1	70.5	Uncharacterized protein Mb2951c OS=Mycobacterium bovis (strain ATCC BAA-935 / AF2122/97) OX=233413 GN=BQ2027_MB2951C PE=4 SV=1
GENE_02479	251	2	212	null	sp|Q9CBS6|Y1661_MYCLE	3	235	null	36.5	345	2e-38	-37.699	84.1	95.1	Uncharacterized protein ML1661 OS=Mycobacterium leprae (strain TN) OX=272631 GN=ML1661 PE=4 SV=2
GENE_02480	175	16	170	null	sp|Q5YS03|COAD_NOCFA	4	158	null	63.9	540	4e-70	-69.3979	88.6	96.3	Phosphopantetheine adenylyltransferase OS=Nocardia farcinica (strain IFM 10152) OX=247156 GN=coaD PE=3 SV=1
GENE_02481	185	3	160	null	sp|O34331|YLBH_BACSU	2	157	null	34.4	238	4e-24	-23.3979	85.4	84.8	Putative rRNA methyltransferase YlbH OS=Bacillus subtilis (strain 168) OX=224308 GN=ylbH PE=3 SV=2
GENE_02482	757	1	722	null	sp|O69460|RECG_MYCLE	1	707	null	44.5	1422	0	-	95.4	95.2	ATP-dependent DNA helicase RecG OS=Mycobacterium leprae (strain TN) OX=272631 GN=recG PE=3 SV=2
GENE_02483	562	35	562	null	sp|Q5HGK7|Y1240_STAAC	21	548	null	30.1	603	1e-69	-69	94	96.4	Uncharacterized protein SACOL1240 OS=Staphylococcus aureus (strain COL) OX=93062 GN=SACOL1240 PE=4 SV=1
GENE_02484	315	11	295	null	sp|P32139|YIHR_ECOLI	17	295	null	33.1	409	2e-46	-45.699	90.5	90.6	Uncharacterized protein YihR OS=Escherichia coli (strain K12) OX=83333 GN=yihR PE=1 SV=1
GENE_02485	63	1	62	null	sp|A0LV94|RL28_ACIC1	1	62	null	66.1	237	3e-27	-26.5229	98.4	100	50S ribosomal protein L28 OS=Acidothermus cellulolyticus (strain ATCC 43068 / 11B) OX=351607 GN=rpmB PE=3 SV=1
GENE_02486	330	13	328	null	sp|P9WG71|THIL_MYCTU	15	323	null	45.7	535	1e-64	-64	95.8	92.8	Thiamine-monophosphate kinase OS=Mycobacterium tuberculosis (strain ATCC 25618 / H37Rv) OX=83332 GN=thiL PE=1 SV=1
GENE_02488	333	5	331	null	sp|B1VYZ6|GPDA_STRGG	8	334	null	65.4	1105	7e-151	-150.155	98.2	97.3	Glycerol-3-phosphate dehydrogenase [NAD(P)+] OS=Streptomyces griseus subsp. griseus (strain JCM 4626/ NBRC 13350) OX=455632 GN=gpsA PE=3 SV=1
GENE_02489	251	36	176	null	sp|Q9LLY4|LPAT1_BRANA	164	299	null	31.5	139	1e-08	-8	56.2	39.5	1-acyl-sn-glycerol-3-phosphate acyltransferase BAT2, chloroplastic OS=Brassica napus OX=3708 GN=BAT2 PE=1 SV=2
GENE_02490	209	1	205	null	sp|A0PQ01|FBID_MYCUA	15	214	null	41	265	2e-27	-26.699	98.1	92.2	Phosphoenolpyruvate guanylyltransferase OS=Mycobacterium ulcerans (strain Agy99) OX=362242 GN=fbiD PE=3 SV=1
GENE_02491	697	9	680	null	sp|A4TE29|PPK1_MYCGI	21	719	null	62.5	2233	0	-	96.4	95.9	Polyphosphate kinase OS=Mycolicibacterium gilvum (strain PYR-GCK) OX=350054 GN=ppk PE=3 SV=1
GENE_02492	300	8	292	null	sp|P9WIY3|MUTT1_MYCTU	17	306	null	38.3	475	2e-56	-55.699	95	91.5	8-oxo-(d)GTP phosphatase OS=Mycobacterium tuberculosis (strain ATCC 25618 / H37Rv) OX=83332 GN=mutT1 PE=1 SV=1
GENE_02493	176	1	95	null	sp|P9WMK7|DBH_MYCTU	1	95	null	58.9	269	2e-28	-27.699	54	44.4	DNA-binding protein HU homolog OS=Mycobacterium tuberculosis (strain ATCC 25618 / H37Rv) OX=83332 GN=hup PE=1 SV=1
GENE_02494	209	1	206	null	sp|A0LVA2|LEUD_ACIC1	1	194	null	64.1	676	9e-90	-89.0458	98.6	98.5	3-isopropylmalate dehydratase small subunit OS=Acidothermus cellulolyticus (strain ATCC 43068 / 11B)OX=351607 GN=leuD PE=3 SV=1
GENE_02495	467	1	466	null	sp|A4FMP2|LEUC_SACEN	1	467	null	81.2	2038	0	-	99.8	100	3-isopropylmalate dehydratase large subunit OS=Saccharopolyspora erythraea (strain ATCC 11635 / DSM 40517 / JCM 4748 / NBRC 13426 / NCIMB 8594 / NRRL 2338) OX=405948 GN=leuC PE=3 SV=1
GENE_02496	244	13	240	null	sp|A1B8Z4|BHCR_PARDP	21	265	null	30.6	228	5e-21	-20.301	93.4	87.8	HTH-type transcriptional regulator BhcR OS=Paracoccus denitrificans (strain Pd 1222) OX=318586 GN=bhcR PE=1 SV=1
GENE_02498	437	6	428	null	sp|B5YDN9|MTAD_DICT6	3	421	null	32.9	651	2e-79	-78.699	96.8	98.4	5-methylthioadenosine/S-adenosylhomocysteine deaminase OS=Dictyoglomus thermophilum (strain ATCC 35947/ DSM 3960 / H-6-12) OX=309799 GN=mtaD PE=3 SV=1
GENE_02499	243	18	199	null	sp|P43770|UDP_HAEIN	20	214	null	37	307	7e-33	-32.1549	74.9	77.4	Uridine phosphorylase OS=Haemophilus influenzae (strain ATCC 51907 / DSM 11121 / KW20 / Rd) OX=71421 GN=udp PE=3 SV=2
GENE_02503	497	10	497	null	sp|B2GFK2|SYE_KOCRD	18	505	null	66.8	1692	0	-	98.2	96.4	Glutamate--tRNA ligase OS=Kocuria rhizophila (strain ATCC 9341 / DSM 348 / NBRC 103217 / DC2201) OX=378753 GN=gltX PE=3 SV=1
GENE_02504	262	44	258	null	sp|O28058|Y2225_ARCFU	27	240	null	50.9	520	1e-64	-64	82.1	85.6	Uncharacterized protein AF_2225 OS=Archaeoglobus fulgidus (strain ATCC 49558 / VC-16 / DSM 4304 / JCM 9628 / NBRC 100126) OX=224325 GN=AF_2225 PE=3 SV=1
GENE_02507	531	2	520	null	sp|O86511|CIMA_STRCO	9	527	null	66.5	1790	0	-	97.7	97.2	(R)-citramalate synthase OS=Streptomyces coelicolor (strain ATCC BAA-471 / A3(2) / M145) OX=100226 GN=cimA PE=3 SV=1
GENE_02508	341	1	335	null	sp|B1VZ57|LEU3_STRGG	5	342	null	66.3	1179	9e-162	-161.046	98.2	97.4	3-isopropylmalate dehydrogenase OS=Streptomyces griseus subsp. griseus (strain JCM 4626 / NBRC 13350)OX=455632 GN=leuB PE=3 SV=1
GENE_02509	341	3	341	null	sp|A6W7N6|ILVC_KINRD	2	342	null	77.4	1341	0	-	99.4	99.7	Ketol-acid reductoisomerase (NADP(+)) OS=Kineococcus radiotolerans (strain ATCC BAA-149 / DSM 14245/ SRS30216) OX=266940 GN=ilvC PE=3 SV=1
GENE_02510	180	5	172	null	sp|P9WKJ3|ILVH_MYCTU	1	168	null	66.1	553	5e-72	-71.301	93.3	100	Putative acetolactate synthase small subunit OS=Mycobacterium tuberculosis (strain ATCC 25618 / H37Rv)OX=83332 GN=ilvH PE=1 SV=1
GENE_02511	605	4	603	null	sp|P0A623|ILVB_MYCBO	16	612	null	69.5	2218	0	-	99.2	96.6	Acetolactate synthase OS=Mycobacterium bovis (strain ATCC BAA-935 / AF2122/97) OX=233413 GN=ilvB PE=3 SV=1
GENE_02512	172	45	123	null	sp|P9WJB5|FHAB_MYCTU	76	154	null	40.5	139	6e-10	-9.22185	45.9	51	FHA domain-containing protein FhaB OS=Mycobacterium tuberculosis (strain ATCC 25618 / H37Rv) OX=83332 GN=fhaB PE=1 SV=1
GENE_02513	575	7	574	null	sp|A0QMH2|ILVD_MYCA1	2	574	null	82.2	2442	0	-	98.8	99.7	Dihydroxy-acid dehydratase OS=Mycobacterium avium (strain 104) OX=243243 GN=ilvD PE=3 SV=1
GENE_02516	398	22	267	null	sp|A1B8Z1|BHCC_PARDP	30	257	null	27.4	119	1e-05	-5	61.8	58.9	3-hydroxy-D-aspartate aldolase OS=Paracoccus denitrificans (strain Pd 1222) OX=318586 GN=bhcC PE=1 SV=1
GENE_02517	383	68	256	null	sp|P13650|DHGB_ACICA	42	272	null	26.7	143	2e-08	-7.69897	49.3	48.3	Quinoprotein glucose dehydrogenase B OS=Acinetobacter calcoaceticus OX=471 GN=gdhB PE=1 SV=1
GENE_02519	504	3	502	null	sp|A4X491|GATB_SALTO	2	497	null	71	1841	0	-	99.2	99.4	Aspartyl/glutamyl-tRNA(Asn/Gln) amidotransferase subunit B OS=Salinispora tropica (strain ATCC BAA-916/ DSM 44818 / CNB-440) OX=369723 GN=gatB PE=3 SV=1
GENE_02521	506	1	506	null	sp|Q82JL0|GATA_STRAW	1	501	null	62.7	1639	0	-	100	100	Glutamyl-tRNA(Gln) amidotransferase subunit A OS=Streptomyces avermitilis (strain ATCC 31267 / DSM 46492/ JCM 5070 / NBRC 14893 / NCIMB 12804 / NRRL 8165 / MA-4680)OX=227882 GN=gatA PE=3 SV=1
GENE_02522	101	7	101	null	sp|Q47SC4|GATC_THEFY	4	98	null	65.3	312	1e-37	-37	94.1	96	Aspartyl/glutamyl-tRNA(Asn/Gln) amidotransferase subunit C OS=Thermobifida fusca (strain YX) OX=269800 GN=gatC PE=3 SV=1
GENE_02523	311	18	300	null	sp|P9WIP3|MENA_MYCTU	7	281	null	48.6	516	1e-62	-62	91	94.2	1,4-dihydroxy-2-naphthoate octaprenyltransferase OS=Mycobacterium tuberculosis (strain ATCC 25618 /H37Rv) OX=83332 GN=menA PE=1 SV=1
GENE_02525	695	16	691	null	sp|A0LSQ7|DNLJ_ACIC1	17	690	null	63.4	2225	0	-	97.3	97	DNA ligase OS=Acidothermus cellulolyticus (strain ATCC 43068 / 11B) OX=351607 GN=ligA PE=3 SV=1
GENE_02528	355	1	352	null	sp|A8M5E1|MNMA_SALAI	10	360	null	68.3	1164	5e-159	-158.301	99.2	97.5	tRNA-specific 2-thiouridylase MnmA OS=Salinispora arenicola (strain CNS-205) OX=391037 GN=mnmA PE=3 SV=1
GENE_02529	240	5	198	null	sp|O67091|NADE_AQUAE	2	205	null	24.4	121	3e-06	-5.52288	80.8	36	Glutamine-dependent NAD(+) synthetase OS=Aquifex aeolicus (strain VF5) OX=224324 GN=nadE PE=3 SV=1
GENE_02530	391	5	380	null	sp|P9WQ71|ISCSL_MYCTU	3	375	null	49.7	843	2e-109	-108.699	96.2	94.9	IscS-like cysteine desulfurase OS=Mycobacterium tuberculosis (strain ATCC 25618 / H37Rv) OX=83332 GN=iscS PE=1 SV=1
GENE_02531	423	7	420	null	sp|P46547|PIP_AERSO	8	423	null	44.9	887	5e-115	-114.301	97.9	97.9	Proline iminopeptidase OS=Aeromonas sobria OX=646 GN=pip PE=1 SV=3
GENE_02532	460	3	332	null	sp|Q10072|YAN6_SCHPO	75	423	null	27.9	217	2e-17	-16.699	71.7	59.3	Uncharacterized transporter C3H1.06c OS=Schizosaccharomyces pombe (strain 972 / ATCC 24843) OX=284812 GN=SPAC3H1.06c PE=3 SV=1
GENE_02534	318	1	318	null	sp|P9WNG9|ETFA_MYCTU	1	317	null	63	986	3e-133	-132.523	100	99.7	Electron transfer flavoprotein subunit alpha OS=Mycobacterium tuberculosis (strain ATCC 25618 / H37Rv)OX=83332 GN=etfA PE=1 SV=1
GENE_02535	259	2	259	null	sp|O33095|ETFB_MYCLE	3	266	null	52.3	642	1e-82	-82	99.6	99.2	Electron transfer flavoprotein subunit beta OS=Mycobacterium leprae (strain TN) OX=272631 GN=etfB PE=3 SV=1
GENE_02536	425	14	396	null	sp|P9WMY9|GLGSY_MYCTU	2	395	null	45.8	768	3e-97	-96.5229	90.1	95.2	Glycogen synthase OS=Mycobacterium tuberculosis (strain ATCC 25618 / H37Rv) OX=83332 GN=Rv3032 PE=1 SV=1
GENE_02537	554	13	552	null	sp|O34313|NTPES_BACSU	45	609	null	29.1	671	5e-75	-74.301	97.5	38.6	Trifunctional nucleotide phosphoesterase protein YfkN OS=Bacillus subtilis (strain 168) OX=224308 GN=yfkN PE=1 SV=1
GENE_02538	241	9	207	null	sp|O53281|Y3034_MYCTU	74	272	null	66.8	740	2e-97	-96.699	82.6	66.3	Putative acetyltransferase Rv3034c OS=Mycobacterium tuberculosis (strain ATCC 25618 / H37Rv) OX=83332 GN=Rv3034c PE=1 SV=1
GENE_02540	377	44	363	null	sp|Q8CQF4|ARSB_STAES	70	412	null	22.5	177	7e-13	-12.1549	84.9	80	Arsenical pump membrane protein OS=Staphylococcus epidermidis (strain ATCC 12228 / FDA PCI 1200) OX=176280 GN=arsB PE=3 SV=1
GENE_02541	316	65	168	null	sp|P46326|YXBB_BACSU	33	138	null	32.7	159	3e-11	-10.5229	32.9	43.4	Uncharacterized protein YxbB OS=Bacillus subtilis (strain 168) OX=224308 GN=yxbB PE=3 SV=1
GENE_02542	259	3	249	null	sp|P9WNN9|ECHA8_MYCTU	4	249	null	46	529	9e-66	-65.0458	95.4	95.7	Probable enoyl-CoA hydratase echA8 OS=Mycobacterium tuberculosis (strain ATCC 25618 / H37Rv) OX=83332 GN=echA8 PE=1 SV=1
GENE_02543	272	15	270	null	sp|O31723|YLMA_BACSU	1	256	null	36.2	441	3e-52	-51.5229	94.1	97	Uncharacterized ABC transporter ATP-binding protein YlmA OS=Bacillus subtilis (strain 168) OX=224308 GN=ylmA PE=2 SV=2
GENE_02544	296	39	281	null	sp|P32491|MKK2_YEAST	223	471	null	30.3	219	1e-18	-18	82.1	49.2	MAP kinase kinase MKK2/SSP33 OS=Saccharomyces cerevisiae (strain ATCC 204508 / S288c) OX=559292 GN=MKK2 PE=1 SV=2
GENE_02546	840	1	840	null	sp|P9WMW1|PHSG_MYCTU	1	863	null	57.4	2392	0	-	100	100	Glycogen phosphorylase OS=Mycobacterium tuberculosis (strain ATCC 25618 / H37Rv) OX=83332 GN=glgP PE=1 SV=1
GENE_02547	665	6	660	null	sp|Q9RP48|GLGE_MYCS2	1	680	null	57.2	1974	0	-	98.5	97.6	Alpha-1,4-glucan:maltose-1-phosphate maltosyltransferase OS=Mycolicibacterium smegmatis (strain ATCC 700084 / mc(2)155) OX=246196 GN=glgE PE=1 SV=1
GENE_02548	408	7	402	null	sp|A5TYK2|MAK_MYCTA	10	453	null	37	572	8e-68	-67.0969	97.1	97.6	Maltokinase OS=Mycobacterium tuberculosis (strain ATCC 25177 / H37Ra) OX=419947 GN=mak PE=3 SV=1
GENE_02549	733	9	724	null	sp|Q2J6Q9|GLGB_FRACC	89	809	null	65.7	2540	0	-	97.7	88.8	1,4-alpha-glucan branching enzyme GlgB OS=Frankia casuarinae (strain DSM 45818 / CECT 9043 / CcI3) OX=106370 GN=glgB PE=3 SV=1
GENE_02551	323	1	323	null	sp|P64808|Y1359_MYCBO	1	304	null	36.2	380	4e-42	-41.3979	100	100	Uncharacterized protein Mb1359 OS=Mycobacterium bovis (strain ATCC BAA-935 / AF2122/97) OX=233413 GN=BQ2027_MB1359 PE=3 SV=1
GENE_02555	478	13	321	null	sp|P17867|CISA_BACSU	2	339	null	25.4	168	3e-11	-10.5229	64.6	67.6	Putative DNA recombinase OS=Bacillus subtilis (strain 168) OX=224308 GN=cisA PE=3 SV=2
GENE_02559	470	58	381	null	sp|Q8G8D1|REPP_ONYPE	31	320	null	27.7	201	1e-15	-15	68.9	76.9	Replication protein OS=Onion yellows phytoplasma (strain OY-M) OX=262768 GN=rep PE=3 SV=1
GENE_02562	119	1	103	null	sp|P9WMI9|CMTR_MYCTU	1	103	null	63.1	316	2e-37	-36.699	86.6	87.3	HTH-type transcriptional regulator CmtR OS=Mycobacterium tuberculosis (strain ATCC 25618 / H37Rv) OX=83332 GN=cmtR PE=1 SV=1
GENE_02564	119	1	103	null	sp|P9WMI9|CMTR_MYCTU	1	103	null	62.1	314	3e-37	-36.5229	86.6	87.3	HTH-type transcriptional regulator CmtR OS=Mycobacterium tuberculosis (strain ATCC 25618 / H37Rv) OX=83332 GN=cmtR PE=1 SV=1
GENE_02565	636	2	632	null	sp|P9WPS7|CTPG_MYCTU	132	756	null	55.9	1430	0	-	99.2	81.1	Probable cation-transporting ATPase G OS=Mycobacterium tuberculosis (strain ATCC 25618 / H37Rv) OX=83332 GN=ctpG PE=1 SV=1
GENE_02566	187	11	167	null	sp|P9WK99|LSPA_MYCTU	13	174	null	42	268	3e-28	-27.5229	84	80.2	Lipoprotein signal peptidase OS=Mycobacterium tuberculosis (strain ATCC 25618 / H37Rv) OX=83332 GN=lspA PE=1 SV=1
GENE_02568	84	16	79	null	sp|P39606|YWCH_BACSU	10	75	null	42.4	115	4e-07	-6.39794	76.2	19.8	Uncharacterized protein YwcH OS=Bacillus subtilis (strain 168) OX=224308 GN=ywcH PE=4 SV=1
GENE_02569	110	6	106	null	sp|P37584|CSAA_BACSU	5	106	null	54.9	267	2e-30	-29.699	91.8	92.7	Probable chaperone CsaA OS=Bacillus subtilis (strain 168) OX=224308 GN=csaA PE=1 SV=2
GENE_02570	567	5	554	null	sp|Q23381|MUTA_CAEEL	26	560	null	43.8	1193	1e-154	-154	97	71.9	Probable methylmalonyl-CoA mutase, mitochondrial OS=Caenorhabditis elegans OX=6239 GN=mmcm-1 PE=3 SV=2
GENE_02571	169	27	169	null	sp|O31672|MHQR_BACSU	4	145	null	22.2	120	2e-07	-6.69897	84.6	97.9	HTH-type transcriptional regulator MhqR OS=Bacillus subtilis (strain 168) OX=224308 GN=mhqR PE=2 SV=1
GENE_02573	299	1	295	null	sp|Q9V225|Y249_PYRAB	20	314	null	43.7	685	8e-88	-87.0969	98.7	91	Putative GTPase PYRAB02490 OS=Pyrococcus abyssi (strain GE5 / Orsay) OX=272844 GN=PYRAB02490 PE=3 SV=1
GENE_02574	406	15	400	null	sp|A0R1Y7|FADA4_MYCS2	1	386	null	66.8	1358	0	-	95.1	99.5	Probable acetyl-CoA acetyltransferase OS=Mycolicibacterium smegmatis (strain ATCC 700084 / mc(2)155)OX=246196 GN=MSMEG_4920 PE=1 SV=2
GENE_02575	140	1	133	null	sp|O58010|MCE_PYRHO	4	133	null	39.8	237	5e-25	-24.301	95	95.6	Methylmalonyl-CoA epimerase OS=Pyrococcus horikoshii (strain ATCC 700860 / DSM 12428 / JCM 9974 / NBRC 100139 / OT-3) OX=70601 GN=PH0272 PE=1 SV=1
GENE_02576	445	1	444	null	sp|Q53865|CCR_STRCU	1	446	null	78.7	1930	0	-	99.8	99.8	Crotonyl-CoA reductase OS=Streptomyces collinus OX=42684 GN=ccr PE=1 SV=1
GENE_02579	99	7	96	null	sp|Q57874|Y432_METJA	2	86	null	33.3	135	8e-11	-10.0969	90.9	92.4	Uncharacterized protein MJ0432 OS=Methanocaldococcus jannaschii (strain ATCC 43067 / DSM 2661 / JAL-1/ JCM 10045 / NBRC 100440) OX=243232 GN=MJ0432 PE=4 SV=1
GENE_02581	105	2	90	null	sp|P64806|Y1356_MYCBO	7	93	null	46.8	175	9e-17	-16.0458	84.8	88.8	Uncharacterized protein Mb1356 OS=Mycobacterium bovis (strain ATCC BAA-935 / AF2122/97) OX=233413 GN=BQ2027_MB1356 PE=4 SV=1
GENE_02582	551	1	538	null	sp|A0R3D6|Y5435_MYCS2	1	537	null	50.1	1212	2e-160	-159.699	97.6	98.5	Putative ligase MSMEG_5435/MSMEI_5285 OS=Mycolicibacterium smegmatis (strain ATCC 700084 / mc(2)155)OX=246196 GN=MSMEG_5435 PE=1 SV=1
GENE_02583	594	8	284	null	sp|P52041|HBD_CLOAB	4	280	null	47.7	670	2e-82	-81.699	46.6	98.2	3-hydroxybutyryl-CoA dehydrogenase OS=Clostridium acetobutylicum (strain ATCC 824 / DSM 792 / JCM 1419/ LMG 5710 / VKM B-1787) OX=272562 GN=hbd PE=1 SV=2
GENE_02584	382	1	380	null	sp|P9WQ83|CBL_MYCTU	6	406	null	40.8	670	2e-83	-82.699	99.5	98.5	Putative cystathionine beta-lyase OS=Mycobacterium tuberculosis (strain ATCC 25618 / H37Rv) OX=83332 GN=Rv2294 PE=1 SV=1
GENE_02585	500	14	470	null	sp|Q0WSF1|AL221_ARATH	62	531	null	35.6	694	4e-83	-82.3979	91.4	78.9	Aldehyde dehydrogenase 22A1 OS=Arabidopsis thaliana OX=3702 GN=ALDH22A1 PE=2 SV=2
GENE_02586	143	1	143	null	sp|O53501|VPC37_MYCTU	1	144	null	59.7	445	2e-56	-55.699	100	100	Ribonuclease VapC37 OS=Mycobacterium tuberculosis (strain ATCC 25618 / H37Rv) OX=83332 GN=vapC37 PE=1 SV=3
GENE_02587	87	5	86	null	sp|P9WJ27|VPB37_MYCTU	1	83	null	67.5	254	3e-29	-28.5229	94.3	98.8	Putative antitoxin VapB37 OS=Mycobacterium tuberculosis (strain ATCC 25618 / H37Rv) OX=83332 GN=vapB37 PE=4 SV=1
GENE_02588	219	1	219	null	sp|Q9K4C3|NUCS_STRCO	1	223	null	66.8	757	2e-101	-100.699	100	100	Endonuclease NucS OS=Streptomyces coelicolor (strain ATCC BAA-471 / A3(2) / M145) OX=100226 GN=nucS PE=3 SV=2
GENE_02589	269	23	267	null	sp|Q3MIE0|ECHD3_RAT	52	298	null	39	488	6e-59	-58.2218	91.1	82.3	Enoyl-CoA hydratase domain-containing protein 3, mitochondrial OS=Rattus norvegicus OX=10116 GN=Echdc3 PE=2 SV=1
GENE_02591	605	19	601	null	sp|O06476|YFMR_BACSU	18	613	null	35	878	2e-108	-107.699	96.4	94.8	Uncharacterized ABC transporter ATP-binding protein YfmR OS=Bacillus subtilis (strain 168) OX=224308 GN=yfmR PE=3 SV=1
GENE_02592	669	10	666	null	sp|Q49115|ECM_METEA	13	665	null	63.6	2186	0	-	98.2	94.9	Ethylmalonyl-CoA mutase OS=Methylorubrum extorquens (strain ATCC 14718 / DSM 1338 / JCM 2805 / NCIMB 9133 / AM1) OX=272630 GN=ecm PE=1 SV=1
GENE_02593	153	4	148	null	sp|P9WNP3|HTDZ_MYCTU	1	146	null	51.4	407	2e-50	-49.699	94.8	96.7	3-hydroxyacyl-thioester dehydratase Z OS=Mycobacterium tuberculosis (strain ATCC 25618 / H37Rv) OX=83332 GN=htdZ PE=1 SV=1
GENE_02595	329	1	329	null	sp|A1SMP3|MDH_NOCSJ	1	328	null	84.8	1411	0	-	100	100	Malate dehydrogenase OS=Nocardioides sp. (strain ATCC BAA-499 / JS614) OX=196162 GN=mdh PE=3 SV=1
GENE_02596	424	4	416	null	sp|Q4JXA4|MURA_CORJK	5	417	null	59.1	1278	3e-174	-173.523	97.4	98.8	UDP-N-acetylglucosamine 1-carboxyvinyltransferase OS=Corynebacterium jeikeium (strain K411) OX=306537 GN=murA PE=3 SV=1
GENE_02597	193	1	191	null	sp|P53523|PDUO_MYCLE	1	191	null	59.3	593	2e-77	-76.699	99	100	Corrinoid adenosyltransferase OS=Mycobacterium leprae (strain TN) OX=272631 GN=ML1149 PE=3 SV=1
GENE_02599	112	4	108	null	sp|P0A5C8|Y449_MYCBO	5	125	null	37.7	147	6e-12	-11.2218	93.8	85.2	Uncharacterized protein Mb0449c OS=Mycobacterium bovis (strain ATCC BAA-935 / AF2122/97) OX=233413 GN=BQ2027_MB0449C PE=4 SV=1
GENE_02600	144	48	131	null	sp|P9WM29|Y1312_MYCTU	48	135	null	31.8	111	3e-06	-5.52288	58.3	59.9	Uncharacterized protein Rv1312 OS=Mycobacterium tuberculosis (strain ATCC 25618 / H37Rv) OX=83332 GN=Rv1312 PE=1 SV=1
GENE_02601	126	3	124	null	sp|A4FN26|ATPE_SACEN	4	120	null	61.5	329	2e-39	-38.699	96.8	96.7	ATP synthase epsilon chain OS=Saccharopolyspora erythraea (strain ATCC 11635 / DSM 40517 / JCM 4748/ NBRC 13426 / NCIMB 8594 / NRRL 2338) OX=405948 GN=atpC PE=3 SV=1
GENE_02602	482	15	482	null	sp|Q5Z0Y1|ATPB_NOCFA	14	482	null	83.4	2070	0	-	97.1	97.3	ATP synthase subunit beta OS=Nocardia farcinica (strain IFM 10152) OX=247156 GN=atpD PE=3 SV=1
GENE_02603	317	3	316	null	sp|A4FN28|ATPG_SACEN	2	308	null	60.1	1022	7e-139	-138.155	99.1	99.7	ATP synthase gamma chain OS=Saccharopolyspora erythraea (strain ATCC 11635 / DSM 40517 / JCM 4748 /NBRC 13426 / NCIMB 8594 / NRRL 2338) OX=405948 GN=atpG PE=3 SV=1
GENE_02604	545	1	542	null	sp|A4FN29|ATPA_SACEN	1	543	null	76.6	2223	0	-	99.4	99.1	ATP synthase subunit alpha OS=Saccharopolyspora erythraea (strain ATCC 11635 / DSM 40517 / JCM 4748/ NBRC 13426 / NCIMB 8594 / NRRL 2338) OX=405948 GN=atpA PE=3 SV=1
GENE_02605	277	6	277	null	sp|B1W0A6|ATPD_STRGG	1	271	null	39.7	507	4e-62	-61.3979	98.2	100	ATP synthase subunit delta OS=Streptomyces griseus subsp. griseus (strain JCM 4626 / NBRC 13350) OX=455632 GN=atpH PE=3 SV=1
GENE_02606	203	8	172	null	sp|Q4JUJ6|ATPF_CORJK	17	181	null	51.5	436	1e-53	-53	81.3	88.7	ATP synthase subunit b OS=Corynebacterium jeikeium (strain K411) OX=306537 GN=atpF PE=3 SV=1
GENE_02607	75	1	74	null	sp|P0A305|ATPL_STRLI	1	74	null	60.8	222	1e-24	-24	98.7	97.4	ATP synthase subunit c OS=Streptomyces lividans OX=1916 GN=atpE PE=3 SV=1
GENE_02608	270	13	270	null	sp|A8L3V9|ATP6_FRASN	13	270	null	41.4	474	6e-57	-56.2218	95.6	87.5	ATP synthase subunit a OS=Frankia sp. (strain EAN1pec) OX=298653 GN=atpB PE=3 SV=1
GENE_02611	382	1	370	null	sp|P9WMW5|WECA_MYCTU	30	397	null	48.5	844	2e-109	-108.699	96.9	91.1	Decaprenyl-phosphate N-acetylglucosaminephosphotransferase OS=Mycobacterium tuberculosis (strain ATCC 25618 / H37Rv) OX=83332 GN=wecA PE=1 SV=1
GENE_02612	220	21	212	null	sp|P9WGC9|TSAC_MYCTU	17	208	null	55.2	479	2e-59	-58.699	87.3	88.5	Putative threonylcarbamoyl-AMP synthase OS=Mycobacterium tuberculosis (strain ATCC 25618 / H37Rv) OX=83332 GN=Rv1301 PE=1 SV=1
GENE_02613	84	32	84	null	sp|P0AAT1|YBDD_SHIFL	8	65	null	37.9	96	2e-05	-4.69897	63.1	89.2	Uncharacterized protein YbdD OS=Shigella flexneri OX=623 GN=ybdD PE=4 SV=1
GENE_02614	745	2	730	null	sp|P9WP47|CSTA_MYCTU	18	743	null	57.8	2039	0	-	97.9	95.8	Peptide transporter CstA OS=Mycobacterium tuberculosis (strain ATCC 25618 / H37Rv) OX=83332 GN=cstA PE=3 SV=1
GENE_02616	70	1	52	null	sp|Q47511|MCCF_ECOLX	86	138	null	39.6	108	2e-06	-5.69897	74.3	15.4	Microcin C7 self-immunity protein MccF OS=Escherichia coli OX=562 GN=mccF PE=1 SV=1
GENE_02617	282	26	281	null	sp|A0R213|PRMC_MYCS2	23	277	null	41.8	431	2e-50	-49.699	90.8	90.7	Release factor glutamine methyltransferase OS=Mycolicibacterium smegmatis (strain ATCC 700084 / mc(2)155)OX=246196 GN=prmC PE=3 SV=1
GENE_02618	359	6	354	null	sp|A1SHH9|RF1_NOCSJ	2	352	null	68.4	1240	1e-170	-170	97.2	98.3	Peptide chain release factor 1 OS=Nocardioides sp. (strain ATCC BAA-499 / JS614) OX=196162 GN=prfA PE=3 SV=1
GENE_02619	76	1	73	null	sp|Q82J69|RL31_STRAW	1	73	null	78.1	312	3e-38	-37.5229	96.1	100	50S ribosomal protein L31 OS=Streptomyces avermitilis (strain ATCC 31267 / DSM 46492 / JCM 5070 / NBRC 14893 / NCIMB 12804 / NRRL 8165 / MA-4680) OX=227882 GN=rpmE PE=3 SV=1
GENE_02620	647	32	643	null	sp|P9WHF3|RHO_MYCTU	37	597	null	55.9	1564	0	-	94.6	93.2	Transcription termination factor Rho OS=Mycobacterium tuberculosis (strain ATCC 25618 / H37Rv) OX=83332 GN=rho PE=1 SV=1
GENE_02621	325	12	307	null	sp|Q82J66|KHSE_STRAW	11	301	null	42.6	553	8e-68	-67.0969	91.1	95.4	Homoserine kinase OS=Streptomyces avermitilis (strain ATCC 31267 / DSM 46492 / JCM 5070 / NBRC 14893/ NCIMB 12804 / NRRL 8165 / MA-4680) OX=227882 GN=thrB PE=3 SV=1
GENE_02622	353	6	353	null	sp|A0R220|THRC_MYCS2	12	360	null	66.5	1179	3e-161	-160.523	98.6	96.9	Threonine synthase OS=Mycolicibacterium smegmatis (strain ATCC 700084 / mc(2)155) OX=246196 GN=thrC PE=1 SV=1
GENE_02623	430	7	426	null	sp|P08499|DHOM_CORGL	21	443	null	57.9	1151	1e-154	-154	97.7	95.1	Homoserine dehydrogenase OS=Corynebacterium glutamicum (strain ATCC 13032 / DSM 20300 / BCRC 11384 /JCM 1318 / LMG 3730 / NCIMB 10025) OX=196627 GN=hom PE=1 SV=1
GENE_02624	477	2	462	null	sp|Q9X5M1|DCDA_MYCS2	1	470	null	61.1	1404	0	-	96.6	99.2	Diaminopimelate decarboxylase OS=Mycolicibacterium smegmatis (strain ATCC 700084 / mc(2)155) OX=246196 GN=lysA PE=3 SV=1
GENE_02625	565	15	565	null	sp|C1A1Z7|SYR_RHOE4	1	550	null	58	1678	0	-	97.5	100	Arginine--tRNA ligase OS=Rhodococcus erythropolis (strain PR4 / NBRC 100887) OX=234621 GN=argS PE=3 SV=1
GENE_02626	576	474	538	null	sp|P9WM54|Y1148_MYCTO	346	411	null	41.8	117	6e-05	-4.22185	11.3	14.5	Uncharacterized protein MT1183 OS=Mycobacterium tuberculosis (strain CDC 1551 / Oshkosh) OX=83331 GN=MT1183 PE=3 SV=1
GENE_02627	506	5	488	null	sp|O07576|YHDG_BACSU	6	465	null	47.3	1022	1e-133	-133	95.7	98.9	Uncharacterized amino acid permease YhdG OS=Bacillus subtilis (strain 168) OX=224308 GN=yhdG PE=2 SV=1
GENE_02628	181	46	173	null	sp|Q6AHI4|CRCB2_LEIXX	8	135	null	53.1	248	5e-26	-25.301	70.7	88.3	Putative fluoride ion transporter CrcB 2 OS=Leifsonia xyli subsp. xyli (strain CTCB07) OX=281090 GN=crcB2 PE=3 SV=1
GENE_02629	119	1	104	null	sp|Q6AHI5|CRCB1_LEIXX	1	108	null	52.8	287	6e-33	-32.2218	87.4	78.8	Putative fluoride ion transporter CrcB 1 OS=Leifsonia xyli subsp. xyli (strain CTCB07) OX=281090 GN=crcB1 PE=3 SV=1
GENE_02632	371	3	370	null	sp|P42319|YXJH_BACSU	14	376	null	47.3	856	8e-112	-111.097	99.2	96.3	Uncharacterized protein YxjH OS=Bacillus subtilis (strain 168) OX=224308 GN=yxjH PE=4 SV=4
GENE_02633	190	3	187	null	sp|O34362|YKOD_BACSU	290	496	null	28	198	7e-17	-16.1549	97.4	37.8	Putative HMP/thiamine import ATP-binding protein YkoD OS=Bacillus subtilis (strain 168) OX=224308 GN=ykoD PE=1 SV=2
GENE_02634	290	14	269	null	sp|Q589W8|ACTT3_ALTAL	22	272	null	38.4	442	8e-52	-51.0969	88.3	84.8	Enoyl-CoA hydratase ACTT3 OS=Alternaria alternata OX=5599 GN=ACTT3 PE=3 SV=1
GENE_02637	317	12	217	null	sp|P42332|BCRA_BACLI	5	214	null	45.7	461	3e-54	-53.5229	65	68.6	Bacitracin transport ATP-binding protein BcrA OS=Bacillus licheniformis OX=1402 GN=bcrA PE=3 SV=1
GENE_02639	1332	21	1331	null	sp|A3Q3N5|KGD_MYCSJ	8	1262	null	57.6	3963	0	-	98.4	99.3	Multifunctional 2-oxoglutarate metabolism enzyme OS=Mycobacterium sp. (strain JLS) OX=164757 GN=kgd PE=3 SV=1
GENE_02641	483	4	430	null	sp|Q797A7|MTRTR_BACSU	7	423	null	26.4	331	2e-32	-31.699	88.4	90.5	Methylthioribose transporter OS=Bacillus subtilis (strain 168) OX=224308 GN=mtrA PE=3 SV=1
GENE_02642	432	4	431	null	sp|P9WIT3|GULDH_MYCTU	5	427	null	37.9	774	8e-98	-97.0969	99.1	98.8	L-gulono-1,4-lactone dehydrogenase OS=Mycobacterium tuberculosis (strain ATCC 25618 / H37Rv) OX=83332 GN=Rv1771 PE=1 SV=1
GENE_02643	396	17	392	null	sp|P16468|MAOX_GEOSE	88	466	null	56.5	1060	8e-141	-140.097	94.9	79.3	NAD-dependent malic enzyme OS=Geobacillus stearothermophilus OX=1422 PE=1 SV=1
GENE_02644	206	1	201	null	sp|A0QSK5|RMLC_MYCS2	1	198	null	51.5	528	3e-67	-66.5229	97.6	98.5	dTDP-4-dehydrorhamnose 3,5-epimerase OS=Mycolicibacterium smegmatis (strain ATCC 700084 / mc(2)155)OX=246196 GN=rmlC PE=1 SV=1
GENE_02645	305	57	288	null	sp|O06724|YISK_BACSU	77	296	null	30.5	253	6e-24	-23.2218	76.1	73.1	Uncharacterized protein YisK OS=Bacillus subtilis (strain 168) OX=224308 GN=yisK PE=2 SV=1
GENE_02646	317	21	238	null	sp|P26918|BLAB_AERHY	40	249	null	23.8	140	1e-08	-8	68.8	82.7	Metallo-beta-lactamase type 2 OS=Aeromonas hydrophila OX=644 GN=cphA PE=1 SV=1
GENE_02647	349	32	343	null	sp|P42253|YCBU_BACSU	31	361	null	27.6	220	1e-18	-18	89.4	89.5	Uncharacterized aminotransferase YcbU OS=Bacillus subtilis (strain 168) OX=224308 GN=ycbU PE=3 SV=3
GENE_02648	199	13	190	null	sp|Q6MWZ7|SUGPH_MYCTU	8	186	null	36.1	282	3e-30	-29.5229	89.4	88.2	Acid phosphatase OS=Mycobacterium tuberculosis (strain ATCC 25618 / H37Rv) OX=83332 GN=gpm2 PE=1 SV=1
GENE_02649	223	43	214	null	sp|C1F3M6|PSD_ACIC5	42	203	null	46.2	374	2e-43	-42.699	77.1	71.1	Phosphatidylserine decarboxylase proenzyme OS=Acidobacterium capsulatum (strain ATCC 51196 / DSM 11244/ JCM 7670 / NBRC 15755 / NCIMB 13165 / 161) OX=240015 GN=psd PE=3 SV=1
GENE_02650	339	64	230	null	sp|O27106|ARSS_METTH	13	172	null	36.8	207	9e-18	-17.0458	49.3	68.7	Archaetidylserine synthase OS=Methanothermobacter thermautotrophicus (strain ATCC 29096 / DSM 1053 /JCM 10044 / NBRC 100330 / Delta H) OX=187420 GN=MTH_1027 PE=1 SV=1
GENE_02651	175	12	166	null	sp|Q9ZV06|NATAL_ARATH	33	231	null	34.2	281	4e-30	-29.3979	88.6	84.3	Probable acetyltransferase NATA1-like OS=Arabidopsis thaliana OX=3702 GN=At2g39020 PE=2 SV=1
GENE_02654	82	1	78	null	sp|P9WF43|WHIB1_MYCTU	1	78	null	83.3	365	4e-46	-45.3979	95.1	92.9	Transcriptional regulator WhiB1 OS=Mycobacterium tuberculosis (strain ATCC 25618 / H37Rv) OX=83332 GN=whiB1 PE=1 SV=1
GENE_02655	213	8	208	null	sp|O30013|Y226_ARCFU	14	172	null	26.4	128	6e-08	-7.22185	94.4	92.4	Putative NADH dehydrogenase/NAD(P)H nitroreductase AF_0226 OS=Archaeoglobus fulgidus (strain ATCC 49558/ VC-16 / DSM 4304 / JCM 9628 / NBRC 100126) OX=224325 GN=AF_0226 PE=3 SV=1
GENE_02656	489	1	486	null	sp|P9WGL5|PDTAS_MYCTU	1	496	null	48.3	1073	4e-141	-140.398	99.4	99	Probable sensor histidine kinase PdtaS OS=Mycobacterium tuberculosis (strain ATCC 25618 / H37Rv) OX=83332 GN=pdtaS PE=1 SV=1
GENE_02657	71	1	70	null	sp|P9WPQ1|BTB7_MYCTU	1	70	null	64.3	212	4e-23	-22.3979	98.6	98.6	Biotinylated protein TB7.3 OS=Mycobacterium tuberculosis (strain ATCC 25618 / H37Rv) OX=83332 GN=Rv3221c PE=1 SV=1
GENE_02658	334	3	328	null	sp|O32254|YVBT_BACSU	6	329	null	38.1	512	3e-61	-60.5229	97.6	96.4	Uncharacterized protein YvbT OS=Bacillus subtilis (strain 168) OX=224308 GN=yvbT PE=4 SV=1
GENE_02659	124	20	93	null	sp|A0QTP3|RSHA_MYCS2	25	99	null	32	109	2e-06	-5.69897	59.7	74.3	Anti-sigma factor RshA OS=Mycolicibacterium smegmatis (strain ATCC 700084 / mc(2)155) OX=246196 GN=rshA PE=1 SV=1
GENE_02660	250	53	245	null	sp|Q7AKG9|SIGR_STRCO	26	218	null	71	756	7e-101	-100.155	77.2	85	ECF RNA polymerase sigma factor SigR OS=Streptomyces coelicolor (strain ATCC BAA-471 / A3(2) / M145)OX=100226 GN=sigR PE=1 SV=1
GENE_02661	236	1	227	null	sp|O64131|YOQW_BPSPB	1	222	null	39.3	398	8e-47	-46.0969	96.2	99.1	SOS response-associated protein yoqW OS=Bacillus phage SPbeta OX=66797 GN=yoqW PE=3 SV=1
GENE_02662	442	1	427	null	sp|B2GLU6|AROA_KOCRD	1	441	null	53.4	1065	2e-141	-140.699	96.6	99.1	3-phosphoshikimate 1-carboxyvinyltransferase OS=Kocuria rhizophila (strain ATCC 9341 / DSM 348 / NBRC 103217 / DC2201) OX=378753 GN=aroA PE=3 SV=1
GENE_02663	297	83	288	null	sp|Q3AC25|RSGA_CARHZ	71	280	null	38.7	347	1e-37	-37	69.4	72.4	Small ribosomal subunit biogenesis GTPase RsgA OS=Carboxydothermus hydrogenoformans (strain ATCC BAA-161/ DSM 6008 / Z-2901) OX=246194 GN=rsgA PE=3 SV=1
GENE_02664	275	1	259	null	sp|Q9K4B1|HISN_STRCO	1	262	null	63.1	803	5e-107	-106.301	94.2	98.5	Histidinol-phosphatase OS=Streptomyces coelicolor (strain ATCC BAA-471 / A3(2) / M145) OX=100226 GN=hisN PE=1 SV=1
GENE_02665	207	40	204	null	sp|Q32L00|ALKB3_BOVIN	99	277	null	33.2	214	2e-19	-18.699	79.7	62.6	Alpha-ketoglutarate-dependent dioxygenase alkB homolog 3 OS=Bos taurus OX=9913 GN=ALKBH3 PE=2 SV=1
GENE_02666	321	7	320	null	sp|A4F2N8|LTHAD_PSESP	5	318	null	60.5	936	1e-125	-125	97.8	98.4	L-threo-3-hydroxyaspartate ammonia-lyase OS=Pseudomonas sp. OX=306 GN=thadh PE=1 SV=1
GENE_02667	232	49	194	null	sp|Q55909|Y305_SYNY3	7	153	null	34	176	3e-14	-13.5229	62.9	70.3	TVP38/TMEM64 family membrane protein slr0305 OS=Synechocystis sp. (strain PCC 6803 / Kazusa) OX=1111708 GN=slr0305 PE=3 SV=1
GENE_02668	397	1	392	null	sp|P37339|LHGD_ECOLI	1	392	null	41.7	756	8e-96	-95.0969	98.7	92.9	L-2-hydroxyglutarate dehydrogenase OS=Escherichia coli (strain K12) OX=83333 GN=lhgD PE=1 SV=3
GENE_02669	133	1	130	null	sp|P9WFA3|VPC12_MYCTU	1	128	null	36.2	176	4e-16	-15.3979	97.7	99.2	Ribonuclease VapC12 OS=Mycobacterium tuberculosis (strain ATCC 25618 / H37Rv) OX=83332 GN=vapC12 PE=3 SV=1
GENE_02671	389	23	384	null	sp|P39119|CISY_BACSU	5	358	null	40.3	678	7e-85	-84.1549	93.1	96.7	Citrate synthase 1 OS=Bacillus subtilis (strain 168) OX=224308 GN=citA PE=1 SV=2
GENE_02672	364	187	351	null	sp|P9WPD3|CISY2_MYCTU	166	339	null	40.4	247	4e-22	-21.3979	45.3	46.6	Putative citrate synthase 2 OS=Mycobacterium tuberculosis (strain ATCC 25618 / H37Rv) OX=83332 GN=citA PE=1 SV=1
GENE_02673	363	22	348	null	sp|Q99340|Y2769_CORGL	32	367	null	32.6	432	2e-48	-47.699	90.1	86.4	Uncharacterized protein Cgl2769/cg3067 OS=Corynebacterium glutamicum (strain ATCC 13032 / DSM 20300/ BCRC 11384 / JCM 1318 / LMG 3730 / NCIMB 10025) OX=196627 GN=Cgl2769 PE=4 SV=2
GENE_02675	687	537	668	null	sp|P72042|Y3776_MYCTU	303	421	null	37.5	155	2e-09	-8.69897	19.2	22.9	Uncharacterized protein Rv3776 OS=Mycobacterium tuberculosis (strain ATCC 25618 / H37Rv) OX=83332 GN=Rv3776 PE=4 SV=1
GENE_02676	393	9	386	null	sp|Q9Y7D1|LOVD_ASPTE	17	408	null	30.1	381	2e-40	-39.699	96.2	94.9	Monacolin J acid methylbutanoyltransferase OS=Aspergillus terreus OX=33178 GN=lovD PE=1 SV=1
GENE_02677	571	44	544	null	sp|A4YDT1|HBCL1_METS5	38	544	null	42.4	901	3e-113	-112.523	87.7	89.9	4-hydroxybutyrate--CoA ligase 1 OS=Metallosphaera sedula (strain ATCC 51363 / DSM 5348 / JCM 9185 /NBRC 15509 / TH2) OX=399549 GN=Msed_0406 PE=1 SV=1
GENE_02678	237	1	227	null	sp|Q5XDZ5|Y233_STRP6	18	247	null	28	212	4e-19	-18.3979	95.8	92.7	Uncharacterized protein M6_Spy0233 OS=Streptococcus pyogenes serotype M6 (strain ATCC BAA-946 / MGAS10394)OX=286636 GN=M6_Spy0233 PE=1 SV=1
GENE_02679	548	6	548	null	sp|P94547|LCFA_BACSU	4	551	null	38.3	824	4e-102	-101.398	99.1	97.9	Long-chain-fatty-acid--CoA ligase OS=Bacillus subtilis (strain 168) OX=224308 GN=lcfA PE=3 SV=1
GENE_02681	1138	16	1136	null	sp|Q9KWU4|PYC_BACSU	8	1145	null	46.6	2682	0	-	98.5	99.1	Pyruvate carboxylase OS=Bacillus subtilis (strain 168) OX=224308 GN=pyc PE=3 SV=1
GENE_02682	409	73	382	null	sp|P40896|YJV3_YEAST	1	311	null	33.8	368	4e-39	-38.3979	75.8	94	Uncharacterized protein YJL213W OS=Saccharomyces cerevisiae (strain ATCC 204508 / S288c) OX=559292 GN=YJL213W PE=3 SV=1
GENE_02684	127	1	118	null	sp|P9WMJ5|BLAI_MYCTU	1	121	null	33.6	134	6e-10	-9.22185	92.9	87.7	Transcriptional regulator BlaI OS=Mycobacterium tuberculosis (strain ATCC 25618 / H37Rv) OX=83332 GN=blaI PE=1 SV=1
GENE_02685	749	5	745	null	sp|P46840|CTPB_MYCLE	11	744	null	47.3	1556	0	-	98.9	97.9	Cation-transporting P-type ATPase B OS=Mycobacterium leprae (strain TN) OX=272631 GN=ctpB PE=3 SV=2
[truncated: 850 more rows]

## Sheet: Table S6_NCBI_nr
Table S6. Gene annotation result according to database
[truncated: 3,780 more rows]

## Sheet: Table S6_InterProScan
Table S6. Gene annotation result according to database
[truncated: 29,952 more rows]
