# Supplementary material for: Genome-Wide Pathway Exploration of the Epidermidibacterium keratini EPI-7T
Source: Microorganisms. 2023 Mar 28;11(4):870. doi: 10.3390/microorganisms11040870 (PMC10143877; doi:10.3390/microorganisms11040870)
Supplement: Supplementary file 1 [file microorganisms-11-00870-s001.zip › Table S7.xlsx]

## Sheet: Table S7
Table S7. Comparison between newly assembled and previous genomes
Chromosomal position	Event	Newly assembled genome	Previous genome
27	Single nucleotide gap	G	-
158	Single nucleotide gap	A	-
476	Single nucleotide gap	-	C
2155	Single nucleotide gap	C	-
2267 to 2268	SNV mismatch	GC	CG
2279	Single nucleotide gap	A	-
2900	Single nucleotide gap	-	C
137,218 to 137,229	Small gap	TGCAGGGTGATC	------------
1056800	SNV mismatch	A	C
2,069,874 to 2,069,919	Duplication error	---------------------------------------------	GATCGCCGTACCCGGCTCTGACGACGTGATGCTGGGCTATCAGTC
2288804	SNV mismatch	A	C
3,931,075 to 3,931,076	SNV mismatch	TG	GC
4012945	Single nucleotide gap	C	-
