# Supplementary material for: Genome-Wide Pathway Exploration of the Epidermidibacterium keratini EPI-7T
Source: Microorganisms. 2023 Mar 28;11(4):870. doi: 10.3390/microorganisms11040870 (PMC10143877; doi:10.3390/microorganisms11040870)
Supplement: Supplementary file 1 [file microorganisms-11-00870-s001.zip › Table S8.xlsx]

## Sheet: Table S8
Table S8. Bi- and uni-directional hit counting with PATRIC
Strain	HitType	Number of Protein	Percentage of Hit	> 90%	90% <= AAI < 50%	50% <=
Epidermidibacterium keratini EPI-7T	Bi-directional hit	Reference (Standard)
	Uni-directioanl hit
	Missing
Cutibacterium acnes HL096PA1	Bi-directional hit	1184	0.482	-	243	941
	Uni-directioanl hit	667		-	1	666
	Missing	1981	0.517	-
Micrococcus luteus CW.Ay	Bi-directional hit	1256	0.5073	-	294	962
	Uni-directioanl hit	688		-	4	684
	Missing	1888	0.4927	-
Staphylococcus epidermidis ATCC 14990	Bi-directional hit	799	0.3772	-	29	770
	Uni-directioanl hit	645		-	-	645
	Missing	2387	0.6228	-
Staphylococcus aureus NCTC 8325	Bi-directional hit	852	0.4005	-	31	821
	Uni-directioanl hit	683		-	-	683
	Missing	2297	0.5994	-
Staphylococcus warneri 22.1	Bi-directional hit	813	0.385	-	31	782
	Uni-directioanl hit	662		-	-	662
	Missing	2357	0.615	-
Streptococcus mitis NCTC 12261	Bi-directional hit	655	0.3087	-	24	631
	Uni-directioanl hit	528		-	-	528
	Missing	2649	0.6913	-
Streptococcus pyogenes NGAS638	Bi-directional hit	592	0.2965	-	26	566
	Uni-directioanl hit	544		-	-	544
	Missing	2696	0.7035	-
