# Supplementary material for: Genome-Wide Pathway Exploration of the Epidermidibacterium keratini EPI-7T
Source: Microorganisms. 2023 Mar 28;11(4):870. doi: 10.3390/microorganisms11040870 (PMC10143877; doi:10.3390/microorganisms11040870)
Supplement: Supplementary file 1 [file microorganisms-11-00870-s001.zip › Table S9.xlsx]

## Sheet: Epidermidibacterium keratini
Table S9. Annotation of Epidermidibacterium kratini EPI-7T and skin floar using eggNOG-mapper
## Mon Oct 25 08:36:00 2021 ## emapper-2.1.6 ## /data/shared/home/emapper/miniconda3/envs/eggnog-mapper-2.1/bin/emapper.py --cpu 20 --mp_start_method forkserver --data_dir /dev/shm/ -o out --output_dir /emapper_web_jobs/emapper_jobs/user_data/MM_c9jtrm5q --temp_dir /emapper_web_jobs/emapper_jobs/user_data/MM_c9jtrm5q --override -m diamond --dmnd_ignore_warnings --dmnd_algo ctg -i /emapper_web_job…
query	seed_ortholog	evalue	log(evalue)	score	eggNOG_OGs	max_annot_lvl	COG_category	Description	Preferred_name	GOs	EC	KEGG_ko	KEGG_Pathway	KEGG_Module	KEGG_Reaction	KEGG_rclass	BRITE	KEGG_TC	CAZy	BiGG_Reaction	PFAMs															EPI-7
GENE_03851	1122622.ATWJ01000015_gene498	3.42e-209	-208.466	598.0	COG0699@1|root,COG0699@2|Bacteria,2GJX9@201174|Actinobacteria,4FFE4@85021|Intrasporangiaceae	201174|Actinobacteria	S	ABC transporter	-	-	-	-	-	-	-	-	-	-	-	-	Dynamin_N														Q	70
GENE_03850	1121017.AUFG01000017_gene2501	9.52e-182	-181.021	529.0	COG0699@1|root,COG0699@2|Bacteria,2GM68@201174|Actinobacteria,4FFJF@85021|Intrasporangiaceae	201174|Actinobacteria	S	ABC transporter	-	-	-	-	-	-	-	-	-	-	-	-	Dynamin_N,MMR_HSR1														M	113
GENE_03849	1193181.BN10_120034	2.41e-178	-177.618	514.0	COG1090@1|root,COG4276@1|root,COG1090@2|Bacteria,COG4276@2|Bacteria,2GJS0@201174|Actinobacteria,4FEWU@85021|Intrasporangiaceae	201174|Actinobacteria	S	epimerase	-	-	-	ko:K07071	-	-	-	-	ko00000	-	-	-	DUF1731,Epimerase														S	645
GENE_03848	1001240.GY21_14575	7.83e-112	-111.106	334.0	COG0667@1|root,COG0667@2|Bacteria,2GMNA@201174|Actinobacteria,4FMDI@85023|Microbacteriaceae	201174|Actinobacteria	C	Aldo/keto reductase family	-	-	-	-	-	-	-	-	-	-	-	-	Aldo_ket_red														D	35
GENE_03846	1386089.N865_13645	8.18e-110	-109.087	322.0	COG0406@1|root,COG0406@2|Bacteria,2GN7B@201174|Actinobacteria,4FIUC@85021|Intrasporangiaceae	201174|Actinobacteria	G	Phosphoglycerate mutase family	-	-	-	-	-	-	-	-	-	-	-	-	His_Phos_1														T	68
GENE_03845	469371.Tbis_2568	9.56e-130	-129.02	386.0	COG0436@1|root,COG0436@2|Bacteria,2GM3B@201174|Actinobacteria,4DZ77@85010|Pseudonocardiales	201174|Actinobacteria	E	PFAM Aminotransferase class I and II	-	-	2.6.1.1	ko:K00812	ko00220,ko00250,ko00270,ko00330,ko00350,ko00360,ko00400,ko00401,ko00950,ko00960,ko01100,ko01110,ko01130,ko01210,ko01230,map00220,map00250,map00270,map00330,map00350,map00360,map00400,map00401,map00950,map00960,map01100,map01110,map01130,map01210,map01230	-	R00355,R00694,R00734,R00896,R02433,R02619,R05052	RC00006	ko00000,ko00001,ko01000,ko01007	-	-	-	Aminotran_1_2														E	284
GENE_03844	1172188.KB911820_gene2646	9.7e-116	-115.013	341.0	COG0266@1|root,COG0266@2|Bacteria,2GKCW@201174|Actinobacteria,4FEMR@85021|Intrasporangiaceae	201174|Actinobacteria	L	DNA glycosylase	nei	-	4.2.99.18	ko:K05522	ko03410,map03410	-	-	-	ko00000,ko00001,ko01000,ko03400	-	-	-	Fapy_DNA_glyco,H2TH,zf-FPG_IleRS														IQ	69
GENE_03843	219305.MCAG_02850	9.17e-39	-38.0376	135.0	2CQNK@1|root,32SMG@2|Bacteria,2IIJ7@201174|Actinobacteria,4DDFW@85008|Micromonosporales	201174|Actinobacteria	S	Family of unknown function (DUF5318)	-	-	-	-	-	-	-	-	-	-	-	-	DUF5318														L	149
GENE_03842	1380356.JNIK01000020_gene1365	2.6e-224	-223.585	656.0	COG0744@1|root,COG0744@2|Bacteria,2GK21@201174|Actinobacteria,4ERFM@85013|Frankiales	201174|Actinobacteria	M	PFAM glycosyl transferase, family 51	pbp1A	GO:0001666,GO:0003674,GO:0005488,GO:0005575,GO:0005623,GO:0006950,GO:0008144,GO:0008150,GO:0008658,GO:0009628,GO:0009987,GO:0030288,GO:0030313,GO:0031406,GO:0031975,GO:0033218,GO:0033293,GO:0033554,GO:0036094,GO:0036293,GO:0036294,GO:0042221,GO:0042597,GO:0043167,GO:0043168,GO:0043177,GO:0044464,GO:0050896,GO:0051716,GO:0070482,GO:0070887,GO:0071453,GO:0071456,GO:0097159,GO:1901363,GO:1901681	-	-	-	-	-	-	-	-	-	-	Transgly,Transpeptidase														OT	0
GENE_03841	1211815.CBYP010000054_gene2015	7.41e-134	-133.13	405.0	COG5650@1|root,COG5650@2|Bacteria,2GJYA@201174|Actinobacteria,4ES94@85013|Frankiales	201174|Actinobacteria	S	Glycosyltransferase family 87	-	-	-	-	-	-	-	-	-	-	-	-	GT87														K	299
GENE_03840	1463856.JOHY01000003_gene5241	2.17e-40	-39.6635	147.0	COG2186@1|root,COG2186@2|Bacteria,2GJST@201174|Actinobacteria	201174|Actinobacteria	K	transcriptional	whiH	-	-	-	-	-	-	-	-	-	-	-	FCD,GntR														G	120
GENE_03839	414996.IL38_17465	9.55e-46	-45.02	157.0	COG0800@1|root,COG0800@2|Bacteria,2GNC0@201174|Actinobacteria,4092V@622450|Actinopolysporales	201174|Actinobacteria	G	KDPG and KHG aldolase	-	-	4.1.2.14,4.1.3.42	ko:K01625	ko00030,ko00630,ko01100,ko01120,ko01200,map00030,map00630,map01100,map01120,map01200	M00008,M00061,M00308,M00631	R00470,R05605	RC00307,RC00308,RC00435	ko00000,ko00001,ko00002,ko01000	-	-	-	Aldolase														H	117
GENE_03838	1050202.KB913024_gene2809	2.55e-75	-74.5935	241.0	COG0524@1|root,COG0524@2|Bacteria,2GMD4@201174|Actinobacteria,407K3@622450|Actinopolysporales	201174|Actinobacteria	G	pfkB family carbohydrate kinase	-	-	2.7.1.45	ko:K00874	ko00030,ko01100,ko01120,ko01200,map00030,map01100,map01120,map01200	M00061,M00308,M00631	R01541	RC00002,RC00017	ko00000,ko00001,ko00002,ko01000	-	-	-	PfkB														C	218
GENE_03837	76636.JOEC01000001_gene943	5.22e-138	-137.282	401.0	COG1879@1|root,COG1879@2|Bacteria,2GMTY@201174|Actinobacteria	201174|Actinobacteria	G	Periplasmic binding protein domain	-	-	-	ko:K10537	ko02010,map02010	M00213	-	-	ko00000,ko00001,ko00002,ko02000	3.A.1.2.2	-	-	Peripla_BP_4														V	63
GENE_03836	1206741.BAFX01000054_gene2341	5.74e-216	-215.241	613.0	COG1129@1|root,COG1129@2|Bacteria,2GJ3F@201174|Actinobacteria,4FYP6@85025|Nocardiaceae	201174|Actinobacteria	G	ABC transporter	-	-	3.6.3.17	ko:K10441,ko:K10539	ko02010,map02010	M00212,M00213	-	-	ko00000,ko00001,ko00002,ko01000,ko02000	3.A.1.2.1,3.A.1.2.13,3.A.1.2.19,3.A.1.2.2	-	-	ABC_tran														J	165
GENE_03835	76636.JOEC01000001_gene945	1.58e-147	-146.801	426.0	COG1172@1|root,COG1172@2|Bacteria,2GJDW@201174|Actinobacteria,4FKS7@85023|Microbacteriaceae	201174|Actinobacteria	G	Branched-chain amino acid transport system / permease component	-	-	-	ko:K10440	ko02010,map02010	M00212	-	-	ko00000,ko00001,ko00002,ko02000	3.A.1.2.1,3.A.1.2.13,3.A.1.2.19	-	-	BPD_transp_2														F	76
GENE_03834	1120950.KB892750_gene6869	1.64e-93	-92.7852	282.0	COG1028@1|root,COG1028@2|Bacteria,2GIX2@201174|Actinobacteria,4DU1H@85009|Propionibacteriales	201174|Actinobacteria	IQ	KR domain	-	-	-	-	-	-	-	-	-	-	-	-	adh_short_C2														O	78
GENE_03833	65497.JODV01000008_gene297	2.1e-201	-200.678	566.0	COG4948@1|root,COG4948@2|Bacteria,2GT81@201174|Actinobacteria,4E0HB@85010|Pseudonocardiales	201174|Actinobacteria	M	Mandelate racemase / muconate lactonizing enzyme, C-terminal domain	-	-	4.2.1.6	ko:K01684	ko00052,ko01100,ko01120,map00052,map01100,map01120	M00552	R03033	RC00543	ko00000,ko00001,ko00002,ko01000	-	-	-	MR_MLE_C,MR_MLE_N														-	142
GENE_03832	1440053.JOEI01000011_gene4718	6.3e-110	-109.201	326.0	COG3386@1|root,COG3386@2|Bacteria,2GNV1@201174|Actinobacteria	201174|Actinobacteria	G	PFAM SMP-30 Gluconolaconase	-	-	-	ko:K14274	ko00040,map00040	-	R02427	RC00713	ko00000,ko00001,ko01000	-	-	-	SGL														I	203
GENE_03830	675635.Psed_6291	2.38e-189	-188.623	541.0	COG3635@1|root,COG3635@2|Bacteria,2IQCA@201174|Actinobacteria,4E72B@85010|Pseudonocardiales	201174|Actinobacteria	G	2,3-bisphosphoglycerate-independent phosphoglycerate mutase	-	-	5.4.2.12	ko:K15635	ko00010,ko00260,ko00680,ko01100,ko01110,ko01120,ko01130,ko01200,ko01230,map00010,map00260,map00680,map01100,map01110,map01120,map01130,map01200,map01230	M00001,M00002,M00003	R01518	RC00536	ko00000,ko00001,ko00002,ko01000	-	-	-	Metalloenzyme,PhosphMutase														U	28
GENE_03829	675635.Psed_6292	8.94e-59	-58.0487	188.0	COG1056@1|root,COG1056@2|Bacteria,2GRY1@201174|Actinobacteria,4EB8S@85010|Pseudonocardiales	201174|Actinobacteria	H	Cytidylyltransferase-like	-	-	2.7.7.1	ko:K00952	ko00760,ko01100,map00760,map01100	-	R00137,R03005	RC00002	ko00000,ko00001,ko01000	-	-	-	CTP_transf_like														DT	1
GENE_03828	675635.Psed_6293	1.31e-203	-202.883	574.0	COG1960@1|root,COG1960@2|Bacteria,2GIX8@201174|Actinobacteria,4E9VP@85010|Pseudonocardiales	201174|Actinobacteria	I	Acyl-CoA dehydrogenase, C-terminal domain	caiA	-	1.3.8.13	ko:K08297,ko:K20035	ko00920,map00920	-	R11130	RC03363	ko00000,ko00001,ko01000	-	-	-	Acyl-CoA_dh_1,Acyl-CoA_dh_M,Acyl-CoA_dh_N														CO	2
GENE_03827	330084.JNYZ01000013_gene5786	8.51e-119	-118.07	347.0	COG0648@1|root,COG0648@2|Bacteria,2GJJQ@201174|Actinobacteria,4DY73@85010|Pseudonocardiales	201174|Actinobacteria	L	Endonuclease IV	nfo	GO:0003674,GO:0003824,GO:0003906,GO:0006139,GO:0006259,GO:0006281,GO:0006284,GO:0006725,GO:0006807,GO:0006950,GO:0006974,GO:0008081,GO:0008150,GO:0008152,GO:0009987,GO:0016787,GO:0016788,GO:0033554,GO:0034641,GO:0042578,GO:0043170,GO:0044237,GO:0044238,GO:0044260,GO:0046483,GO:0050896,GO:0051716,GO:0071704,GO:0090304,GO:0140097,GO:1901360	3.1.21.2	ko:K01151	ko03410,map03410	-	-	-	ko00000,ko00001,ko01000,ko03400	-	-	-	AP_endonuc_2														KLT	11
GENE_03826	1150399.AQYK01000001_gene1829	3.44e-264	-263.463	749.0	COG0339@1|root,COG0339@2|Bacteria,2GM2Z@201174|Actinobacteria,4FKG3@85023|Microbacteriaceae	201174|Actinobacteria	E	Peptidase family M3	dcp	-	3.4.15.5	ko:K01284	-	-	-	-	ko00000,ko01000,ko01002	-	-	-	Peptidase_M3														P	158
GENE_03825	479431.Namu_2351	2.23e-118	-117.652	347.0	COG1028@1|root,COG1028@2|Bacteria,2GJ9X@201174|Actinobacteria,4EU9F@85013|Frankiales	201174|Actinobacteria	IQ	KR domain	-	-	-	-	-	-	-	-	-	-	-	-	adh_short,adh_short_C2														KT	10
GENE_03824	1463856.JOHY01000047_gene5413	8.22e-46	-45.0851	154.0	COG2318@1|root,COG2318@2|Bacteria,2HTVA@201174|Actinobacteria	201174|Actinobacteria	S	Protein of unknown function (DUF664)	-	-	-	-	-	-	-	-	-	-	-	-	DUF664														JM	1
GENE_03823	2055.JNXA01000002_gene2641	3.21e-70	-69.4935	223.0	COG2890@1|root,COG2890@2|Bacteria,2GNC1@201174|Actinobacteria,4GBKA@85026|Gordoniaceae	201174|Actinobacteria	J	Belongs to the protein N5-glutamine methyltransferase family	-	-	2.1.1.297	ko:K02493	-	-	R10806	RC00003,RC03279	ko00000,ko01000,ko03012	-	-	-	MTS														CH	11
GENE_03822	521096.Tpau_0900	1.1e-109	-108.959	325.0	COG2141@1|root,COG2141@2|Bacteria,2HGTQ@201174|Actinobacteria	201174|Actinobacteria	C	Luciferase-like monooxygenase	-	-	-	-	-	-	-	-	-	-	-	-	Bac_luciferase														N	0
GENE_03820	1127134.NOCYR_3693	2.08e-141	-140.682	416.0	COG0161@1|root,COG0161@2|Bacteria,2GKF6@201174|Actinobacteria,4FX3D@85025|Nocardiaceae	201174|Actinobacteria	H	Belongs to the class-III pyridoxal-phosphate-dependent aminotransferase family	bioA2	-	-	-	-	-	-	-	-	-	-	-	Aminotran_3														NU	6
GENE_03819	468556.AQYG01000040_gene2061	1.08e-178	-177.967	518.0	COG0318@1|root,COG0318@2|Bacteria,2GIUC@201174|Actinobacteria,4GD6W@85026|Gordoniaceae	201174|Actinobacteria	IQ	AMP-binding enzyme C-terminal domain	-	-	-	ko:K00666	-	-	-	-	ko00000,ko01000,ko01004	-	-	-	AMP-binding,AMP-binding_C														EGP	58
GENE_03818	330084.JNYZ01000004_gene615	8.2e-197	-196.086	555.0	COG1960@1|root,COG1960@2|Bacteria,2GM3V@201174|Actinobacteria,4DXM5@85010|Pseudonocardiales	201174|Actinobacteria	I	acyl-CoA dehydrogenase	-	-	1.3.8.7	ko:K00249	ko00071,ko00280,ko00410,ko00640,ko01100,ko01110,ko01130,ko01200,ko01212,ko03320,map00071,map00280,map00410,map00640,map01100,map01110,map01130,map01200,map01212,map03320	M00013,M00036,M00087	R00924,R01175,R01279,R02661,R03172,R03777,R03857,R03990,R04095,R04432,R04751,R04754	RC00052,RC00068,RC00076,RC00095,RC00148,RC00246	ko00000,ko00001,ko00002,ko01000	-	-	-	Acyl-CoA_dh_1,Acyl-CoA_dh_M,Acyl-CoA_dh_N														KL	2
GENE_03817	37919.EP51_20105	6.07e-50	-49.2168	162.0	COG2030@1|root,COG2030@2|Bacteria,2INUT@201174|Actinobacteria,4G2Q4@85025|Nocardiaceae	201174|Actinobacteria	I	MaoC like domain	-	-	-	-	-	-	-	-	-	-	-	-	MaoC_dehydratas														EH	13
GENE_03816	457429.ABJI02000009_gene2749	5.22e-51	-50.2823	166.0	COG2030@1|root,COG2030@2|Bacteria,2IKE4@201174|Actinobacteria	201174|Actinobacteria	I	N-terminal half of MaoC dehydratase	-	-	-	-	-	-	-	-	-	-	-	-	MaoC_dehydrat_N														HI	0
GENE_03815	468556.AQYG01000043_gene133	2.79e-110	-109.554	329.0	COG1028@1|root,COG1028@2|Bacteria,2GJ1F@201174|Actinobacteria,4GDUH@85026|Gordoniaceae	201174|Actinobacteria	IQ	KR domain	-	-	-	-	-	-	-	-	-	-	-	-	adh_short														FJ	2
GENE_03814	224911.27356269	2.39e-08	-7.6216	61.6	COG1309@1|root,COG1309@2|Bacteria,1QAIA@1224|Proteobacteria,2TS38@28211|Alphaproteobacteria,3JUMB@41294|Bradyrhizobiaceae	28211|Alphaproteobacteria	K	Bacterial regulatory proteins, tetR family	-	-	-	ko:K16137	-	-	-	-	ko00000,ko03000	-	-	-	TetR_N														CP	4
GENE_03813	1415166.NONO_c38140	1.5e-155	-154.824	457.0	COG1545@1|root,COG3425@1|root,COG1545@2|Bacteria,COG3425@2|Bacteria,2GNMJ@201174|Actinobacteria,4FZ34@85025|Nocardiaceae	201174|Actinobacteria	I	Hydroxymethylglutaryl-coenzyme A synthase N terminal	mvaS	-	2.3.3.10	ko:K01641,ko:K15311	ko00072,ko00280,ko00650,ko00900,ko01100,ko01110,ko01130,map00072,map00280,map00650,map00900,map01100,map01110,map01130	M00088,M00095	R01978	RC00004,RC00503	ko00000,ko00001,ko00002,ko01000,ko01008	-	-	-	HMG_CoA_synt_C,HMG_CoA_synt_N														QT	3
GENE_03812	298655.KI912266_gene2744	4.99e-204	-203.302	574.0	COG0183@1|root,COG0183@2|Bacteria,2GIY0@201174|Actinobacteria,4EU8E@85013|Frankiales	201174|Actinobacteria	I	Thiolase, C-terminal domain	-	-	2.3.1.9	ko:K00626	ko00071,ko00072,ko00280,ko00310,ko00362,ko00380,ko00620,ko00630,ko00640,ko00650,ko00720,ko00900,ko01100,ko01110,ko01120,ko01130,ko01200,ko01212,ko02020,map00071,map00072,map00280,map00310,map00362,map00380,map00620,map00630,map00640,map00650,map00720,map00900,map01100,map01110,map01120,map01130,map01200,map01212,map02020	M00088,M00095,M00373,M00374,M00375	R00238,R01177	RC00004,RC00326	ko00000,ko00001,ko00002,ko01000,ko04147	-	-	-	Thiolase_C,Thiolase_N														EG	10
GENE_03811	330084.JNYZ01000005_gene806	2.91e-59	-58.5361	196.0	COG1024@1|root,COG1024@2|Bacteria,2H2G7@201174|Actinobacteria	201174|Actinobacteria	I	Belongs to the enoyl-CoA hydratase isomerase family	-	-	4.2.1.17	ko:K01692	ko00071,ko00280,ko00281,ko00310,ko00360,ko00362,ko00380,ko00410,ko00627,ko00640,ko00650,ko00903,ko00930,ko01100,ko01110,ko01120,ko01130,ko01212,map00071,map00280,map00281,map00310,map00360,map00362,map00380,map00410,map00627,map00640,map00650,map00903,map00930,map01100,map01110,map01120,map01130,map01212	M00032,M00087	R03026,R03045,R04137,R04170,R04204,R04224,R04738,R04740,R04744,R04746,R04749,R05595,R06411,R06412,R06942,R08093	RC00831,RC00834,RC01086,RC01095,RC01098,RC01103,RC01217,RC02115	ko00000,ko00001,ko00002,ko01000	-	-	-	ECH_1														TV	0
GENE_03810	208444.JNYY01000009_gene3526	1.41e-126	-125.851	379.0	COG0683@1|root,COG0683@2|Bacteria,2GMCF@201174|Actinobacteria,4DXT7@85010|Pseudonocardiales	201174|Actinobacteria	E	Periplasmic binding protein	bra	-	-	-	-	-	-	-	-	-	-	-	Peripla_BP_6														MV	0
GENE_03808	1906.SFRA_25735	1.87e-201	-200.728	579.0	COG1574@1|root,COG1574@2|Bacteria,2GJVW@201174|Actinobacteria	201174|Actinobacteria	E	amidohydrolase	-	-	-	-	-	-	-	-	-	-	-	-	Amidohydro_3														GT	0
GENE_03806	1157637.KB892111_gene4238	5.53e-99	-98.2573	296.0	COG1024@1|root,COG1024@2|Bacteria,2GKJ6@201174|Actinobacteria	201174|Actinobacteria	I	Belongs to the enoyl-CoA hydratase isomerase family	-	-	4.2.1.149	ko:K08299	-	-	R10675	RC01095	ko00000,ko01000	-	-	-	ECH_1														EK	1
GENE_03804	1274.HX89_00400	4.29e-43	-42.3675	142.0	COG0360@1|root,COG0360@2|Bacteria,2IQHD@201174|Actinobacteria,1ZW24@145357|Dermacoccaceae	201174|Actinobacteria	J	Binds together with S18 to 16S ribosomal RNA	rpsF	GO:0003674,GO:0003676,GO:0003723,GO:0003735,GO:0005198,GO:0005488,GO:0005575,GO:0005618,GO:0005622,GO:0005623,GO:0005737,GO:0005829,GO:0005840,GO:0005886,GO:0015935,GO:0016020,GO:0019843,GO:0022626,GO:0022627,GO:0030312,GO:0032991,GO:0043226,GO:0043228,GO:0043229,GO:0043232,GO:0044391,GO:0044422,GO:0044424,GO:0044444,GO:0044445,GO:0044446,GO:0044464,GO:0070181,GO:0071944,GO:0097159,GO:1901363,GO:…	-	ko:K02990	ko03010,map03010	M00178	-	-	br01610,ko00000,ko00001,ko00002,ko03011,ko03029	-	-	-	Ribosomal_S6														GM	14
GENE_03803	882086.SacxiDRAFT_2124	3.14e-82	-81.5031	246.0	COG0629@1|root,COG0629@2|Bacteria,2GMM3@201174|Actinobacteria,4DZPW@85010|Pseudonocardiales	201174|Actinobacteria	L	Single-stranded DNA-binding protein	ssb	GO:0003674,GO:0003676,GO:0003677,GO:0003697,GO:0005488,GO:0005575,GO:0005576,GO:0005623,GO:0005886,GO:0006950,GO:0006974,GO:0008150,GO:0009987,GO:0016020,GO:0033554,GO:0042221,GO:0044464,GO:0046677,GO:0050896,GO:0051716,GO:0071944,GO:0097159,GO:1901363	-	ko:K03111	ko03030,ko03430,ko03440,map03030,map03430,map03440	-	-	-	ko00000,ko00001,ko03029,ko03032,ko03400	-	-	-	SSB														JK	1
GENE_03802	1283283.ATXA01000046_gene4228	1.29e-36	-35.8894	124.0	COG0238@1|root,COG0238@2|Bacteria,2IQ92@201174|Actinobacteria,4ESZ0@85013|Frankiales	201174|Actinobacteria	J	Binds as a heterodimer with protein S6 to the central domain of the 16S rRNA, where it helps stabilize the platform of the 30S subunit	rpsR	GO:0003674,GO:0003735,GO:0005198,GO:0005575,GO:0005622,GO:0005623,GO:0005737,GO:0005829,GO:0005840,GO:0006412,GO:0006518,GO:0006807,GO:0008150,GO:0008152,GO:0009058,GO:0009059,GO:0009987,GO:0010467,GO:0015935,GO:0019538,GO:0022626,GO:0022627,GO:0032991,GO:0034641,GO:0034645,GO:0043043,GO:0043170,GO:0043226,GO:0043228,GO:0043229,GO:0043232,GO:0043603,GO:0043604,GO:0044237,GO:0044238,GO:0044249,GO:…	-	ko:K02963	ko03010,map03010	M00178	-	-	br01610,ko00000,ko00001,ko00002,ko03011	-	-	-	Ribosomal_S18														CG	0
GENE_03801	1121946.AUAX01000006_gene3394	8.1e-62	-61.0915	194.0	COG0359@1|root,COG0359@2|Bacteria,2IKX7@201174|Actinobacteria,4DCPI@85008|Micromonosporales	201174|Actinobacteria	J	Binds to the 23S rRNA	rplI	GO:0003674,GO:0003676,GO:0003723,GO:0005488,GO:0005575,GO:0005618,GO:0005622,GO:0005623,GO:0005737,GO:0005829,GO:0005840,GO:0005886,GO:0006412,GO:0006518,GO:0006807,GO:0008150,GO:0008152,GO:0009058,GO:0009059,GO:0009987,GO:0010467,GO:0015934,GO:0016020,GO:0019538,GO:0022625,GO:0022626,GO:0030312,GO:0032991,GO:0034641,GO:0034645,GO:0043043,GO:0043170,GO:0043226,GO:0043228,GO:0043229,GO:0043232,GO:…	-	ko:K02939	ko03010,map03010	M00178	-	-	br01610,ko00000,ko00001,ko00002,ko03011	-	-	-	Ribosomal_L9_C,Ribosomal_L9_N														MU	3
GENE_03800	330084.JNYZ01000013_gene5799	2.12e-218	-217.674	616.0	COG0305@1|root,COG0305@2|Bacteria,2GKXQ@201174|Actinobacteria,4DXQ3@85010|Pseudonocardiales	201174|Actinobacteria	L	Participates in initiation and elongation during chromosome replication	dnaB	GO:0003674,GO:0003678,GO:0003824,GO:0004386,GO:0005575,GO:0005618,GO:0005622,GO:0005623,GO:0005737,GO:0005829,GO:0006139,GO:0006259,GO:0006260,GO:0006261,GO:0006268,GO:0006725,GO:0006807,GO:0006950,GO:0006974,GO:0006996,GO:0008150,GO:0008152,GO:0009058,GO:0009059,GO:0009987,GO:0016043,GO:0016462,GO:0016787,GO:0016817,GO:0016818,GO:0017111,GO:0030312,GO:0032392,GO:0032508,GO:0033554,GO:0034641,GO:…	3.6.4.12	ko:K02314	ko03030,ko04112,map03030,map04112	-	-	-	ko00000,ko00001,ko01000,ko03032	-	-	-	DnaB,DnaB_C,Intein_splicing,LAGLIDADG_3														KQ	2
GENE_03799	1121933.AUHH01000043_gene3549	8.39e-12	-11.0762	66.6	2EV2D@1|root,33NHF@2|Bacteria,2H1A4@201174|Actinobacteria	201174|Actinobacteria	-	-	-	-	-	-	-	-	-	-	-	-	-	-	-														B	0
GENE_03798	1121933.AUHH01000043_gene3548	9.07e-47	-46.0424	155.0	COG1846@1|root,COG1846@2|Bacteria,2IFW0@201174|Actinobacteria,4DS4G@85009|Propionibacteriales	201174|Actinobacteria	K	helix_turn_helix multiple antibiotic resistance protein	-	-	-	-	-	-	-	-	-	-	-	-	HTH_27,MarR,MarR_2														HQ	1
GENE_03797	1278308.KB907079_gene2119	3.83e-113	-112.417	335.0	COG0583@1|root,COG0583@2|Bacteria,2GK13@201174|Actinobacteria,4FMVH@85023|Microbacteriaceae	201174|Actinobacteria	K	Bacterial regulatory helix-turn-helix protein, lysR family	-	-	-	-	-	-	-	-	-	-	-	-	HTH_1,LysR_substrate														GK	2
GENE_03796	1122933.JNIY01000004_gene2148	2.48e-129	-128.606	377.0	COG0697@1|root,COG0697@2|Bacteria,2GMPB@201174|Actinobacteria,4F2IQ@85016|Cellulomonadaceae	201174|Actinobacteria	EG	EamA-like transporter family	pecM	-	-	ko:K15269	-	-	-	-	ko00000,ko02000	2.A.7.3.3	-	-	EamA														BQ	1
GENE_03795	82508.K1VG10	0.0	-	900.0	COG2072@1|root,KOG1399@2759|Eukaryota,39JRD@33154|Opisthokonta,3Q438@4751|Fungi,3V7R3@5204|Basidiomycota	4751|Fungi	Q	Flavin-binding monooxygenase-like	-	-	-	-	-	-	-	-	-	-	-	-	FMO-like,K_oxygenase,NAD_binding_8,Pyr_redox_2,Pyr_redox_3														MT	0
GENE_03794	66373.JOFQ01000009_gene623	3.63e-145	-144.44	420.0	COG0451@1|root,COG0451@2|Bacteria,2GYXN@201174|Actinobacteria	201174|Actinobacteria	GM	3-beta hydroxysteroid dehydrogenase/isomerase family	-	-	1.1.1.410	ko:K22025	-	-	-	-	ko00000,ko01000	-	-	-	Epimerase,GDP_Man_Dehyd														EM	1
GENE_03793	710696.Intca_3476	9.8e-145	-144.009	414.0	COG1573@1|root,COG1573@2|Bacteria,2GK1I@201174|Actinobacteria,4FEZQ@85021|Intrasporangiaceae	201174|Actinobacteria	L	uracil-DNA glycosylase	udgB	GO:0003674,GO:0003824,GO:0004844,GO:0005488,GO:0006139,GO:0006259,GO:0006281,GO:0006284,GO:0006725,GO:0006807,GO:0006950,GO:0006974,GO:0008150,GO:0008152,GO:0009987,GO:0016787,GO:0016798,GO:0016799,GO:0019104,GO:0033554,GO:0033958,GO:0034641,GO:0043170,GO:0044237,GO:0044238,GO:0044260,GO:0046483,GO:0048037,GO:0050896,GO:0051536,GO:0051540,GO:0051716,GO:0071704,GO:0090304,GO:0097506,GO:0140097,GO:…	3.2.2.27	ko:K21929	ko03410,map03410	-	-	-	ko00000,ko00001,ko01000,ko03400	-	-	-	UDG														EP	16
GENE_03792	1184609.KILIM_076_00280	4.39e-128	-127.358	372.0	COG0491@1|root,COG0491@2|Bacteria,2HP5U@201174|Actinobacteria	201174|Actinobacteria	S	Metallo-beta-lactamase superfamily	-	-	-	-	-	-	-	-	-	-	-	-	Lactamase_B														NT	2
GENE_03791	1298863.AUEP01000006_gene3406	8.46e-66	-65.0726	203.0	COG2764@1|root,COG2764@2|Bacteria,2IKY5@201174|Actinobacteria,4DRJZ@85009|Propionibacteriales	201174|Actinobacteria	S	3-demethylubiquinone-9 3-methyltransferase	-	-	-	ko:K04750	-	-	-	-	ko00000	-	-	-	3-dmu-9_3-mt,Glyoxalase														DZ	0
GENE_03790	1121017.AUFG01000004_gene3300	7.81e-56	-55.1073	187.0	COG1191@1|root,COG1191@2|Bacteria,2GKSY@201174|Actinobacteria,4FGY3@85021|Intrasporangiaceae	201174|Actinobacteria	K	Belongs to the sigma-70 factor family	-	-	-	ko:K02405,ko:K03090	ko02020,ko02025,ko02026,ko02040,ko05111,map02020,map02025,map02026,map02040,map05111	-	-	-	ko00000,ko00001,ko02035,ko03021	-	-	-	Sigma70_r2,Sigma70_r3,Sigma70_r4														GL	2
GENE_03789	1386089.N865_10355	9.75e-71	-70.011	223.0	COG2203@1|root,COG2203@2|Bacteria,2GQ2V@201174|Actinobacteria,4FG0B@85021|Intrasporangiaceae	201174|Actinobacteria	T	ANTAR	-	-	-	-	-	-	-	-	-	-	-	-	ANTAR,GAF_2														CE	1
GENE_03788	1449069.JMLO01000030_gene4989	9.45e-88	-87.0246	271.0	COG2367@1|root,COG2367@2|Bacteria,2HUYP@201174|Actinobacteria,4FWQC@85025|Nocardiaceae	201174|Actinobacteria	V	Beta-lactamase enzyme family	-	-	3.5.2.6	ko:K17836	ko00311,ko01130,ko01501,map00311,map01130,map01501	M00627,M00628	R06363	RC01499	ko00000,ko00001,ko00002,ko01000,ko01504	-	-	-	Beta-lactamase2														HK	1
GENE_03787	405948.SACE_1372	8.74e-49	-48.0585	171.0	COG0583@1|root,COG0583@2|Bacteria,2I93E@201174|Actinobacteria,4E3A6@85010|Pseudonocardiales	201174|Actinobacteria	K	Bacterial regulatory helix-turn-helix protein, lysR family	-	-	-	-	-	-	-	-	-	-	-	-	HTH_1,LysR_substrate														IM	3
GENE_03786	234621.RER_10660	1.73e-165	-164.762	492.0	COG0768@1|root,COG0768@2|Bacteria,2GJAM@201174|Actinobacteria,4FV8A@85025|Nocardiaceae	201174|Actinobacteria	M	penicillin-binding protein	-	-	-	-	-	-	-	-	-	-	-	-	MecA_N,PBP_dimer,Transpeptidase														LU	2
GENE_03784	1449069.JMLO01000028_gene4472	2.05e-139	-138.688	404.0	COG1808@1|root,COG1808@2|Bacteria,2GJQ4@201174|Actinobacteria,4FVC3@85025|Nocardiaceae	201174|Actinobacteria	S	Domain of unknown function (DUF389)	-	-	-	-	-	-	-	-	-	-	-	-	DUF389														HJ	0
GENE_03783	450380.JPSY01000001_gene1904	5.72e-112	-111.243	351.0	COG1403@1|root,COG1403@2|Bacteria,2GU7G@201174|Actinobacteria,4FMTP@85023|Microbacteriaceae	201174|Actinobacteria	V	Domain of unknown function (DUF222)	-	-	-	ko:K07451	-	-	-	-	ko00000,ko01000,ko02048	-	-	-	DUF222,HNH														ET	5
GENE_03782	1122138.AQUZ01000018_gene7381	1.38e-232	-231.86	658.0	COG0318@1|root,COG0318@2|Bacteria,2GIUC@201174|Actinobacteria,4DNH1@85009|Propionibacteriales	201174|Actinobacteria	IQ	AMP-binding enzyme C-terminal domain	-	-	-	ko:K00666	-	-	-	-	ko00000,ko01000,ko01004	-	-	-	AMP-binding,AMP-binding_C														FP	2
GENE_03781	246196.MSMEI_0618	2.07e-133	-132.684	402.0	COG0671@1|root,COG1597@1|root,COG0671@2|Bacteria,COG1597@2|Bacteria,2GM2U@201174|Actinobacteria,235UM@1762|Mycobacteriaceae	201174|Actinobacteria	I	diacylglycerol kinase, catalytic	bmrU	-	3.6.1.27	ko:K19302	ko00550,map00550	-	R05627	RC00002	ko00000,ko00001,ko01000,ko01011	-	-	-	DAGK_cat,PAP2														EJ	1
GENE_03780	1089453.GOSPT_046_00790	2.54e-90	-89.5952	274.0	COG4221@1|root,COG4221@2|Bacteria,2GP05@201174|Actinobacteria,4GG19@85026|Gordoniaceae	201174|Actinobacteria	S	Fungal family of unknown function (DUF1776)	-	-	-	-	-	-	-	-	-	-	-	-	adh_short														EQ	6
GENE_03779	1151061.CAJY01000019_gene3403	6.9e-82	-81.1612	256.0	COG1396@1|root,COG1396@2|Bacteria,2GJS3@201174|Actinobacteria	201174|Actinobacteria	K	transcriptional	-	-	-	-	-	-	-	-	-	-	-	-	HTH_31														UW	0
GENE_03778	1122138.AQUZ01000077_gene6429	9.42e-100	-99.0259	310.0	COG0477@1|root,COG2814@2|Bacteria,2GMWE@201174|Actinobacteria,4DTEB@85009|Propionibacteriales	201174|Actinobacteria	EGP	Major Facilitator Superfamily	ynfM	-	-	ko:K08224	-	-	-	-	ko00000,ko02000	2.A.1.36	-	-	MFS_1,Sugar_tr														HP	4
GENE_03777	521096.Tpau_3997	2.36e-262	-261.627	726.0	COG2141@1|root,COG2141@2|Bacteria,2GJAN@201174|Actinobacteria	201174|Actinobacteria	C	COG2141 Coenzyme F420-dependent N5,N10-methylene tetrahydromethanopterin reductase and related flavin-dependent oxidoreductases	-	-	1.14.14.28	ko:K20938	-	-	-	-	ko00000,ko01000	-	-	-	Bac_luciferase														BDLTU	1
GENE_03776	521096.Tpau_3998	1.47e-221	-220.833	622.0	COG0477@1|root,COG0477@2|Bacteria,2GIYR@201174|Actinobacteria	201174|Actinobacteria	EGP	Major facilitator superfamily	-	-	-	-	-	-	-	-	-	-	-	-	MFS_1,Sugar_tr														A	1
GENE_03775	1440053.JOEI01000019_gene713	1.18e-87	-86.9281	268.0	COG2301@1|root,COG2301@2|Bacteria,2GK5J@201174|Actinobacteria	201174|Actinobacteria	G	Belongs to the HpcH HpaI aldolase family	mcl2	-	4.1.3.34	ko:K01644	ko02020,map02020	-	R00362	RC00067,RC01118	ko00000,ko00001,ko01000	-	-	-	HpcH_HpaI														OU	4
GENE_03774	1122247.C731_0753	5.21e-135	-134.283	396.0	COG0389@1|root,COG0389@2|Bacteria,2GKHC@201174|Actinobacteria,23660@1762|Mycobacteriaceae	201174|Actinobacteria	L	Poorly processive, error-prone DNA polymerase involved in untargeted mutagenesis. Copies undamaged DNA at stalled replication forks, which arise in vivo from mismatched or misaligned primer ends. These misaligned primers can be extended by PolIV. Exhibits no 3'-5' exonuclease (proofreading) activity. May be involved in translesional synthesis, in conjunction with the beta clamp from PolIII	dinP	GO:0005575,GO:0005622,GO:0005623,GO:0005737,GO:0005829,GO:0005886,GO:0016020,GO:0044424,GO:0044444,GO:0044464,GO:0071944	2.7.7.7	ko:K02346	-	-	-	-	ko00000,ko01000,ko03400	-	-	-	HHH_5,IMS,IMS_C,IMS_HHH														KO	0
GENE_03773	1385518.N798_02375	4.71e-141	-140.327	402.0	COG0745@1|root,COG0745@2|Bacteria,2GIZB@201174|Actinobacteria,4FFK0@85021|Intrasporangiaceae	201174|Actinobacteria	T	transcriptional regulator	tcrX	GO:0006873,GO:0006875,GO:0006879,GO:0006950,GO:0007154,GO:0008150,GO:0009267,GO:0009605,GO:0009987,GO:0009991,GO:0010106,GO:0019725,GO:0030003,GO:0031667,GO:0031668,GO:0031669,GO:0033554,GO:0042592,GO:0042594,GO:0046916,GO:0048878,GO:0050801,GO:0050896,GO:0051716,GO:0055065,GO:0055072,GO:0055076,GO:0055080,GO:0055082,GO:0065007,GO:0065008,GO:0071496,GO:0098771	-	ko:K02483	-	-	-	-	ko00000,ko02022	-	-	-	Response_reg,Trans_reg_C														NOU	1
GENE_03772	208439.AJAP_40105	5.21e-149	-148.283	441.0	COG5002@1|root,COG5002@2|Bacteria,2I2DU@201174|Actinobacteria,4E01U@85010|Pseudonocardiales	201174|Actinobacteria	T	His Kinase A (phosphoacceptor) domain	-	-	2.7.13.3	ko:K02484	-	-	-	-	ko00000,ko01000,ko01001,ko02022	-	-	-	HAMP,HATPase_c,HisKA														EF	1
GENE_03771	2045.KR76_13585	4.54e-172	-171.343	506.0	COG0025@1|root,COG0025@2|Bacteria,2GIUT@201174|Actinobacteria,4DPNW@85009|Propionibacteriales	201174|Actinobacteria	P	Sodium/hydrogen exchanger family	-	-	-	ko:K03316	-	-	-	-	ko00000	2.A.36	-	-	Na_H_Exchanger														FG	2
GENE_03770	479431.Namu_3844	2.52e-98	-97.5986	295.0	COG1028@1|root,COG1028@2|Bacteria,2GMEH@201174|Actinobacteria,4ESYD@85013|Frankiales	201174|Actinobacteria	IQ	Enoyl-(Acyl carrier protein) reductase	-	-	1.1.1.100	ko:K00059	ko00061,ko00333,ko00780,ko01040,ko01100,ko01130,ko01212,map00061,map00333,map00780,map01040,map01100,map01130,map01212	M00083,M00572	R04533,R04534,R04536,R04543,R04566,R04953,R04964,R07759,R07763,R10116,R10120,R11671	RC00029,RC00117	ko00000,ko00001,ko00002,ko01000,ko01004	-	-	-	adh_short_C2														DTZ	0
GENE_03769	1245475.ANAE01000110_gene3298	7.3e-21	-20.1367	89.0	COG0640@1|root,COG0640@2|Bacteria,2IQDH@201174|Actinobacteria,4EK36@85012|Streptosporangiales	201174|Actinobacteria	K	helix_turn_helix, Arsenical Resistance Operon Repressor	-	-	-	ko:K03892	-	-	-	-	ko00000,ko03000	-	-	-	HTH_5														DJ	0
GENE_03768	103733.JNYO01000009_gene4718	0.0	-	1048.0	COG0793@1|root,COG4946@1|root,COG0793@2|Bacteria,COG4946@2|Bacteria,2GJKW@201174|Actinobacteria,4DY8Z@85010|Pseudonocardiales	201174|Actinobacteria	M	Tricorn protease homolog	tri1	GO:0003674,GO:0003824,GO:0006508,GO:0006807,GO:0008150,GO:0008152,GO:0008233,GO:0008236,GO:0016787,GO:0017171,GO:0019538,GO:0043170,GO:0044238,GO:0070011,GO:0071704,GO:0140096,GO:1901564	-	ko:K08676	-	-	-	-	ko00000,ko01000,ko01002	-	-	-	PD40,Peptidase_S41,Tricorn_C1,Tricorn_PDZ
GENE_03767	485913.Krac_2997	1.44e-79	-78.8416	258.0	COG0477@1|root,COG2814@2|Bacteria,2G6UA@200795|Chloroflexi	200795|Chloroflexi	EGP	TIGRFAM drug resistance transporter, Bcr CflA subfamily	-	-	-	ko:K07552	-	-	-	-	ko00000,ko02000	2.A.1.2	-	-	MFS_1
GENE_03766	1298863.AUEP01000002_gene1500	0.0	-	1098.0	COG0466@1|root,COG0466@2|Bacteria,2GK9D@201174|Actinobacteria,4DNTS@85009|Propionibacteriales	201174|Actinobacteria	O	ATP-dependent serine protease that mediates the selective degradation of mutant and abnormal proteins as well as certain short-lived regulatory proteins. Required for cellular homeostasis and for survival from DNA damage and developmental changes induced by stress. Degrades polypeptides processively to yield small peptide fragments that are 5 to 10 amino acids long. Binds to DNA in a double-stran…	lon	-	3.4.21.53	ko:K01338	ko04112,map04112	-	-	-	ko00000,ko00001,ko01000,ko01002	-	-	-	AAA,LON_substr_bdg,Lon_C
GENE_03765	1283287.KB822575_gene206	3.09e-191	-190.51	542.0	COG0111@1|root,COG0111@2|Bacteria,2GJGA@201174|Actinobacteria,4DPHP@85009|Propionibacteriales	201174|Actinobacteria	EH	Belongs to the D-isomer specific 2-hydroxyacid dehydrogenase family	serA	-	1.1.1.399,1.1.1.95	ko:K00058	ko00260,ko00680,ko01100,ko01120,ko01130,ko01200,ko01230,map00260,map00680,map01100,map01120,map01130,map01200,map01230	M00020	R01513	RC00031	ko00000,ko00001,ko00002,ko01000,ko04147	-	-	-	2-Hacid_dh,2-Hacid_dh_C
GENE_03764	1267534.KB906758_gene2373	7.26e-11	-10.1391	66.2	COG2259@1|root,COG2259@2|Bacteria	2|Bacteria	S	methylamine metabolic process	-	-	-	-	-	-	-	-	-	-	-	-	DoxD,DoxX
GENE_03763	1229781.C272_13748	8.21e-41	-40.0857	141.0	COG1846@1|root,COG1846@2|Bacteria	2|Bacteria	K	DNA-binding transcription factor activity	-	-	-	-	-	-	-	-	-	-	-	-	HTH_27,MarR_2
GENE_03761	164757.Mjls_2763	1.14e-27	-26.9431	107.0	COG0824@1|root,COG0824@2|Bacteria,2IINH@201174|Actinobacteria,239K7@1762|Mycobacteriaceae	201174|Actinobacteria	S	PFAM thioesterase superfamily	-	-	-	ko:K07107	-	-	-	-	ko00000,ko01000	-	-	-	4HBT,4HBT_2
GENE_03760	196162.Noca_2667	8.72e-105	-104.059	310.0	COG0463@1|root,COG0463@2|Bacteria,2IPT1@201174|Actinobacteria,4DWY3@85009|Propionibacteriales	201174|Actinobacteria	M	Glycosyltransferase like family 2	ppm1	-	2.4.1.83	ko:K00721	ko00510,ko01100,map00510,map01100	-	R01009	RC00005	ko00000,ko00001,ko01000,ko01003	-	GT2	-	Glycos_transf_2
GENE_03759	477641.MODMU_4720	1.18e-98	-97.9281	337.0	COG5479@1|root,COG5479@2|Bacteria,2GNDB@201174|Actinobacteria	201174|Actinobacteria	M	N-acetylmuramoyl-L-alanine amidase	csp	-	-	-	-	-	-	-	-	-	-	-	Amidase_2,LGFP
GENE_03758	1120950.KB892795_gene2309	1.55e-186	-185.81	526.0	COG0399@1|root,COG0399@2|Bacteria,2GKD7@201174|Actinobacteria,4DPCW@85009|Propionibacteriales	201174|Actinobacteria	E	Belongs to the DegT DnrJ EryC1 family	degT	-	-	-	-	-	-	-	-	-	-	-	DegT_DnrJ_EryC1
GENE_03757	1123065.ATWL01000023_gene3603	5.91e-155	-154.228	444.0	COG0673@1|root,COG0673@2|Bacteria,2GJCY@201174|Actinobacteria	201174|Actinobacteria	G	Involved in the oxidation of myo-inositol (MI) to 2- keto-myo-inositol (2KMI or 2-inosose)	-	-	-	-	-	-	-	-	-	-	-	-	GFO_IDH_MocA,GFO_IDH_MocA_C
GENE_03756	1179773.BN6_01440	1.97e-65	-64.7055	209.0	COG1043@1|root,COG1043@2|Bacteria,2IFZ8@201174|Actinobacteria,4E2U5@85010|Pseudonocardiales	201174|Actinobacteria	M	Udp N-acetylglucosamine O-acyltransferase; Domain 2	lpxA	-	2.3.1.129	ko:K00677	ko00540,ko01100,ko01503,map00540,map01100,map01503	M00060	R04567	RC00039,RC00055	ko00000,ko00001,ko00002,ko01000,ko01005	-	-	-	Acetyltransf_11,Hexapep,Hexapep_2
GENE_03755	219305.MCAG_04673	7.89e-23	-22.1029	90.1	COG0236@1|root,COG0236@2|Bacteria,2GQSX@201174|Actinobacteria,4DFNW@85008|Micromonosporales	201174|Actinobacteria	IQ	Phosphopantetheine attachment site	-	-	-	-	-	-	-	-	-	-	-	-	PP-binding
GENE_03754	234267.Acid_1362	7.94e-80	-79.1002	248.0	COG1028@1|root,COG1028@2|Bacteria,3Y3YM@57723|Acidobacteria	57723|Acidobacteria	IQ	Short-chain dehydrogenase reductase SDR	-	-	1.1.1.100	ko:K00059	ko00061,ko00333,ko00780,ko01040,ko01100,ko01130,ko01212,map00061,map00333,map00780,map01040,map01100,map01130,map01212	M00083,M00572	R04533,R04534,R04536,R04543,R04566,R04953,R04964,R07759,R07763,R10116,R10120,R11671	RC00029,RC00117	ko00000,ko00001,ko00002,ko01000,ko01004	-	-	-	adh_short_C2
GENE_03753	35754.JNYJ01000032_gene1797	1.7e-117	-116.77	358.0	COG0318@1|root,COG0318@2|Bacteria,2HIY1@201174|Actinobacteria,4D8P6@85008|Micromonosporales	201174|Actinobacteria	IQ	AMP-binding enzyme	-	-	-	-	-	-	-	-	-	-	-	-	AMP-binding
GENE_03752	234267.Acid_1364	5.64e-155	-154.249	447.0	COG1541@1|root,COG1541@2|Bacteria	2|Bacteria	H	phenylacetate-CoA ligase activity	luxE	-	-	-	-	-	-	-	-	-	-	-	LuxE
GENE_03751	1179773.BN6_01490	6.78e-111	-110.169	338.0	COG1012@1|root,COG1012@2|Bacteria,2I9Y2@201174|Actinobacteria,4E0KK@85010|Pseudonocardiales	201174|Actinobacteria	C	Acyl-CoA reductase (LuxC)	-	-	-	-	-	-	-	-	-	-	-	-	LuxC
GENE_03750	645512.GCWU000246_00746	1.87e-11	-10.7282	63.9	COG0736@1|root,COG0736@2|Bacteria,3TBJX@508458|Synergistetes	508458|Synergistetes	I	Transfers the 4'-phosphopantetheine moiety from coenzyme A to a Ser of acyl-carrier-protein	acpS	-	2.7.8.7	ko:K00997	ko00770,map00770	-	R01625	RC00002	ko00000,ko00001,ko01000	-	-	-	ACPS
GENE_03748	469371.Tbis_0743	5.74e-39	-38.2411	148.0	COG0392@1|root,COG0392@2|Bacteria,2IC25@201174|Actinobacteria,4E1XV@85010|Pseudonocardiales	201174|Actinobacteria	S	Lysylphosphatidylglycerol synthase TM region	-	-	-	ko:K07027,ko:K20468	-	-	-	-	ko00000,ko02000	4.D.2,4.D.2.4.1	-	-	LPG_synthase_TM
GENE_03747	1122182.KB903839_gene1178	1.44e-138	-137.842	408.0	COG0297@1|root,COG0438@1|root,COG0297@2|Bacteria,COG0438@2|Bacteria,2IEE4@201174|Actinobacteria,4DHY0@85008|Micromonosporales	201174|Actinobacteria	GM	Glycosyl transferase 4-like	-	-	-	-	-	-	-	-	-	-	-	-	Glyco_trans_4_4,Glyco_transf_4,Glycos_transf_1
GENE_03746	1122182.KB903839_gene1179	4.42e-58	-57.3546	184.0	COG0110@1|root,COG0110@2|Bacteria,2GNUB@201174|Actinobacteria,4DDGG@85008|Micromonosporales	201174|Actinobacteria	S	Hexapeptide repeat of succinyl-transferase	-	-	2.3.1.79	ko:K00661	-	-	-	-	ko00000,ko01000	-	-	-	Hexapep,Hexapep_2,Mac
GENE_03745	1068980.ARVW01000001_gene2981	1.5e-178	-177.824	502.0	COG0451@1|root,COG0451@2|Bacteria,2I2UT@201174|Actinobacteria,4E13V@85010|Pseudonocardiales	201174|Actinobacteria	M	Polysaccharide biosynthesis protein	-	-	5.1.3.2	ko:K01784	ko00052,ko00520,ko01100,map00052,map00520,map01100	M00361,M00362,M00632	R00291,R02984	RC00289	ko00000,ko00001,ko00002,ko01000	-	-	-	Epimerase,GDP_Man_Dehyd
GENE_03744	219305.MCAG_04669	1.08e-155	-154.967	451.0	COG0399@1|root,COG0399@2|Bacteria,2GKD7@201174|Actinobacteria,4DCNT@85008|Micromonosporales	201174|Actinobacteria	E	Belongs to the DegT DnrJ EryC1 family	-	-	-	-	-	-	-	-	-	-	-	-	DegT_DnrJ_EryC1
GENE_03743	590998.Celf_2516	2.01e-124	-123.697	377.0	COG0438@1|root,COG0438@2|Bacteria	2|Bacteria	M	transferase activity, transferring glycosyl groups	gumK	-	2.4.1.264	ko:K13659	-	-	R09732	RC00005,RC00049	ko00000,ko01000,ko01003	-	GT70	-	Glyco_trans_1_4,Glycos_transf_1,Glycos_transf_2
GENE_03742	1380347.JNII01000007_gene396	1.25e-169	-168.903	498.0	COG1216@1|root,COG1216@2|Bacteria,2HTSQ@201174|Actinobacteria,4EU37@85013|Frankiales	201174|Actinobacteria	M	Glycosyltransferase like family 2	-	-	-	ko:K20444	-	-	-	-	ko00000,ko01000,ko01005,ko02000	4.D.1.3	GT2,GT4	-	-
GENE_03739	1120960.ATXG01000010_gene2655	4.68e-80	-79.3298	282.0	COG0739@1|root,COG5479@1|root,COG5640@1|root,COG0739@2|Bacteria,COG5479@2|Bacteria,COG5640@2|Bacteria,2HYIN@201174|Actinobacteria,4FMC4@85023|Microbacteriaceae	201174|Actinobacteria	M	hydrolase, family 25	wcqK	-	-	-	-	-	-	-	-	-	-	-	CW_binding_2,LGFP,SH3_3
GENE_03737	408672.NBCG_05119	4.56e-52	-51.341	182.0	COG2227@1|root,COG2227@2|Bacteria,2IQ9Z@201174|Actinobacteria	201174|Actinobacteria	H	3-demethylubiquinone-9 3-O-methyltransferase activity	-	-	-	-	-	-	-	-	-	-	-	-	Methyltransf_23
GENE_03736	1380347.JNII01000007_gene385	3.04e-155	-154.517	451.0	COG1134@1|root,COG1134@2|Bacteria,2GIVF@201174|Actinobacteria,4ESAJ@85013|Frankiales	201174|Actinobacteria	GM	PFAM ABC transporter related	rfbB2	-	3.6.3.40	ko:K01990,ko:K09691,ko:K09693	ko02010,map02010	M00250,M00251,M00254	-	-	ko00000,ko00001,ko00002,ko01000,ko02000	3.A.1,3.A.1.103,3.A.1.104	-	-	ABC_tran,Wzt_C
GENE_03735	479431.Namu_4205	3.4e-82	-81.4685	255.0	COG1682@1|root,COG1682@2|Bacteria,2GP5K@201174|Actinobacteria,4ESU0@85013|Frankiales	201174|Actinobacteria	GM	Transport permease protein	wzm	-	-	ko:K01992	-	M00254	-	-	ko00000,ko00002,ko02000	3.A.1	-	-	ABC2_membrane
GENE_03734	1385520.N802_18300	1.73e-117	-116.762	386.0	COG2902@1|root,COG2902@2|Bacteria,2GK0C@201174|Actinobacteria,4FG36@85021|Intrasporangiaceae	201174|Actinobacteria	E	Dehydrogenase	gdh	-	1.4.1.2	ko:K15371	ko00220,ko00250,ko00430,ko00910,ko01100,map00220,map00250,map00430,map00910,map01100	-	R00243	RC00006,RC02799	ko00000,ko00001,ko01000	-	-	-	Bac_GDH
GENE_03733	1306406.ASHX01000001_gene2456	0.0	-	1124.0	COG2902@1|root,COG2902@2|Bacteria,2GK0C@201174|Actinobacteria	201174|Actinobacteria	E	Dehydrogenase	gdh	-	1.4.1.2	ko:K15371	ko00220,ko00250,ko00430,ko00910,ko01100,map00220,map00250,map00430,map00910,map01100	-	R00243	RC00006,RC02799	ko00000,ko00001,ko01000	-	-	-	Bac_GDH
GENE_03732	1283283.ATXA01000010_gene4595	2.43e-46	-45.6144	154.0	COG3542@1|root,COG3542@2|Bacteria,2IFG5@201174|Actinobacteria	201174|Actinobacteria	S	Cupin superfamily (DUF985)	-	-	-	ko:K09705	-	-	-	-	ko00000	-	-	-	Cupin_5,DUF952
GENE_03731	469371.Tbis_0403	7.1e-51	-50.1487	170.0	COG1309@1|root,COG1309@2|Bacteria,2IBVF@201174|Actinobacteria,4EEPI@85010|Pseudonocardiales	201174|Actinobacteria	K	Bacterial regulatory proteins, tetR family	-	-	-	-	-	-	-	-	-	-	-	-	TetR_N
GENE_03730	1001240.GY21_13425	5.26e-121	-120.279	356.0	COG0788@1|root,COG0788@2|Bacteria,2GM0G@201174|Actinobacteria,4FKMK@85023|Microbacteriaceae	201174|Actinobacteria	F	Catalyzes the hydrolysis of 10-formyltetrahydrofolate (formyl-FH4) to formate and tetrahydrofolate (FH4)	purU	-	3.5.1.10	ko:K01433	ko00630,ko00670,map00630,map00670	-	R00944	RC00026,RC00111	ko00000,ko00001,ko01000	-	-	-	ACT,Formyl_trans_N
GENE_03729	101510.RHA1_ro00184	1.87e-128	-127.728	388.0	COG0477@1|root,COG2814@2|Bacteria,2GP0J@201174|Actinobacteria,4FYJK@85025|Nocardiaceae	201174|Actinobacteria	EGP	Major Facilitator Superfamily	-	GO:0003674,GO:0005215,GO:0005575,GO:0005623,GO:0005886,GO:0005887,GO:0006810,GO:0008150,GO:0015562,GO:0015893,GO:0016020,GO:0016021,GO:0022857,GO:0031224,GO:0031226,GO:0042221,GO:0042493,GO:0042891,GO:0044425,GO:0044459,GO:0044464,GO:0050896,GO:0051179,GO:0051234,GO:0055085,GO:0071944	-	-	-	-	-	-	-	-	-	-	MFS_1
GENE_03728	101510.RHA1_ro00183	2.02e-71	-70.6946	218.0	COG0789@1|root,COG0789@2|Bacteria,2GKTU@201174|Actinobacteria,4G1TY@85025|Nocardiaceae	201174|Actinobacteria	K	MerR, DNA binding	soxR	-	-	ko:K13639	-	-	-	-	ko00000,ko03000	-	-	-	MerR,MerR-DNA-bind,MerR_1
GENE_03727	1298863.AUEP01000005_gene2386	0.0	-	918.0	COG0753@1|root,COG0753@2|Bacteria,2GITN@201174|Actinobacteria,4DP8F@85009|Propionibacteriales	201174|Actinobacteria	P	Serves to protect cells from the toxic effects of hydrogen peroxide	katA	-	1.11.1.6	ko:K03781	ko00380,ko00630,ko01110,ko01130,ko01200,ko04011,ko04016,ko04068,ko04146,ko04211,ko04212,ko04213,ko05014,map00380,map00630,map01110,map01130,map01200,map04011,map04016,map04068,map04146,map04211,map04212,map04213,map05014	M00532	R00009,R00602,R02670	RC00034,RC00767,RC02141,RC02755	ko00000,ko00001,ko00002,ko01000	-	-	-	Catalase,Catalase-rel
GENE_03726	1298863.AUEP01000011_gene560	4.31e-259	-258.366	725.0	COG1012@1|root,COG1012@2|Bacteria,2GJZE@201174|Actinobacteria,4DNWD@85009|Propionibacteriales	201174|Actinobacteria	C	Aldehyde dehydrogenase family	rocA	-	1.2.1.88	ko:K00294	ko00250,ko00330,ko01100,map00250,map00330,map01100	-	R00245,R00707,R00708,R04444,R04445,R05051	RC00080,RC00216,RC00242,RC00255	ko00000,ko00001,ko01000	-	-	-	Aldedh
GENE_03725	1449355.JQNR01000005_gene4571	1.22e-103	-102.914	313.0	COG0506@1|root,COG0506@2|Bacteria,2GJTK@201174|Actinobacteria	201174|Actinobacteria	E	Proline dehydrogenase	-	-	-	ko:K00318	ko00330,ko01100,ko01110,ko01130,map00330,map01100,map01110,map01130	-	R10507	RC00083	ko00000,ko00001,ko01000	-	-	-	Pro_dh
GENE_03724	58123.JOFJ01000004_gene1820	3.77e-202	-201.424	569.0	COG1960@1|root,COG1960@2|Bacteria,2GKQI@201174|Actinobacteria,4EICF@85012|Streptosporangiales	201174|Actinobacteria	I	Acyl-CoA dehydrogenase, C-terminal domain	-	-	1.3.8.7	ko:K00249	ko00071,ko00280,ko00410,ko00640,ko01100,ko01110,ko01130,ko01200,ko01212,ko03320,map00071,map00280,map00410,map00640,map01100,map01110,map01130,map01200,map01212,map03320	M00013,M00036,M00087	R00924,R01175,R01279,R02661,R03172,R03777,R03857,R03990,R04095,R04432,R04751,R04754	RC00052,RC00068,RC00076,RC00095,RC00148,RC00246	ko00000,ko00001,ko00002,ko01000	-	-	-	Acyl-CoA_dh_1,Acyl-CoA_dh_M,Acyl-CoA_dh_N
GENE_03723	253839.SSNG_01590	9.59e-60	-59.0182	205.0	COG5542@1|root,COG5542@2|Bacteria,2GJQF@201174|Actinobacteria	201174|Actinobacteria	NT	integral membrane protein	-	-	-	-	-	-	-	-	-	-	-	-	Mannosyl_trans2,PMT_2
GENE_03722	247156.NFA_43270	2.43e-46	-45.6144	153.0	COG3585@1|root,COG3585@2|Bacteria,2IKQV@201174|Actinobacteria,4G1IY@85025|Nocardiaceae	201174|Actinobacteria	H	TOBE domain	-	-	-	-	-	-	-	-	-	-	-	-	HTH_17,MerR,TOBE
GENE_03721	1380347.JNII01000007_gene48	1.56e-59	-58.8069	196.0	COG0725@1|root,COG0725@2|Bacteria,2GMPF@201174|Actinobacteria,4ESN3@85013|Frankiales	201174|Actinobacteria	P	TIGRFAM molybdenum ABC transporter, periplasmic molybdate-binding protein	modA	GO:0003674,GO:0005488,GO:0005575,GO:0005623,GO:0008150,GO:0030288,GO:0030313,GO:0030973,GO:0031975,GO:0040007,GO:0042597,GO:0043167,GO:0043168,GO:0044110,GO:0044116,GO:0044117,GO:0044119,GO:0044403,GO:0044419,GO:0044464,GO:0051704	-	ko:K02020	ko02010,map02010	M00189	-	-	ko00000,ko00001,ko00002,ko02000	3.A.1.8	-	-	SBP_bac_11
GENE_03720	1394178.AWOO02000023_gene5545	1.18e-106	-105.928	318.0	COG4149@1|root,COG4149@2|Bacteria,2GJFB@201174|Actinobacteria,4EGCF@85012|Streptosporangiales	201174|Actinobacteria	P	Binding-protein-dependent transport system inner membrane component	modB	GO:0005575,GO:0005623,GO:0005886,GO:0016020,GO:0044464,GO:0071944	3.6.3.29	ko:K02017,ko:K02018	ko02010,map02010	M00189	-	-	ko00000,ko00001,ko00002,ko01000,ko02000	3.A.1.8	-	-	ABC_tran,BPD_transp_1,TOBE
GENE_03719	526225.Gobs_4968	6.02e-95	-94.2204	293.0	COG3842@1|root,COG3842@2|Bacteria,2H2JF@201174|Actinobacteria,4ESC4@85013|Frankiales	201174|Actinobacteria	P	PFAM ABC transporter related	modC	-	3.6.3.29	ko:K02017,ko:K02018	ko02010,map02010	M00189	-	-	ko00000,ko00001,ko00002,ko01000,ko02000	3.A.1.8	-	-	ABC_tran,TOBE
GENE_03718	1050202.KB913024_gene2993	1.28e-48	-47.8928	173.0	COG0314@1|root,COG0521@1|root,COG0314@2|Bacteria,COG0521@2|Bacteria,2II28@201174|Actinobacteria,40878@622450|Actinopolysporales	201174|Actinobacteria	H	MoaE protein	mog	-	2.8.1.12	ko:K03635	ko00790,ko01100,ko04122,map00790,map01100,map04122	-	R09395	RC02507	ko00000,ko00001,ko01000	-	-	-	MoCF_biosynth,MoaE
GENE_03717	1869.MB27_37345	5.22e-18	-17.2823	77.8	COG1977@1|root,COG1977@2|Bacteria,2IQIT@201174|Actinobacteria,4DFX3@85008|Micromonosporales	201174|Actinobacteria	H	ThiS family	moaD2	-	-	ko:K03636	ko04122,map04122	-	-	-	ko00000,ko00001	-	-	-	ThiS
GENE_03716	263358.VAB18032_04185	1.63e-182	-181.788	515.0	COG2896@1|root,COG2896@2|Bacteria,2GN0V@201174|Actinobacteria,4DA6Q@85008|Micromonosporales	201174|Actinobacteria	H	Catalyzes the cyclization of GTP to (8S)-3',8-cyclo-7,8- dihydroguanosine 5'-triphosphate	moaA	GO:0005575,GO:0005618,GO:0005623,GO:0030312,GO:0044464,GO:0071944	4.1.99.22	ko:K03639	ko00790,ko01100,ko04122,map00790,map01100,map04122	-	R09394	RC03420	ko00000,ko00001,ko01000	-	-	-	Fer4_12,Fer4_14,Mob_synth_C,Radical_SAM
GENE_03715	1120950.KB892707_gene5026	2.35e-234	-233.629	676.0	COG3973@1|root,COG3973@2|Bacteria,2GK30@201174|Actinobacteria,4DPXT@85009|Propionibacteriales	201174|Actinobacteria	L	DNA helicase	helD	-	-	-	-	-	-	-	-	-	-	-	AAA_19,UvrD-helicase,UvrD_C_2
GENE_03714	367299.JOEE01000014_gene921	6.56e-88	-87.1831	263.0	COG0122@1|root,COG0122@2|Bacteria,2I3NS@201174|Actinobacteria,4FJYU@85021|Intrasporangiaceae	201174|Actinobacteria	L	Iron-sulfur cluster assembly protein HesB	-	-	-	-	-	-	-	-	-	-	-	-	HhH-GPD
GENE_03713	525263.HMPREF0298_2242	1.58e-71	-70.8013	219.0	COG0219@1|root,COG0219@2|Bacteria,2IHN9@201174|Actinobacteria,22N0E@1653|Corynebacteriaceae	201174|Actinobacteria	J	Belongs to the class IV-like SAM-binding methyltransferase superfamily. RNA methyltransferase TrmH family. TrmL subfamily	spoU	-	2.1.1.207	ko:K03216	-	-	-	-	ko00000,ko01000,ko03016	-	-	-	SpoU_methylase
GENE_03712	1120948.KB903217_gene1706	3.79e-288	-287.421	800.0	COG3573@1|root,COG3573@2|Bacteria,2GIYM@201174|Actinobacteria,4DYE0@85010|Pseudonocardiales	201174|Actinobacteria	S	FAD binding domain	-	-	-	ko:K07077	-	-	-	-	ko00000	-	-	-	FAD_binding_2
GENE_03711	1121385.AQXW01000004_gene2416	2.67e-15	-14.5735	81.3	COG2267@1|root,COG2267@2|Bacteria,2GJ78@201174|Actinobacteria	201174|Actinobacteria	I	Alpha beta hydrolase	-	-	-	-	-	-	-	-	-	-	-	-	Abhydrolase_1,Abhydrolase_6
GENE_03710	1068978.AMETH_0154	2.69e-153	-152.57	436.0	COG0266@1|root,COG0266@2|Bacteria,2GKAM@201174|Actinobacteria,4DZFF@85010|Pseudonocardiales	201174|Actinobacteria	L	Belongs to the FPG family	mutM1	-	3.2.2.23,4.2.99.18	ko:K10563	ko03410,map03410	-	-	-	ko00000,ko00001,ko01000,ko03400	-	-	-	Fapy_DNA_glyco,H2TH,zf-FPG_IleRS
GENE_03709	1306406.ASHX01000001_gene3290	4.44e-28	-27.3526	112.0	COG1733@1|root,COG1733@2|Bacteria,2GMK5@201174|Actinobacteria	201174|Actinobacteria	K	PFAM helix-turn-helix HxlR type	-	-	-	-	-	-	-	-	-	-	-	-	HxlR,SCP2
GENE_03708	1380356.JNIK01000004_gene38	1.87e-46	-45.7282	152.0	COG0607@1|root,COG0607@2|Bacteria,2IQIP@201174|Actinobacteria,4ET1Q@85013|Frankiales	201174|Actinobacteria	P	PFAM Rhodanese domain protein	glpE	-	-	-	-	-	-	-	-	-	-	-	Rhodanese
GENE_03707	1122138.AQUZ01000018_gene7381	1.7e-263	-262.77	736.0	COG0318@1|root,COG0318@2|Bacteria,2GIUC@201174|Actinobacteria,4DNH1@85009|Propionibacteriales	201174|Actinobacteria	IQ	AMP-binding enzyme C-terminal domain	-	-	-	ko:K00666	-	-	-	-	ko00000,ko01000,ko01004	-	-	-	AMP-binding,AMP-binding_C
GENE_03706	1449068.JMLQ01000006_gene1626	4.43e-36	-35.3536	127.0	2E6D0@1|root,3310N@2|Bacteria,2GQP8@201174|Actinobacteria,4G34N@85025|Nocardiaceae	201174|Actinobacteria	S	Protein of unknown function (DUF3054)	-	-	-	-	-	-	-	-	-	-	-	-	DUF3054
GENE_03703	1869.MB27_37465	2.53e-97	-96.5969	295.0	COG3012@1|root,COG3012@2|Bacteria,2GJ7F@201174|Actinobacteria,4D8NV@85008|Micromonosporales	201174|Actinobacteria	S	SEC-C motif	-	-	-	-	-	-	-	-	-	-	-	-	SEC-C
GENE_03702	1121385.AQXW01000003_gene264	4.24e-264	-263.373	739.0	COG4805@1|root,COG4805@2|Bacteria,2GMUR@201174|Actinobacteria,1ZVQZ@145357|Dermacoccaceae	201174|Actinobacteria	S	Bacterial protein of unknown function (DUF885)	-	-	-	-	-	-	-	-	-	-	-	-	DUF885
GENE_03701	526225.Gobs_0245	2.15e-187	-186.668	532.0	COG2235@1|root,COG2235@2|Bacteria,2GJTR@201174|Actinobacteria	201174|Actinobacteria	E	arginine	arcA	GO:0005575,GO:0005623,GO:0005886,GO:0016020,GO:0044464,GO:0071944	3.5.3.6	ko:K01478	ko00220,ko01100,ko01110,ko01130,map00220,map01100,map01110,map01130	-	R00552	RC00177	ko00000,ko00001,ko01000	-	-	-	Amidinotransf
GENE_03700	1137269.AZWL01000002_gene6508	9.05e-155	-154.043	459.0	COG0578@1|root,COG0578@2|Bacteria,2GJKN@201174|Actinobacteria	201174|Actinobacteria	C	Belongs to the FAD-dependent glycerol-3-phosphate dehydrogenase family	-	-	1.1.5.3	ko:K00111	ko00564,ko01110,map00564,map01110	-	R00848	RC00029	ko00000,ko00001,ko01000	-	-	-	DAO,DAO_C
GENE_03698	526226.Gbro_4087	1.91e-143	-142.719	413.0	COG3570@1|root,COG3570@2|Bacteria,2GNSH@201174|Actinobacteria,4GA4C@85026|Gordoniaceae	201174|Actinobacteria	V	Aminoglycoside/hydroxyurea antibiotic resistance kinase	-	-	2.7.1.72	ko:K04343	-	M00766	R02225	RC00002,RC00078	br01600,ko00000,ko00002,ko01000,ko01504	-	-	-	APH_6_hur
GENE_03697	479431.Namu_0868	1.39e-87	-86.857	278.0	COG2807@1|root,COG2807@2|Bacteria,2GP5W@201174|Actinobacteria,4ERG8@85013|Frankiales	201174|Actinobacteria	P	PFAM major facilitator superfamily MFS_1	cynX	-	-	ko:K03449	-	-	-	-	ko00000,ko02000	2.A.1.17	-	-	MFS_1
GENE_03696	397278.JOJN01000002_gene661	7.25e-249	-248.14	693.0	COG0281@1|root,COG0281@2|Bacteria,2GJAJ@201174|Actinobacteria,4DNVT@85009|Propionibacteriales	201174|Actinobacteria	C	Malic enzyme, NAD binding domain	-	-	1.1.1.38	ko:K00027	ko00620,ko01200,ko02020,map00620,map01200,map02020	-	R00214	RC00105	ko00000,ko00001,ko01000	-	-	-	Malic_M,malic
GENE_03693	1122238.AULR01000008_gene887	7.99e-103	-102.097	313.0	COG0111@1|root,COG0111@2|Bacteria,2GP09@201174|Actinobacteria,4FMXW@85023|Microbacteriaceae	201174|Actinobacteria	EH	D-isomer specific 2-hydroxyacid dehydrogenase, NAD binding domain	serA	-	-	-	-	-	-	-	-	-	-	-	2-Hacid_dh,2-Hacid_dh_C
GENE_03692	561175.KB894093_gene3956	1.68e-100	-99.7747	304.0	COG0077@1|root,COG0077@2|Bacteria,2GJQ5@201174|Actinobacteria,4EGK0@85012|Streptosporangiales	201174|Actinobacteria	E	Prephenate dehydratase	pheA	-	4.2.1.51	ko:K04518	ko00400,ko01100,ko01110,ko01130,ko01230,map00400,map01100,map01110,map01130,map01230	M00024	R00691,R01373	RC00360	ko00000,ko00001,ko00002,ko01000	-	-	-	ACT,PDT
GENE_03691	43354.JOIJ01000001_gene165	1.79e-48	-47.7471	164.0	COG0406@1|root,COG0406@2|Bacteria,2GP71@201174|Actinobacteria,4E3GB@85010|Pseudonocardiales	201174|Actinobacteria	G	Belongs to the phosphoglycerate mutase family	pgmB	-	-	-	-	-	-	-	-	-	-	-	His_Phos_1
GENE_03690	460265.Mnod_3440	1.72e-92	-91.7645	282.0	COG3246@1|root,COG3246@2|Bacteria,1R4YF@1224|Proteobacteria,2TVC8@28211|Alphaproteobacteria,1JX4G@119045|Methylobacteriaceae	28211|Alphaproteobacteria	S	Pfam:Kce	-	-	-	-	-	-	-	-	-	-	-	-	BKACE
GENE_03689	1122138.AQUZ01000037_gene5576	1.21e-178	-177.917	510.0	COG1304@1|root,COG1304@2|Bacteria,2GJA5@201174|Actinobacteria,4DN07@85009|Propionibacteriales	201174|Actinobacteria	C	FMN-dependent dehydrogenase	lldD	GO:0005575,GO:0005618,GO:0005623,GO:0005886,GO:0016020,GO:0030312,GO:0044464,GO:0071944	1.1.2.3,1.1.3.15	ko:K00101,ko:K00104	ko00620,ko00630,ko01100,ko01110,ko01120,ko01130,map00620,map00630,map01100,map01110,map01120,map01130	-	R00196,R00475	RC00042,RC00044	ko00000,ko00001,ko01000	-	-	iNJ661.Rv1872c	FMN_dh
GENE_03688	1211815.CBYP010000036_gene2260	3.03e-44	-43.5186	146.0	COG0234@1|root,COG0234@2|Bacteria,2IHRC@201174|Actinobacteria,4ET0V@85013|Frankiales	201174|Actinobacteria	O	Binds to Cpn60 in the presence of Mg-ATP and suppresses the ATPase activity of the latter	groES2	-	-	ko:K04078	-	-	-	-	ko00000,ko03029,ko03110	-	-	-	Cpn10
GENE_03687	1451261.AS96_04635	2.19e-12	-11.6596	78.2	COG1403@1|root,COG1403@2|Bacteria	2|Bacteria	V	endonuclease activity	-	-	-	-	-	-	-	-	-	-	-	-	DUF222,HNH
GENE_03686	1170318.PALO_03555	8.32e-137	-136.08	398.0	COG2113@1|root,COG2113@2|Bacteria,2I2IV@201174|Actinobacteria,4DSHN@85009|Propionibacteriales	201174|Actinobacteria	E	Substrate binding domain of ABC-type glycine betaine transport system	opuAC	-	-	ko:K02002	ko02010,map02010	M00208	-	-	ko00000,ko00001,ko00002,ko02000	3.A.1.12	-	-	OpuAC
GENE_03685	1121933.AUHH01000034_gene97	9.68e-128	-127.014	374.0	COG4176@1|root,COG4176@2|Bacteria,2GKRF@201174|Actinobacteria,4DNV4@85009|Propionibacteriales	201174|Actinobacteria	E	Binding-protein-dependent transport system inner membrane component	opuAB	-	-	ko:K02001,ko:K02002	ko02010,map02010	M00208	-	-	ko00000,ko00001,ko00002,ko02000	3.A.1.12	-	-	BPD_transp_1,OpuAC
GENE_03684	1033736.CAHK01000042_gene239	2.17e-174	-173.664	503.0	COG4175@1|root,COG4175@2|Bacteria,2GJC0@201174|Actinobacteria,4F8EV@85019|Brevibacteriaceae	201174|Actinobacteria	E	CBS domain	proV	-	3.6.3.32	ko:K02000	ko02010,map02010	M00208	-	-	ko00000,ko00001,ko00002,ko01000,ko02000	3.A.1.12	-	-	ABC_tran,CBS
GENE_03683	246196.MSMEI_6247	2.56e-52	-51.5918	167.0	COG3824@1|root,COG3824@2|Bacteria,2IKXW@201174|Actinobacteria,23A0S@1762|Mycobacteriaceae	201174|Actinobacteria	S	Zincin-like metallopeptidase	-	-	-	-	-	-	-	-	-	-	-	-	Zincin_1
GENE_03682	1276920.ADIAG_02099	1.16e-255	-254.936	712.0	COG0516@1|root,COG0517@1|root,COG0516@2|Bacteria,COG0517@2|Bacteria,2GNDC@201174|Actinobacteria,1W7WE@1268|Micrococcaceae	201174|Actinobacteria	F	IMP dehydrogenase / GMP reductase domain	guaB1	GO:0005575,GO:0005622,GO:0005623,GO:0005737,GO:0005829,GO:0005886,GO:0016020,GO:0044424,GO:0044444,GO:0044464,GO:0071944	1.1.1.205	ko:K00088	ko00230,ko00983,ko01100,ko01110,map00230,map00983,map01100,map01110	M00050	R01130,R08240	RC00143,RC02207	ko00000,ko00001,ko00002,ko01000,ko04147	-	-	-	CBS,IMPDH
GENE_03681	1278078.G419_12686	2.46e-201	-200.609	569.0	COG0172@1|root,COG0172@2|Bacteria,2GIWP@201174|Actinobacteria,4FV5K@85025|Nocardiaceae	201174|Actinobacteria	J	Catalyzes the attachment of serine to tRNA(Ser). Is also able to aminoacylate tRNA(Sec) with serine, to form the misacylated tRNA L-seryl-tRNA(Sec), which will be further converted into selenocysteinyl-tRNA(Sec)	serS	GO:0005575,GO:0005623,GO:0005886,GO:0008150,GO:0016020,GO:0040007,GO:0044464,GO:0071944	6.1.1.11	ko:K01875	ko00970,map00970	M00359,M00360	R03662,R08218	RC00055,RC00523	ko00000,ko00001,ko00002,ko01000,ko01007,ko03016	-	-	-	Seryl_tRNA_N,tRNA-synt_2b
GENE_03680	1211815.CBYP010000036_gene2255	6.77e-58	-57.1694	195.0	COG0561@1|root,COG0561@2|Bacteria,2GP42@201174|Actinobacteria,4ESRA@85013|Frankiales	201174|Actinobacteria	S	HAD-superfamily hydrolase, subfamily IIB	-	-	-	-	-	-	-	-	-	-	-	-	Hydrolase_3
GENE_03679	1410634.JHVD01000019_gene1357	4.33e-12	-11.3635	69.7	COG0561@1|root,COG0561@2|Bacteria	2|Bacteria	Q	phosphatase activity	-	-	-	-	-	-	-	-	-	-	-	-	Hydrolase_3
GENE_03678	1123024.AUII01000009_gene1981	1.57e-28	-27.8041	112.0	COG4758@1|root,COG4758@2|Bacteria,2I8FE@201174|Actinobacteria,4E5WY@85010|Pseudonocardiales	201174|Actinobacteria	S	Cell wall-active antibiotics response 4TMS YvqF	-	-	-	-	-	-	-	-	-	-	-	-	DUF1707,DUF2154
GENE_03677	103733.JNYO01000056_gene1082	1.37e-71	-70.8633	222.0	291ZT@1|root,2ZPJ4@2|Bacteria,2GR7R@201174|Actinobacteria,4E2RM@85010|Pseudonocardiales	201174|Actinobacteria	S	Protein of unknown function (DUF2587)	-	-	-	-	-	-	-	-	-	-	-	-	DUF2587
GENE_03676	1211815.CBYP010000036_gene2249	1.18e-130	-129.928	382.0	COG0604@1|root,COG0604@2|Bacteria,2GN47@201174|Actinobacteria,4ERXU@85013|Frankiales	201174|Actinobacteria	C	PFAM Alcohol dehydrogenase zinc-binding domain protein	-	-	1.6.5.5	ko:K00344	-	-	-	-	ko00000,ko01000	-	-	-	ADH_N,ADH_zinc_N,ADH_zinc_N_2
GENE_03675	477641.MODMU_0306	1.78e-233	-232.75	659.0	COG0318@1|root,COG0318@2|Bacteria,2GIUC@201174|Actinobacteria,4EUD3@85013|Frankiales	201174|Actinobacteria	IQ	AMP-binding enzyme C-terminal domain	4CL	-	-	-	-	-	-	-	-	-	-	-	AMP-binding,AMP-binding_C
GENE_03671	1206739.BAGJ01000212_gene956	3.4e-15	-14.4685	79.0	2F2DM@1|root,33VBA@2|Bacteria,2HHW0@201174|Actinobacteria,4G142@85025|Nocardiaceae	201174|Actinobacteria	-	-	-	-	-	-	-	-	-	-	-	-	-	-	DUF1648
GENE_03670	1122622.ATWJ01000001_gene2543	4.24e-35	-34.3726	124.0	COG1725@1|root,COG1725@2|Bacteria,2IHTD@201174|Actinobacteria,4FHVI@85021|Intrasporangiaceae	201174|Actinobacteria	K	helix_turn_helix gluconate operon transcriptional repressor	-	-	-	ko:K07979	-	-	-	-	ko00000,ko03000	-	-	-	GntR
GENE_03669	446466.Cfla_3452	3.41e-93	-92.4672	283.0	COG1266@1|root,COG1266@2|Bacteria,2GK11@201174|Actinobacteria,4F0GX@85016|Cellulomonadaceae	201174|Actinobacteria	S	CAAX protease self-immunity	-	-	-	ko:K07052	-	-	-	-	ko00000	-	-	-	Abi
GENE_03666	465515.Mlut_01440	2.03e-98	-97.6925	300.0	COG0414@1|root,COG0414@2|Bacteria,2GJEQ@201174|Actinobacteria,1W8DC@1268|Micrococcaceae	201174|Actinobacteria	H	Catalyzes the condensation of pantoate with beta-alanine in an ATP-dependent reaction via a pantoyl-adenylate intermediate	panC	-	6.3.2.1	ko:K01918	ko00410,ko00770,ko01100,ko01110,map00410,map00770,map01100,map01110	M00119	R02473	RC00096,RC00141	ko00000,ko00001,ko00002,ko01000	-	-	-	Pantoate_ligase
GENE_03665	1120948.KB903244_gene2941	4.29e-146	-145.368	422.0	COG3616@1|root,COG3616@2|Bacteria,2GK0N@201174|Actinobacteria,4E1C7@85010|Pseudonocardiales	201174|Actinobacteria	E	Putative serine dehydratase domain	-	-	-	-	-	-	-	-	-	-	-	-	Ala_racemase_N,D-ser_dehydrat
GENE_03664	246197.MXAN_5069	1.38e-80	-79.8601	251.0	COG0580@1|root,COG0580@2|Bacteria,1MXTJ@1224|Proteobacteria,42MR4@68525|delta/epsilon subdivisions,2WM3M@28221|Deltaproteobacteria	28221|Deltaproteobacteria	U	Channel that permits osmotically driven movement of water in both directions. It is involved in the osmoregulation and in the maintenance of cell turgor during volume expansion in rapidly growing cells. It mediates rapid entry or exit of water in response to abrupt changes in osmolarity	aqpZ	-	-	ko:K02440,ko:K06188	-	-	-	-	ko00000,ko02000	1.A.8,1.A.8.1,1.A.8.2	-	-	MIP
GENE_03663	219305.MCAG_01076	1.67e-90	-89.7773	280.0	COG2321@1|root,COG2321@2|Bacteria,2H3UT@201174|Actinobacteria,4DB18@85008|Micromonosporales	201174|Actinobacteria	S	Putative neutral zinc metallopeptidase	ypfJ	GO:0005575,GO:0005576	-	ko:K07054	-	-	-	-	ko00000	-	-	-	Zn_peptidase
GENE_03662	1448389.BAVQ01000001_gene2827	2.99e-70	-69.5243	228.0	COG0287@1|root,COG0287@2|Bacteria,2GKB4@201174|Actinobacteria	201174|Actinobacteria	E	Prephenate dehydrogenase	tyrA	GO:0000166,GO:0003674,GO:0003824,GO:0005488,GO:0006082,GO:0006520,GO:0006570,GO:0006571,GO:0006725,GO:0006807,GO:0008150,GO:0008152,GO:0008652,GO:0008977,GO:0009058,GO:0009072,GO:0009073,GO:0009095,GO:0009987,GO:0016053,GO:0016491,GO:0016627,GO:0016628,GO:0019438,GO:0019752,GO:0036094,GO:0043167,GO:0043168,GO:0043436,GO:0044237,GO:0044238,GO:0044249,GO:0044281,GO:0044283,GO:0046394,GO:0048037,GO:…	1.3.1.12	ko:K00210,ko:K04517	ko00400,ko00401,ko01100,ko01110,ko01130,ko01230,map00400,map00401,map01100,map01110,map01130,map01230	M00025	R01728	RC00125	ko00000,ko00001,ko00002,ko01000	-	-	-	PDH
GENE_03660	1035308.AQYY01000002_gene728	8.4e-52	-51.0757	169.0	COG0590@1|root,COG0590@2|Bacteria,1V3HZ@1239|Firmicutes,24JM2@186801|Clostridia,261UB@186807|Peptococcaceae	186801|Clostridia	FJ	Catalyzes the deamination of adenosine to inosine at the wobble position 34 of tRNA(Arg2)	tadA	-	3.5.4.33	ko:K11991	-	-	R10223	RC00477	ko00000,ko01000,ko03016	-	-	-	MafB19-deam
GENE_03658	1268303.RHODMAR_0482	5.68e-09	-8.24565	60.8	COG2246@1|root,COG2246@2|Bacteria,2GZ6E@201174|Actinobacteria,4G0Z5@85025|Nocardiaceae	201174|Actinobacteria	S	GtrA-like protein	-	-	-	-	-	-	-	-	-	-	-	-	GtrA
GENE_03657	1385518.N798_09890	1.05e-68	-67.9788	216.0	COG2197@1|root,COG2197@2|Bacteria,2IBJW@201174|Actinobacteria	201174|Actinobacteria	KT	cheY-homologous receiver domain	-	-	-	-	-	-	-	-	-	-	-	-	GerE,Response_reg
GENE_03656	211114.JOEF01000049_gene5373	2.63e-32	-31.58	119.0	COG1846@1|root,COG1846@2|Bacteria,2IPBX@201174|Actinobacteria,4E78G@85010|Pseudonocardiales	201174|Actinobacteria	K	helix_turn_helix multiple antibiotic resistance protein	-	-	-	-	-	-	-	-	-	-	-	-	MarR,MarR_2
GENE_03655	1150864.MILUP08_45565	2.53e-85	-84.5969	258.0	COG0655@1|root,COG0655@2|Bacteria,2GTN2@201174|Actinobacteria,4DDZJ@85008|Micromonosporales	201174|Actinobacteria	S	Belongs to the WrbA family	wrbA	-	1.6.5.2	ko:K03809	ko00130,ko01110,map00130,map01110	-	R02964,R03643,R03816	RC00819	ko00000,ko00001,ko01000	-	-	-	FMN_red,Flavodoxin_2
GENE_03654	164757.Mjls_0119	1.59e-98	-97.7986	295.0	COG3001@1|root,COG3001@2|Bacteria,2GW7W@201174|Actinobacteria,233NT@1762|Mycobacteriaceae	201174|Actinobacteria	G	Fructosamine kinase	-	-	-	-	-	-	-	-	-	-	-	-	Fructosamin_kin
GENE_03651	561175.KB894098_gene5309	1.18e-167	-166.928	481.0	COG0183@1|root,COG0183@2|Bacteria,2GKH4@201174|Actinobacteria	201174|Actinobacteria	I	Acetyl-CoA acetyltransferase	-	-	-	-	-	-	-	-	-	-	-	-	-
GENE_03650	994479.GL877878_gene3523	1.29e-26	-25.8894	103.0	COG1545@1|root,COG1545@2|Bacteria,2HSFM@201174|Actinobacteria,4EDJI@85010|Pseudonocardiales	201174|Actinobacteria	S	DUF35 OB-fold domain, acyl-CoA-associated	-	-	-	-	-	-	-	-	-	-	-	-	OB_aCoA_assoc
GENE_03649	1449353.JQMQ01000005_gene563	5.48e-88	-87.2612	274.0	COG1063@1|root,COG1063@2|Bacteria,2IJ0P@201174|Actinobacteria	201174|Actinobacteria	E	Alcohol dehydrogenase GroES-like domain	-	-	-	-	-	-	-	-	-	-	-	-	ADH_N,ADH_zinc_N
GENE_03648	680198.SCAB_14131	1.3e-142	-141.886	410.0	COG3485@1|root,COG3485@2|Bacteria,2I3E9@201174|Actinobacteria	201174|Actinobacteria	Q	Catechol dioxygenase N terminus	-	-	1.13.11.37	ko:K04098	ko00361,ko00362,ko01100,ko01120,map00361,map00362,map01100,map01120	-	R03891,R04061	RC00388,RC01016	ko00000,ko00001,ko01000	-	-	-	Dioxygenase_C,Dioxygenase_N
GENE_03647	1160137.KB907309_gene6051	2.31e-134	-133.636	405.0	COG1454@1|root,COG3485@1|root,COG1454@2|Bacteria,COG3485@2|Bacteria,2GNNC@201174|Actinobacteria,4FXD6@85025|Nocardiaceae	201174|Actinobacteria	Q	Protein involved in ferric iron binding, catechol 1,2-dioxygenase activity, hydroxyquinol 1,2-dioxygenase activity and catechol metabolism	-	-	1.13.11.1,1.13.11.37	ko:K03381,ko:K04098	ko00361,ko00362,ko00364,ko00623,ko01100,ko01120,ko01220,map00361,map00362,map00364,map00623,map01100,map01120,map01220	M00568	R00817,R03891,R04061,R04258,R05299,R08114,R08115,R09134	RC00388,RC00535,RC01016,RC01366	ko00000,ko00001,ko00002,ko01000	-	-	-	Dioxygenase_C,Dioxygenase_N
GENE_03646	1305732.JAGG01000001_gene777	1.78e-17	-16.7496	79.3	2DI43@1|root,301Z3@2|Bacteria,2GW6P@201174|Actinobacteria,4FT3U@85023|Microbacteriaceae	201174|Actinobacteria	S	Domain of unknown function (DUF202)	-	-	-	-	-	-	-	-	-	-	-	-	DUF202
GENE_03645	243924.LT42_09890	1.52e-39	-38.8182	136.0	COG2149@1|root,COG2149@2|Bacteria,1NADP@1224|Proteobacteria,1T0PH@1236|Gammaproteobacteria	1236|Gammaproteobacteria	S	Membrane	-	-	-	ko:K00389	-	-	-	-	ko00000	-	-	-	DUF202
GENE_03644	1068978.AMETH_1762	8.88e-211	-210.052	590.0	COG1960@1|root,COG1960@2|Bacteria,2GIX8@201174|Actinobacteria,4DXMM@85010|Pseudonocardiales	201174|Actinobacteria	I	acyl-CoA dehydrogenase	-	-	1.3.8.6	ko:K00252	ko00071,ko00310,ko00362,ko00380,ko01100,ko01120,ko01130,map00071,map00310,map00362,map00380,map01100,map01120,map01130	M00032	R02487,R02488,R10074	RC00052,RC00156	ko00000,ko00001,ko00002,ko01000	-	-	-	Acyl-CoA_dh_1,Acyl-CoA_dh_M,Acyl-CoA_dh_N
GENE_03643	1380347.JNII01000006_gene1153	1.79e-205	-204.747	606.0	COG2812@1|root,COG2812@2|Bacteria,2GJKA@201174|Actinobacteria,4ERVT@85013|Frankiales	201174|Actinobacteria	L	DNA polymerase III is a complex, multichain enzyme responsible for most of the replicative synthesis in bacteria. This DNA polymerase also exhibits 3' to 5' exonuclease activity	dnaX	GO:0006139,GO:0006259,GO:0006260,GO:0006261,GO:0006725,GO:0006807,GO:0008150,GO:0008152,GO:0009058,GO:0009059,GO:0009987,GO:0034641,GO:0034645,GO:0040007,GO:0043170,GO:0044237,GO:0044238,GO:0044249,GO:0044260,GO:0046483,GO:0071704,GO:0090304,GO:1901360,GO:1901576	2.7.7.7	ko:K02343	ko00230,ko00240,ko01100,ko03030,ko03430,ko03440,map00230,map00240,map01100,map03030,map03430,map03440	M00260	R00375,R00376,R00377,R00378	RC02795	ko00000,ko00001,ko00002,ko01000,ko03032,ko03400	-	-	-	DNA_pol3_delta2,DNA_pol3_gamma3
GENE_03642	2074.JNYD01000014_gene7113	2.17e-47	-46.6635	172.0	COG1960@1|root,COG1960@2|Bacteria,2GKVN@201174|Actinobacteria,4E3MJ@85010|Pseudonocardiales	201174|Actinobacteria	I	Acyl-CoA dehydrogenase, N-terminal domain	-	-	1.3.8.7	ko:K00249	ko00071,ko00280,ko00410,ko00640,ko01100,ko01110,ko01130,ko01200,ko01212,ko03320,map00071,map00280,map00410,map00640,map01100,map01110,map01130,map01200,map01212,map03320	M00013,M00036,M00087	R00924,R01175,R01279,R02661,R03172,R03777,R03857,R03990,R04095,R04432,R04751,R04754	RC00052,RC00068,RC00076,RC00095,RC00148,RC00246	ko00000,ko00001,ko00002,ko01000	-	-	-	Acyl-CoA_dh_1,Acyl-CoA_dh_M,Acyl-CoA_dh_N
GENE_03641	2074.JNYD01000014_gene7112	2.16e-126	-125.666	376.0	COG1960@1|root,COG1960@2|Bacteria,2GJDT@201174|Actinobacteria	201174|Actinobacteria	I	acyl-CoA dehydrogenase	-	-	-	-	-	-	-	-	-	-	-	-	Acyl-CoA_dh_1,Acyl-CoA_dh_M,Acyl-CoA_dh_N
GENE_03640	526225.Gobs_0478	8.85e-24	-23.0531	95.1	COG0718@1|root,COG0718@2|Bacteria,2IRC4@201174|Actinobacteria,4ETF0@85013|Frankiales	201174|Actinobacteria	S	Binds to DNA and alters its conformation. May be involved in regulation of gene expression, nucleoid organization and DNA protection	ybaB	GO:0005575,GO:0005623,GO:0005886,GO:0016020,GO:0044464,GO:0071944	-	ko:K09747	-	-	-	-	ko00000	-	-	-	YbaB_DNA_bd
GENE_03639	136273.GY22_11800	4.37e-101	-100.36	297.0	COG0353@1|root,COG0353@2|Bacteria,2GJY0@201174|Actinobacteria,1W7NI@1268|Micrococcaceae	201174|Actinobacteria	L	May play a role in DNA repair. It seems to be involved in an RecBC-independent recombinational process of DNA repair. It may act with RecF and RecO	recR	-	-	ko:K06187	ko03440,map03440	-	-	-	ko00000,ko00001,ko03400	-	-	-	HHH,RecR,Toprim_4
GENE_03638	1184609.KILIM_035_00190	2.68e-173	-172.572	498.0	COG2066@1|root,COG2066@2|Bacteria,2GKAV@201174|Actinobacteria	201174|Actinobacteria	E	Belongs to the glutaminase family	glsA	-	3.5.1.2	ko:K01425	ko00220,ko00250,ko00471,ko01100,ko04724,ko04727,ko04964,ko05206,ko05230,map00220,map00250,map00471,map01100,map04724,map04727,map04964,map05206,map05230	-	R00256,R01579	RC00010,RC02798	ko00000,ko00001,ko01000	-	-	-	Glutaminase,STAS
GENE_03637	1172188.KB911825_gene3654	1.45e-33	-32.8386	120.0	COG1320@1|root,COG1320@2|Bacteria,2IQXD@201174|Actinobacteria,4FHDS@85021|Intrasporangiaceae	201174|Actinobacteria	P	cation proton antiporter	mrpG	-	-	ko:K05571	-	-	-	-	ko00000,ko02000	2.A.63.1,2.A.63.2	-	-	PhaG_MnhG_YufB
GENE_03636	1210046.B277_07456	9.92e-20	-19.0035	82.8	COG2212@1|root,COG2212@2|Bacteria,2GRIE@201174|Actinobacteria,4FI6E@85021|Intrasporangiaceae	201174|Actinobacteria	P	Multiple resistance and pH regulation protein F (MrpF / PhaF)	mrpF	-	-	ko:K05570	-	-	-	-	ko00000,ko02000	2.A.63.1,2.A.63.2	-	-	MrpF_PhaF
GENE_03635	1210046.B277_07461	9.7e-56	-55.0132	181.0	COG1863@1|root,COG1863@2|Bacteria,2IQD6@201174|Actinobacteria,4FHA2@85021|Intrasporangiaceae	201174|Actinobacteria	P	Na+/H+ ion antiporter subunit	mrpE	-	-	ko:K05569	-	-	-	-	ko00000,ko02000	2.A.63.1,2.A.63.2	-	-	MNHE
GENE_03634	1380370.JIBA01000016_gene771	1.61e-225	-224.793	640.0	COG0651@1|root,COG0651@2|Bacteria,2HAC7@201174|Actinobacteria,4FEYS@85021|Intrasporangiaceae	201174|Actinobacteria	CP	cation proton antiporter	mrpD	-	-	ko:K05568,ko:K12141	-	-	-	-	ko00000,ko01000,ko02000	2.A.63.1,2.A.63.2	-	-	Proton_antipo_M
GENE_03633	1210046.B277_07471	2.94e-58	-57.5317	186.0	COG1006@1|root,COG1006@2|Bacteria,2ISBC@201174|Actinobacteria,4FHEE@85021|Intrasporangiaceae	201174|Actinobacteria	P	NADH-ubiquinone/plastoquinone oxidoreductase chain 4L	mrpC	-	-	ko:K05567	-	-	-	-	ko00000,ko02000	2.A.63.1,2.A.63.2	-	-	Oxidored_q2
GENE_03632	1210046.B277_07476	0.0	-	1050.0	COG1009@1|root,COG2111@1|root,COG1009@2|Bacteria,COG2111@2|Bacteria,2GIT4@201174|Actinobacteria,4FFGY@85021|Intrasporangiaceae	201174|Actinobacteria	CP	Subunit A of antiporter complex involved in resistance to high concentrations of Na , K , Li and or alkali	mrpA/mrpB	-	-	ko:K05565,ko:K14086	-	-	-	-	ko00000,ko02000	2.A.63.1,2.A.63.2	-	-	DUF4040,MnhB,Proton_antipo_M,Proton_antipo_N
GENE_03631	1001240.GY21_03435	1.82e-34	-33.7399	120.0	COG2827@1|root,COG2827@2|Bacteria,2GSD8@201174|Actinobacteria,4FPZX@85023|Microbacteriaceae	201174|Actinobacteria	L	GIY-YIG catalytic domain	-	-	-	ko:K07461	-	-	-	-	ko00000	-	-	-	GIY-YIG
GENE_03630	526225.Gobs_2184	4.64e-162	-161.333	467.0	COG0654@1|root,COG0654@2|Bacteria,2GM48@201174|Actinobacteria,4ETNM@85013|Frankiales	201174|Actinobacteria	CH	PFAM monooxygenase FAD-binding	pobA	-	1.14.13.2	ko:K00481	ko00362,ko01100,ko01120,ko01220,map00362,map01100,map01120,map01220	-	R01298	RC00046	ko00000,ko00001,ko01000	-	-	-	FAD_binding_3
GENE_03629	378753.KRH_07890	4.29e-82	-81.3675	248.0	COG3663@1|root,COG3663@2|Bacteria,2GNS5@201174|Actinobacteria,1W98Q@1268|Micrococcaceae	201174|Actinobacteria	L	UreE urease accessory protein, C-terminal domain	mug	-	3.2.2.28	ko:K03649	ko03410,map03410	-	-	-	ko00000,ko00001,ko01000,ko03400	-	-	-	UDG
GENE_03628	263358.VAB18032_19705	1.23e-70	-69.9101	224.0	COG1414@1|root,COG1414@2|Bacteria,2I9CD@201174|Actinobacteria,4DDE6@85008|Micromonosporales	201174|Actinobacteria	K	helix_turn_helix isocitrate lyase regulation	-	-	-	-	-	-	-	-	-	-	-	-	HTH_IclR,IclR
GENE_03627	287986.DV20_15210	2.91e-127	-126.536	367.0	COG3485@1|root,COG3485@2|Bacteria,2GMGM@201174|Actinobacteria,4DZ5N@85010|Pseudonocardiales	201174|Actinobacteria	Q	Protocatechuate 3,4-dioxygenase, beta	pcaH	-	1.13.11.3	ko:K00449	ko00362,ko00624,ko01100,ko01120,ko01220,map00362,map00624,map01100,map01120,map01220	-	R01631,R03549	RC00388,RC00953	br01602,ko00000,ko00001,ko01000	-	-	-	Dioxygenase_C,PCDO_beta_N
GENE_03626	103733.JNYO01000020_gene1980	1.24e-79	-78.9066	242.0	COG3485@1|root,COG3485@2|Bacteria,2GZGT@201174|Actinobacteria,4E3M4@85010|Pseudonocardiales	201174|Actinobacteria	Q	Protocatechuate 3,4-dioxygenase alpha subunit	pcaG	-	1.13.11.3	ko:K00448	ko00362,ko00624,ko01100,ko01120,ko01220,map00362,map00624,map01100,map01120,map01220	-	R01631,R03549	RC00388,RC00953	br01602,ko00000,ko00001,ko01000	-	-	-	Dioxygenase_C
GENE_03625	35754.JNYJ01000012_gene997	1.53e-51	-50.8153	184.0	COG0015@1|root,COG0015@2|Bacteria,2GM71@201174|Actinobacteria,4DA3U@85008|Micromonosporales	201174|Actinobacteria	F	Adenylosuccinate lyase C-terminus	pcaB	-	5.5.1.2	ko:K01857	ko00362,ko01100,ko01120,ko01220,map00362,map01100,map01120,map01220	-	R03307	RC00902	ko00000,ko00001,ko01000	-	-	-	ADSL_C,Lyase_1
GENE_03624	1380393.JHVP01000010_gene2895	7.9e-45	-44.1024	149.0	COG0599@1|root,COG0599@2|Bacteria,2GITB@201174|Actinobacteria,4EW0A@85013|Frankiales	201174|Actinobacteria	I	4-carboxymuconolactone decarboxylase	pcaC	-	3.1.1.24,4.1.1.44	ko:K01607,ko:K14727	ko00362,ko01100,ko01120,ko01220,map00362,map01100,map01120,map01220	M00568	R02991,R03470	RC00825,RC00938	ko00000,ko00001,ko00002,ko01000	-	-	-	Abhydrolase_1,Abhydrolase_4,CMD
GENE_03623	710111.FraQA3DRAFT_1891	1.27e-191	-190.896	580.0	COG0318@1|root,COG1835@1|root,COG0318@2|Bacteria,COG1835@2|Bacteria,2HIY1@201174|Actinobacteria	201174|Actinobacteria	IQ	AMP-dependent synthetase	-	-	-	-	-	-	-	-	-	-	-	-	AMP-binding,PP-binding
GENE_03622	1193181.BN10_610023	1.63e-154	-153.788	444.0	COG1840@1|root,COG1840@2|Bacteria,2HG0I@201174|Actinobacteria,4FG0P@85021|Intrasporangiaceae	201174|Actinobacteria	P	Bacterial extracellular solute-binding protein	-	-	-	ko:K02012	ko02010,map02010	M00190	-	-	ko00000,ko00001,ko00002,ko02000	3.A.1.10	-	-	SBP_bac_6,SBP_bac_8
GENE_03621	743718.Isova_0435	3.01e-154	-153.521	456.0	COG1178@1|root,COG1178@2|Bacteria,2GKPT@201174|Actinobacteria	201174|Actinobacteria	P	Binding-protein-dependent transport systems inner membrane component	fbpB	-	-	ko:K02011	ko02010,map02010	M00190	-	-	ko00000,ko00001,ko00002,ko02000	3.A.1.10	-	-	BPD_transp_1
GENE_03620	367299.JOEE01000004_gene1239	1.26e-113	-112.9	340.0	COG3842@1|root,COG3842@2|Bacteria,2GJCM@201174|Actinobacteria,4FGCU@85021|Intrasporangiaceae	201174|Actinobacteria	E	Belongs to the ABC transporter superfamily	fbpC	-	3.6.3.30	ko:K02010	ko02010,map02010	M00190	-	-	ko00000,ko00001,ko00002,ko01000,ko02000	3.A.1.10	-	-	ABC_tran,TOBE_2
GENE_03619	526225.Gobs_2383	3.35e-60	-59.475	200.0	COG2267@1|root,COG2267@2|Bacteria,2I0NW@201174|Actinobacteria,4EVDX@85013|Frankiales	201174|Actinobacteria	I	TAP-like protein	-	-	3.1.1.76	ko:K22250	-	-	-	-	ko00000,ko01000	-	-	-	Abhydrolase_1
GENE_03618	1380347.JNII01000007_gene564	1.04e-41	-40.983	145.0	COG1247@1|root,COG1247@2|Bacteria,2IR2I@201174|Actinobacteria	201174|Actinobacteria	M	Acetyltransferase (GNAT) family	-	-	-	-	-	-	-	-	-	-	-	-	Acetyltransf_1
GENE_03617	468556.AQYG01000038_gene3893	1.77e-65	-64.752	214.0	COG2852@1|root,COG2852@2|Bacteria,2I9NK@201174|Actinobacteria,4GBQQ@85026|Gordoniaceae	201174|Actinobacteria	S	Protein conserved in bacteria	-	-	-	-	-	-	-	-	-	-	-	-	DUF559
GENE_03616	1206744.BAGL01000066_gene4887	8.03e-66	-65.0953	209.0	2AEJC@1|root,314EV@2|Bacteria,2GMTI@201174|Actinobacteria,4FYTX@85025|Nocardiaceae	201174|Actinobacteria	S	Mycothiol maleylpyruvate isomerase N-terminal domain	-	-	-	-	-	-	-	-	-	-	-	-	MDMPI_N
GENE_03615	479433.Caci_7041	0.0	-	884.0	COG0119@1|root,COG0119@2|Bacteria,2GISX@201174|Actinobacteria	201174|Actinobacteria	E	Catalyzes the condensation of the acetyl group of acetyl-CoA with 3-methyl-2-oxobutanoate (2-oxoisovalerate) to form 3-carboxy-3-hydroxy-4-methylpentanoate (2-isopropylmalate)	leuA	GO:0000287,GO:0003674,GO:0003824,GO:0003852,GO:0005488,GO:0005575,GO:0005576,GO:0005623,GO:0005886,GO:0006082,GO:0006520,GO:0006551,GO:0006807,GO:0008150,GO:0008152,GO:0008270,GO:0008652,GO:0009058,GO:0009081,GO:0009082,GO:0009098,GO:0009987,GO:0016020,GO:0016053,GO:0016740,GO:0016746,GO:0019752,GO:0030145,GO:0030955,GO:0031420,GO:0040007,GO:0043167,GO:0043169,GO:0043436,GO:0044237,GO:0044238,GO:…	2.3.3.13	ko:K01649	ko00290,ko00620,ko01100,ko01110,ko01210,ko01230,map00290,map00620,map01100,map01110,map01210,map01230	M00432	R01213	RC00004,RC00470,RC02754	br01601,ko00000,ko00001,ko00002,ko01000	-	-	-	HMGL-like,LeuA_dimer
GENE_03614	1237500.ANBA01000007_gene2834	2.86e-56	-55.5436	192.0	COG0614@1|root,COG0614@2|Bacteria,2H4IE@201174|Actinobacteria	201174|Actinobacteria	P	Periplasmic binding protein	-	-	-	ko:K02016	ko02010,map02010	M00240	-	-	ko00000,ko00001,ko00002,ko02000	3.A.1.14	-	-	Peripla_BP_2
GENE_03613	1397278.AYMV01000007_gene302	7.46e-113	-112.127	339.0	COG0609@1|root,COG0609@2|Bacteria,2GJB9@201174|Actinobacteria,4FMNH@85023|Microbacteriaceae	201174|Actinobacteria	P	pfam01032, FecCD, FecCD transport family. This is a sub-family of bacterial binding protein-dependent transport systems family. This Pfam entry contains the inner components of this multicomponent transport system	-	-	-	ko:K02015	ko02010,map02010	M00240	-	-	ko00000,ko00001,ko00002,ko02000	3.A.1.14	-	-	FecCD
GENE_03612	1197706.AKKK01000026_gene2700	2.26e-119	-118.646	356.0	COG4779@1|root,COG4779@2|Bacteria,2GJ7A@201174|Actinobacteria,1WAJW@1268|Micrococcaceae	201174|Actinobacteria	P	FecCD transport family	-	-	-	ko:K02015	ko02010,map02010	M00240	-	-	ko00000,ko00001,ko00002,ko02000	3.A.1.14	-	-	FecCD
GENE_03611	861360.AARI_03940	1.32e-128	-127.879	373.0	COG1120@1|root,COG1120@2|Bacteria,2GJ49@201174|Actinobacteria,1W93I@1268|Micrococcaceae	201174|Actinobacteria	HP	ATPases associated with a variety of cellular activities	-	-	3.6.3.34	ko:K02013	ko02010,map02010	M00240	-	-	ko00000,ko00001,ko00002,ko01000,ko02000	3.A.1.14	-	-	ABC_tran
GENE_03610	446470.Snas_6064	2.77e-159	-158.558	474.0	COG1132@1|root,COG1132@2|Bacteria,2GJAP@201174|Actinobacteria,4EZHD@85014|Glycomycetales	201174|Actinobacteria	V	ABC transporter transmembrane region	-	-	-	ko:K02021	-	-	-	-	ko00000,ko02000	3.A.1.106,3.A.1.110,3.A.1.112,3.A.1.113,3.A.1.117,3.A.1.21	-	-	ABC_membrane,ABC_tran
GENE_03609	1463821.JOGR01000021_gene3087	4.37e-176	-175.36	517.0	COG1132@1|root,COG1132@2|Bacteria,2GJ8B@201174|Actinobacteria,4EZFD@85014|Glycomycetales	201174|Actinobacteria	V	ABC transporter transmembrane region	-	-	-	ko:K06148	-	-	-	-	ko00000,ko02000	3.A.1	-	-	ABC_membrane,ABC_tran
GENE_03608	37919.EP51_19950	5.8e-233	-232.237	649.0	COG0527@1|root,COG0527@2|Bacteria,2GN0G@201174|Actinobacteria,4FVQF@85025|Nocardiaceae	201174|Actinobacteria	E	Belongs to the aspartokinase family	ask	GO:0003674,GO:0003824,GO:0004072,GO:0005575,GO:0005618,GO:0005622,GO:0005623,GO:0005737,GO:0005886,GO:0006082,GO:0006520,GO:0006553,GO:0006793,GO:0006796,GO:0006807,GO:0008150,GO:0008152,GO:0008652,GO:0009058,GO:0009066,GO:0009067,GO:0009085,GO:0009089,GO:0009987,GO:0016020,GO:0016053,GO:0016301,GO:0016310,GO:0016740,GO:0016772,GO:0016774,GO:0019202,GO:0019752,GO:0019877,GO:0030312,GO:0040007,GO:…	2.7.2.4	ko:K00928	ko00260,ko00261,ko00270,ko00300,ko01100,ko01110,ko01120,ko01130,ko01210,ko01230,map00260,map00261,map00270,map00300,map01100,map01110,map01120,map01130,map01210,map01230	M00016,M00017,M00018,M00033,M00525,M00526,M00527	R00480	RC00002,RC00043	ko00000,ko00001,ko00002,ko01000	-	-	-	AA_kinase,ACT,ACT_7
GENE_03607	591158.SSMG_07285	7.28e-170	-169.138	483.0	COG0136@1|root,COG0136@2|Bacteria,2GJJ8@201174|Actinobacteria	201174|Actinobacteria	E	Catalyzes the NADPH-dependent formation of L-aspartate- semialdehyde (L-ASA) by the reductive dephosphorylation of L- aspartyl-4-phosphate	asd	GO:0003674,GO:0003824,GO:0004073,GO:0005575,GO:0005618,GO:0005623,GO:0005886,GO:0006082,GO:0006520,GO:0006553,GO:0006807,GO:0008150,GO:0008152,GO:0008652,GO:0009058,GO:0009066,GO:0009067,GO:0009085,GO:0009089,GO:0009987,GO:0016020,GO:0016053,GO:0016491,GO:0016620,GO:0016903,GO:0019752,GO:0019877,GO:0030312,GO:0040007,GO:0043436,GO:0043648,GO:0043650,GO:0044237,GO:0044238,GO:0044249,GO:0044281,GO:…	1.2.1.11	ko:K00133	ko00260,ko00261,ko00270,ko00300,ko01100,ko01110,ko01120,ko01130,ko01210,ko01230,map00260,map00261,map00270,map00300,map01100,map01110,map01120,map01130,map01210,map01230	M00016,M00017,M00018,M00033,M00525,M00526,M00527	R02291	RC00684	ko00000,ko00001,ko00002,ko01000	-	-	iNJ661.Rv3708c	Semialdhyde_dh,Semialdhyde_dhC
GENE_03604	1210046.B277_01484	4.37e-103	-102.36	316.0	COG1472@1|root,COG1472@2|Bacteria,2GM43@201174|Actinobacteria,4FFN2@85021|Intrasporangiaceae	201174|Actinobacteria	G	Beta-N-acetylhexosaminidase	-	-	3.2.1.52	ko:K01207	ko00520,ko00531,ko01100,ko01501,map00520,map00531,map01100,map01501	M00628	R00022,R05963,R07809,R07810,R10831	RC00049	ko00000,ko00001,ko00002,ko01000	-	-	-	Glyco_hydro_3
GENE_03603	882083.SacmaDRAFT_5478	5.29e-224	-223.277	623.0	COG1960@1|root,COG1960@2|Bacteria,2GIX8@201174|Actinobacteria,4DZT1@85010|Pseudonocardiales	201174|Actinobacteria	I	Acyl-CoA dehydrogenase, C-terminal domain	-	-	-	-	-	-	-	-	-	-	-	-	Acyl-CoA_dh_1,Acyl-CoA_dh_M,Acyl-CoA_dh_N
GENE_03602	1968.JOEV01000036_gene1236	2.44e-51	-50.6126	176.0	COG1024@1|root,COG1024@2|Bacteria,2IGCA@201174|Actinobacteria	201174|Actinobacteria	I	Enoyl-CoA hydratase	-	-	5.3.3.18	ko:K15866	ko00360,ko01120,map00360,map01120	-	R09837,R09839	RC00004,RC00326,RC02689,RC03003	ko00000,ko00001,ko01000	-	-	-	ECH_1
GENE_03601	1206729.BAFZ01000004_gene1012	1.62e-39	-38.7905	137.0	COG3631@1|root,COG3631@2|Bacteria,2IRR0@201174|Actinobacteria	201174|Actinobacteria	S	Domain of unknown function (DUF4440)	-	-	-	-	-	-	-	-	-	-	-	-	DUF4440
GENE_03600	1089545.KB913037_gene6720	1.15e-40	-39.9393	140.0	COG1846@1|root,COG1846@2|Bacteria,2IJ28@201174|Actinobacteria,4E6WR@85010|Pseudonocardiales	201174|Actinobacteria	K	helix_turn_helix multiple antibiotic resistance protein	-	-	-	-	-	-	-	-	-	-	-	-	MarR,MarR_2
GENE_03599	471852.Tcur_4638	7.4e-76	-75.1308	236.0	COG1802@1|root,COG1802@2|Bacteria,2GMI2@201174|Actinobacteria	201174|Actinobacteria	K	transcriptional regulator	-	-	-	-	-	-	-	-	-	-	-	-	FCD,GntR
GENE_03598	710696.Intca_0803	6.19e-112	-111.208	352.0	COG0079@1|root,COG1797@1|root,COG0079@2|Bacteria,COG1797@2|Bacteria,2GJ3R@201174|Actinobacteria,4FEXV@85021|Intrasporangiaceae	201174|Actinobacteria	H	Catalyzes the ATP-dependent amidation of the two carboxylate groups at positions a and c of hydrogenobyrinate, using either L-glutamine or ammonia as the nitrogen source	cobB	GO:0005575,GO:0005623,GO:0005886,GO:0016020,GO:0044464,GO:0071944	6.3.5.11,6.3.5.9	ko:K02224	ko00860,ko01100,ko01120,map00860,map01100,map01120	-	R05224,R05815	RC00010,RC01301	ko00000,ko00001,ko01000	-	-	-	Aminotran_1_2,CbiA,GATase_3
GENE_03597	313589.JNB_20213	1.45e-27	-26.8386	110.0	COG0406@1|root,COG0406@2|Bacteria,2IN3J@201174|Actinobacteria,4FH73@85021|Intrasporangiaceae	201174|Actinobacteria	G	Belongs to the phosphoglycerate mutase family	-	-	5.4.2.12	ko:K15634	ko00010,ko00260,ko00680,ko01100,ko01110,ko01120,ko01130,ko01200,ko01230,map00010,map00260,map00680,map01100,map01110,map01120,map01130,map01200,map01230	M00001,M00002,M00003	R01518	RC00536	ko00000,ko00001,ko00002,ko01000	-	-	-	His_Phos_1
GENE_03596	479435.Kfla_3637	6.79e-277	-276.168	784.0	COG0514@1|root,COG0514@2|Bacteria,2GJSS@201174|Actinobacteria,4DNK3@85009|Propionibacteriales	201174|Actinobacteria	L	Type III restriction enzyme, res subunit	recQ	-	3.6.4.12	ko:K03654	ko03018,map03018	-	-	-	ko00000,ko00001,ko01000,ko03400	-	-	-	DEAD,Helicase_C,RecQ_Zn_bind
GENE_03595	479431.Namu_0166	4.98e-68	-67.3028	218.0	COG0368@1|root,COG0368@2|Bacteria,2GKM4@201174|Actinobacteria,4ET2Y@85013|Frankiales	201174|Actinobacteria	H	Joins adenosylcobinamide-GDP and alpha-ribazole to generate adenosylcobalamin (Ado-cobalamin). Also synthesizes adenosylcobalamin 5'-phosphate from adenosylcobinamide-GDP and alpha-ribazole 5'-phosphate	cobS	-	2.7.8.26	ko:K02233	ko00860,ko01100,map00860,map01100	M00122	R05223,R11174	RC00002,RC00078	ko00000,ko00001,ko00002,ko01000	-	-	-	CobS
GENE_03594	1033730.CAHG01000007_gene2827	4.31e-65	-64.3655	204.0	COG2087@1|root,COG2087@2|Bacteria,2GM8Q@201174|Actinobacteria,4DQRD@85009|Propionibacteriales	201174|Actinobacteria	H	Cobinamide kinase / cobinamide phosphate guanyltransferase	cobU	-	2.7.1.156,2.7.7.62	ko:K02231	ko00860,ko01100,map00860,map01100	M00122	R05221,R05222,R06558	RC00002,RC00428	ko00000,ko00001,ko00002,ko01000	-	-	-	CobU,Lactamase_B_2
GENE_03593	1240349.ANGC01000013_gene500	4e-128	-127.398	375.0	COG1270@1|root,COG1270@2|Bacteria,2GMB8@201174|Actinobacteria,4FVJ4@85025|Nocardiaceae	201174|Actinobacteria	H	Converts cobyric acid to cobinamide by the addition of aminopropanol on the F carboxylic group	cobD	-	6.3.1.10	ko:K02227	ko00860,ko01100,map00860,map01100	M00122	R06529,R07302	RC00090,RC00096	ko00000,ko00001,ko00002,ko01000	-	-	-	CobD_Cbib
GENE_03592	43354.JOIJ01000002_gene4181	8.12e-75	-74.0904	234.0	COG1024@1|root,COG1024@2|Bacteria,2H2G7@201174|Actinobacteria,4DZ8V@85010|Pseudonocardiales	201174|Actinobacteria	I	Enoyl-CoA hydratase/isomerase	-	-	4.2.1.17	ko:K01692	ko00071,ko00280,ko00281,ko00310,ko00360,ko00362,ko00380,ko00410,ko00627,ko00640,ko00650,ko00903,ko00930,ko01100,ko01110,ko01120,ko01130,ko01212,map00071,map00280,map00281,map00310,map00360,map00362,map00380,map00410,map00627,map00640,map00650,map00903,map00930,map01100,map01110,map01120,map01130,map01212	M00032,M00087	R03026,R03045,R04137,R04170,R04204,R04224,R04738,R04740,R04744,R04746,R04749,R05595,R06411,R06412,R06942,R08093	RC00831,RC00834,RC01086,RC01095,RC01098,RC01103,RC01217,RC02115	ko00000,ko00001,ko00002,ko01000	-	-	-	ECH_1
GENE_03591	1123065.ATWL01000012_gene2643	3.15e-85	-84.5017	261.0	2DKYM@1|root,30WWW@2|Bacteria,2IGAV@201174|Actinobacteria	201174|Actinobacteria	S	Protein of unknown function (DUF1353)	-	-	-	-	-	-	-	-	-	-	-	-	DUF1353
GENE_03590	585531.HMPREF0063_12377	3.92e-95	-94.4067	285.0	COG1024@1|root,COG1024@2|Bacteria,2GJG7@201174|Actinobacteria	201174|Actinobacteria	I	Belongs to the enoyl-CoA hydratase isomerase family	-	-	4.2.1.17	ko:K01692	ko00071,ko00280,ko00281,ko00310,ko00360,ko00362,ko00380,ko00410,ko00627,ko00640,ko00650,ko00903,ko00930,ko01100,ko01110,ko01120,ko01130,ko01212,map00071,map00280,map00281,map00310,map00360,map00362,map00380,map00410,map00627,map00640,map00650,map00903,map00930,map01100,map01110,map01120,map01130,map01212	M00032,M00087	R03026,R03045,R04137,R04170,R04204,R04224,R04738,R04740,R04744,R04746,R04749,R05595,R06411,R06412,R06942,R08093	RC00831,RC00834,RC01086,RC01095,RC01098,RC01103,RC01217,RC02115	ko00000,ko00001,ko00002,ko01000	-	-	-	ECH_1
GENE_03589	405948.SACE_1552	4.67e-94	-93.3307	286.0	COG1984@1|root,COG1984@2|Bacteria,2GITH@201174|Actinobacteria,4DXP4@85010|Pseudonocardiales	201174|Actinobacteria	E	Allophanate hydrolase subunit 2	-	-	-	-	-	-	-	-	-	-	-	-	CT_A_B
GENE_03588	350058.Mvan_0304	9.54e-64	-63.0205	204.0	COG2049@1|root,COG2049@2|Bacteria,2I2R8@201174|Actinobacteria,233RB@1762|Mycobacteriaceae	201174|Actinobacteria	E	Allophanate hydrolase subunit 1	kipI	-	-	-	-	-	-	-	-	-	-	-	CT_C_D
GENE_03587	110319.CF8_1617	4.1e-107	-106.387	317.0	COG1540@1|root,COG1540@2|Bacteria,2GJA1@201174|Actinobacteria,4DQF0@85009|Propionibacteriales	201174|Actinobacteria	S	Belongs to the UPF0271 (lamB) family	ycsF	-	-	ko:K07160	-	-	-	-	ko00000	-	-	-	LamB_YcsF
GENE_03586	1236902.ANAS01000012_gene739	1.33e-152	-151.876	435.0	COG3665@1|root,COG3665@2|Bacteria	2|Bacteria	S	Domain of unknown function (DUF1989)	-	-	-	ko:K09967	-	-	-	-	ko00000	-	-	-	DUF1989
GENE_03585	994479.GL877878_gene3158	7.05e-61	-60.1518	197.0	COG1802@1|root,COG1802@2|Bacteria,2GMZ9@201174|Actinobacteria,4EBCA@85010|Pseudonocardiales	201174|Actinobacteria	K	FCD	-	-	-	-	-	-	-	-	-	-	-	-	FCD,GntR
GENE_03584	405948.SACE_5842	7.64e-284	-283.117	808.0	COG0765@1|root,COG0834@1|root,COG1126@1|root,COG0765@2|Bacteria,COG0834@2|Bacteria,COG1126@2|Bacteria,2GIZW@201174|Actinobacteria,4DY5V@85010|Pseudonocardiales	201174|Actinobacteria	E	ABC transporter	-	-	3.6.3.21	ko:K02028,ko:K02029	-	M00236	-	-	ko00000,ko00002,ko01000,ko02000	3.A.1.3	-	-	ABC_tran,BPD_transp_1
GENE_03583	1394178.AWOO02000074_gene2241	3.06e-205	-204.514	575.0	COG1960@1|root,COG1960@2|Bacteria,2GIX8@201174|Actinobacteria,4EGIK@85012|Streptosporangiales	201174|Actinobacteria	I	Acyl-CoA dehydrogenase, C-terminal domain	acdA	-	-	-	-	-	-	-	-	-	-	-	Acyl-CoA_dh_1,Acyl-CoA_dh_M,Acyl-CoA_dh_N
GENE_03581	479431.Namu_4545	2.84e-198	-197.547	559.0	COG1804@1|root,COG1804@2|Bacteria,2GIU7@201174|Actinobacteria,4ERV0@85013|Frankiales	201174|Actinobacteria	C	CoA-transferase family III	-	-	2.8.3.16	ko:K07749	-	-	-	-	ko00000,ko01000	-	-	-	CoA_transf_3
GENE_03580	1200352.A606_11515	6.66e-52	-51.1765	176.0	COG1266@1|root,COG1266@2|Bacteria,2GKRA@201174|Actinobacteria,22KSF@1653|Corynebacteriaceae	201174|Actinobacteria	S	CAAX protease self-immunity	-	-	-	ko:K07052	-	-	-	-	ko00000	-	-	-	Abi
GENE_03579	1304876.AZVC01000002_gene686	2.72e-31	-30.5654	118.0	COG1853@1|root,COG1853@2|Bacteria,2GPJS@201174|Actinobacteria	201174|Actinobacteria	K	PFAM flavin reductase domain protein, FMN-binding	-	-	-	-	-	-	-	-	-	-	-	-	Flavin_Reduct
GENE_03578	1169154.KB897797_gene15	8.58e-133	-132.067	393.0	COG1960@1|root,COG1960@2|Bacteria,2GMKM@201174|Actinobacteria	201174|Actinobacteria	I	acyl-CoA dehydrogenase	-	-	-	-	-	-	-	-	-	-	-	-	Acyl-CoA_dh_2,Acyl-CoA_dh_N
GENE_03577	1041147.AUFB01000008_gene794	4.95e-23	-22.3054	100.0	COG2207@1|root,COG2207@2|Bacteria,1R81X@1224|Proteobacteria,2U0BK@28211|Alphaproteobacteria,4B838@82115|Rhizobiaceae	28211|Alphaproteobacteria	K	AraC-binding-like domain	-	-	-	-	-	-	-	-	-	-	-	-	AraC_binding_2,HTH_18
GENE_03576	408672.NBCG_00693	0.0	-	1013.0	COG0654@1|root,COG0654@2|Bacteria,2GKUZ@201174|Actinobacteria,4DPJP@85009|Propionibacteriales	201174|Actinobacteria	CH	FAD binding domain	-	-	1.14.13.20	ko:K10676	ko00361,ko01100,ko01120,ko01220,map00361,map01100,map01120,map01220	-	R03997,R05441	RC00046	ko00000,ko00001,ko01000	-	-	-	FAD_binding_3
GENE_03575	408672.NBCG_00684	1.35e-75	-74.8697	241.0	COG2207@1|root,COG2207@2|Bacteria,2IC6B@201174|Actinobacteria,4DNID@85009|Propionibacteriales	201174|Actinobacteria	K	AraC-binding-like domain	-	-	-	-	-	-	-	-	-	-	-	-	AraC_binding_2,HTH_18
GENE_03574	1122239.AULS01000003_gene2517	0.0	-	882.0	COG0513@1|root,COG0513@2|Bacteria,2GIUR@201174|Actinobacteria,4FKS8@85023|Microbacteriaceae	201174|Actinobacteria	L	DEAD-box RNA helicase involved in various cellular processes at low temperature, including ribosome biogenesis, mRNA degradation and translation initiation	deaD	GO:0003674,GO:0003724,GO:0003824,GO:0004004,GO:0004386,GO:0005575,GO:0005618,GO:0005622,GO:0005623,GO:0005737,GO:0005829,GO:0006139,GO:0006725,GO:0006807,GO:0008026,GO:0008150,GO:0008152,GO:0008186,GO:0009987,GO:0010501,GO:0016070,GO:0016462,GO:0016787,GO:0016817,GO:0016818,GO:0016887,GO:0017111,GO:0030312,GO:0034641,GO:0042623,GO:0043170,GO:0044237,GO:0044238,GO:0044424,GO:0044444,GO:0044464,GO:…	3.6.4.13	ko:K05592,ko:K11927	ko03018,map03018	-	-	-	ko00000,ko00001,ko01000,ko03009,ko03019	-	-	-	DEAD,DbpA,Helicase_C
GENE_03569	1385520.N802_09800	7.43e-44	-43.129	150.0	COG0010@1|root,COG0010@2|Bacteria,2IGA5@201174|Actinobacteria	201174|Actinobacteria	E	Belongs to the arginase family	-	-	3.5.3.1	ko:K01476	ko00220,ko00330,ko01100,ko01110,ko01130,ko01230,ko05146,map00220,map00330,map01100,map01110,map01130,map01230,map05146	M00029,M00134	R00551	RC00024,RC00329	ko00000,ko00001,ko00002,ko01000	-	-	-	Arginase
GENE_03568	1089546.AQUI01000002_gene802	1.97e-13	-12.7055	69.7	COG0010@1|root,COG0010@2|Bacteria,2IGA5@201174|Actinobacteria,408I0@622450|Actinopolysporales	201174|Actinobacteria	E	Arginase family	-	-	3.5.3.1	ko:K01476	ko00220,ko00330,ko01100,ko01110,ko01130,ko01230,ko05146,map00220,map00330,map01100,map01110,map01130,map01230,map05146	M00029,M00134	R00551	RC00024,RC00329	ko00000,ko00001,ko00002,ko01000	-	-	-	Arginase
GENE_03557	2002.JOEQ01000016_gene7342	3.72e-27	-26.4295	105.0	COG0718@1|root,COG0718@2|Bacteria,2GTGK@201174|Actinobacteria,4EPMW@85012|Streptosporangiales	201174|Actinobacteria	L	YbaB/EbfC DNA-binding family	-	-	-	-	-	-	-	-	-	-	-	-	YbaB_DNA_bd
GENE_03556	263358.VAB18032_03490	1.22e-67	-66.9136	227.0	COG1404@1|root,COG1404@2|Bacteria,2GIRE@201174|Actinobacteria,4DAW0@85008|Micromonosporales	201174|Actinobacteria	O	Peptidase S8 and S53 subtilisin kexin sedolisin	mycP	-	-	ko:K14743	-	-	-	-	ko00000,ko01000,ko01002,ko03110	-	-	-	Peptidase_S8
GENE_03553	369723.Strop_0477	1.13e-96	-95.9469	306.0	COG3266@1|root,COG3266@2|Bacteria,2GP1Z@201174|Actinobacteria,4D8EB@85008|Micromonosporales	201174|Actinobacteria	S	Type VII secretion system ESX-1, transport TM domain B	-	-	-	-	-	-	-	-	-	-	-	-	T7SS_ESX1_EccB
GENE_03552	390989.JOEG01000003_gene4735	1.15e-98	-97.9393	311.0	28MNM@1|root,2ZAY5@2|Bacteria,2GNDI@201174|Actinobacteria,4D98Z@85008|Micromonosporales	201174|Actinobacteria	S	WXG100 protein secretion system (Wss), protein YukD	-	-	-	-	-	-	-	-	-	-	-	-	YukD
GENE_03551	263358.VAB18032_03520	0.0	-	1614.0	COG1674@1|root,COG1674@2|Bacteria,2GJBR@201174|Actinobacteria,4D8WW@85008|Micromonosporales	201174|Actinobacteria	D	DNA segregation ATPase FtsK SpoIIIE and related proteins	eccCa	GO:0002790,GO:0005575,GO:0005618,GO:0005623,GO:0005886,GO:0005887,GO:0006810,GO:0008104,GO:0008150,GO:0009306,GO:0009405,GO:0009605,GO:0009607,GO:0009987,GO:0015031,GO:0015833,GO:0016020,GO:0016021,GO:0020012,GO:0030312,GO:0030682,GO:0031224,GO:0031226,GO:0032940,GO:0033036,GO:0040007,GO:0042783,GO:0042886,GO:0043207,GO:0044110,GO:0044116,GO:0044117,GO:0044315,GO:0044403,GO:0044413,GO:0044415,GO:…	-	ko:K03466	-	-	-	-	ko00000,ko03036	3.A.12	-	-	FtsK_SpoIIIE
GENE_03544	479432.Sros_9101	6.54e-68	-67.1844	226.0	2FIMS@1|root,34ADM@2|Bacteria,2I3IX@201174|Actinobacteria	201174|Actinobacteria	S	SseB protein N-terminal domain	-	-	-	-	-	-	-	-	-	-	-	-	SseB
GENE_03543	656024.FsymDg_0209	2.26e-141	-140.646	427.0	COG0464@1|root,COG0464@2|Bacteria,2GJWA@201174|Actinobacteria,4EV9Y@85013|Frankiales	201174|Actinobacteria	O	Evidence 3 Function proposed based on presence of conserved amino acid motif, structural feature or limited homology	-	-	-	-	-	-	-	-	-	-	-	-	AAA,Beta_helix
GENE_03540	1380356.JNIK01000021_gene4609	1.33e-48	-47.8761	176.0	COG0739@1|root,COG0739@2|Bacteria,2GXEC@201174|Actinobacteria,4EW3Z@85013|Frankiales	201174|Actinobacteria	M	Evidence 2a Function of homologous gene experimentally demonstrated in an other organism	envC	-	-	-	-	-	-	-	-	-	-	-	Peptidase_M23
GENE_03539	909613.UO65_1371	0.0	-	1228.0	COG1060@1|root,COG1060@2|Bacteria,2GK83@201174|Actinobacteria,4DX6M@85010|Pseudonocardiales	201174|Actinobacteria	H	Elongator protein 3, MiaB family, Radical SAM	fbiC	-	2.5.1.77	ko:K11779	ko00680,ko01120,map00680,map01120	M00378	R09396	RC01381,RC03002,RC03007	ko00000,ko00001,ko00002,ko01000	-	-	-	Radical_SAM
GENE_03538	350058.Mvan_1392	1.99e-218	-217.701	618.0	COG0531@1|root,COG0531@2|Bacteria,2H98W@201174|Actinobacteria,237NZ@1762|Mycobacteriaceae	201174|Actinobacteria	E	Amino acid permease	arcD	-	-	ko:K03758	-	-	-	-	ko00000,ko02000	2.A.3.2	-	-	AA_permease_2
GENE_03537	1415630.U771_25360	8.28e-212	-211.082	595.0	COG2235@1|root,COG2235@2|Bacteria,1NCGV@1224|Proteobacteria,1RM99@1236|Gammaproteobacteria	1236|Gammaproteobacteria	E	Arginine	arcA	-	3.5.3.6	ko:K01478	ko00220,ko01100,ko01110,ko01130,map00220,map01100,map01110,map01130	-	R00552	RC00177	ko00000,ko00001,ko01000	-	-	-	Amidinotransf
GENE_03536	1226994.AMZB01000128_gene4332	1.27e-188	-187.896	530.0	COG0078@1|root,COG0078@2|Bacteria,1MUFM@1224|Proteobacteria,1RQ59@1236|Gammaproteobacteria,1YDK0@136841|Pseudomonas aeruginosa group	1236|Gammaproteobacteria	E	Reversibly catalyzes the transfer of the carbamoyl group from carbamoyl phosphate (CP) to the N(epsilon) atom of ornithine (ORN) to produce L-citrulline	argI	GO:0000050,GO:0003674,GO:0003824,GO:0004585,GO:0005575,GO:0005622,GO:0005623,GO:0005737,GO:0006082,GO:0006520,GO:0006525,GO:0006526,GO:0006591,GO:0006807,GO:0006950,GO:0006974,GO:0008150,GO:0008152,GO:0008652,GO:0009058,GO:0009064,GO:0009084,GO:0009987,GO:0016053,GO:0016740,GO:0016741,GO:0016743,GO:0019627,GO:0019752,GO:0033554,GO:0034641,GO:0042450,GO:0043436,GO:0043603,GO:0043604,GO:0044237,GO:…	2.1.3.3,2.1.3.9	ko:K00611,ko:K09065	ko00220,ko01100,ko01110,ko01130,ko01230,map00220,map01100,map01110,map01130,map01230	M00029,M00844,M00845	R01398,R07245	RC00096	ko00000,ko00001,ko00002,ko01000	-	-	iAF1260.b0273,iECDH10B_1368.ECDH10B_0261,iECS88_1305.ECS88_4841,iJO1366.b0273,iJR904.b0273,iY75_1357.Y75_RS01410	OTCace,OTCace_N
GENE_03535	1380386.JIAW01000027_gene7118	1.49e-147	-146.827	423.0	COG0549@1|root,COG0549@2|Bacteria,2HWQ6@201174|Actinobacteria,23641@1762|Mycobacteriaceae	201174|Actinobacteria	E	Amino acid kinase family	arcC	-	2.7.2.2	ko:K00926	ko00220,ko00230,ko00910,ko01100,ko01120,ko01200,map00220,map00230,map00910,map01100,map01120,map01200	-	R00150,R01395	RC00002,RC00043,RC02803,RC02804	ko00000,ko00001,ko01000	-	-	-	AA_kinase
GENE_03534	1394178.AWOO02000049_gene6175	6.39e-73	-72.1945	233.0	COG0604@1|root,COG0604@2|Bacteria,2GRJM@201174|Actinobacteria,4ENSS@85012|Streptosporangiales	201174|Actinobacteria	C	Zinc-binding dehydrogenase	-	-	-	-	-	-	-	-	-	-	-	-	ADH_N,ADH_zinc_N_2
GENE_03533	390989.JOEG01000019_gene6039	2.31e-55	-54.6364	176.0	COG1733@1|root,COG1733@2|Bacteria,2IQNN@201174|Actinobacteria,4DEK2@85008|Micromonosporales	201174|Actinobacteria	K	HxlR-like helix-turn-helix	-	-	-	-	-	-	-	-	-	-	-	-	HxlR
GENE_03531	1121385.AQXW01000004_gene943	2.12e-78	-77.6737	247.0	COG1846@1|root,COG1846@2|Bacteria,2GMDI@201174|Actinobacteria	201174|Actinobacteria	K	Transcriptional regulator	-	-	-	-	-	-	-	-	-	-	-	-	-
GENE_03530	1033730.CAHG01000012_gene2114	3.46e-86	-85.4609	268.0	COG2334@1|root,COG2334@2|Bacteria,2IJ7M@201174|Actinobacteria	201174|Actinobacteria	S	Phosphotransferase enzyme family	-	-	-	-	-	-	-	-	-	-	-	-	APH
GENE_03529	356851.JOAN01000004_gene977	3.83e-115	-114.417	332.0	COG0717@1|root,COG0717@2|Bacteria,2GKQQ@201174|Actinobacteria,4D8XU@85008|Micromonosporales	201174|Actinobacteria	F	Belongs to the dCTP deaminase family	dcd	GO:0003674,GO:0003824,GO:0004170,GO:0016462,GO:0016787,GO:0016810,GO:0016814,GO:0016817,GO:0016818,GO:0019239,GO:0033973,GO:0047429	3.5.4.13	ko:K01494	ko00240,ko01100,map00240,map01100	M00053	R00568,R02325	RC00074	ko00000,ko00001,ko00002,ko01000	-	-	-	DCD
GENE_03528	196490.AUEZ01000004_gene4104	6.71e-144	-143.173	427.0	COG0477@1|root,COG2814@2|Bacteria,1QAIM@1224|Proteobacteria,2U3KU@28211|Alphaproteobacteria,3JW30@41294|Bradyrhizobiaceae	28211|Alphaproteobacteria	EGP	Sugar (and other) transporter	-	-	-	-	-	-	-	-	-	-	-	-	Sugar_tr
GENE_03527	1123024.AUII01000019_gene3963	5.02e-123	-122.299	355.0	COG1878@1|root,COG1878@2|Bacteria	2|Bacteria	S	arylformamidase activity	-	-	-	-	-	-	-	-	-	-	-	-	Cyclase
GENE_03526	405948.SACE_3118	2.16e-85	-84.6655	268.0	COG1609@1|root,COG1609@2|Bacteria,2GJV7@201174|Actinobacteria,4E3TN@85010|Pseudonocardiales	201174|Actinobacteria	K	helix_turn _helix lactose operon repressor	-	-	-	ko:K02529	-	-	-	-	ko00000,ko03000	-	-	-	LacI,Peripla_BP_3
GENE_03525	66373.JOFQ01000001_gene2049	4.64e-93	-92.3335	281.0	COG1028@1|root,COG1028@2|Bacteria,2GP5H@201174|Actinobacteria	201174|Actinobacteria	IQ	KR domain	-	-	-	-	-	-	-	-	-	-	-	-	adh_short,adh_short_C2
GENE_03524	1343740.M271_08140	1.16e-55	-54.9355	181.0	COG0663@1|root,COG0663@2|Bacteria,2GP22@201174|Actinobacteria	201174|Actinobacteria	K	COG0663 Carbonic anhydrases acetyltransferases, isoleucine patch superfamily	-	-	-	-	-	-	-	-	-	-	-	-	Hexapep,Hexapep_2
GENE_03523	1380393.JHVP01000010_gene2968	0.0	-	928.0	COG0247@1|root,COG0247@2|Bacteria,2GJ7M@201174|Actinobacteria,4ERT4@85013|Frankiales	201174|Actinobacteria	C	4Fe-4S ferredoxin iron-sulfur binding domain protein	fadF	-	-	-	-	-	-	-	-	-	-	-	CCG,Fer4_8
GENE_03522	316274.Haur_3719	3.33e-90	-89.4776	270.0	COG2227@1|root,COG2227@2|Bacteria	2|Bacteria	H	3-demethylubiquinone-9 3-O-methyltransferase activity	-	-	-	-	-	-	-	-	-	-	-	-	Methyltransf_11,Methyltransf_23
GENE_03521	266117.Rxyl_0936	2.75e-94	-93.5607	290.0	COG0604@1|root,COG0604@2|Bacteria,2GK7Y@201174|Actinobacteria,4CQ3T@84995|Rubrobacteria	84995|Rubrobacteria	C	Zinc-binding dehydrogenase	-	-	1.6.5.5	ko:K00344	-	-	-	-	ko00000,ko01000	-	-	-	ADH_N,ADH_zinc_N
GENE_03519	1033730.CAHG01000007_gene2759	9.06e-136	-135.043	389.0	COG0024@1|root,COG0024@2|Bacteria,2GKKB@201174|Actinobacteria,4DP90@85009|Propionibacteriales	201174|Actinobacteria	J	Methionine aminopeptidase	map	-	3.4.11.18	ko:K01265	-	-	-	-	ko00000,ko01000,ko01002	-	-	-	Peptidase_M24
GENE_03518	477641.MODMU_1930	1.73e-107	-106.762	328.0	COG0477@1|root,COG2814@2|Bacteria,2GKY3@201174|Actinobacteria,4EU8F@85013|Frankiales	201174|Actinobacteria	EGP	Evidence 3 Function proposed based on presence of conserved amino acid motif, structural feature or limited homology	-	-	-	-	-	-	-	-	-	-	-	-	MFS_1
GENE_03515	477641.MODMU_5179	0.0	-	980.0	COG0443@1|root,COG0443@2|Bacteria,2GJTY@201174|Actinobacteria,4ERTY@85013|Frankiales	201174|Actinobacteria	O	Heat shock 70 kDa protein	dnaK	-	-	ko:K04043	ko03018,ko04212,ko05152,map03018,map04212,map05152	-	-	-	ko00000,ko00001,ko03019,ko03029,ko03110,ko04147	1.A.33.1	-	-	HSP70
GENE_03514	1114959.SZMC14600_13142	9.51e-56	-55.0218	184.0	COG0576@1|root,COG0576@2|Bacteria,2GP4F@201174|Actinobacteria,4E2UD@85010|Pseudonocardiales	201174|Actinobacteria	O	Participates actively in the response to hyperosmotic and heat shock by preventing the aggregation of stress-denatured proteins, in association with DnaK and GrpE. It is the nucleotide exchange factor for DnaK and may function as a thermosensor. Unfolded proteins bind initially to DnaJ	grpE	GO:0000166,GO:0000774,GO:0003674,GO:0005488,GO:0005515,GO:0005575,GO:0005618,GO:0005623,GO:0006950,GO:0007154,GO:0008150,GO:0009267,GO:0009605,GO:0009987,GO:0009991,GO:0017076,GO:0030234,GO:0030312,GO:0030554,GO:0031667,GO:0031668,GO:0031669,GO:0033554,GO:0036094,GO:0040007,GO:0042594,GO:0044464,GO:0050790,GO:0050896,GO:0051082,GO:0051716,GO:0060589,GO:0060590,GO:0065007,GO:0065009,GO:0071496,GO:…	-	ko:K03687	-	-	-	-	ko00000,ko03029,ko03110	-	-	-	GrpE
GENE_03513	68170.KL590470_gene11217	4.33e-92	-91.3635	286.0	COG0484@1|root,COG0484@2|Bacteria,2GJKK@201174|Actinobacteria,4DYUX@85010|Pseudonocardiales	201174|Actinobacteria	O	ATP binding to DnaK triggers the release of the substrate protein, thus completing the reaction cycle. Several rounds of ATP-dependent interactions between DnaJ, DnaK and GrpE are required for fully efficient folding. Also involved, together with DnaK and GrpE, in the DNA replication of plasmids through activation of initiation proteins	dnaJ	GO:0005575,GO:0005618,GO:0005623,GO:0005886,GO:0008150,GO:0010468,GO:0016020,GO:0019222,GO:0030312,GO:0040007,GO:0043388,GO:0044093,GO:0044464,GO:0050789,GO:0051098,GO:0051099,GO:0051101,GO:0060255,GO:0065007,GO:0065009,GO:0071944,GO:2000677,GO:2000679	-	ko:K03686,ko:K05516	-	-	-	-	ko00000,ko03029,ko03036,ko03110	-	-	-	DnaJ,DnaJ_C,DnaJ_CXXCXGXG
GENE_03512	1146883.BLASA_4677	1.66e-55	-54.7799	177.0	COG0789@1|root,COG0789@2|Bacteria,2IQJ4@201174|Actinobacteria,4ET08@85013|Frankiales	201174|Actinobacteria	K	transcriptional regulator, MerR	hspR	GO:0006355,GO:0008150,GO:0009889,GO:0009890,GO:0009892,GO:0010468,GO:0010556,GO:0010558,GO:0010605,GO:0010629,GO:0019219,GO:0019222,GO:0031323,GO:0031324,GO:0031326,GO:0031327,GO:0045892,GO:0045934,GO:0048519,GO:0048523,GO:0050789,GO:0050794,GO:0051171,GO:0051172,GO:0051252,GO:0051253,GO:0060255,GO:0065007,GO:0080090,GO:1902679,GO:1903506,GO:1903507,GO:2000112,GO:2000113,GO:2001141	-	ko:K13640	-	-	-	-	ko00000,ko03000	-	-	-	MerR_1
GENE_03511	1172188.KB911821_gene1232	2.72e-118	-117.565	353.0	COG0501@1|root,COG0501@2|Bacteria,2HX9S@201174|Actinobacteria,4FFZN@85021|Intrasporangiaceae	201174|Actinobacteria	O	Peptidase family M48	-	-	-	-	-	-	-	-	-	-	-	-	Peptidase_M48
GENE_03510	1380370.JIBA01000012_gene3573	2.16e-155	-154.666	446.0	COG1131@1|root,COG1131@2|Bacteria,2GIY8@201174|Actinobacteria,4FFAV@85021|Intrasporangiaceae	201174|Actinobacteria	V	ABC transporter	-	-	-	ko:K01990	-	M00254	-	-	ko00000,ko00002,ko02000	3.A.1	-	-	ABC_tran,DUF4162
GENE_03509	1380370.JIBA01000012_gene3574	5.56e-126	-125.255	367.0	COG0842@1|root,COG0842@2|Bacteria,2GKJF@201174|Actinobacteria,4FGHU@85021|Intrasporangiaceae	201174|Actinobacteria	V	transport, permease protein	-	-	-	ko:K01992	-	M00254	-	-	ko00000,ko00002,ko02000	3.A.1	-	-	ABC2_membrane
GENE_03508	1304865.JAGF01000001_gene957	1.11e-68	-67.9547	221.0	COG1073@1|root,COG1073@2|Bacteria,2I44C@201174|Actinobacteria	201174|Actinobacteria	S	alpha/beta hydrolase fold	-	-	-	-	-	-	-	-	-	-	-	-	Abhydrolase_1
GENE_03507	365528.KB891210_gene2131	7.3e-166	-165.137	476.0	COG0584@1|root,COG0584@2|Bacteria,2GM8K@201174|Actinobacteria,4EU2S@85013|Frankiales	201174|Actinobacteria	C	glycerophosphoryl diester phosphodiesterase	glpQ	-	3.1.4.46	ko:K01126	ko00564,map00564	-	R01030,R01470	RC00017,RC00425	ko00000,ko00001,ko01000	-	-	-	GDPD
GENE_03506	1445613.JALM01000022_gene4288	2.37e-36	-35.6253	125.0	COG5552@1|root,COG5552@2|Bacteria,2IQKN@201174|Actinobacteria,4E5G5@85010|Pseudonocardiales	201174|Actinobacteria	S	Uncharacterized conserved protein (DUF2277)	-	-	-	-	-	-	-	-	-	-	-	-	DUF2277
GENE_03505	28444.JODQ01000012_gene3326	1.78e-230	-229.75	652.0	COG1520@1|root,COG1520@2|Bacteria,2I3H6@201174|Actinobacteria,4EN8P@85012|Streptosporangiales	201174|Actinobacteria	S	Part of the outer membrane protein assembly complex, which is involved in assembly and insertion of beta-barrel proteins into the outer membrane	-	-	-	-	-	-	-	-	-	-	-	-	Tachylectin
GENE_03503	258533.BN977_05369	4.66e-21	-20.3316	95.9	COG1309@1|root,COG1309@2|Bacteria,2I8NQ@201174|Actinobacteria,23712@1762|Mycobacteriaceae	201174|Actinobacteria	K	Transcriptional regulator	-	-	-	-	-	-	-	-	-	-	-	-	TetR_N
GENE_03502	1088721.NSU_3305	1.65e-178	-177.783	517.0	COG0531@1|root,COG0531@2|Bacteria,1NQTH@1224|Proteobacteria,2TUFW@28211|Alphaproteobacteria,2K4BC@204457|Sphingomonadales	204457|Sphingomonadales	E	Amino acid permease	-	-	-	-	-	-	-	-	-	-	-	-	AA_permease_2
GENE_03501	1123024.AUII01000002_gene1034	1.6e-243	-242.796	683.0	COG0318@1|root,COG0318@2|Bacteria,2GIUC@201174|Actinobacteria,4DXK8@85010|Pseudonocardiales	201174|Actinobacteria	IQ	AMP-binding enzyme C-terminal domain	-	-	6.2.1.3	ko:K01897	ko00061,ko00071,ko01100,ko01212,ko02024,ko03320,ko04146,ko04216,ko04714,ko04920,map00061,map00071,map01100,map01212,map02024,map03320,map04146,map04216,map04714,map04920	M00086	R01280	RC00004,RC00014	ko00000,ko00001,ko00002,ko01000,ko01004,ko04147	4.C.1.1	-	-	AMP-binding,AMP-binding_C
GENE_03500	471853.Bcav_1844	2.99e-54	-53.5243	183.0	COG0491@1|root,COG0491@2|Bacteria,2I9IC@201174|Actinobacteria	201174|Actinobacteria	S	Metallo-beta-lactamase superfamily	-	-	-	-	-	-	-	-	-	-	-	-	Lactamase_B
GENE_03499	298654.FraEuI1c_2071	1.41e-38	-37.8508	135.0	COG2839@1|root,COG2839@2|Bacteria,2IQDE@201174|Actinobacteria,4EW98@85013|Frankiales	201174|Actinobacteria	S	Protein of unknown function (DUF456)	-	-	-	ko:K09793	-	-	-	-	ko00000	-	-	-	DUF456
GENE_03498	1323361.JPOC01000057_gene3241	6e-143	-142.222	414.0	COG1741@1|root,COG1741@2|Bacteria,2GM9P@201174|Actinobacteria,4FV6A@85025|Nocardiaceae	201174|Actinobacteria	S	Belongs to the pirin family	-	-	-	ko:K06911	-	-	-	-	ko00000	-	-	-	Pirin,Pirin_C
GENE_03496	1229781.C272_08527	1.53e-273	-272.815	769.0	COG2303@1|root,COG2303@2|Bacteria,2GJAU@201174|Actinobacteria,4F8PE@85019|Brevibacteriaceae	201174|Actinobacteria	E	GMC oxidoreductase	-	-	1.1.99.1	ko:K00108	ko00260,ko01100,map00260,map01100	M00555	R01025	RC00087	ko00000,ko00001,ko00002,ko01000	-	-	-	GMC_oxred_C,GMC_oxred_N
GENE_03495	103733.JNYO01000004_gene7610	0.0	-	1242.0	COG0542@1|root,COG0542@2|Bacteria,2GJ73@201174|Actinobacteria,4DYNH@85010|Pseudonocardiales	201174|Actinobacteria	O	Part of a stress-induced multi-chaperone system, it is involved in the recovery of the cell from heat-induced damage, in cooperation with DnaK, DnaJ and GrpE	clpB	GO:0005575,GO:0005618,GO:0005623,GO:0005886,GO:0008150,GO:0016020,GO:0030312,GO:0040007,GO:0044464,GO:0071944	-	ko:K03695,ko:K03696	ko01100,ko04213,map01100,map04213	-	-	-	ko00000,ko00001,ko03110	-	-	-	AAA,AAA_2,ClpB_D2-small,Clp_N
GENE_03492	1463881.KL591014_gene844	6.49e-74	-73.1878	233.0	COG0300@1|root,COG0300@2|Bacteria,2GKJE@201174|Actinobacteria	201174|Actinobacteria	P	Belongs to the short-chain dehydrogenases reductases (SDR) family	-	-	-	ko:K07124	-	-	-	-	ko00000	-	-	-	adh_short
GENE_03491	1114959.SZMC14600_17043	7.38e-33	-32.1319	133.0	COG0791@1|root,COG0791@2|Bacteria,2GIWB@201174|Actinobacteria,4E2J0@85010|Pseudonocardiales	201174|Actinobacteria	M	Cell wall-associated hydrolase, invasion-associated protein	-	GO:0005575,GO:0005576	-	ko:K21471,ko:K21473	-	-	-	-	ko00000,ko01000,ko01002,ko01011	-	-	-	NLPC_P60
GENE_03488	1385518.N798_16585	3.47e-295	-294.46	835.0	COG4666@1|root,COG4666@2|Bacteria,2H91Y@201174|Actinobacteria,4FIEW@85021|Intrasporangiaceae	201174|Actinobacteria	S	Tripartite ATP-independent periplasmic transporter, DctM component	-	-	-	-	-	-	-	-	-	-	-	-	DctM
GENE_03487	1385518.N798_16580	2.28e-141	-140.642	410.0	COG2358@1|root,COG2358@2|Bacteria,2GKQJ@201174|Actinobacteria,4FIYQ@85021|Intrasporangiaceae	201174|Actinobacteria	S	NMT1-like family	-	-	-	ko:K07080	-	-	-	-	ko00000	-	-	-	NMT1_3
GENE_03486	1150864.MILUP08_40138	1.82e-78	-77.7399	238.0	COG0461@1|root,COG0461@2|Bacteria,2GKUQ@201174|Actinobacteria,4DBWG@85008|Micromonosporales	201174|Actinobacteria	F	Catalyzes the transfer of a ribosyl phosphate group from 5-phosphoribose 1-diphosphate to orotate, leading to the formation of orotidine monophosphate (OMP)	pyrE	-	2.4.2.10	ko:K00762	ko00240,ko01100,map00240,map01100	M00051	R01870	RC00611	ko00000,ko00001,ko00002,ko01000	-	-	-	Pribosyltran
GENE_03485	1095767.CAHD01000030_gene1063	5.38e-71	-70.2692	225.0	COG1704@1|root,COG1704@2|Bacteria,2GPS4@201174|Actinobacteria,4F201@85016|Cellulomonadaceae	201174|Actinobacteria	S	LemA family	lemA	-	-	ko:K03744	-	-	-	-	ko00000	-	-	-	LemA
GENE_03483	1380356.JNIK01000019_gene218	1.73e-195	-194.762	558.0	COG0277@1|root,COG0277@2|Bacteria,2GJ2T@201174|Actinobacteria,4ERQV@85013|Frankiales	201174|Actinobacteria	C	PFAM FAD linked oxidase domain protein	dld	-	1.1.3.15	ko:K00104,ko:K08167	ko00630,ko01100,ko01110,ko01120,ko01130,map00630,map01100,map01110,map01120,map01130	M00713,M00714	R00475	RC00042	ko00000,ko00001,ko00002,ko01000,ko01504,ko02000	2.A.1.3	-	-	FAD-oxidase_C,FAD_binding_4
GENE_03480	469371.Tbis_3158	1.71e-92	-91.767	280.0	COG4106@1|root,COG4106@2|Bacteria,2GJMG@201174|Actinobacteria,4DX9S@85010|Pseudonocardiales	201174|Actinobacteria	S	Catalyzes the S-adenosylmethionine monomethyl esterification of trans-aconitate	tam	GO:0003674,GO:0003824,GO:0005575,GO:0005622,GO:0005623,GO:0005737,GO:0008150,GO:0008152,GO:0008168,GO:0008757,GO:0016740,GO:0016741,GO:0032259,GO:0040007,GO:0044110,GO:0044116,GO:0044117,GO:0044119,GO:0044403,GO:0044419,GO:0044424,GO:0044464,GO:0051704	2.1.1.144	ko:K00598	-	-	-	-	ko00000,ko01000	-	-	-	Methyltransf_23,Methyltransf_25
GENE_03479	1386089.N865_03025	1.14e-112	-111.943	332.0	COG0708@1|root,COG0708@2|Bacteria,2GKIS@201174|Actinobacteria,4FEP7@85021|Intrasporangiaceae	201174|Actinobacteria	L	exodeoxyribonuclease III	xth	-	3.1.11.2	ko:K01142	ko03410,map03410	-	-	-	ko00000,ko00001,ko01000,ko03400	-	-	-	Exo_endo_phos
GENE_03478	110319.CF8_4249	2.29e-106	-105.64	320.0	COG2855@1|root,COG2855@2|Bacteria,2GS6E@201174|Actinobacteria,4DQTV@85009|Propionibacteriales	201174|Actinobacteria	S	Conserved hypothetical protein 698	-	-	-	-	-	-	-	-	-	-	-	-	Cons_hypoth698
GENE_03477	1120936.KB907213_gene4767	7.85e-100	-99.1051	315.0	COG1408@1|root,COG1408@2|Bacteria,2GM8M@201174|Actinobacteria,4ER1A@85012|Streptosporangiales	201174|Actinobacteria	S	Calcineurin-like phosphoesterase superfamily domain	-	-	-	-	-	-	-	-	-	-	-	-	Metallophos,Metallophos_2
GENE_03476	1380356.JNIK01000018_gene751	3.7e-164	-163.432	496.0	COG0125@1|root,COG0477@1|root,COG0125@2|Bacteria,COG2814@2|Bacteria,2GNTI@201174|Actinobacteria,4ES48@85013|Frankiales	201174|Actinobacteria	EFGP	Phosphorylation of dTMP to form dTDP in both de novo and salvage pathways of dTTP synthesis	tmk	-	2.7.4.9	ko:K00943	ko00240,ko01100,map00240,map01100	M00053	R02094,R02098	RC00002	ko00000,ko00001,ko00002,ko01000	-	-	-	MFS_3,Thymidylate_kin
GENE_03475	1380370.JIBA01000003_gene2798	2.48e-71	-70.6055	223.0	COG0125@1|root,COG0125@2|Bacteria,2GNTI@201174|Actinobacteria,4FG27@85021|Intrasporangiaceae	201174|Actinobacteria	F	Phosphorylation of dTMP to form dTDP in both de novo and salvage pathways of dTTP synthesis	tmk	-	2.7.4.9	ko:K00943	ko00240,ko01100,map00240,map01100	M00053	R02094,R02098	RC00002	ko00000,ko00001,ko00002,ko01000	-	-	-	MFS_1,MFS_3,Thymidylate_kin
GENE_03474	882083.SacmaDRAFT_5004	2.87e-148	-147.542	432.0	COG0470@1|root,COG0470@2|Bacteria,2GJ8C@201174|Actinobacteria,4DYB0@85010|Pseudonocardiales	201174|Actinobacteria	L	DNA polymerase III, delta	holB	GO:0005575,GO:0005622,GO:0005623,GO:0006139,GO:0006259,GO:0006260,GO:0006261,GO:0006725,GO:0006807,GO:0008150,GO:0008152,GO:0009058,GO:0009059,GO:0009360,GO:0009987,GO:0032991,GO:0034641,GO:0034645,GO:0042575,GO:0043170,GO:0044237,GO:0044238,GO:0044249,GO:0044260,GO:0044424,GO:0044464,GO:0046483,GO:0061695,GO:0071704,GO:0090304,GO:1901360,GO:1901576,GO:1902494,GO:1990234	2.7.7.7	ko:K02341	ko00230,ko00240,ko01100,ko03030,ko03430,ko03440,map00230,map00240,map01100,map03030,map03430,map03440	M00260	R00375,R00376,R00377,R00378	RC02795	ko00000,ko00001,ko00002,ko01000,ko03032,ko03400	-	-	-	DNA_pol3_delta2,DNApol3-delta_C
GENE_03473	1122933.JNIY01000003_gene23	2.73e-25	-24.5638	105.0	COG4226@1|root,COG4226@2|Bacteria,2IKXB@201174|Actinobacteria,4F1GJ@85016|Cellulomonadaceae	201174|Actinobacteria	S	protein encoded in hypervariable junctions of pilus gene clusters	-	-	-	-	-	-	-	-	-	-	-	-	HicB,RHH_1
GENE_03471	1123023.JIAI01000015_gene3251	5.33e-11	-10.2733	64.7	COG1008@1|root,COG1008@2|Bacteria,2GR9E@201174|Actinobacteria,4E6TJ@85010|Pseudonocardiales	201174|Actinobacteria	C	Domain of unknown function (DUF1707)	-	-	-	-	-	-	-	-	-	-	-	-	2TM,DUF1707
GENE_03470	1464048.JNZS01000013_gene3247	8.35e-124	-123.078	361.0	COG1774@1|root,COG1774@2|Bacteria,2HYDT@201174|Actinobacteria,4DAX2@85008|Micromonosporales	201174|Actinobacteria	S	PSP1 C-terminal conserved region	-	-	-	-	-	-	-	-	-	-	-	-	PSP1
GENE_03469	935866.JAER01000009_gene663	1.26e-211	-210.9	599.0	COG0477@1|root,COG0477@2|Bacteria,2GIUM@201174|Actinobacteria,4DPWA@85009|Propionibacteriales	201174|Actinobacteria	EGP	Major Facilitator Superfamily	-	-	-	-	-	-	-	-	-	-	-	-	MFS_1
GENE_03468	1380393.JHVP01000002_gene1587	7.34e-61	-60.1343	194.0	COG1247@1|root,COG1247@2|Bacteria,2IHSY@201174|Actinobacteria,4EVJN@85013|Frankiales	201174|Actinobacteria	M	Acetyltransferase (GNAT) domain	-	-	2.3.1.183	ko:K03823	ko00440,ko01130,map00440,map01130	-	R08871,R08938	RC00004,RC00064	ko00000,ko00001,ko01000	-	-	-	Acetyltransf_4
GENE_03465	1112204.GPOL_c11740	4.81e-158	-157.318	452.0	COG3662@1|root,COG3662@2|Bacteria,2GMUA@201174|Actinobacteria,4GB41@85026|Gordoniaceae	201174|Actinobacteria	S	Uncharacterized protein conserved in bacteria (DUF2236)	-	-	-	-	-	-	-	-	-	-	-	-	DUF2236
GENE_03462	208439.AJAP_41370	1.41e-27	-26.8508	111.0	COG2227@1|root,COG2227@2|Bacteria,2GTJX@201174|Actinobacteria,4EB7A@85010|Pseudonocardiales	201174|Actinobacteria	H	Methyltransferase domain	-	-	-	-	-	-	-	-	-	-	-	-	Methyltransf_11,Methyltransf_23,Methyltransf_25
GENE_03461	1033736.CAHK01000022_gene708	1.29e-43	-42.8894	151.0	2E1GT@1|root,32WV4@2|Bacteria,2I8BB@201174|Actinobacteria	201174|Actinobacteria	S	Domain of unknown function (DUF4440)	-	-	-	-	-	-	-	-	-	-	-	-	DUF4440
GENE_03460	1043205.AFYF01000022_gene734	2.58e-37	-36.5884	132.0	COG3860@1|root,COG3860@2|Bacteria,2HXJ0@201174|Actinobacteria,4FH44@85021|Intrasporangiaceae	201174|Actinobacteria	S	Uncharacterized protein conserved in bacteria (DUF2087)	-	-	-	-	-	-	-	-	-	-	-	-	DUF2087
GENE_03459	935839.JAGJ01000018_gene2320	4.71e-42	-41.327	146.0	COG3226@1|root,COG3226@2|Bacteria	2|Bacteria	K	DNA-binding transcription factor activity	-	-	-	-	-	-	-	-	-	-	-	-	TetR_C_6,TetR_N
GENE_03458	1380354.JIAN01000005_gene1518	1.08e-41	-40.9666	139.0	COG2076@1|root,COG2076@2|Bacteria,2IQND@201174|Actinobacteria,4F2NT@85016|Cellulomonadaceae	201174|Actinobacteria	P	Small Multidrug Resistance protein	sugE	-	-	ko:K11741	-	-	-	-	ko00000,ko02000	2.A.7.1	-	-	Multi_Drug_Res
GENE_03457	1380370.JIBA01000012_gene3555	5.34e-61	-60.2725	190.0	COG0640@1|root,COG0640@2|Bacteria,2IMIV@201174|Actinobacteria,4FGW6@85021|Intrasporangiaceae	201174|Actinobacteria	K	ArsR family transcriptional regulator	-	-	-	ko:K21903	-	-	-	-	ko00000,ko03000	-	-	-	HTH_5
GENE_03456	1380370.JIBA01000012_gene3554	2.07e-133	-132.684	388.0	COG1230@1|root,COG1230@2|Bacteria,2GMRZ@201174|Actinobacteria,4FEH3@85021|Intrasporangiaceae	201174|Actinobacteria	P	cation transporter	czcD	-	-	ko:K16264	-	-	-	-	ko00000,ko02000	2.A.4.1	-	-	Cation_efflux
GENE_03455	44454.NF84_09645	5.12e-178	-177.291	508.0	COG4637@1|root,COG4637@2|Bacteria,2GQVV@201174|Actinobacteria,233VP@1762|Mycobacteriaceae	201174|Actinobacteria	S	AAA domain, putative AbiEii toxin, Type IV TA system	-	-	-	-	-	-	-	-	-	-	-	-	AAA_15,AAA_21
GENE_03454	479431.Namu_0254	1.67e-72	-71.7773	229.0	COG2755@1|root,COG2755@2|Bacteria,2GNBP@201174|Actinobacteria,4ESPP@85013|Frankiales	201174|Actinobacteria	E	PFAM lipolytic protein G-D-S-L family	-	-	-	-	-	-	-	-	-	-	-	-	Lipase_GDSL_2
GENE_03453	330084.JNYZ01000035_gene9093	7.39e-149	-148.131	435.0	COG3284@1|root,COG3284@2|Bacteria,2GJV4@201174|Actinobacteria,4DYHT@85010|Pseudonocardiales	201174|Actinobacteria	KQ	GAF domain	-	-	-	-	-	-	-	-	-	-	-	-	GAF
GENE_03452	935866.JAER01000015_gene1649	0.0	-	1058.0	COG2072@1|root,COG2072@2|Bacteria,2GK95@201174|Actinobacteria,4DPK7@85009|Propionibacteriales	201174|Actinobacteria	P	Flavin-binding monooxygenase-like	-	-	-	ko:K07222	-	-	-	-	ko00000	-	-	-	FMO-like,Pyr_redox_3
GENE_03451	1278308.KB907079_gene2262	5.71e-310	-	857.0	COG0028@1|root,COG0028@2|Bacteria,2GJ20@201174|Actinobacteria,4FME3@85023|Microbacteriaceae	201174|Actinobacteria	EH	Thiamine pyrophosphate enzyme, central domain	poxB	-	1.2.3.3,1.2.5.1	ko:K00156,ko:K00158	ko00620,ko01100,map00620,map01100	-	R00207,R03145	RC00860,RC02745	ko00000,ko00001,ko01000	-	-	-	TPP_enzyme_C,TPP_enzyme_M,TPP_enzyme_N
GENE_03450	1122138.AQUZ01000015_gene6875	1.4e-122	-121.854	358.0	COG0596@1|root,COG0596@2|Bacteria,2GJDM@201174|Actinobacteria,4DQMZ@85009|Propionibacteriales	201174|Actinobacteria	S	Serine aminopeptidase, S33	-	-	-	-	-	-	-	-	-	-	-	-	Abhydrolase_1,Abhydrolase_6
GENE_03449	1297865.APJD01000006_gene4496	1.19e-268	-267.924	751.0	COG2072@1|root,COG2072@2|Bacteria,1MY00@1224|Proteobacteria,2U4J4@28211|Alphaproteobacteria,3JWBN@41294|Bradyrhizobiaceae	28211|Alphaproteobacteria	P	Flavin-binding monooxygenase-like	-	-	-	-	-	-	-	-	-	-	-	-	FMO-like
GENE_03448	247633.GP2143_17996	1.04e-66	-65.983	213.0	COG0346@1|root,COG0346@2|Bacteria,1MW8Z@1224|Proteobacteria	1224|Proteobacteria	E	lactoylglutathione lyase activity	-	-	-	-	-	-	-	-	-	-	-	-	Glyoxalase_3
GENE_03447	1297865.APJD01000014_gene611	1.03e-119	-118.987	354.0	COG0604@1|root,COG0604@2|Bacteria,1MWRK@1224|Proteobacteria,2TSPW@28211|Alphaproteobacteria,3JVTH@41294|Bradyrhizobiaceae	28211|Alphaproteobacteria	C	Zinc-binding dehydrogenase	-	-	1.6.5.5	ko:K00344	-	-	-	-	ko00000,ko01000	-	-	-	ADH_N,ADH_zinc_N
GENE_03446	263358.VAB18032_20995	5.07e-159	-158.295	451.0	COG3384@1|root,COG3384@2|Bacteria,2GKTV@201174|Actinobacteria,4DC9P@85008|Micromonosporales	201174|Actinobacteria	S	Extradiol ring-cleavage dioxygenase class III protein subunit B	-	-	-	ko:K15777	ko00965,map00965	-	R08836	RC00387	ko00000,ko00001,ko01000	-	-	-	LigB
GENE_03445	1068980.ARVW01000001_gene3248	1.7e-217	-216.77	612.0	COG2271@1|root,COG2271@2|Bacteria,2GIS1@201174|Actinobacteria,4E0DR@85010|Pseudonocardiales	201174|Actinobacteria	G	Major Facilitator Superfamily	-	-	-	ko:K13021	-	-	-	-	ko00000,ko02000	2.A.1.14.3	-	-	MFS_1
GENE_03444	68194.JNXR01000003_gene3306	4.1e-38	-37.3872	137.0	COG2128@1|root,COG2128@2|Bacteria,2IAT6@201174|Actinobacteria	201174|Actinobacteria	K	carboxymuconolactone decarboxylase	-	-	-	-	-	-	-	-	-	-	-	-	CMD
GENE_03443	1089544.KB912942_gene4697	9.3e-100	-99.0315	305.0	COG1522@1|root,COG1522@2|Bacteria,2GVHQ@201174|Actinobacteria	201174|Actinobacteria	K	AsnC family transcriptional regulator	-	-	-	-	-	-	-	-	-	-	-	-	AsnC_trans_reg,HTH_AsnC-type
GENE_03442	1298863.AUEP01000004_gene2066	2.85e-192	-191.545	545.0	COG1473@1|root,COG1473@2|Bacteria,2GK05@201174|Actinobacteria,4DNGT@85009|Propionibacteriales	201174|Actinobacteria	S	Peptidase dimerisation domain	-	-	-	-	-	-	-	-	-	-	-	-	M20_dimer,Peptidase_M20
GENE_03441	208439.AJAP_22830	4.84e-215	-214.315	606.0	COG0477@1|root,COG0477@2|Bacteria,2GIYR@201174|Actinobacteria,4DZXH@85010|Pseudonocardiales	201174|Actinobacteria	EGP	Major facilitator superfamily	kgtP	-	-	ko:K03761	-	-	-	-	ko00000,ko02000	2.A.1.6.2	-	-	MFS_1,Sugar_tr
GENE_03440	1206731.BAGB01000164_gene4304	1.87e-42	-41.7282	147.0	COG1846@1|root,COG1846@2|Bacteria,2IBDP@201174|Actinobacteria,4G14N@85025|Nocardiaceae	201174|Actinobacteria	K	Transcriptional regulator	-	-	-	-	-	-	-	-	-	-	-	-	MarR,MarR_2
GENE_03439	1121017.AUFG01000037_gene833	2.24e-186	-185.65	523.0	COG0491@1|root,COG0491@2|Bacteria,2GMHY@201174|Actinobacteria,4FGA5@85021|Intrasporangiaceae	201174|Actinobacteria	S	Metallo-beta-lactamase superfamily	-	-	-	-	-	-	-	-	-	-	-	-	Lactamase_B
GENE_03438	526225.Gobs_1919	6.88e-188	-187.162	544.0	COG0654@1|root,COG0654@2|Bacteria,2GKIN@201174|Actinobacteria,4ETW5@85013|Frankiales	201174|Actinobacteria	CH	FAD binding domain	-	-	1.14.13.127	ko:K05712	ko00360,ko01120,ko01220,map00360,map01120,map01220	M00545	R06786,R06787	RC00236	ko00000,ko00001,ko00002,ko01000	-	-	-	FAD_binding_3
GENE_03437	1068978.AMETH_2047	3.43e-228	-227.465	635.0	COG3508@1|root,COG3508@2|Bacteria,2GKZV@201174|Actinobacteria,4DXK4@85010|Pseudonocardiales	201174|Actinobacteria	Q	homogentisate 12-dioxygenase	hmgA	-	1.13.11.5	ko:K00451	ko00350,ko00643,ko01100,ko01120,map00350,map00643,map01100,map01120	M00044	R02519	RC00737	ko00000,ko00001,ko00002,ko01000	-	-	-	HgmA
GENE_03436	1463864.JOGO01000078_gene2743	9.87e-59	-58.0057	195.0	COG0124@1|root,COG0124@2|Bacteria,2GJXW@201174|Actinobacteria	201174|Actinobacteria	J	histidyl-tRNA synthetase	-	-	-	-	-	-	-	-	-	-	-	-	-
GENE_03435	1114959.SZMC14600_10113	1.57e-180	-179.804	514.0	COG0179@1|root,COG0179@2|Bacteria,2GNGC@201174|Actinobacteria,4DZ90@85010|Pseudonocardiales	201174|Actinobacteria	Q	Fumarylacetoacetase	FAH	-	3.7.1.2	ko:K01555	ko00350,ko00643,ko01100,ko01120,map00350,map00643,map01100,map01120	M00044	R01364	RC00326,RC00446	ko00000,ko00001,ko00002,ko01000,ko04147	-	-	-	FAA_hydrolase,FAA_hydrolase_N
GENE_03434	47763.JNZA01000012_gene6633	0.0	-	981.0	COG3973@1|root,COG3973@2|Bacteria,2GK30@201174|Actinobacteria	201174|Actinobacteria	L	DNA helicase	-	-	-	-	-	-	-	-	-	-	-	-	AAA_19,UvrD_C_2,Viral_helicase1
GENE_03433	593907.Celgi_1162	6.03e-36	-35.2197	132.0	COG0454@1|root,COG0456@2|Bacteria	2|Bacteria	K	acetyltransferase	pac	-	-	-	-	-	-	-	-	-	-	-	Acetyltransf_1,Acetyltransf_10,Acetyltransf_7
GENE_03432	1304876.AZVC01000013_gene2744	2.92e-160	-159.535	468.0	COG0471@1|root,COG0471@2|Bacteria,2GKEG@201174|Actinobacteria	201174|Actinobacteria	P	Dicarboxylate carrier	-	-	-	-	-	-	-	-	-	-	-	-	CitMHS,MatC_N
GENE_03430	1380370.JIBA01000019_gene1076	1.12e-76	-75.9508	233.0	COG1246@1|root,COG1246@2|Bacteria,2GJBT@201174|Actinobacteria,4FGD5@85021|Intrasporangiaceae	201174|Actinobacteria	E	N-acetylglutamate synthase	argA	GO:0003674,GO:0003824,GO:0004042,GO:0005488,GO:0005515,GO:0006082,GO:0006520,GO:0006525,GO:0006526,GO:0006591,GO:0006807,GO:0008080,GO:0008150,GO:0008152,GO:0008652,GO:0009058,GO:0009064,GO:0009084,GO:0009987,GO:0016043,GO:0016053,GO:0016407,GO:0016410,GO:0016740,GO:0016746,GO:0016747,GO:0019752,GO:0022607,GO:0040007,GO:0042450,GO:0042802,GO:0042803,GO:0043436,GO:0043933,GO:0044085,GO:0044237,GO:…	2.3.1.1	ko:K00619	ko00220,ko01100,ko01110,ko01130,ko01210,ko01230,map00220,map01100,map01110,map01130,map01210,map01230	M00028	R00259	RC00004,RC00064	ko00000,ko00001,ko00002,ko01000	-	-	-	Acetyltransf_1
GENE_03429	1463825.JNXC01000046_gene7047	2.3e-188	-187.638	535.0	COG1228@1|root,COG1228@2|Bacteria,2I9IW@201174|Actinobacteria,4DYC4@85010|Pseudonocardiales	201174|Actinobacteria	Q	Amidohydrolase family	-	-	-	-	-	-	-	-	-	-	-	-	Amidohydro_1,Amidohydro_3
GENE_03428	134676.ACPL_2607	3.45e-60	-59.4622	197.0	COG0500@1|root,COG2226@2|Bacteria,2HWAV@201174|Actinobacteria,4DDUA@85008|Micromonosporales	201174|Actinobacteria	Q	Methyltransferase domain	-	-	-	-	-	-	-	-	-	-	-	-	Methyltransf_11
GENE_03427	1385520.N802_05110	1.55e-48	-47.8097	165.0	COG0330@1|root,COG0330@2|Bacteria,2IE8D@201174|Actinobacteria,4FJ1V@85021|Intrasporangiaceae	201174|Actinobacteria	O	prohibitin homologues	-	-	-	-	-	-	-	-	-	-	-	-	Band_7
GENE_03426	258052.JNYV01000010_gene3225	2.12e-54	-53.6737	178.0	COG3544@1|root,COG3544@2|Bacteria,2IKUE@201174|Actinobacteria	201174|Actinobacteria	S	protein conserved in bacteria	-	-	-	-	-	-	-	-	-	-	-	-	DUF305
GENE_03424	526225.Gobs_3347	8.17e-25	-24.0878	98.2	2E65S@1|root,330UF@2|Bacteria,2IMEQ@201174|Actinobacteria,4ETIK@85013|Frankiales	201174|Actinobacteria	S	Domain of unknown function (DUF3817)	-	GO:0005575,GO:0005623,GO:0005886,GO:0005887,GO:0008150,GO:0016020,GO:0016021,GO:0031224,GO:0031226,GO:0040007,GO:0044425,GO:0044459,GO:0044464,GO:0071944	-	-	-	-	-	-	-	-	-	-	DUF3817
GENE_03423	1380347.JNII01000008_gene4292	1.54e-19	-18.8125	85.1	2EA32@1|root,33CT9@2|Bacteria,2HTMZ@201174|Actinobacteria,4ETKX@85013|Frankiales	201174|Actinobacteria	-	-	-	-	-	-	-	-	-	-	-	-	-	-	-
GENE_03422	1464048.JNZS01000011_gene4785	6.02e-71	-70.2204	223.0	COG0586@1|root,COG0586@2|Bacteria,2GN43@201174|Actinobacteria,4D91R@85008|Micromonosporales	201174|Actinobacteria	S	SNARE associated Golgi protein	-	-	-	-	-	-	-	-	-	-	-	-	SNARE_assoc
GENE_03421	710685.MycrhN_2181	6.88e-86	-85.1624	258.0	COG0221@1|root,COG0221@2|Bacteria,2GM7F@201174|Actinobacteria,2355M@1762|Mycobacteriaceae	201174|Actinobacteria	C	Catalyzes the hydrolysis of inorganic pyrophosphate (PPi) forming two phosphate ions	ppa	GO:0000287,GO:0003674,GO:0003824,GO:0004427,GO:0005488,GO:0005575,GO:0005622,GO:0005623,GO:0005737,GO:0005829,GO:0005886,GO:0006793,GO:0006796,GO:0008150,GO:0008152,GO:0009987,GO:0016020,GO:0016462,GO:0016787,GO:0016817,GO:0016818,GO:0043167,GO:0043169,GO:0044237,GO:0044424,GO:0044444,GO:0044464,GO:0046872,GO:0071944	3.6.1.1	ko:K01507	ko00190,map00190	-	-	-	ko00000,ko00001,ko01000	-	-	iNJ661.Rv3628	Pyrophosphatase
GENE_03420	1146883.BLASA_0572	7.2e-90	-89.1427	289.0	COG2027@1|root,COG2027@2|Bacteria,2GJPH@201174|Actinobacteria,4ESEH@85013|Frankiales	201174|Actinobacteria	M	PFAM Peptidase S13, D-Ala-D-Ala carboxypeptidase C	dacB	-	3.4.16.4	ko:K07259	ko00550,map00550	-	-	-	ko00000,ko00001,ko01000,ko01002,ko01011	-	-	-	Peptidase_S13
GENE_03419	397278.JOJN01000004_gene1502	2.42e-224	-223.616	622.0	COG2021@1|root,COG2021@2|Bacteria,2GKNJ@201174|Actinobacteria	201174|Actinobacteria	E	Transfers an acetyl group from acetyl-CoA to L- homoserine, forming acetyl-L-homoserine	-	-	2.3.1.31	ko:K00641	ko00270,ko01100,ko01130,map00270,map01100,map01130	-	R01776	RC00004,RC00041	ko00000,ko00001,ko01000	-	-	-	Abhydrolase_1
GENE_03417	1380356.JNIK01000011_gene1812	1.66e-131	-130.78	389.0	COG5282@1|root,COG5282@2|Bacteria,2GJ8E@201174|Actinobacteria,4ERVP@85013|Frankiales	201174|Actinobacteria	S	Zincin-like metallopeptidase	-	-	-	-	-	-	-	-	-	-	-	-	Zincin_2
GENE_03416	287986.DV20_20070	3.75e-99	-98.426	301.0	COG0037@1|root,COG0037@2|Bacteria,2GJR4@201174|Actinobacteria,4E17Q@85010|Pseudonocardiales	201174|Actinobacteria	D	Ligates lysine onto the cytidine present at position 34 of the AUA codon-specific tRNA(Ile) that contains the anticodon CAU, in an ATP-dependent manner. Cytidine is converted to lysidine, thus changing the amino acid specificity of the tRNA from methionine to isoleucine	tilS	GO:0008150,GO:0040007	2.4.2.8,6.3.4.19	ko:K00760,ko:K04075	ko00230,ko00983,ko01100,ko01110,map00230,map00983,map01100,map01110	-	R00190,R01132,R01229,R02142,R08237,R08238,R08245,R09597	RC00063,RC00122,RC02633,RC02634	ko00000,ko00001,ko01000,ko03016	-	-	-	ATP_bind_3,TilS
GENE_03415	345341.KUTG_04827	1.02e-93	-92.9914	277.0	COG0634@1|root,COG0634@2|Bacteria,2GMDZ@201174|Actinobacteria,4E03K@85010|Pseudonocardiales	201174|Actinobacteria	F	Belongs to the purine pyrimidine phosphoribosyltransferase family	hpt	GO:0003674,GO:0003824,GO:0004422,GO:0006139,GO:0006163,GO:0006164,GO:0006177,GO:0006188,GO:0006725,GO:0006753,GO:0006793,GO:0006796,GO:0006807,GO:0008150,GO:0008152,GO:0009058,GO:0009116,GO:0009117,GO:0009119,GO:0009123,GO:0009124,GO:0009126,GO:0009127,GO:0009150,GO:0009152,GO:0009156,GO:0009161,GO:0009163,GO:0009165,GO:0009167,GO:0009168,GO:0009259,GO:0009260,GO:0009987,GO:0016740,GO:0016757,GO:…	2.4.2.8	ko:K00760	ko00230,ko00983,ko01100,ko01110,map00230,map00983,map01100,map01110	-	R00190,R01132,R01229,R02142,R08237,R08238,R08245	RC00063,RC00122	ko00000,ko00001,ko01000	-	-	-	Pribosyltran
GENE_03414	1380356.JNIK01000011_gene1809	0.0	-	933.0	COG0465@1|root,COG0465@2|Bacteria,2GJ4Q@201174|Actinobacteria,4ERQQ@85013|Frankiales	201174|Actinobacteria	O	Acts as a processive, ATP-dependent zinc metallopeptidase for both cytoplasmic and membrane proteins. Plays a role in the quality control of integral membrane proteins	ftsH	GO:0003674,GO:0003824,GO:0004176,GO:0005575,GO:0005622,GO:0005623,GO:0005737,GO:0005829,GO:0005886,GO:0006508,GO:0006807,GO:0006950,GO:0006979,GO:0008150,GO:0008152,GO:0008233,GO:0008237,GO:0009056,GO:0009057,GO:0010468,GO:0016020,GO:0016462,GO:0016787,GO:0016817,GO:0016818,GO:0016887,GO:0017111,GO:0019222,GO:0019538,GO:0030163,GO:0040007,GO:0042623,GO:0043170,GO:0044238,GO:0044424,GO:0044444,GO:…	-	ko:K03798	-	M00742	-	-	ko00000,ko00002,ko01000,ko01002,ko03110	-	-	-	AAA,FtsH_ext,Peptidase_M41
GENE_03413	1487956.DR71_805	2.47e-97	-96.6073	287.0	COG0302@1|root,COG0302@2|Bacteria,2GP2P@201174|Actinobacteria,22JZN@1653|Corynebacteriaceae	201174|Actinobacteria	H	GTP cyclohydrolase	folE	GO:0000166,GO:0001882,GO:0001883,GO:0003674,GO:0003824,GO:0003933,GO:0003934,GO:0005488,GO:0005525,GO:0005575,GO:0005622,GO:0005623,GO:0005737,GO:0006066,GO:0006725,GO:0006729,GO:0006732,GO:0006807,GO:0008150,GO:0008152,GO:0008270,GO:0009058,GO:0009108,GO:0009987,GO:0016787,GO:0016810,GO:0016814,GO:0017076,GO:0017144,GO:0018130,GO:0019001,GO:0019238,GO:0019438,GO:0019751,GO:0032549,GO:0032550,GO:…	3.5.4.16	ko:K01495	ko00790,ko01100,map00790,map01100	M00126,M00841,M00842,M00843	R00428,R04639,R05046,R05048	RC00263,RC00294,RC00323,RC00945,RC01188	ko00000,ko00001,ko00002,ko01000	-	-	iNJ661.Rv3609c	GTP_cyclohydroI
GENE_03412	882086.SacxiDRAFT_2527	1.01e-114	-113.996	338.0	COG0294@1|root,COG0294@2|Bacteria,2GJDQ@201174|Actinobacteria,4DYEE@85010|Pseudonocardiales	201174|Actinobacteria	H	Catalyzes the condensation of para-aminobenzoate (pABA) with 6-hydroxymethyl-7,8-dihydropterin diphosphate (DHPt-PP) to form 7,8-dihydropteroate (H2Pte), the immediate precursor of folate derivatives	folP	GO:0003674,GO:0003824,GO:0004156,GO:0005575,GO:0005622,GO:0005623,GO:0005737,GO:0005829,GO:0006082,GO:0006575,GO:0006725,GO:0006732,GO:0006760,GO:0006807,GO:0008150,GO:0008152,GO:0009058,GO:0009108,GO:0009396,GO:0009987,GO:0016053,GO:0016740,GO:0016765,GO:0018130,GO:0019438,GO:0019752,GO:0034641,GO:0040007,GO:0042398,GO:0042558,GO:0042559,GO:0043436,GO:0043603,GO:0043604,GO:0044237,GO:0044249,GO:…	2.5.1.15	ko:K00796	ko00790,ko01100,map00790,map01100	M00126,M00841	R03066,R03067	RC00121,RC00842	ko00000,ko00001,ko00002,ko01000	-	-	-	Pterin_bind
GENE_03411	443218.AS9A_0314	8.49e-41	-40.0711	139.0	COG1539@1|root,COG1539@2|Bacteria,2IHSW@201174|Actinobacteria,239AF@1762|Mycobacteriaceae	201174|Actinobacteria	H	Catalyzes the conversion of 7,8-dihydroneopterin to 6- hydroxymethyl-7,8-dihydropterin	folB	GO:0008150,GO:0040007	1.13.11.81,2.7.6.3,4.1.2.25,5.1.99.8	ko:K01633,ko:K13940	ko00790,ko01100,map00790,map01100	M00126,M00840	R03503,R03504,R11037,R11073	RC00002,RC00017,RC00721,RC00943,RC01479,RC03333,RC03334	ko00000,ko00001,ko00002,ko01000	-	-	-	FolB
GENE_03410	247156.NFA_4020	6.47e-61	-60.1891	193.0	COG0801@1|root,COG0801@2|Bacteria,2H3G6@201174|Actinobacteria,4G1BM@85025|Nocardiaceae	201174|Actinobacteria	H	7,8-dihydro-6-hydroxymethylpterin-pyrophosphokinase (HPPK)	folK	-	2.7.6.3,4.1.2.25	ko:K00950,ko:K13940	ko00790,ko01100,map00790,map01100	M00126,M00841	R03503,R03504	RC00002,RC00017,RC00721,RC00943	ko00000,ko00001,ko00002,ko01000	-	-	-	FolB,HPPK
GENE_03409	477641.MODMU_0731	1.23e-32	-31.9101	120.0	2DRQG@1|root,33CMQ@2|Bacteria,2IFEG@201174|Actinobacteria,4ETDT@85013|Frankiales	201174|Actinobacteria	S	Protein of unknown function (DUF3180)	-	-	-	-	-	-	-	-	-	-	-	-	DUF3180
GENE_03408	593907.Celgi_1959	1.9e-228	-227.721	708.0	COG0737@1|root,COG2374@1|root,COG0737@2|Bacteria,COG2374@2|Bacteria,2GKC3@201174|Actinobacteria,4F0SJ@85016|Cellulomonadaceae	201174|Actinobacteria	F	5'-nucleotidase, C-terminal domain	-	-	3.1.3.5	ko:K01081	ko00230,ko00240,ko00760,ko01100,ko01110,map00230,map00240,map00760,map01100,map01110	-	R00183,R00511,R00963,R01126,R01227,R01569,R01664,R01968,R02088,R02102,R02323,R02719,R03346	RC00017	ko00000,ko00001,ko01000	-	-	-	5_nucleotid_C,Big_3_5,Exo_endo_phos,LTD,Metallophos
GENE_03407	469383.Cwoe_4288	3.2e-94	-93.4949	291.0	COG0614@1|root,COG0614@2|Bacteria,2I1A6@201174|Actinobacteria,4CQ4B@84995|Rubrobacteria	201174|Actinobacteria	P	PFAM periplasmic binding protein	-	-	-	ko:K02016	ko02010,map02010	M00240	-	-	ko00000,ko00001,ko00002,ko02000	3.A.1.14	-	-	Peripla_BP_2
GENE_03406	1828.JOKB01000054_gene1197	4.08e-69	-68.3893	215.0	COG2353@1|root,COG2353@2|Bacteria,2GJUB@201174|Actinobacteria,4FWSM@85025|Nocardiaceae	201174|Actinobacteria	S	Belongs to the UPF0312 family	-	-	-	-	-	-	-	-	-	-	-	-	YceI
GENE_03405	446462.Amir_0144	9.59e-44	-43.0182	149.0	COG1846@1|root,COG1846@2|Bacteria,2GP6A@201174|Actinobacteria,4E4Z2@85010|Pseudonocardiales	201174|Actinobacteria	K	Transcriptional regulator	-	-	-	-	-	-	-	-	-	-	-	-	MarR,MarR_2
GENE_03404	1089455.MOPEL_069_00250	2.25e-74	-73.6478	230.0	COG0288@1|root,COG0288@2|Bacteria,2GT5H@201174|Actinobacteria,4F6R6@85018|Dermatophilaceae	201174|Actinobacteria	P	Reversible hydration of carbon dioxide	cynT	GO:0003674,GO:0003824,GO:0004089,GO:0005488,GO:0008270,GO:0016829,GO:0016835,GO:0016836,GO:0043167,GO:0043169,GO:0046872,GO:0046914	4.2.1.1	ko:K01673	ko00910,map00910	-	R00132,R10092	RC02807	ko00000,ko00001,ko01000	-	-	-	Pro_CA
GENE_03403	1386089.N865_07740	1.82e-61	-60.7399	201.0	COG3022@1|root,COG3022@2|Bacteria,2GJPM@201174|Actinobacteria,4FFCQ@85021|Intrasporangiaceae	201174|Actinobacteria	S	Belongs to the UPF0246 family	-	GO:0005575,GO:0005622,GO:0005623,GO:0005737,GO:0005829,GO:0006950,GO:0006979,GO:0008150,GO:0033194,GO:0042221,GO:0044424,GO:0044444,GO:0044464,GO:0050896,GO:1901700	-	ko:K09861	-	-	-	-	ko00000	-	-	-	H2O2_YaaD
GENE_03401	1435356.Y013_20680	2.54e-109	-108.595	331.0	COG1295@1|root,COG1295@2|Bacteria,2GM6P@201174|Actinobacteria,4FUBG@85025|Nocardiaceae	201174|Actinobacteria	S	Virulence factor BrkB	-	-	-	ko:K07058	-	-	-	-	ko00000	-	-	-	Virul_fac_BrkB
GENE_03400	234621.RER_50790	2.91e-101	-100.536	305.0	COG1464@1|root,COG1464@2|Bacteria,2GMNI@201174|Actinobacteria,4FY3A@85025|Nocardiaceae	201174|Actinobacteria	P	NLPA lipoprotein	metQ	-	-	ko:K02073	ko02010,map02010	M00238	-	-	ko00000,ko00001,ko00002,ko02000	3.A.1.24	-	-	Lipoprotein_9
GENE_03399	234621.RER_50800	2e-114	-113.699	341.0	COG1135@1|root,COG1135@2|Bacteria,2GJ9P@201174|Actinobacteria,4FUTY@85025|Nocardiaceae	201174|Actinobacteria	P	Part of the ABC transporter complex MetNIQ involved in methionine import. Responsible for energy coupling to the transport system	metN	-	-	ko:K02071	ko02010,map02010	M00238	-	-	ko00000,ko00001,ko00002,ko02000	3.A.1.24	-	-	ABC_tran,NIL
GENE_03398	1323361.JPOC01000062_gene2866	9.89e-93	-92.0048	278.0	COG2011@1|root,COG2011@2|Bacteria,2GY65@201174|Actinobacteria,4FXAM@85025|Nocardiaceae	201174|Actinobacteria	P	transporter	metI	-	-	ko:K02072	ko02010,map02010	M00238	-	-	ko00000,ko00001,ko00002,ko02000	3.A.1.24	-	-	BPD_transp_1
GENE_03397	234621.RER_58460	1.48e-138	-137.83	403.0	COG3491@1|root,COG3491@2|Bacteria,2GT52@201174|Actinobacteria,4FV0D@85025|Nocardiaceae	201174|Actinobacteria	C	Belongs to the iron ascorbate-dependent oxidoreductase family	-	-	-	-	-	-	-	-	-	-	-	-	2OG-FeII_Oxy,DIOX_N
GENE_03396	1268622.AVS7_04017	5.69e-87	-86.2449	264.0	COG1011@1|root,COG1011@2|Bacteria,1MU1H@1224|Proteobacteria,2VN8N@28216|Betaproteobacteria,4ABG2@80864|Comamonadaceae	28216|Betaproteobacteria	S	HAD-superfamily hydrolase, subfamily IA, variant 2 (HAD-like)	-	-	3.8.1.2	ko:K01560	ko00361,ko00625,ko01100,ko01120,map00361,map00625,map01100,map01120	-	R05287	RC00697	ko00000,ko00001,ko01000	-	-	-	HAD_2,Hydrolase
GENE_03395	1121017.AUFG01000012_gene1804	1.45e-60	-59.8386	195.0	COG1739@1|root,COG1739@2|Bacteria,2GMM4@201174|Actinobacteria,4FGHV@85021|Intrasporangiaceae	201174|Actinobacteria	S	Uncharacterized protein family UPF0029	yigZ	-	-	-	-	-	-	-	-	-	-	-	DUF1949,UPF0029
GENE_03394	477641.MODMU_0738	3.27e-101	-100.485	301.0	COG1028@1|root,COG1028@2|Bacteria,2GMG3@201174|Actinobacteria,4ERGA@85013|Frankiales	201174|Actinobacteria	IQ	Short-chain dehydrogenase reductase SDR	-	-	1.1.1.100	ko:K00059	ko00061,ko00333,ko00780,ko01040,ko01100,ko01130,ko01212,map00061,map00333,map00780,map01040,map01100,map01130,map01212	M00083,M00572	R04533,R04534,R04536,R04543,R04566,R04953,R04964,R07759,R07763,R10116,R10120,R11671	RC00029,RC00117	ko00000,ko00001,ko00002,ko01000,ko01004	-	-	-	adh_short_C2
GENE_03393	390989.JOEG01000033_gene1578	1.19e-26	-25.9245	104.0	COG0454@1|root,COG0456@2|Bacteria,2GPVC@201174|Actinobacteria	201174|Actinobacteria	K	Acetyltransferase (GNAT) domain	-	-	-	-	-	-	-	-	-	-	-	-	Acetyltransf_1
GENE_03392	935866.JAER01000003_gene1252	6.6e-79	-78.1805	250.0	COG0614@1|root,COG0614@2|Bacteria,2GKZJ@201174|Actinobacteria,4DPXR@85009|Propionibacteriales	201174|Actinobacteria	P	Periplasmic binding protein	-	-	-	ko:K02016	ko02010,map02010	M00240	-	-	ko00000,ko00001,ko00002,ko02000	3.A.1.14	-	-	Peripla_BP_2
GENE_03391	68219.JNXI01000003_gene4863	1.75e-93	-92.757	290.0	COG0609@1|root,COG0609@2|Bacteria,2GK8Z@201174|Actinobacteria	201174|Actinobacteria	P	Belongs to the binding-protein-dependent transport system permease family. FecCD subfamily	-	-	-	ko:K02015	ko02010,map02010	M00240	-	-	ko00000,ko00001,ko00002,ko02000	3.A.1.14	-	-	FecCD
GENE_03390	1089455.MOPEL_009_00210	3.16e-71	-70.5003	226.0	COG1120@1|root,COG1120@2|Bacteria,2GN5T@201174|Actinobacteria,4F7CD@85018|Dermatophilaceae	201174|Actinobacteria	HP	ATPases associated with a variety of cellular activities	-	-	3.6.3.34	ko:K02013	ko02010,map02010	M00240	-	-	ko00000,ko00001,ko00002,ko01000,ko02000	3.A.1.14	-	-	ABC_tran
GENE_03389	1089455.MOPEL_029_01090	5.55e-56	-55.2557	186.0	2D41V@1|root,32TG3@2|Bacteria,2I5Y5@201174|Actinobacteria	201174|Actinobacteria	S	Sap, sulfolipid-1-addressing protein	-	-	-	-	-	-	-	-	-	-	-	-	SfLAP
GENE_03388	1089455.MOPEL_029_01100	4.15e-48	-47.382	164.0	COG1309@1|root,COG1309@2|Bacteria,2IQAR@201174|Actinobacteria	201174|Actinobacteria	K	transcriptional regulator	-	-	-	-	-	-	-	-	-	-	-	-	TetR_C_6,TetR_N
GENE_03387	43354.JOIJ01000007_gene1587	1.31e-239	-238.883	672.0	COG1190@1|root,COG1190@2|Bacteria,2GKE0@201174|Actinobacteria,4DZ2T@85010|Pseudonocardiales	201174|Actinobacteria	J	Belongs to the class-II aminoacyl-tRNA synthetase family	lysS	GO:0008150,GO:0040007	6.1.1.6	ko:K04567	ko00970,map00970	M00359,M00360	R03658	RC00055,RC00523	ko00000,ko00001,ko00002,ko01000,ko01007,ko03016	-	-	-	tRNA-synt_2,tRNA_anti-codon
GENE_03386	504832.OCAR_4999	9.43e-184	-183.025	519.0	COG2141@1|root,COG2141@2|Bacteria,1R9CH@1224|Proteobacteria,2U6WF@28211|Alphaproteobacteria,3K3DW@41294|Bradyrhizobiaceae	28211|Alphaproteobacteria	C	Luciferase-like monooxygenase	-	-	-	-	-	-	-	-	-	-	-	-	Bac_luciferase
GENE_03385	1120792.JAFV01000001_gene2470	5.94e-39	-38.2262	132.0	COG5470@1|root,COG5470@2|Bacteria,1N7JA@1224|Proteobacteria,2UBQW@28211|Alphaproteobacteria	28211|Alphaproteobacteria	S	Domain of unknown function (DUF1330)	MA20_24570	-	-	-	-	-	-	-	-	-	-	-	DUF1330
GENE_03384	443255.SCLAV_p0964	1.95e-204	-203.71	598.0	2EW31@1|root,33PGA@2|Bacteria,2IBD1@201174|Actinobacteria	201174|Actinobacteria	-	-	-	-	-	-	-	-	-	-	-	-	-	-	-
GENE_03383	1151122.AQYD01000006_gene2146	1.38e-279	-278.86	785.0	COG0210@1|root,COG0210@2|Bacteria,2GISS@201174|Actinobacteria,4FMT2@85023|Microbacteriaceae	201174|Actinobacteria	L	UvrD-like helicase C-terminal domain	-	-	-	-	-	-	-	-	-	-	-	-	UvrD-helicase,UvrD_C
GENE_03382	396014.BF93_10945	3.48e-27	-26.4584	108.0	COG4884@1|root,COG4884@2|Bacteria	2|Bacteria	-	-	yfeS	-	-	-	-	-	-	-	-	-	-	-	WGR
GENE_03381	2045.KR76_07220	1.61e-133	-132.793	384.0	COG1024@1|root,COG1024@2|Bacteria,2GJ63@201174|Actinobacteria,4DPSX@85009|Propionibacteriales	201174|Actinobacteria	I	Belongs to the enoyl-CoA hydratase isomerase family	echA5	-	4.2.1.17	ko:K01692	ko00071,ko00280,ko00281,ko00310,ko00360,ko00362,ko00380,ko00410,ko00627,ko00640,ko00650,ko00903,ko00930,ko01100,ko01110,ko01120,ko01130,ko01212,map00071,map00280,map00281,map00310,map00360,map00362,map00380,map00410,map00627,map00640,map00650,map00903,map00930,map01100,map01110,map01120,map01130,map01212	M00032,M00087	R03026,R03045,R04137,R04170,R04204,R04224,R04738,R04740,R04744,R04746,R04749,R05595,R06411,R06412,R06942,R08093	RC00831,RC00834,RC01086,RC01095,RC01098,RC01103,RC01217,RC02115	ko00000,ko00001,ko00002,ko01000	-	-	-	ECH_1
GENE_03379	1184609.KILIM_032_00090	6.57e-163	-162.182	474.0	COG1004@1|root,COG1004@2|Bacteria,2GJQB@201174|Actinobacteria,4F72P@85018|Dermatophilaceae	201174|Actinobacteria	M	UDP binding domain	ugd	-	1.1.1.22	ko:K00012	ko00040,ko00053,ko00520,ko01100,map00040,map00053,map00520,map01100	M00014,M00129,M00361,M00362	R00286	RC00291	ko00000,ko00001,ko00002,ko01000	-	-	-	UDPG_MGDP_dh,UDPG_MGDP_dh_C,UDPG_MGDP_dh_N
GENE_03378	1121385.AQXW01000003_gene194	1.44e-75	-74.8416	246.0	COG0438@1|root,COG0438@2|Bacteria,2GIZG@201174|Actinobacteria,1ZVJB@145357|Dermacoccaceae	201174|Actinobacteria	M	Glycosyltransferase Family 4	mgtA	GO:0000030,GO:0003674,GO:0003824,GO:0006629,GO:0006643,GO:0006664,GO:0008150,GO:0008152,GO:0008610,GO:0009058,GO:0009247,GO:0009987,GO:0016740,GO:0016757,GO:0016758,GO:0040007,GO:0044237,GO:0044238,GO:0044249,GO:0044255,GO:0046467,GO:0070085,GO:0071704,GO:0097502,GO:1901135,GO:1901137,GO:1901576,GO:1903509	-	ko:K12583	-	-	-	-	ko00000,ko01000,ko01003	-	GT4	-	Glyco_transf_4,Glycos_transf_1
GENE_03377	2074.JNYD01000039_gene2929	1.19e-54	-53.9245	190.0	COG0438@1|root,COG0438@2|Bacteria,2GNYW@201174|Actinobacteria,4DX7C@85010|Pseudonocardiales	201174|Actinobacteria	M	Glycosyl transferase 4-like domain	pimC	GO:0000009,GO:0000030,GO:0003674,GO:0003824,GO:0004376,GO:0006629,GO:0006643,GO:0006664,GO:0008150,GO:0008152,GO:0008610,GO:0009058,GO:0009247,GO:0009987,GO:0016740,GO:0016757,GO:0016758,GO:0033164,GO:0043750,GO:0044237,GO:0044238,GO:0044249,GO:0044255,GO:0046467,GO:0070085,GO:0071704,GO:0097502,GO:1901135,GO:1901137,GO:1901576,GO:1903509	-	ko:K14335	-	-	-	-	ko00000,ko01000,ko01003	-	GT4	-	Glyco_trans_1_4,Glyco_trans_4_4,Glyco_transf_4,Glycos_transf_1
GENE_03375	1151061.CAJY01000031_gene1681	1.34e-227	-226.873	634.0	COG1929@1|root,COG1929@2|Bacteria,2GKHX@201174|Actinobacteria	201174|Actinobacteria	G	Belongs to the glycerate kinase type-1 family	glxK	-	2.7.1.165	ko:K00865	ko00260,ko00561,ko00630,ko01100,ko01120,ko01130,map00260,map00561,map00630,map01100,map01120,map01130	-	R08572	RC00002,RC00428	ko00000,ko00001,ko01000	-	-	-	Gly_kinase
GENE_03374	1151061.CAJY01000031_gene1680	1.46e-246	-245.836	691.0	COG0471@1|root,COG0471@2|Bacteria,2GVHZ@201174|Actinobacteria	201174|Actinobacteria	P	transporter	-	-	-	-	-	-	-	-	-	-	-	-	Na_sulph_symp
GENE_03373	1151061.CAJY01000031_gene1679	3.11e-119	-118.507	345.0	COG0745@1|root,COG0745@2|Bacteria,2GMG9@201174|Actinobacteria	201174|Actinobacteria	T	Response regulators consisting of a CheY-like receiver domain and a winged-helix DNA-binding domain	-	-	-	-	-	-	-	-	-	-	-	-	Response_reg,Trans_reg_C
GENE_03372	1151061.CAJY01000031_gene1678	2.56e-258	-257.592	720.0	COG5002@1|root,COG5002@2|Bacteria,2I2DU@201174|Actinobacteria	201174|Actinobacteria	T	Histidine kinase	-	-	-	-	-	-	-	-	-	-	-	-	HAMP,HATPase_c,HisKA
GENE_03370	526225.Gobs_0641	0.0	-	1385.0	COG0542@1|root,COG0542@2|Bacteria,2GJ77@201174|Actinobacteria,4ERE5@85013|Frankiales	201174|Actinobacteria	O	Clp domain protein	clpC	GO:0003674,GO:0003824,GO:0005488,GO:0005515,GO:0005575,GO:0005618,GO:0005622,GO:0005623,GO:0005737,GO:0005829,GO:0005886,GO:0006457,GO:0008150,GO:0009987,GO:0016020,GO:0016462,GO:0016787,GO:0016817,GO:0016818,GO:0016887,GO:0017111,GO:0030312,GO:0040007,GO:0042802,GO:0042803,GO:0044183,GO:0044424,GO:0044444,GO:0044464,GO:0046983,GO:0071944	-	ko:K03696	ko01100,map01100	-	-	-	ko00000,ko03110	-	-	-	AAA,AAA_2,ClpB_D2-small,Clp_N,UVR
GENE_03367	1056816.JAFQ01000004_gene3194	1.6e-44	-43.7959	157.0	COG1595@1|root,COG1595@2|Bacteria,2GKBH@201174|Actinobacteria,4FV6H@85025|Nocardiaceae	201174|Actinobacteria	K	Belongs to the sigma-70 factor family. ECF subfamily	-	-	-	ko:K03088	-	-	-	-	ko00000,ko03021	-	-	-	Sigma70_r2,Sigma70_r4_2
GENE_03365	1380347.JNII01000010_gene2447	7.14e-76	-75.1463	232.0	COG2128@1|root,COG2128@2|Bacteria,2IFER@201174|Actinobacteria,4ETH5@85013|Frankiales	201174|Actinobacteria	S	Carboxymuconolactone decarboxylase family	-	-	-	-	-	-	-	-	-	-	-	-	CMD
GENE_03364	405948.SACE_0432	1.64e-128	-127.785	374.0	COG1194@1|root,COG1194@2|Bacteria,2GJD9@201174|Actinobacteria,4DXH2@85010|Pseudonocardiales	201174|Actinobacteria	L	A G-specific DNA glycosylase	mutY	GO:0003674,GO:0003824,GO:0005575,GO:0005623,GO:0005886,GO:0006139,GO:0006259,GO:0006281,GO:0006284,GO:0006725,GO:0006807,GO:0006950,GO:0006974,GO:0008150,GO:0008152,GO:0009987,GO:0016020,GO:0016787,GO:0033554,GO:0034641,GO:0043170,GO:0044237,GO:0044238,GO:0044260,GO:0044464,GO:0046483,GO:0050896,GO:0051716,GO:0071704,GO:0071944,GO:0090304,GO:1901360	-	ko:K03575	ko03410,map03410	-	-	-	ko00000,ko00001,ko01000,ko03400	-	-	-	EndIII_4Fe-2S,HhH-GPD
GENE_03363	526225.Gobs_0643	5.66e-27	-26.2472	111.0	COG1572@1|root,COG1572@2|Bacteria,2I2R9@201174|Actinobacteria,4ETCP@85013|Frankiales	201174|Actinobacteria	NU	bacterial-type flagellum-dependent cell motility	-	-	-	-	-	-	-	-	-	-	-	-	DUF4232
GENE_03362	43354.JOIJ01000007_gene1631	9.29e-200	-199.032	568.0	COG1066@1|root,COG1066@2|Bacteria,2GMQ0@201174|Actinobacteria,4DZGZ@85010|Pseudonocardiales	201174|Actinobacteria	O	DNA-dependent ATPase involved in processing of recombination intermediates, plays a role in repairing DNA breaks. Stimulates the branch migration of RecA-mediated strand transfer reactions, allowing the 3' invading strand to extend heteroduplex DNA faster. Binds ssDNA in the presence of ADP but not other nucleotides, has ATPase activity that is stimulated by ssDNA and various branched DNA structu…	radA	GO:0005575,GO:0005622,GO:0005623,GO:0005737,GO:0005829,GO:0044424,GO:0044444,GO:0044464	-	ko:K04485	-	-	-	-	ko00000,ko03400	-	-	-	AAA_25,ATPase,ChlI,Lon_C
GENE_03361	1179773.BN6_04080	2.31e-10	-9.63639	67.4	COG2847@1|root,COG2847@2|Bacteria,2IPNA@201174|Actinobacteria,4EF1F@85010|Pseudonocardiales	201174|Actinobacteria	S	Copper chaperone PCu(A)C	lpqE	-	-	-	-	-	-	-	-	-	-	-	-
GENE_03360	1146883.BLASA_0604	3.22e-98	-97.4921	286.0	COG1329@1|root,COG1329@2|Bacteria,2GKSU@201174|Actinobacteria,4ES60@85013|Frankiales	201174|Actinobacteria	K	Transcriptional regulator, CarD family	carD	GO:0006950,GO:0007154,GO:0008150,GO:0009267,GO:0009405,GO:0009605,GO:0009987,GO:0009991,GO:0015968,GO:0031667,GO:0031668,GO:0031669,GO:0033554,GO:0040007,GO:0042594,GO:0044419,GO:0050896,GO:0051704,GO:0051716,GO:0071496	-	ko:K07736	-	-	-	-	ko00000,ko03000	-	-	-	CarD_CdnL_TRCF
GENE_03358	43354.JOIJ01000012_gene977	1.13e-48	-47.9469	166.0	COG1211@1|root,COG1211@2|Bacteria,2GNHP@201174|Actinobacteria,4E6T4@85010|Pseudonocardiales	201174|Actinobacteria	I	2-C-methyl-D-erythritol 4-phosphate cytidylyltransferase	ispD	-	1.1.1.405,2.7.7.40,2.7.7.60	ko:K00991,ko:K21681	ko00040,ko00900,ko01100,ko01110,ko01130,map00040,map00900,map01100,map01110,map01130	M00096	R01525,R02921,R05633	RC00002,RC00089	ko00000,ko00001,ko00002,ko01000	-	-	-	IspD
GENE_03357	1206726.BAFV01000007_gene371	5.48e-74	-73.2612	226.0	COG0245@1|root,COG0245@2|Bacteria,2II8H@201174|Actinobacteria,4G0QE@85025|Nocardiaceae	201174|Actinobacteria	I	Involved in the biosynthesis of isopentenyl diphosphate (IPP) and dimethylallyl diphosphate (DMAPP), two major building blocks of isoprenoid compounds. Catalyzes the conversion of 4- diphosphocytidyl-2-C-methyl-D-erythritol 2-phosphate (CDP-ME2P) to 2-C-methyl-D-erythritol 2,4-cyclodiphosphate (ME-CPP) with a corresponding release of cytidine 5-monophosphate (CMP)	ispF	GO:0003674,GO:0003824,GO:0006629,GO:0006720,GO:0006721,GO:0008150,GO:0008152,GO:0008299,GO:0008610,GO:0008685,GO:0009058,GO:0009987,GO:0016114,GO:0016829,GO:0016849,GO:0040007,GO:0044237,GO:0044238,GO:0044249,GO:0044255,GO:0051483,GO:0071704,GO:1901576	2.7.7.60,4.6.1.12	ko:K01770,ko:K12506	ko00900,ko01100,ko01110,ko01130,map00900,map01100,map01110,map01130	M00096	R05633,R05637	RC00002,RC01440	ko00000,ko00001,ko00002,ko01000	-	-	iNJ661.Rv3581c	YgbB
GENE_03356	1273125.Rrhod_1589	7.96e-98	-97.0991	293.0	COG1024@1|root,COG1024@2|Bacteria,2GKJ6@201174|Actinobacteria,4FU2F@85025|Nocardiaceae	201174|Actinobacteria	I	Belongs to the enoyl-CoA hydratase isomerase family	-	-	4.2.1.149,4.2.1.17	ko:K01692,ko:K08299	ko00071,ko00280,ko00281,ko00310,ko00360,ko00362,ko00380,ko00410,ko00627,ko00640,ko00650,ko00903,ko00930,ko01100,ko01110,ko01120,ko01130,ko01212,map00071,map00280,map00281,map00310,map00360,map00362,map00380,map00410,map00627,map00640,map00650,map00903,map00930,map01100,map01110,map01120,map01130,map01212	M00032,M00087	R03026,R03045,R04137,R04170,R04204,R04224,R04738,R04740,R04744,R04746,R04749,R05595,R06411,R06412,R06942,R08093,R10675	RC00831,RC00834,RC01086,RC01095,RC01098,RC01103,RC01217,RC02115	ko00000,ko00001,ko00002,ko01000	-	-	-	ECH_1
GENE_03355	1313172.YM304_36260	1.16e-22	-21.9355	88.6	COG1141@1|root,COG1141@2|Bacteria,2GWHY@201174|Actinobacteria	201174|Actinobacteria	C	Ferredoxin	-	-	-	ko:K05337	-	-	-	-	ko00000	-	-	-	Fer4_13,Fer4_15
GENE_03354	1313172.YM304_36250	1.17e-183	-182.932	526.0	COG2124@1|root,COG2124@2|Bacteria,2HMMY@201174|Actinobacteria	201174|Actinobacteria	Q	cytochrome P450	-	-	-	-	-	-	-	-	-	-	-	-	p450
GENE_03353	1313172.YM304_36250	6.8e-185	-184.167	528.0	COG2124@1|root,COG2124@2|Bacteria,2HMMY@201174|Actinobacteria	201174|Actinobacteria	Q	cytochrome P450	-	-	-	-	-	-	-	-	-	-	-	-	p450
GENE_03352	591158.SSMG_06649	3.69e-75	-74.433	233.0	COG2197@1|root,COG2197@2|Bacteria,2H4E5@201174|Actinobacteria	201174|Actinobacteria	T	helix_turn_helix, Lux Regulon	-	-	-	-	-	-	-	-	-	-	-	-	GerE,Response_reg
GENE_03351	1380354.JIAN01000005_gene1194	1.05e-42	-41.9788	161.0	COG4585@1|root,COG4585@2|Bacteria,2GJEG@201174|Actinobacteria,4F1NE@85016|Cellulomonadaceae	201174|Actinobacteria	T	PFAM histidine kinase dimerisation and phosphoacceptor region	-	-	-	-	-	-	-	-	-	-	-	-	HATPase_c,HisKA_3
GENE_03348	110319.CF8_3511	1.37e-51	-50.8633	179.0	COG2197@1|root,COG2197@2|Bacteria,2IAVX@201174|Actinobacteria,4DRWN@85009|Propionibacteriales	201174|Actinobacteria	KT	response regulator	-	-	-	-	-	-	-	-	-	-	-	-	-
GENE_03347	1121017.AUFG01000049_gene3518	2.65e-53	-52.5768	177.0	COG0346@1|root,COG0454@1|root,COG0346@2|Bacteria,COG0456@2|Bacteria,2IMGZ@201174|Actinobacteria,4FH1I@85021|Intrasporangiaceae	201174|Actinobacteria	E	glyoxalase	-	-	-	-	-	-	-	-	-	-	-	-	Glyoxalase
GENE_03345	1146883.BLASA_0607	1.76e-218	-217.754	616.0	COG0215@1|root,COG0215@2|Bacteria,2GJF2@201174|Actinobacteria,4ERMZ@85013|Frankiales	201174|Actinobacteria	J	Belongs to the class-I aminoacyl-tRNA synthetase family	cysS	GO:0000166,GO:0003674,GO:0003824,GO:0004812,GO:0004817,GO:0005488,GO:0005524,GO:0005575,GO:0005622,GO:0005623,GO:0005737,GO:0005829,GO:0006082,GO:0006139,GO:0006399,GO:0006412,GO:0006418,GO:0006423,GO:0006518,GO:0006520,GO:0006725,GO:0006807,GO:0008144,GO:0008150,GO:0008152,GO:0009058,GO:0009059,GO:0009987,GO:0010467,GO:0016070,GO:0016874,GO:0016875,GO:0017076,GO:0019538,GO:0019752,GO:0030554,GO:…	6.1.1.16	ko:K01883	ko00970,map00970	M00359,M00360	R03650	RC00055,RC00523	ko00000,ko00001,ko00002,ko01000,ko01007,ko03016	-	-	-	DALR_2,tRNA-synt_1e
GENE_03342	446462.Amir_0359	7.1e-127	-126.149	372.0	COG0566@1|root,COG0566@2|Bacteria,2GJMR@201174|Actinobacteria,4DXWI@85010|Pseudonocardiales	201174|Actinobacteria	J	Belongs to the class IV-like SAM-binding methyltransferase superfamily. RNA methyltransferase TrmH family	rlmB	GO:0000154,GO:0000451,GO:0000453,GO:0001510,GO:0003674,GO:0003824,GO:0005575,GO:0005622,GO:0005623,GO:0005737,GO:0005829,GO:0006139,GO:0006364,GO:0006396,GO:0006725,GO:0006807,GO:0008150,GO:0008152,GO:0008168,GO:0008171,GO:0008173,GO:0008649,GO:0008757,GO:0009451,GO:0009987,GO:0010467,GO:0016070,GO:0016072,GO:0016435,GO:0016740,GO:0016741,GO:0022613,GO:0031167,GO:0032259,GO:0034470,GO:0034641,GO:…	2.1.1.185	ko:K03218	-	-	-	-	ko00000,ko01000,ko03009	-	-	-	SpoU_methylase,SpoU_sub_bind
GENE_03341	266117.Rxyl_2720	0.0	-	925.0	COG0247@1|root,COG0277@1|root,COG0247@2|Bacteria,COG0277@2|Bacteria,2GKI9@201174|Actinobacteria,4CU1R@84995|Rubrobacteria	84995|Rubrobacteria	C	FAD linked	-	-	-	-	-	-	-	-	-	-	-	-	CCG,FAD-oxidase_C,FAD_binding_4,Fer4_17
GENE_03340	1184607.AUCHE_08_05220	8.84e-44	-43.0535	152.0	COG0454@1|root,COG0456@2|Bacteria,2HQB4@201174|Actinobacteria,4F86B@85018|Dermatophilaceae	201174|Actinobacteria	K	Acetyltransferase (GNAT) family	-	-	-	-	-	-	-	-	-	-	-	-	Acetyltransf_1
GENE_03339	1380356.JNIK01000011_gene1771	1.24e-146	-145.907	431.0	COG2733@1|root,COG2733@2|Bacteria,2GKGM@201174|Actinobacteria,4ESKV@85013|Frankiales	201174|Actinobacteria	S	Protein of unknown function (DUF445)	-	-	-	-	-	-	-	-	-	-	-	-	DUF445
GENE_03338	391037.Sare_3204	9.28e-183	-182.032	532.0	COG0749@1|root,COG0749@2|Bacteria,2GM8R@201174|Actinobacteria,4D8YV@85008|Micromonosporales	201174|Actinobacteria	L	DNA polymerase	polA2	-	2.7.7.7	ko:K02335	ko00230,ko00240,ko01100,ko03030,ko03410,ko03420,ko03440,map00230,map00240,map01100,map03030,map03410,map03420,map03440	-	R00375,R00376,R00377,R00378	RC02795	ko00000,ko00001,ko01000,ko03032,ko03400	-	-	-	DNA_pol_A
GENE_03337	2002.JOEQ01000055_gene468	1.4e-57	-56.8539	186.0	COG3265@1|root,COG3265@2|Bacteria,2GMW2@201174|Actinobacteria,4EJJV@85012|Streptosporangiales	201174|Actinobacteria	G	Shikimate kinase	gntK	-	2.7.1.12	ko:K00851	ko00030,ko01100,ko01110,ko01120,ko01130,ko01200,map00030,map01100,map01110,map01120,map01130,map01200	-	R01737	RC00002,RC00017	ko00000,ko00001,ko01000	-	-	-	SKI
GENE_03335	1429046.RR21198_0135	1.55e-25	-24.8097	105.0	COG1840@1|root,COG1840@2|Bacteria,2HJ1S@201174|Actinobacteria,4G55M@85025|Nocardiaceae	201174|Actinobacteria	P	ABC-type Fe3 transport system, periplasmic component	-	-	-	-	-	-	-	-	-	-	-	-	-
GENE_03333	1125718.HMPREF1318_0003	4.97e-14	-13.3036	73.2	COG2815@1|root,COG2815@2|Bacteria,2I5U6@201174|Actinobacteria,4D8BU@85005|Actinomycetales	201174|Actinobacteria	S	Excalibur calcium-binding domain	-	-	-	-	-	-	-	-	-	-	-	-	Excalibur,PASTA
GENE_03332	1120954.ATXE01000001_gene2524	0.0	-	930.0	COG2374@1|root,COG2374@2|Bacteria,2I2E0@201174|Actinobacteria,4DMYM@85009|Propionibacteriales	201174|Actinobacteria	M	Lamin Tail Domain	-	-	-	ko:K07004	-	-	-	-	ko00000	-	-	-	Exo_endo_phos,LTD
GENE_03331	1232429.CBLL010000107_gene678	7.87e-116	-115.104	348.0	COG0665@1|root,COG0665@2|Bacteria,2GJVR@201174|Actinobacteria	201174|Actinobacteria	E	Glycine oxidase	dadA	-	1.4.5.1	ko:K00285	ko00360,map00360	-	R01374,R09493	RC00006,RC00025	ko00000,ko00001,ko01000	-	-	-	DAO
GENE_03330	1121017.AUFG01000006_gene1190	1.06e-92	-91.9747	274.0	COG0693@1|root,COG0693@2|Bacteria,2GMMW@201174|Actinobacteria,4FGE1@85021|Intrasporangiaceae	201174|Actinobacteria	S	DJ-1/PfpI family	yfkM	-	3.5.1.124	ko:K05520	-	-	-	-	ko00000,ko01000,ko01002	-	-	-	DJ-1_PfpI
GENE_03329	710696.Intca_1810	1.03e-229	-228.987	637.0	COG2141@1|root,COG2141@2|Bacteria,2GKCU@201174|Actinobacteria,4FEC3@85021|Intrasporangiaceae	201174|Actinobacteria	C	tetrahydromethanopterin reductase	-	-	-	-	-	-	-	-	-	-	-	-	Bac_luciferase
GENE_03328	1032480.MLP_44500	1.16e-70	-69.9355	220.0	COG0431@1|root,COG0431@2|Bacteria,2IHWU@201174|Actinobacteria,4DQNQ@85009|Propionibacteriales	201174|Actinobacteria	S	FMN reductase	ssuE	-	1.5.1.38	ko:K00299	ko00740,ko00920,ko01100,map00740,map00920,map01100	-	R05706,R07210,R10206	RC00126,RC01779,RC02556	ko00000,ko00001,ko01000	-	-	-	FMN_red
GENE_03327	1123023.JIAI01000001_gene6903	2.48e-98	-97.6055	299.0	COG1878@1|root,COG1878@2|Bacteria,2I8ZI@201174|Actinobacteria	201174|Actinobacteria	S	Catalyzes the hydrolysis of N-formyl-L-kynurenine to L- kynurenine, the second step in the kynurenine pathway of tryptophan degradation	-	-	-	-	-	-	-	-	-	-	-	-	Cyclase
GENE_03326	1120948.KB903218_gene1806	2.87e-67	-66.5421	221.0	COG1752@1|root,COG1752@2|Bacteria,2IA6V@201174|Actinobacteria	201174|Actinobacteria	S	Phospholipase	-	-	-	ko:K07001	-	-	-	-	ko00000	-	-	-	Patatin
GENE_03325	926564.KI911565_gene5824	3.82e-30	-29.4179	120.0	COG1309@1|root,COG1309@2|Bacteria,2GYYS@201174|Actinobacteria,4F4J4@85017|Promicromonosporaceae	201174|Actinobacteria	K	Tetracyclin repressor, C-terminal all-alpha domain	-	-	-	-	-	-	-	-	-	-	-	-	TetR_C,TetR_N
GENE_03324	1123065.ATWL01000002_gene1460	6.07e-89	-88.2168	275.0	COG1131@1|root,COG1131@2|Bacteria,2GIY8@201174|Actinobacteria	201174|Actinobacteria	V	ABC transporter	-	-	-	ko:K01990	-	M00254	-	-	ko00000,ko00002,ko02000	3.A.1	-	-	ABC_tran
GENE_03323	1385521.N803_04510	8.35e-46	-45.0783	157.0	COG0842@1|root,COG0842@2|Bacteria,2GIVW@201174|Actinobacteria,4FFNP@85021|Intrasporangiaceae	201174|Actinobacteria	U	Transport permease protein	-	-	-	ko:K01992	-	M00254	-	-	ko00000,ko00002,ko02000	3.A.1	-	-	ABC2_membrane
GENE_03322	926554.KI912629_gene2757	2.13e-11	-10.6716	73.2	COG1960@1|root,COG1960@2|Bacteria,1WJAG@1297|Deinococcus-Thermus	1297|Deinococcus-Thermus	I	PFAM Acyl-CoA dehydrogenase, C-terminal domain	-	-	1.3.8.6	ko:K00252	ko00071,ko00310,ko00362,ko00380,ko01100,ko01120,ko01130,map00071,map00310,map00362,map00380,map01100,map01120,map01130	M00032	R02487,R02488,R10074	RC00052,RC00156	ko00000,ko00001,ko00002,ko01000	-	-	-	Acyl-CoA_dh_1,Acyl-CoA_dh_M,Acyl-CoA_dh_N
GENE_03321	1394178.AWOO02000074_gene2236	3.64e-145	-144.439	419.0	COG1018@1|root,COG1018@2|Bacteria,2GJCV@201174|Actinobacteria	201174|Actinobacteria	C	Flavodoxin reductases ferredoxin-NADPH reductases family 1	-	-	-	-	-	-	-	-	-	-	-	-	FAD_binding_6,Fer2,NAD_binding_1
GENE_03320	477641.MODMU_2722	3.22e-198	-197.492	560.0	COG2124@1|root,COG2124@2|Bacteria,2HCZN@201174|Actinobacteria,4EX4F@85013|Frankiales	201174|Actinobacteria	Q	Cytochrome P450	-	-	1.14.13.141	ko:K15981	ko00984,ko01120,map00984,map01120	-	R09859,R11357	RC01216,RC03368	ko00000,ko00001,ko00199,ko01000	-	-	-	p450
GENE_03319	1068978.AMETH_2743	9.52e-86	-85.0214	263.0	COG1414@1|root,COG1414@2|Bacteria,2I9RP@201174|Actinobacteria,4E355@85010|Pseudonocardiales	201174|Actinobacteria	K	helix_turn_helix isocitrate lyase regulation	-	-	-	-	-	-	-	-	-	-	-	-	HTH_IclR,IclR
GENE_03318	675635.Psed_4280	4.85e-111	-110.314	342.0	COG2271@1|root,COG2271@2|Bacteria,2I36S@201174|Actinobacteria,4E1Q3@85010|Pseudonocardiales	201174|Actinobacteria	G	Major facilitator superfamily	-	-	-	ko:K08195	-	-	-	-	ko00000,ko02000	2.A.1.15	-	-	MFS_1,MFS_4
GENE_03317	1380356.JNIK01000021_gene4518	3.36e-145	-144.474	417.0	COG2141@1|root,COG2141@2|Bacteria,2GJ6T@201174|Actinobacteria,4ES7W@85013|Frankiales	201174|Actinobacteria	C	Evidence 3 Function proposed based on presence of conserved amino acid motif, structural feature or limited homology	-	-	1.14.14.5	ko:K04091	ko00920,map00920	-	R07210,R10206	RC01779,RC02556	ko00000,ko00001,ko01000	-	-	-	Bac_luciferase
GENE_03316	1206730.BAGA01000081_gene777	3.18e-213	-212.498	606.0	COG0318@1|root,COG0318@2|Bacteria,2GJAA@201174|Actinobacteria,4FUI3@85025|Nocardiaceae	201174|Actinobacteria	IQ	AMP-binding enzyme C-terminal domain	-	-	-	ko:K00666	-	-	-	-	ko00000,ko01000,ko01004	-	-	-	AMP-binding,AMP-binding_C
GENE_03315	298653.Franean1_2990	1.29e-58	-57.8894	193.0	COG1309@1|root,COG1309@2|Bacteria,2HE48@201174|Actinobacteria,4ET8R@85013|Frankiales	201174|Actinobacteria	K	Bacterial regulatory proteins, tetR family	-	-	-	-	-	-	-	-	-	-	-	-	TetR_N
GENE_03314	1242864.D187_007563	0.0	-	1125.0	COG0369@1|root,COG2124@1|root,COG0369@2|Bacteria,COG2124@2|Bacteria,1MV75@1224|Proteobacteria,42NH2@68525|delta/epsilon subdivisions,2X8NG@28221|Deltaproteobacteria,2YYYI@29|Myxococcales	28221|Deltaproteobacteria	PQ	FAD binding domain	-	-	1.14.14.1,1.6.2.4	ko:K14338	ko00071,ko00380,ko00627,ko01120,map00071,map00380,map00627,map01120	-	R03629,R04121,R05259	RC00046,RC01311	ko00000,ko00001,ko00199,ko01000	-	-	-	FAD_binding_1,Flavodoxin_1,NAD_binding_1,p450
GENE_03313	1445613.JALM01000129_gene1652	2.61e-47	-46.5834	157.0	COG1765@1|root,COG1765@2|Bacteria,2IRWN@201174|Actinobacteria,4EF3C@85010|Pseudonocardiales	201174|Actinobacteria	O	redox protein, regulator of disulfide bond formation	-	-	-	-	-	-	-	-	-	-	-	-	OsmC
GENE_03312	1146883.BLASA_4990	2.9e-56	-55.5376	181.0	COG1853@1|root,COG1853@2|Bacteria,2GPJS@201174|Actinobacteria,4EVSP@85013|Frankiales	201174|Actinobacteria	S	PFAM flavin reductase domain protein FMN-binding	-	-	-	ko:K16048	ko00984,ko01100,map00984,map01100	-	R09819	RC00236	ko00000,ko00001,ko01000	-	-	-	Flavin_Reduct
GENE_03311	521096.Tpau_2838	2.02e-114	-113.695	333.0	COG0692@1|root,COG0692@2|Bacteria,2GJ9Z@201174|Actinobacteria	201174|Actinobacteria	L	Excises uracil residues from the DNA which can arise as a result of misincorporation of dUMP residues by DNA polymerase or due to deamination of cytosine	ung	GO:0003674,GO:0003824,GO:0004844,GO:0006139,GO:0006259,GO:0006281,GO:0006284,GO:0006285,GO:0006725,GO:0006807,GO:0006950,GO:0006974,GO:0008150,GO:0008152,GO:0009987,GO:0016787,GO:0016798,GO:0016799,GO:0019104,GO:0033554,GO:0034641,GO:0043170,GO:0044237,GO:0044238,GO:0044260,GO:0046483,GO:0050896,GO:0051716,GO:0071704,GO:0090304,GO:0097506,GO:0097510,GO:0140097,GO:1901360	3.2.2.27	ko:K03648	ko03410,ko05340,map03410,map05340	-	-	-	ko00000,ko00001,ko01000,ko03400	-	-	-	UDG
GENE_03310	479435.Kfla_6020	7.69e-261	-260.114	732.0	COG2303@1|root,COG2303@2|Bacteria,2GJ3J@201174|Actinobacteria,4DNRG@85009|Propionibacteriales	201174|Actinobacteria	E	GMC oxidoreductase	-	-	1.1.3.6	ko:K03333	ko00984,ko01120,map00984,map01120	-	R01459	RC00146	ko00000,ko00001,ko01000	-	-	-	FAD_binding_2,GMC_oxred_C,GMC_oxred_N
GENE_03309	479431.Namu_3959	1.03e-108	-107.987	330.0	COG0626@1|root,COG0626@2|Bacteria,2GMD8@201174|Actinobacteria,4ERG7@85013|Frankiales	201174|Actinobacteria	E	Cys/Met metabolism PLP-dependent enzyme	metB	-	2.5.1.48	ko:K01739	ko00270,ko00450,ko00920,ko01100,ko01110,ko01130,ko01230,map00270,map00450,map00920,map01100,map01110,map01130,map01230	M00017	R00999,R01288,R02508,R03217,R03260,R04944,R04945,R04946	RC00020,RC00056,RC00069,RC00420,RC02848,RC02866	ko00000,ko00001,ko00002,ko01000	-	-	-	Cys_Met_Meta_PP
GENE_03308	1122609.AUGT01000017_gene784	1e-91	-91	281.0	COG2962@1|root,COG2962@2|Bacteria,2GKCP@201174|Actinobacteria,4DN8G@85009|Propionibacteriales	201174|Actinobacteria	S	EamA-like transporter family	rarD	-	-	ko:K05786	-	-	-	-	ko00000,ko02000	2.A.7.7	-	-	EamA
GENE_03307	1150599.MPHLEI_05892	4.09e-43	-42.3883	143.0	2CUM0@1|root,32SVJ@2|Bacteria,2IQG7@201174|Actinobacteria,23A1A@1762|Mycobacteriaceae	201174|Actinobacteria	S	Protein of unknown function (DUF3263)	-	-	-	-	-	-	-	-	-	-	-	-	DUF3263
GENE_03305	263358.VAB18032_02355	1.93e-264	-263.714	759.0	COG1222@1|root,COG1222@2|Bacteria,2GJNW@201174|Actinobacteria,4DBCQ@85008|Micromonosporales	201174|Actinobacteria	O	Belongs to the AAA ATPase family	-	-	-	ko:K13525	ko04141,ko05134,map04141,map05134	M00400,M00403	-	-	ko00000,ko00001,ko00002,ko03019,ko04131,ko04147	3.A.16.1	-	-	AAA,CDC48_N
GENE_03304	1380393.JHVP01000012_gene2763	3.51e-260	-259.455	760.0	COG1131@1|root,COG2936@1|root,COG1131@2|Bacteria,COG2936@2|Bacteria,2GN8P@201174|Actinobacteria,4ES2W@85013|Frankiales	201174|Actinobacteria	V	ABC transporter related	-	-	-	ko:K01990	-	M00254	-	-	ko00000,ko00002,ko02000	3.A.1	-	-	ABC_tran,PepX_C,Peptidase_S15
GENE_03303	1146883.BLASA_0620	1.15e-97	-96.9393	295.0	COG1277@1|root,COG1277@2|Bacteria,2GP6D@201174|Actinobacteria,4ESIE@85013|Frankiales	201174|Actinobacteria	S	ABC-2 family transporter protein	-	-	-	ko:K01992	-	M00254	-	-	ko00000,ko00002,ko02000	3.A.1	-	-	ABC2_membrane_2,ABC2_membrane_4
GENE_03302	981369.JQMJ01000004_gene2294	3.61e-149	-148.442	451.0	COG0477@1|root,COG1846@1|root,COG0477@2|Bacteria,COG1846@2|Bacteria,2GJ09@201174|Actinobacteria,2NHDQ@228398|Streptacidiphilus	201174|Actinobacteria	EGKP	Fungal trichothecene efflux pump (TRI12)	-	-	-	-	-	-	-	-	-	-	-	-	MFS_1
GENE_03301	1043205.AFYF01000021_gene864	1.57e-18	-17.8041	83.6	COG1846@1|root,COG1846@2|Bacteria,2I8IW@201174|Actinobacteria,4FJYA@85021|Intrasporangiaceae	201174|Actinobacteria	K	helix_turn_helix multiple antibiotic resistance protein	-	-	-	-	-	-	-	-	-	-	-	-	MarR,MarR_2
GENE_03300	1348338.ADILRU_0668	3.83e-75	-74.4168	232.0	COG1279@1|root,COG1279@2|Bacteria,2IHQ2@201174|Actinobacteria,4FNQK@85023|Microbacteriaceae	201174|Actinobacteria	S	LysE type translocator	lysE	GO:0003333,GO:0003674,GO:0005215,GO:0005342,GO:0005575,GO:0005623,GO:0005886,GO:0006810,GO:0006811,GO:0006812,GO:0006820,GO:0006865,GO:0008150,GO:0008324,GO:0008509,GO:0008514,GO:0015075,GO:0015171,GO:0015174,GO:0015181,GO:0015318,GO:0015711,GO:0015802,GO:0015807,GO:0015809,GO:0015849,GO:0015893,GO:0016020,GO:0022857,GO:0034220,GO:0042221,GO:0042493,GO:0044464,GO:0046942,GO:0046943,GO:0050896,GO:…	-	ko:K06895	-	-	-	-	ko00000,ko02000	2.A.75.1	-	-	LysE
GENE_03299	1101188.KI912155_gene2155	2.66e-102	-101.575	308.0	COG0583@1|root,COG0583@2|Bacteria,2GJEC@201174|Actinobacteria,1W850@1268|Micrococcaceae	201174|Actinobacteria	K	Bacterial regulatory helix-turn-helix protein, lysR family	iciA	GO:0001130,GO:0003674,GO:0003676,GO:0003677,GO:0003688,GO:0003690,GO:0003700,GO:0005488,GO:0006275,GO:0006355,GO:0008150,GO:0008156,GO:0009889,GO:0009890,GO:0009892,GO:0010468,GO:0010556,GO:0010558,GO:0010605,GO:0019219,GO:0019222,GO:0031323,GO:0031324,GO:0031326,GO:0031327,GO:0043565,GO:0045934,GO:0048519,GO:0048523,GO:0050789,GO:0050794,GO:0051052,GO:0051053,GO:0051171,GO:0051172,GO:0051252,GO:…	-	ko:K05596	-	-	-	-	ko00000,ko03000,ko03036	-	-	-	HTH_1,LysR_substrate
GENE_03298	1150864.MILUP08_30202	6.17e-169	-168.21	494.0	COG2268@1|root,COG2268@2|Bacteria,2GK9I@201174|Actinobacteria,4D8CU@85008|Micromonosporales	201174|Actinobacteria	S	Flotillin	-	-	-	ko:K07192	ko04910,map04910	-	-	-	ko00000,ko00001,ko03036,ko04131,ko04147	-	-	-	Band_7,Flot
GENE_03297	477641.MODMU_5553	1.29e-39	-38.8894	139.0	2EBIV@1|root,335JA@2|Bacteria,2IHZS@201174|Actinobacteria	201174|Actinobacteria	-	-	-	-	-	-	-	-	-	-	-	-	-	-	NfeD
GENE_03296	479435.Kfla_1575	4.55e-177	-176.342	504.0	COG2021@1|root,COG2021@2|Bacteria,2GKNJ@201174|Actinobacteria,4DNSW@85009|Propionibacteriales	201174|Actinobacteria	E	Transfers a succinyl group from succinyl-CoA to L- homoserine, forming succinyl-L-homoserine	metXA	GO:0000096,GO:0000097,GO:0003674,GO:0003824,GO:0004414,GO:0005575,GO:0005623,GO:0005886,GO:0006082,GO:0006520,GO:0006555,GO:0006790,GO:0006807,GO:0008150,GO:0008152,GO:0008374,GO:0008652,GO:0009058,GO:0009066,GO:0009067,GO:0009069,GO:0009086,GO:0009092,GO:0009987,GO:0016020,GO:0016053,GO:0016407,GO:0016413,GO:0016740,GO:0016746,GO:0016747,GO:0019752,GO:0040007,GO:0043436,GO:0044237,GO:0044238,GO:…	2.3.1.31	ko:K00641	ko00270,ko01100,ko01130,map00270,map01100,map01130	-	R01776	RC00004,RC00041	ko00000,ko00001,ko01000	-	-	-	Abhydrolase_1
GENE_03295	1283283.ATXA01000004_gene4417	2.5e-250	-249.602	695.0	COG2873@1|root,COG2873@2|Bacteria,2I2EB@201174|Actinobacteria,4ES02@85013|Frankiales	201174|Actinobacteria	E	PFAM Cys Met metabolism	metY	-	2.5.1.49	ko:K01740	ko00270,ko01100,map00270,map01100	-	R01287,R04859	RC00020,RC02821,RC02848	ko00000,ko00001,ko01000	-	-	-	Cys_Met_Meta_PP
GENE_03294	1123321.KB905829_gene655	3.47e-36	-35.4597	122.0	COG1278@1|root,COG1278@2|Bacteria,2GQRU@201174|Actinobacteria	201174|Actinobacteria	K	Cold shock protein	scoF4	-	-	ko:K03704	-	-	-	-	ko00000,ko03000	-	-	-	CSD
GENE_03293	1121019.AUMN01000001_gene680	6.27e-84	-83.2027	259.0	COG1305@1|root,COG1305@2|Bacteria,2GMD7@201174|Actinobacteria,1W9BX@1268|Micrococcaceae	201174|Actinobacteria	E	Transglutaminase-like domain	-	-	-	-	-	-	-	-	-	-	-	-	Transglut_core
GENE_03292	1245475.ANAE01000161_gene931	7.11e-137	-136.148	409.0	COG0154@1|root,COG0154@2|Bacteria,2GKPZ@201174|Actinobacteria,4EN0I@85012|Streptosporangiales	201174|Actinobacteria	J	Amidase	-	-	6.3.5.6,6.3.5.7	ko:K02433	ko00970,ko01100,map00970,map01100	-	R03905,R04212	RC00010	ko00000,ko00001,ko01000,ko03029	-	-	-	Amidase
GENE_03291	909613.UO65_4444	3.24e-154	-153.489	445.0	COG0115@1|root,COG0115@2|Bacteria,2GKJ1@201174|Actinobacteria,4E0GM@85010|Pseudonocardiales	201174|Actinobacteria	EH	Amino-transferase class IV	ilvE	-	2.6.1.42	ko:K00826	ko00270,ko00280,ko00290,ko00770,ko01100,ko01110,ko01130,ko01210,ko01230,map00270,map00280,map00290,map00770,map01100,map01110,map01130,map01210,map01230	M00019,M00036,M00119,M00570	R01090,R01214,R02199,R10991	RC00006,RC00036	ko00000,ko00001,ko00002,ko01000,ko01007	-	-	-	Aminotran_4
GENE_03290	935866.JAER01000033_gene3644	1.33e-69	-68.8761	217.0	COG3153@1|root,COG3153@2|Bacteria,2GQ6A@201174|Actinobacteria,4DRCJ@85009|Propionibacteriales	201174|Actinobacteria	S	Acetyltransferase (GNAT) family	-	-	-	ko:K03824	-	-	-	-	ko00000,ko01000	-	-	-	Acetyltransf_1,Acetyltransf_9
GENE_03289	1385520.N802_06505	0.0	-	886.0	COG0459@1|root,COG0459@2|Bacteria,2GKC9@201174|Actinobacteria,4FF92@85021|Intrasporangiaceae	201174|Actinobacteria	O	Prevents misfolding and promotes the refolding and proper assembly of unfolded polypeptides generated under stress conditions	groL2	GO:0003674,GO:0005488,GO:0005515,GO:0005575,GO:0005622,GO:0005623,GO:0005737,GO:0005829,GO:0006457,GO:0006458,GO:0008150,GO:0009987,GO:0016465,GO:0032991,GO:0044183,GO:0044424,GO:0044444,GO:0044445,GO:0044464,GO:0051082,GO:0061077,GO:0101031,GO:1990220	-	ko:K04077	ko03018,ko04212,ko04940,ko05134,ko05152,map03018,map04212,map04940,map05134,map05152	-	-	-	ko00000,ko00001,ko03019,ko03029,ko03110,ko04147	-	-	-	Cpn60_TCP1
GENE_03288	644283.Micau_4198	1.01e-54	-53.9957	187.0	COG1940@1|root,COG1940@2|Bacteria,2GJCQ@201174|Actinobacteria,4DF2E@85008|Micromonosporales	201174|Actinobacteria	GK	ROK family	-	-	2.7.1.2	ko:K00845	ko00010,ko00052,ko00500,ko00520,ko00521,ko00524,ko01100,ko01110,ko01120,ko01130,ko01200,map00010,map00052,map00500,map00520,map00521,map00524,map01100,map01110,map01120,map01130,map01200	M00001,M00549	R00299,R01600,R01786	RC00002,RC00017	ko00000,ko00001,ko00002,ko01000	-	-	-	ROK
GENE_03286	1218084.BBJK01000003_gene471	5.57e-152	-151.254	452.0	COG0654@1|root,COG0654@2|Bacteria,1MX9R@1224|Proteobacteria,2VJAK@28216|Betaproteobacteria,1KH0K@119060|Burkholderiaceae	28216|Betaproteobacteria	CH	PFAM monooxygenase FAD-binding	-	-	-	-	-	-	-	-	-	-	-	-	FAD_binding_3
GENE_03285	208444.JNYY01000009_gene3526	5.18e-108	-107.286	331.0	COG0683@1|root,COG0683@2|Bacteria,2GMCF@201174|Actinobacteria,4DXT7@85010|Pseudonocardiales	201174|Actinobacteria	E	Periplasmic binding protein	bra	-	-	-	-	-	-	-	-	-	-	-	Peripla_BP_6
GENE_03284	1068978.AMETH_5430	1.4e-125	-124.854	376.0	COG0683@1|root,COG0683@2|Bacteria,2GMCF@201174|Actinobacteria,4DXT7@85010|Pseudonocardiales	201174|Actinobacteria	E	Periplasmic binding protein	bra	-	-	-	-	-	-	-	-	-	-	-	Peripla_BP_6
GENE_03283	1068978.AMETH_5430	3.96e-125	-124.402	375.0	COG0683@1|root,COG0683@2|Bacteria,2GMCF@201174|Actinobacteria,4DXT7@85010|Pseudonocardiales	201174|Actinobacteria	E	Periplasmic binding protein	bra	-	-	-	-	-	-	-	-	-	-	-	Peripla_BP_6
GENE_03282	1068978.AMETH_5430	2.2e-125	-124.658	376.0	COG0683@1|root,COG0683@2|Bacteria,2GMCF@201174|Actinobacteria,4DXT7@85010|Pseudonocardiales	201174|Actinobacteria	E	Periplasmic binding protein	bra	-	-	-	-	-	-	-	-	-	-	-	Peripla_BP_6
GENE_03281	1068978.AMETH_5430	2.53e-134	-133.597	399.0	COG0683@1|root,COG0683@2|Bacteria,2GMCF@201174|Actinobacteria,4DXT7@85010|Pseudonocardiales	201174|Actinobacteria	E	Periplasmic binding protein	bra	-	-	-	-	-	-	-	-	-	-	-	Peripla_BP_6
GENE_03280	446465.Bfae_12090	4.88e-64	-63.3116	200.0	COG0454@1|root,COG0456@2|Bacteria,2IFM6@201174|Actinobacteria,4FD2K@85020|Dermabacteraceae	201174|Actinobacteria	K	Acetyltransferase (GNAT) domain	-	-	-	-	-	-	-	-	-	-	-	-	Acetyltransf_1,Condensation
GENE_03278	749927.AMED_7031	1.42e-141	-140.848	417.0	COG0683@1|root,COG0683@2|Bacteria,2GMCF@201174|Actinobacteria,4DXT7@85010|Pseudonocardiales	201174|Actinobacteria	E	Periplasmic binding protein	bra	-	-	-	-	-	-	-	-	-	-	-	Peripla_BP_6
GENE_03277	208444.JNYY01000009_gene3526	6.87e-130	-129.163	387.0	COG0683@1|root,COG0683@2|Bacteria,2GMCF@201174|Actinobacteria,4DXT7@85010|Pseudonocardiales	201174|Actinobacteria	E	Periplasmic binding protein	bra	-	-	-	-	-	-	-	-	-	-	-	Peripla_BP_6
GENE_03276	1121385.AQXW01000004_gene1156	6.08e-102	-101.216	315.0	COG4177@1|root,COG4177@2|Bacteria,2GMGD@201174|Actinobacteria	201174|Actinobacteria	E	Belongs to the binding-protein-dependent transport system permease family	-	-	-	ko:K01998	ko02010,ko02024,map02010,map02024	M00237	-	-	ko00000,ko00001,ko00002,ko02000	3.A.1.4	-	-	BPD_transp_2
GENE_03275	208439.AJAP_30950	1.24e-101	-100.907	306.0	COG0559@1|root,COG0559@2|Bacteria,2HDZ9@201174|Actinobacteria,4E2GA@85010|Pseudonocardiales	201174|Actinobacteria	E	Branched-chain amino acid transport system / permease component	-	-	-	ko:K01997	ko02010,ko02024,map02010,map02024	M00237	-	-	ko00000,ko00001,ko00002,ko02000	3.A.1.4	-	-	BPD_transp_2
GENE_03274	1121385.AQXW01000004_gene1158	2.63e-122	-121.58	360.0	COG0411@1|root,COG0411@2|Bacteria,2GMEE@201174|Actinobacteria	201174|Actinobacteria	E	ABC transporter	-	-	-	ko:K01995	ko02010,ko02024,map02010,map02024	M00237	-	-	ko00000,ko00001,ko00002,ko02000	3.A.1.4	-	-	ABC_tran,BCA_ABC_TP_C
GENE_03273	1121385.AQXW01000004_gene1159	1.09e-107	-106.963	319.0	COG0410@1|root,COG0410@2|Bacteria,2GKSQ@201174|Actinobacteria	201174|Actinobacteria	E	ABC transporter	braG	-	-	ko:K01996	ko02010,ko02024,map02010,map02024	M00237	-	-	ko00000,ko00001,ko00002,ko02000	3.A.1.4	-	-	ABC_tran
GENE_03272	1122182.KB903834_gene6172	3.42e-246	-245.466	698.0	COG0578@1|root,COG0578@2|Bacteria,2GJKN@201174|Actinobacteria,4D9HB@85008|Micromonosporales	201174|Actinobacteria	C	Belongs to the FAD-dependent glycerol-3-phosphate dehydrogenase family	-	-	1.1.5.3	ko:K00111	ko00564,ko01110,map00564,map01110	-	R00848	RC00029	ko00000,ko00001,ko01000	-	-	-	DAO,DAO_C
GENE_03271	67332.FM21_27980	2.51e-35	-34.6003	122.0	COG4339@1|root,COG4339@2|Bacteria,2IQ60@201174|Actinobacteria	201174|Actinobacteria	S	Protein of unknown function (DUF4031)	-	-	-	-	-	-	-	-	-	-	-	-	DUF4031
GENE_03270	1193181.BN10_1070031	1.06e-124	-123.975	364.0	COG1595@1|root,COG1595@2|Bacteria,2GJIZ@201174|Actinobacteria,4FEQM@85021|Intrasporangiaceae	201174|Actinobacteria	K	Sigma-70 region 2	-	-	-	ko:K03088	-	-	-	-	ko00000,ko03021	-	-	-	Sigma70_r2,Sigma70_r4_2
GENE_03269	1184609.KILIM_015_00600	6.28e-45	-44.202	145.0	2CFVG@1|root,3346Y@2|Bacteria,2GRCI@201174|Actinobacteria	201174|Actinobacteria	-	-	-	-	-	-	-	-	-	-	-	-	-	-	DUF1059
GENE_03268	1206735.BAGG01000103_gene4410	1.26e-31	-30.8996	111.0	2ETH2@1|root,33M0Y@2|Bacteria,2GSW0@201174|Actinobacteria,4G3DF@85025|Nocardiaceae	201174|Actinobacteria	S	Bacterial antitoxin of type II TA system, VapB	-	-	-	-	-	-	-	-	-	-	-	-	VapB_antitoxin
GENE_03267	1380347.JNII01000006_gene1329	2.38e-46	-45.6234	159.0	COG4339@1|root,COG4339@2|Bacteria,2GMYQ@201174|Actinobacteria,4ETAK@85013|Frankiales	201174|Actinobacteria	S	protein conserved in bacteria	-	-	-	-	-	-	-	-	-	-	-	-	DUF4031,HD
GENE_03266	1283283.ATXA01000006_gene1922	0.0	-	944.0	COG1061@1|root,COG1061@2|Bacteria,2GIR9@201174|Actinobacteria,4ES5M@85013|Frankiales	201174|Actinobacteria	L	type III restriction protein res subunit	ercc3	-	3.6.4.12	ko:K10843	ko03022,ko03420,map03022,map03420	M00290	-	-	ko00000,ko00001,ko00002,ko01000,ko03021,ko03400	-	-	-	ERCC3_RAD25_C,Helicase_C_3,ResIII
GENE_03265	994479.GL877879_gene4590	2.79e-132	-131.554	416.0	COG2378@1|root,COG2378@2|Bacteria,2GURQ@201174|Actinobacteria,4DYGK@85010|Pseudonocardiales	201174|Actinobacteria	K	Helicase conserved C-terminal domain	-	-	-	-	-	-	-	-	-	-	-	-	Helicase_C_3
GENE_03264	1380347.JNII01000006_gene1340	1.93e-11	-10.7144	61.2	2C7NN@1|root,33FDU@2|Bacteria	2|Bacteria	-	-	-	-	-	-	-	-	-	-	-	-	-	-	-
GENE_03263	1463845.JOIG01000003_gene5082	1.57e-63	-62.8041	202.0	COG0546@1|root,COG0546@2|Bacteria	2|Bacteria	S	glycolate biosynthetic process	gph	-	3.1.3.18	ko:K01091	ko00630,ko01100,ko01110,ko01130,map00630,map01100,map01110,map01130	-	R01334	RC00017	ko00000,ko00001,ko01000	-	-	-	HAD,HAD_2,Hydrolase_like
GENE_03262	351607.Acel_0104	3.36e-55	-54.4737	175.0	COG1278@1|root,COG1278@2|Bacteria,2IKXN@201174|Actinobacteria,4ESU8@85013|Frankiales	201174|Actinobacteria	K	PFAM Cold-shock protein, DNA-binding	cspB	-	-	ko:K03704	-	-	-	-	ko00000,ko03000	-	-	-	CSD
GENE_03260	1146883.BLASA_0651	1.88e-110	-109.726	347.0	COG0477@1|root,COG2814@2|Bacteria,2GKRT@201174|Actinobacteria,4ERU5@85013|Frankiales	201174|Actinobacteria	EGP	Major facilitator superfamily	-	GO:0005575,GO:0005576,GO:0005623,GO:0005886,GO:0016020,GO:0044464,GO:0071944	-	-	-	-	-	-	-	-	-	-	MFS_1
GENE_03259	391037.Sare_0502	9.4e-81	-80.0269	252.0	28NWB@1|root,2ZBU7@2|Bacteria,2GJ74@201174|Actinobacteria,4DAVM@85008|Micromonosporales	201174|Actinobacteria	S	Protein of unknown function (DUF3027)	-	-	-	-	-	-	-	-	-	-	-	-	DUF3027
GENE_03257	1211815.CBYP010000026_gene1201	5.14e-196	-195.289	561.0	COG2252@1|root,COG2252@2|Bacteria,2GKYD@201174|Actinobacteria	201174|Actinobacteria	S	permease	pbuG	-	-	ko:K06901	-	-	-	-	ko00000,ko02000	2.A.1.40	-	-	Xan_ur_permease
GENE_03256	397278.JOJN01000006_gene1033	3.68e-28	-27.4342	118.0	COG5340@1|root,COG5340@2|Bacteria,2ICBY@201174|Actinobacteria,4DR6P@85009|Propionibacteriales	201174|Actinobacteria	K	Psort location Cytoplasmic, score	-	-	-	-	-	-	-	-	-	-	-	-	AbiEi_4
GENE_03255	1056816.JAFQ01000004_gene1202	2.11e-35	-34.6757	126.0	COG1846@1|root,COG1846@2|Bacteria,2IFQ9@201174|Actinobacteria,4G1PS@85025|Nocardiaceae	201174|Actinobacteria	K	MarR family	-	-	-	-	-	-	-	-	-	-	-	-	MarR
GENE_03254	909613.UO65_6004	2.35e-120	-119.629	366.0	COG0477@1|root,COG2814@2|Bacteria,2I2EY@201174|Actinobacteria,4DY4V@85010|Pseudonocardiales	201174|Actinobacteria	EGP	Arabinose efflux permease family protein	-	-	-	-	-	-	-	-	-	-	-	-	MFS_3
GENE_03252	103733.JNYO01000023_gene7106	1.34e-111	-110.873	328.0	COG0566@1|root,COG0566@2|Bacteria,2GJ12@201174|Actinobacteria,4DXY0@85010|Pseudonocardiales	201174|Actinobacteria	J	PFAM SpoU rRNA Methylase family	spoU2	-	-	-	-	-	-	-	-	-	-	-	SpoU_methylase
GENE_03251	419947.MRA_2006	6.09e-41	-40.2154	138.0	COG2337@1|root,COG2337@2|Bacteria,2IQQ9@201174|Actinobacteria	201174|Actinobacteria	L	Toxic component of a toxin-antitoxin (TA) module	-	GO:0003674,GO:0003824,GO:0004518,GO:0004540,GO:0005575,GO:0005576,GO:0006139,GO:0006401,GO:0006402,GO:0006725,GO:0006807,GO:0008150,GO:0008152,GO:0009056,GO:0009057,GO:0009892,GO:0009987,GO:0010468,GO:0010605,GO:0010629,GO:0016070,GO:0016071,GO:0016072,GO:0016075,GO:0016787,GO:0016788,GO:0019222,GO:0019439,GO:0034641,GO:0034655,GO:0034660,GO:0034661,GO:0040008,GO:0043170,GO:0044237,GO:0044238,GO:…	-	ko:K07171	-	-	-	-	ko00000,ko01000,ko02048	-	-	-	PemK_toxin
GENE_03250	1348338.ADILRU_1480	3.31e-13	-12.4802	65.9	COG0864@1|root,COG0864@2|Bacteria,2GWEG@201174|Actinobacteria,4FQNJ@85023|Microbacteriaceae	201174|Actinobacteria	K	Transcriptional regulator	-	-	-	-	-	-	-	-	-	-	-	-	-
GENE_03249	471853.Bcav_3027	3.53e-132	-131.452	396.0	COG4585@1|root,COG4585@2|Bacteria,2GJEG@201174|Actinobacteria	201174|Actinobacteria	T	Histidine kinase	-	-	-	-	-	-	-	-	-	-	-	-	HATPase_c,HisKA_3
GENE_03248	471853.Bcav_3028	2.75e-86	-85.5607	261.0	COG2197@1|root,COG2197@2|Bacteria,2GJ46@201174|Actinobacteria	201174|Actinobacteria	T	response regulator	-	-	-	-	-	-	-	-	-	-	-	-	GerE,Response_reg
GENE_03247	446466.Cfla_0858	2.03e-127	-126.693	372.0	COG4152@1|root,COG4152@2|Bacteria,2I2DK@201174|Actinobacteria,4F256@85016|Cellulomonadaceae	201174|Actinobacteria	S	ATPases associated with a variety of cellular activities	-	-	-	ko:K01990	-	M00254	-	-	ko00000,ko00002,ko02000	3.A.1	-	-	ABC_tran,DUF4162
GENE_03246	471853.Bcav_3030	7.55e-140	-139.122	409.0	COG1668@1|root,COG1668@2|Bacteria,2I9MY@201174|Actinobacteria	201174|Actinobacteria	CP	ABC-type Na efflux pump, permease	-	-	-	ko:K01992	-	M00254	-	-	ko00000,ko00002,ko02000	3.A.1	-	-	ABC2_membrane_3
GENE_03245	1380347.JNII01000006_gene1367	3.32e-275	-274.479	772.0	COG1132@1|root,COG1132@2|Bacteria,2GITR@201174|Actinobacteria,4ETNU@85013|Frankiales	201174|Actinobacteria	V	ABC transporter transmembrane region	-	-	-	ko:K06147	-	-	-	-	ko00000,ko02000	3.A.1.106,3.A.1.109,3.A.1.21	-	-	ABC_membrane,ABC_tran
GENE_03244	1380347.JNII01000006_gene1368	5.02e-224	-223.299	640.0	COG1132@1|root,COG1132@2|Bacteria,2GITR@201174|Actinobacteria,4EUYR@85013|Frankiales	201174|Actinobacteria	V	ABC transporter transmembrane region	-	-	-	ko:K06147	-	-	-	-	ko00000,ko02000	3.A.1.106,3.A.1.109,3.A.1.21	-	-	ABC_membrane,ABC_tran
GENE_03243	1380356.JNIK01000011_gene1714	9.62e-51	-50.0168	178.0	28PUQ@1|root,2ZCFK@2|Bacteria,2GNQM@201174|Actinobacteria,4ETC6@85013|Frankiales	201174|Actinobacteria	S	Protein of unknown function (DUF3071)	-	GO:0008150,GO:0040007	-	-	-	-	-	-	-	-	-	-	DUF3071
GENE_03241	1137269.AZWL01000018_gene3931	3.44e-163	-162.463	469.0	COG1932@1|root,COG1932@2|Bacteria,2GKYK@201174|Actinobacteria	201174|Actinobacteria	E	Catalyzes the reversible conversion of 3- phosphohydroxypyruvate to phosphoserine and of 3-hydroxy-2-oxo-4- phosphonooxybutanoate to phosphohydroxythreonine	serC	GO:0001505,GO:0003674,GO:0003824,GO:0004760,GO:0005575,GO:0005576,GO:0005622,GO:0005623,GO:0005737,GO:0005777,GO:0005886,GO:0006082,GO:0006520,GO:0006544,GO:0006545,GO:0006807,GO:0008150,GO:0008152,GO:0008453,GO:0008483,GO:0008652,GO:0009058,GO:0009069,GO:0009070,GO:0009987,GO:0016020,GO:0016053,GO:0016740,GO:0016769,GO:0017144,GO:0019265,GO:0019752,GO:0040007,GO:0042133,GO:0042136,GO:0042579,GO:…	2.6.1.52	ko:K00831	ko00260,ko00680,ko00750,ko01100,ko01120,ko01130,ko01200,ko01230,map00260,map00680,map00750,map01100,map01120,map01130,map01200,map01230	M00020,M00124	R04173,R05085	RC00006,RC00036	ko00000,ko00001,ko00002,ko01000,ko01007	-	-	-	Aminotran_5
GENE_03240	66875.JODY01000040_gene1302	2.13e-70	-69.6716	221.0	COG0259@1|root,COG0259@2|Bacteria,2GJCR@201174|Actinobacteria	201174|Actinobacteria	H	Catalyzes the oxidation of either pyridoxine 5'- phosphate (PNP) or pyridoxamine 5'-phosphate (PMP) into pyridoxal 5'-phosphate (PLP)	pdxH	GO:0000166,GO:0003674,GO:0003824,GO:0005488,GO:0005515,GO:0006081,GO:0006725,GO:0006732,GO:0006766,GO:0006767,GO:0006793,GO:0006796,GO:0006807,GO:0008150,GO:0008152,GO:0009058,GO:0009108,GO:0009110,GO:0009987,GO:0010181,GO:0016491,GO:0016614,GO:0016899,GO:0017144,GO:0018130,GO:0019438,GO:0019637,GO:0032553,GO:0034641,GO:0036094,GO:0042364,GO:0042802,GO:0042803,GO:0042816,GO:0042819,GO:0042822,GO:…	1.4.3.5	ko:K00275	ko00750,ko01100,ko01120,map00750,map01100,map01120	M00124	R00277,R00278,R01710,R01711	RC00048,RC00116	ko00000,ko00001,ko00002,ko01000	-	-	iNJ661.Rv2607	PNP_phzG_C,Putative_PNPOx
GENE_03239	526225.Gobs_0832	1.3e-123	-122.886	372.0	COG0477@1|root,COG0477@2|Bacteria,2GKFJ@201174|Actinobacteria,4ERNW@85013|Frankiales	201174|Actinobacteria	EGP	Major facilitator superfamily	entS_1	-	-	-	-	-	-	-	-	-	-	-	MFS_3
GENE_03238	1122138.AQUZ01000009_gene3964	3.74e-116	-115.427	357.0	COG0477@1|root,COG0477@2|Bacteria,2GIUM@201174|Actinobacteria,4DQ9S@85009|Propionibacteriales	201174|Actinobacteria	EGP	Major Facilitator Superfamily	-	-	-	-	-	-	-	-	-	-	-	-	MFS_1
GENE_03237	477641.MODMU_1802	1.5e-79	-78.8239	249.0	COG1396@1|root,COG1396@2|Bacteria,2GJXM@201174|Actinobacteria,4EV24@85013|Frankiales	201174|Actinobacteria	K	Helix-turn-helix XRE-family like proteins	-	-	-	-	-	-	-	-	-	-	-	-	HTH_31
GENE_03236	398525.KB900701_gene4119	3.2e-236	-235.495	659.0	COG1960@1|root,COG1960@2|Bacteria,1MU2V@1224|Proteobacteria,2TSK3@28211|Alphaproteobacteria,3JS9A@41294|Bradyrhizobiaceae	28211|Alphaproteobacteria	I	Acyl-CoA dehydrogenase, C-terminal domain	MA20_26760	-	1.3.8.7	ko:K00249	ko00071,ko00280,ko00410,ko00640,ko01100,ko01110,ko01130,ko01200,ko01212,ko03320,map00071,map00280,map00410,map00640,map01100,map01110,map01130,map01200,map01212,map03320	M00013,M00036,M00087	R00924,R01175,R01279,R02661,R03172,R03777,R03857,R03990,R04095,R04432,R04751,R04754	RC00052,RC00068,RC00076,RC00095,RC00148,RC00246	ko00000,ko00001,ko00002,ko01000	-	-	-	Acyl-CoA_dh_1,Acyl-CoA_dh_M,Acyl-CoA_dh_N
GENE_03235	1449048.JQKU01000019_gene4081	7.07e-23	-22.1506	102.0	COG1403@1|root,COG1403@2|Bacteria,2I9AH@201174|Actinobacteria,232HK@1762|Mycobacteriaceae	201174|Actinobacteria	V	endonuclease	-	-	-	-	-	-	-	-	-	-	-	-	DUF222,HNH
GENE_03234	1120958.AULD01000005_gene2116	5.02e-212	-211.299	604.0	COG1233@1|root,COG1233@2|Bacteria,2GMUC@201174|Actinobacteria,4FMHS@85023|Microbacteriaceae	201174|Actinobacteria	Q	FAD dependent oxidoreductase	-	GO:0005575,GO:0005622,GO:0005623,GO:0005737,GO:0005829,GO:0044424,GO:0044444,GO:0044464	-	-	-	-	-	-	-	-	-	-	Amino_oxidase,DAO,NAD_binding_8
GENE_03233	367299.JOEE01000004_gene1302	2.41e-103	-102.618	302.0	COG1247@1|root,COG1247@2|Bacteria,2I3CR@201174|Actinobacteria,4FFKD@85021|Intrasporangiaceae	201174|Actinobacteria	M	GCN5 family acetyltransferase	-	-	-	-	-	-	-	-	-	-	-	-	Acetyltransf_1
GENE_03232	1380393.JHVP01000004_gene648	2.44e-148	-147.613	424.0	COG2267@1|root,COG2267@2|Bacteria,2IBXP@201174|Actinobacteria	201174|Actinobacteria	I	Alpha/beta hydrolase family	-	-	-	-	-	-	-	-	-	-	-	-	Abhydrolase_1
GENE_03231	1463934.JOCF01000029_gene5746	1.1e-167	-166.959	478.0	COG2008@1|root,COG2008@2|Bacteria,2GJ0V@201174|Actinobacteria	201174|Actinobacteria	E	Threonine aldolase	ltaE	-	4.1.2.48	ko:K01620	ko00260,ko01100,ko01110,ko01120,ko01130,ko01230,map00260,map01100,map01110,map01120,map01130,map01230	-	R00751,R06171	RC00312,RC00372	ko00000,ko00001,ko01000	-	-	-	Beta_elim_lyase
GENE_03230	1032480.MLP_40620	9.04e-202	-201.044	574.0	COG1167@1|root,COG1167@2|Bacteria,2GITW@201174|Actinobacteria,4DQ1F@85009|Propionibacteriales	201174|Actinobacteria	K	Bacterial regulatory proteins, gntR family	-	-	-	-	-	-	-	-	-	-	-	-	Aminotran_1_2,GntR
GENE_03229	67257.JODR01000018_gene4166	3.13e-126	-125.504	369.0	COG0697@1|root,COG0697@2|Bacteria,2GP9G@201174|Actinobacteria	201174|Actinobacteria	EG	Permeases of the drug metabolite transporter DMT superfamily	-	-	-	-	-	-	-	-	-	-	-	-	EamA
GENE_03227	479435.Kfla_6333	1.98e-143	-142.703	414.0	COG2141@1|root,COG2141@2|Bacteria,2GJ6T@201174|Actinobacteria,4DQ8C@85009|Propionibacteriales	201174|Actinobacteria	C	Luciferase-like monooxygenase	-	-	-	-	-	-	-	-	-	-	-	-	Bac_luciferase
GENE_03226	471852.Tcur_2147	4.38e-185	-184.359	537.0	COG0488@1|root,COG0488@2|Bacteria,2GJHN@201174|Actinobacteria,4EHIN@85012|Streptosporangiales	201174|Actinobacteria	S	ATPases associated with a variety of cellular activities	-	-	-	-	-	-	-	-	-	-	-	-	ABC_tran,ABC_tran_Xtn
GENE_03225	1298863.AUEP01000010_gene4500	2.27e-77	-76.644	239.0	COG2050@1|root,COG2050@2|Bacteria,2GK27@201174|Actinobacteria,4DRFE@85009|Propionibacteriales	201174|Actinobacteria	Q	Thioesterase superfamily	-	-	-	-	-	-	-	-	-	-	-	-	4HBT
GENE_03224	1245475.ANAE01000109_gene2939	3.86e-76	-75.4134	236.0	COG4312@1|root,COG4312@2|Bacteria,2GN8A@201174|Actinobacteria,4EJFW@85012|Streptosporangiales	201174|Actinobacteria	S	Bacterial protein of unknown function (DUF899)	-	-	-	-	-	-	-	-	-	-	-	-	DUF899
GENE_03223	1237500.ANBA01000007_gene2960	5.08e-106	-105.294	310.0	COG0491@1|root,COG0491@2|Bacteria,2GJ7I@201174|Actinobacteria,4EH0N@85012|Streptosporangiales	201174|Actinobacteria	S	Metallo-beta-lactamase superfamily	-	-	-	-	-	-	-	-	-	-	-	-	Lactamase_B
GENE_03222	2002.JOEQ01000004_gene3095	8.77e-217	-216.057	603.0	COG1062@1|root,COG1062@2|Bacteria,2GM8C@201174|Actinobacteria,4EGKI@85012|Streptosporangiales	201174|Actinobacteria	C	Zinc-binding dehydrogenase	adhC	-	1.1.1.306	ko:K00153	-	-	R09129,R10301	RC00069,RC01715	ko00000,ko01000	-	-	-	ADH_N,ADH_zinc_N
GENE_03221	471852.Tcur_4367	1.16e-165	-164.936	477.0	COG1960@1|root,COG1960@2|Bacteria,2GIX8@201174|Actinobacteria,4EN28@85012|Streptosporangiales	201174|Actinobacteria	I	Acyl-CoA dehydrogenase, C-terminal domain	-	-	-	ko:K06446	ko00930,ko01100,ko01120,map00930,map01100,map01120	-	R06943	RC00052	ko00000,ko00001,ko01000	-	-	-	Acyl-CoA_dh_1,Acyl-CoA_dh_M,Acyl-CoA_dh_N
GENE_03220	494419.ALPM01000072_gene1443	9.42e-54	-53.0259	172.0	COG0537@1|root,COG0537@2|Bacteria,2IKWU@201174|Actinobacteria,1W9DB@1268|Micrococcaceae	201174|Actinobacteria	FG	Scavenger mRNA decapping enzyme C-term binding	hit	-	-	ko:K02503	-	-	-	-	ko00000,ko04147	-	-	-	HIT
GENE_03219	257310.BB4678	7.33e-82	-81.1349	263.0	COG1804@1|root,COG1804@2|Bacteria,1MU2K@1224|Proteobacteria,2VP27@28216|Betaproteobacteria,3T5CC@506|Alcaligenaceae	28216|Betaproteobacteria	C	CoA-transferase family III	-	-	2.8.3.16	ko:K07749	-	-	-	-	ko00000,ko01000	-	-	-	CoA_transf_3
GENE_03218	1121353.H924_10505	1.3e-40	-39.8861	152.0	COG0739@1|root,COG0739@2|Bacteria,2HNEJ@201174|Actinobacteria,22N94@1653|Corynebacteriaceae	201174|Actinobacteria	M	Peptidase family M23	-	-	-	-	-	-	-	-	-	-	-	-	Peptidase_M23
GENE_03216	1027371.GOALK_099_00370	2.51e-156	-155.6	452.0	COG0448@1|root,COG0448@2|Bacteria,2I2EF@201174|Actinobacteria,4GDAN@85026|Gordoniaceae	201174|Actinobacteria	G	Nucleotidyl transferase	-	-	2.7.7.27	ko:K00975	ko00500,ko00520,ko01100,ko01110,ko02026,map00500,map00520,map01100,map01110,map02026	M00565	R00948	RC00002	ko00000,ko00001,ko00002,ko01000	-	-	-	NTP_transferase
GENE_03215	935866.JAER01000044_gene2856	1.86e-48	-47.7305	160.0	COG1403@1|root,COG1403@2|Bacteria,2GMJV@201174|Actinobacteria,4DQIM@85009|Propionibacteriales	201174|Actinobacteria	L	HNH endonuclease	-	-	-	-	-	-	-	-	-	-	-	-	HNH,HNH_5
GENE_03213	1380356.JNIK01000011_gene1679	6.24e-43	-42.2048	145.0	COG1970@1|root,COG1970@2|Bacteria,2IQDN@201174|Actinobacteria,4ET97@85013|Frankiales	201174|Actinobacteria	M	Channel that opens in response to stretch forces in the membrane lipid bilayer. May participate in the regulation of osmotic pressure changes within the cell	mscL	-	-	ko:K03282	-	-	-	-	ko00000,ko02000	1.A.22.1	-	-	MscL
GENE_03211	1184609.KILIM_113_00060	7.5e-31	-30.1249	113.0	COG2331@1|root,COG2331@2|Bacteria,2IQHE@201174|Actinobacteria	201174|Actinobacteria	S	Regulatory protein, FmdB family	-	-	-	-	-	-	-	-	-	-	-	-	Zn-ribbon_8
GENE_03210	1449069.JMLO01000007_gene855	1.68e-34	-33.7747	128.0	COG0212@1|root,COG0212@2|Bacteria,2IKWR@201174|Actinobacteria,4G0EG@85025|Nocardiaceae	201174|Actinobacteria	H	Belongs to the 5-formyltetrahydrofolate cyclo-ligase family	ygfA	-	6.3.3.2	ko:K01934	ko00670,ko01100,map00670,map01100	-	R02301	RC00183	ko00000,ko00001,ko01000	-	-	-	5-FTHF_cyc-lig
GENE_03209	1463901.JOIY01000006_gene2177	5.79e-137	-136.237	397.0	COG1210@1|root,COG1210@2|Bacteria,2I2EW@201174|Actinobacteria	201174|Actinobacteria	M	Utp--glucose-1-phosphate uridylyltransferase	galU	-	2.7.7.9	ko:K00963	ko00040,ko00052,ko00500,ko00520,ko01100,ko01130,map00040,map00052,map00500,map00520,map01100,map01130	M00129,M00361,M00362,M00549	R00289	RC00002	ko00000,ko00001,ko00002,ko01000	-	-	-	NTP_transferase
GENE_03208	1380347.JNII01000006_gene1408	9.36e-159	-158.029	463.0	COG0303@1|root,COG0303@2|Bacteria,2GJC3@201174|Actinobacteria,4ESBT@85013|Frankiales	201174|Actinobacteria	H	MoeA N-terminal region (domain I and II)	moeA	GO:0003674,GO:0003824,GO:0005575,GO:0005622,GO:0005623,GO:0005737,GO:0005829,GO:0005886,GO:0006139,GO:0006163,GO:0006464,GO:0006725,GO:0006732,GO:0006753,GO:0006777,GO:0006793,GO:0006796,GO:0006807,GO:0008150,GO:0008152,GO:0009058,GO:0009108,GO:0009116,GO:0009117,GO:0009119,GO:0009141,GO:0009144,GO:0009150,GO:0009199,GO:0009205,GO:0009259,GO:0009987,GO:0016020,GO:0016740,GO:0016772,GO:0016779,GO:…	2.10.1.1,2.7.7.9	ko:K00963,ko:K03750	ko00040,ko00052,ko00500,ko00520,ko00790,ko01100,ko01130,map00040,map00052,map00500,map00520,map00790,map01100,map01130	M00129,M00361,M00362,M00549	R00289,R09735	RC00002,RC03462	ko00000,ko00001,ko00002,ko01000	-	-	-	MoCF_biosynth,MoeA_C,MoeA_N
GENE_03207	326424.FRAAL6393	2.65e-63	-62.5768	202.0	COG1670@1|root,COG1670@2|Bacteria,2HAFI@201174|Actinobacteria,4ESJY@85013|Frankiales	201174|Actinobacteria	J	PFAM GCN5-related N-acetyltransferase	rimJ	-	2.3.1.128	ko:K03790	-	-	-	-	ko00000,ko01000,ko03009	-	-	-	Acetyltransf_3
GENE_03205	1123023.JIAI01000020_gene2090	1.31e-86	-85.8827	266.0	2DMG6@1|root,32RB5@2|Bacteria,2GMQI@201174|Actinobacteria	201174|Actinobacteria	S	MDMPI C-terminal domain	-	-	-	-	-	-	-	-	-	-	-	-	MDMPI_C,MDMPI_N
GENE_03204	882083.SacmaDRAFT_1979	8.03e-121	-120.095	350.0	COG2761@1|root,COG2761@2|Bacteria,2H7YD@201174|Actinobacteria	201174|Actinobacteria	Q	DSBA-like thioredoxin domain	-	-	-	-	-	-	-	-	-	-	-	-	DSBA
GENE_03203	408672.NBCG_04015	1.37e-193	-192.863	554.0	COG1233@1|root,COG1233@2|Bacteria,2GJ80@201174|Actinobacteria,4DP1E@85009|Propionibacteriales	201174|Actinobacteria	Q	Flavin containing amine oxidoreductase	-	-	-	-	-	-	-	-	-	-	-	-	Amino_oxidase,NAD_binding_8
GENE_03202	463191.SSEG_01936	4.66e-54	-53.3316	179.0	COG0346@1|root,COG0346@2|Bacteria,2GRGB@201174|Actinobacteria	201174|Actinobacteria	E	Glyoxalase-like domain	-	-	-	-	-	-	-	-	-	-	-	-	Glyoxalase_3
GENE_03201	749927.AMED_3216	1.12e-70	-69.9508	215.0	COG3339@1|root,COG3339@2|Bacteria,2IMW8@201174|Actinobacteria,4E3PY@85010|Pseudonocardiales	201174|Actinobacteria	S	Protein of unknown function (DUF1232)	-	-	-	-	-	-	-	-	-	-	-	-	DUF1232
GENE_03200	1223543.GP2_014_00690	3.26e-234	-233.487	661.0	COG4262@1|root,COG4262@2|Bacteria,2GK41@201174|Actinobacteria,4GD0D@85026|Gordoniaceae	201174|Actinobacteria	S	Catalyzes the irreversible transfer of a propylamine group from the amino donor S-adenosylmethioninamine (decarboxy- AdoMet) to putrescine (1,4-diaminobutane) to yield spermidine	speE	GO:0005575,GO:0005618,GO:0005623,GO:0030312,GO:0044464,GO:0071944	2.5.1.16	ko:K00797	ko00270,ko00330,ko00410,ko00480,ko01100,map00270,map00330,map00410,map00480,map01100	M00034,M00133	R01920,R02869,R08359	RC00021,RC00053	ko00000,ko00001,ko00002,ko01000	-	-	-	Spermine_synth
GENE_03199	247156.NFA_34930	2.6e-46	-45.585	154.0	COG3766@1|root,COG3766@2|Bacteria,2IFF9@201174|Actinobacteria,4G0NN@85025|Nocardiaceae	201174|Actinobacteria	S	Domain of Unknown Function (DUF350)	-	-	-	-	-	-	-	-	-	-	-	-	DUF350
GENE_03198	1089453.GOSPT_050_00040	7.78e-27	-26.109	106.0	2DPAM@1|root,3319D@2|Bacteria,2GQIY@201174|Actinobacteria,4GDBE@85026|Gordoniaceae	201174|Actinobacteria	S	Domain of unknown function (DUF4247)	-	-	-	-	-	-	-	-	-	-	-	-	DUF4247
GENE_03197	1205910.B005_2774	1.83e-28	-27.7375	110.0	2E4HX@1|root,32ZD0@2|Bacteria,2GN9G@201174|Actinobacteria,4EKFC@85012|Streptosporangiales	201174|Actinobacteria	S	Protein of unknown function DUF2617	-	-	-	ko:K07483	-	-	-	-	ko00000	-	-	-	DUF2617
GENE_03196	1108045.GORHZ_046_01310	1.31e-75	-74.8827	233.0	2A0M8@1|root,30NRI@2|Bacteria,2I7PN@201174|Actinobacteria,4GA40@85026|Gordoniaceae	201174|Actinobacteria	S	Domain of unknown function (DUF4178)	-	-	-	-	-	-	-	-	-	-	-	-	DUF4178
GENE_03194	1123023.JIAI01000006_gene41	9.79e-24	-23.0092	94.0	COG5485@1|root,COG5485@2|Bacteria	2|Bacteria	S	SnoaL-like polyketide cyclase	-	-	-	-	-	-	-	-	-	-	-	-	SnoaL
GENE_03193	1452536.JARE01000033_gene2194	1.69e-151	-150.772	430.0	COG1028@1|root,COG1028@2|Bacteria,2GKT2@201174|Actinobacteria,4FMU6@85023|Microbacteriaceae	201174|Actinobacteria	IQ	KR domain	-	-	1.1.1.100	ko:K00059	ko00061,ko00333,ko00780,ko01040,ko01100,ko01130,ko01212,map00061,map00333,map00780,map01040,map01100,map01130,map01212	M00083,M00572	R04533,R04534,R04536,R04543,R04566,R04953,R04964,R07759,R07763,R10116,R10120,R11671	RC00029,RC00117	ko00000,ko00001,ko00002,ko01000,ko01004	-	-	-	adh_short,adh_short_C2
GENE_03191	313589.JNB_19383	2.98e-46	-45.5258	163.0	2AUNZ@1|root,31KBW@2|Bacteria,2GP4I@201174|Actinobacteria,4FG87@85021|Intrasporangiaceae	201174|Actinobacteria	S	Protein of unknown function (DUF2786)	-	-	-	-	-	-	-	-	-	-	-	-	DUF2786
GENE_03190	446465.Bfae_28500	4.65e-136	-135.333	404.0	COG0477@1|root,COG2814@2|Bacteria,2GKMQ@201174|Actinobacteria,4FCH5@85020|Dermabacteraceae	201174|Actinobacteria	EGP	Major Facilitator Superfamily	-	-	-	-	-	-	-	-	-	-	-	-	MFS_1
GENE_03189	1111729.ATYV01000007_gene2738	3.93e-110	-109.406	325.0	COG2267@1|root,COG2267@2|Bacteria,2GQC1@201174|Actinobacteria	201174|Actinobacteria	I	Alpha beta hydrolase	-	-	-	-	-	-	-	-	-	-	-	-	Abhydrolase_1,Abhydrolase_6,Hydrolase_4
GENE_03188	1111729.ATYV01000007_gene2737	6.43e-71	-70.1918	220.0	COG1309@1|root,COG1309@2|Bacteria,2I31S@201174|Actinobacteria	201174|Actinobacteria	K	transcriptional regulator	-	-	-	-	-	-	-	-	-	-	-	-	TetR_N,WHG
GENE_03187	1380393.JHVP01000001_gene2359	2.7e-65	-64.5686	200.0	COG3631@1|root,COG3631@2|Bacteria,2II6Y@201174|Actinobacteria,4EVHB@85013|Frankiales	201174|Actinobacteria	S	Domain of unknown function (DUF4440)	-	-	-	-	-	-	-	-	-	-	-	-	SnoaL_2
GENE_03186	1380393.JHVP01000001_gene2360	1.83e-132	-131.738	384.0	COG0583@1|root,COG0583@2|Bacteria,2GK13@201174|Actinobacteria,4ESX2@85013|Frankiales	201174|Actinobacteria	K	Transcriptional regulator	-	-	-	-	-	-	-	-	-	-	-	-	HTH_1,LysR_substrate
GENE_03185	795955.AFRW01000026_gene2257	8.73e-267	-266.059	743.0	COG3037@1|root,COG3037@2|Bacteria,2GMYV@201174|Actinobacteria,1W7PB@1268|Micrococcaceae	201174|Actinobacteria	S	PTS system sugar-specific permease component	ulaA	-	-	ko:K03475	ko00053,ko01100,ko01120,ko02060,map00053,map01100,map01120,map02060	M00283,M00550	R07671	RC00017,RC03206	ko00000,ko00001,ko00002,ko02000	4.A.7.1	-	-	EIIC-GAT
GENE_03184	1111729.ATYV01000002_gene1946	3.39e-113	-112.47	334.0	COG1762@1|root,COG3414@1|root,COG1762@2|Bacteria,COG3414@2|Bacteria,2I8CH@201174|Actinobacteria,22K58@1653|Corynebacteriaceae	201174|Actinobacteria	G	COG1762 Phosphotransferase system mannitol fructose-specific IIA domain (Ntr-type)	ulaC	-	2.7.1.194	ko:K02821	ko00053,ko01100,ko01120,ko02060,map00053,map01100,map01120,map02060	M00283,M00550	R07671	RC00017,RC03206	ko00000,ko00001,ko00002,ko01000,ko02000	4.A.7.1	-	-	PTS_EIIA_2,PTS_IIB
GENE_03183	110319.CF8_2075	0.0	-	1163.0	COG4581@1|root,COG4581@2|Bacteria,2GJSV@201174|Actinobacteria,4DPKV@85009|Propionibacteriales	201174|Actinobacteria	L	DEAD DEAH box helicase	-	-	-	-	-	-	-	-	-	-	-	-	DEAD,DUF3516,Helicase_C
GENE_03182	1121020.JIAG01000003_gene2600	1.72e-164	-163.764	468.0	COG2267@1|root,COG2267@2|Bacteria,2I94R@201174|Actinobacteria	201174|Actinobacteria	I	Serine aminopeptidase, S33	-	-	-	-	-	-	-	-	-	-	-	-	Abhydrolase_6,Hydrolase_4
GENE_03181	1415166.NONO_c51620	2.12e-52	-51.6737	173.0	COG1309@1|root,COG1309@2|Bacteria,2GPKZ@201174|Actinobacteria	201174|Actinobacteria	K	Bacterial regulatory proteins, tetR family	-	-	-	-	-	-	-	-	-	-	-	-	TetR_N
GENE_03180	1121927.GOHSU_12_00300	9.11e-105	-104.04	309.0	COG1305@1|root,COG1305@2|Bacteria,2GMGI@201174|Actinobacteria,4GCFN@85026|Gordoniaceae	201174|Actinobacteria	E	Transglutaminase-like superfamily	-	-	-	-	-	-	-	-	-	-	-	-	Transglut_core
GENE_03179	1121949.AQXT01000002_gene2302	5.81e-10	-9.23582	63.9	COG1733@1|root,COG1733@2|Bacteria,1RKPA@1224|Proteobacteria,2UDWK@28211|Alphaproteobacteria,43Y9Q@69657|Hyphomonadaceae	28211|Alphaproteobacteria	K	Transcriptional regulators	-	-	-	-	-	-	-	-	-	-	-	-	HxlR
GENE_03177	1452536.JARE01000048_gene918	2.08e-114	-113.682	338.0	COG0413@1|root,COG0413@2|Bacteria,2GJP6@201174|Actinobacteria,4FM52@85023|Microbacteriaceae	201174|Actinobacteria	H	Catalyzes the reversible reaction in which hydroxymethyl group from 5,10-methylenetetrahydrofolate is transferred onto alpha-ketoisovalerate to form ketopantoate	panB	GO:0000287,GO:0003674,GO:0003824,GO:0003864,GO:0005488,GO:0005575,GO:0005623,GO:0005886,GO:0006082,GO:0006575,GO:0006732,GO:0006766,GO:0006767,GO:0006807,GO:0008150,GO:0008152,GO:0009058,GO:0009108,GO:0009110,GO:0009987,GO:0015939,GO:0015940,GO:0016020,GO:0016053,GO:0016740,GO:0016741,GO:0016742,GO:0019752,GO:0032787,GO:0034641,GO:0040007,GO:0042364,GO:0042398,GO:0043167,GO:0043169,GO:0043436,GO:…	2.1.2.11	ko:K00606	ko00770,ko01100,ko01110,map00770,map01100,map01110	M00119	R01226	RC00022,RC00200	ko00000,ko00001,ko00002,ko01000	-	-	-	Pantoate_transf
GENE_03176	446471.Xcel_1643	5.36e-72	-71.2708	227.0	COG5495@1|root,COG5495@2|Bacteria,2IK43@201174|Actinobacteria	201174|Actinobacteria	S	Domain of unknown function (DUF2520)	-	-	-	-	-	-	-	-	-	-	-	-	DUF2520
GENE_03175	381666.H16_B2532	3.62e-167	-166.441	481.0	COG1804@1|root,COG1804@2|Bacteria,1MU2K@1224|Proteobacteria,2VHFW@28216|Betaproteobacteria,1K6IX@119060|Burkholderiaceae	28216|Betaproteobacteria	C	CoA-transferase family III	-	-	2.8.3.16	ko:K07749	-	-	-	-	ko00000,ko01000	-	-	-	CoA_transf_3
GENE_03174	1038859.AXAU01000025_gene4127	1.58e-236	-235.801	659.0	COG1960@1|root,COG1960@2|Bacteria,1MU2V@1224|Proteobacteria,2TSK3@28211|Alphaproteobacteria,3JR07@41294|Bradyrhizobiaceae	28211|Alphaproteobacteria	I	Acyl-CoA dehydrogenase, C-terminal domain	MA20_16395	-	1.3.8.7	ko:K00249	ko00071,ko00280,ko00410,ko00640,ko01100,ko01110,ko01130,ko01200,ko01212,ko03320,map00071,map00280,map00410,map00640,map01100,map01110,map01130,map01200,map01212,map03320	M00013,M00036,M00087	R00924,R01175,R01279,R02661,R03172,R03777,R03857,R03990,R04095,R04432,R04751,R04754	RC00052,RC00068,RC00076,RC00095,RC00148,RC00246	ko00000,ko00001,ko00002,ko01000	-	-	-	Acyl-CoA_dh_1,Acyl-CoA_dh_M,Acyl-CoA_dh_N
GENE_03173	710696.Intca_0959	1.19e-39	-38.9245	137.0	COG3871@1|root,COG3871@2|Bacteria,2IQDD@201174|Actinobacteria,4FHGQ@85021|Intrasporangiaceae	201174|Actinobacteria	S	Pfam:Pyridox_oxidase	-	-	-	ko:K07006	-	-	-	-	ko00000	-	-	-	Putative_PNPOx
GENE_03172	1194972.MVAC_05642	1.37e-132	-131.863	384.0	COG1028@1|root,COG1028@2|Bacteria,2GJ1F@201174|Actinobacteria,236AX@1762|Mycobacteriaceae	201174|Actinobacteria	IQ	Belongs to the short-chain dehydrogenases reductases (SDR) family	-	GO:0005575,GO:0005618,GO:0005623,GO:0005886,GO:0006464,GO:0006807,GO:0008150,GO:0008152,GO:0009987,GO:0016020,GO:0018193,GO:0018205,GO:0019538,GO:0030312,GO:0032446,GO:0036211,GO:0043170,GO:0043412,GO:0044237,GO:0044238,GO:0044260,GO:0044267,GO:0044464,GO:0070490,GO:0070647,GO:0071704,GO:0071944,GO:1901564	-	-	-	-	-	-	-	-	-	-	adh_short
GENE_03171	105425.BBPL01000003_gene6909	1.84e-18	-17.7352	81.6	2DQ4X@1|root,334SE@2|Bacteria,2GQWC@201174|Actinobacteria,2NN5M@228398|Streptacidiphilus	201174|Actinobacteria	S	DoxX-like family	-	-	-	-	-	-	-	-	-	-	-	-	DoxX_2
GENE_03170	710696.Intca_3308	8.09e-137	-136.092	417.0	COG4425@1|root,COG4425@2|Bacteria,2GKB5@201174|Actinobacteria,4FH00@85021|Intrasporangiaceae	201174|Actinobacteria	S	Alpha/beta-hydrolase family	-	-	-	-	-	-	-	-	-	-	-	-	Abhydrolase_9,Abhydrolase_9_N
GENE_03169	931627.MycrhDRAFT_3369	3.68e-46	-45.4342	156.0	COG1695@1|root,COG1695@2|Bacteria,2I8DQ@201174|Actinobacteria,23AT9@1762|Mycobacteriaceae	201174|Actinobacteria	K	Virulence activator alpha C-term	-	-	-	-	-	-	-	-	-	-	-	-	PadR,Vir_act_alpha_C
GENE_03168	1206735.BAGG01000251_gene6042	2.57e-173	-172.59	490.0	COG2070@1|root,COG2070@2|Bacteria,2I9W4@201174|Actinobacteria,4FYA2@85025|Nocardiaceae	201174|Actinobacteria	S	2-nitropropane dioxygenase	-	-	1.13.12.16	ko:K00459	ko00910,map00910	-	R00025	RC02541,RC02759	ko00000,ko00001,ko01000	-	-	-	NMO
GENE_03167	2074.JNYD01000031_gene6566	4.04e-147	-146.394	422.0	COG1024@1|root,COG1024@2|Bacteria,2HEIS@201174|Actinobacteria,4DZPT@85010|Pseudonocardiales	201174|Actinobacteria	I	Enoyl-CoA hydratase/isomerase	-	-	-	-	-	-	-	-	-	-	-	-	ECH_1
GENE_03166	232721.Ajs_3732	1.15e-188	-187.939	529.0	COG2070@1|root,COG2070@2|Bacteria,1MWPC@1224|Proteobacteria,2VIUC@28216|Betaproteobacteria,4AC4C@80864|Comamonadaceae	28216|Betaproteobacteria	S	PFAM 2-nitropropane dioxygenase NPD	-	-	1.13.12.16	ko:K00459	ko00910,map00910	-	R00025	RC02541,RC02759	ko00000,ko00001,ko01000	-	-	-	NMO
GENE_03165	1223545.GS4_35_00620	2.12e-82	-81.6737	252.0	COG2120@1|root,COG2120@2|Bacteria,2GMVD@201174|Actinobacteria,4GBYW@85026|Gordoniaceae	201174|Actinobacteria	H	GlcNAc-PI de-N-acetylase	-	-	-	-	-	-	-	-	-	-	-	-	PIG-L
GENE_03164	1122138.AQUZ01000015_gene6722	5.89e-312	-	860.0	COG0488@1|root,COG0488@2|Bacteria,2GMUD@201174|Actinobacteria,4DNQ6@85009|Propionibacteriales	201174|Actinobacteria	S	ABC transporter	-	-	-	-	-	-	-	-	-	-	-	-	ABC_tran
GENE_03163	1896.JOAU01000004_gene187	6.87e-48	-47.163	158.0	COG2453@1|root,COG2453@2|Bacteria,2IHXA@201174|Actinobacteria	201174|Actinobacteria	T	phosphatase	-	-	-	-	-	-	-	-	-	-	-	-	Y_phosphatase
GENE_03162	196162.Noca_1242	2.99e-159	-158.524	450.0	COG0647@1|root,COG0647@2|Bacteria,2GJG6@201174|Actinobacteria,4DPRD@85009|Propionibacteriales	201174|Actinobacteria	G	Belongs to the HAD-like hydrolase superfamily	nagD	-	-	ko:K02566	-	-	-	-	ko00000	-	-	-	Hydrolase_6,Hydrolase_like
GENE_03161	1172188.KB911820_gene3068	4.5e-29	-28.3468	132.0	COG1403@1|root,COG1403@2|Bacteria,2I9AH@201174|Actinobacteria,4FG65@85021|Intrasporangiaceae	201174|Actinobacteria	V	HNH nucleases	-	-	-	-	-	-	-	-	-	-	-	-	DUF222,HNH
GENE_03160	1323361.JPOC01000028_gene3909	2.82e-126	-125.55	371.0	COG2070@1|root,COG2070@2|Bacteria,2I9W4@201174|Actinobacteria,4FYA2@85025|Nocardiaceae	201174|Actinobacteria	S	2-nitropropane dioxygenase	-	-	1.13.12.16	ko:K00459	ko00910,map00910	-	R00025	RC02541,RC02759	ko00000,ko00001,ko01000	-	-	-	NMO
GENE_03159	1033736.CAHK01000013_gene918	1.33e-229	-228.876	648.0	COG0318@1|root,COG0318@2|Bacteria,2GIUC@201174|Actinobacteria,4FAU8@85019|Brevibacteriaceae	201174|Actinobacteria	IQ	AMP-binding enzyme C-terminal domain	-	-	-	ko:K00666	-	-	-	-	ko00000,ko01000,ko01004	-	-	-	AMP-binding,AMP-binding_C
GENE_03158	1089544.KB912942_gene7464	8.88e-55	-54.0516	177.0	COG1846@1|root,COG1846@2|Bacteria,2GJ6W@201174|Actinobacteria,4E62J@85010|Pseudonocardiales	201174|Actinobacteria	K	helix_turn_helix multiple antibiotic resistance protein	-	-	-	-	-	-	-	-	-	-	-	-	MarR_2
GENE_03157	65497.JODV01000021_gene2086	3.59e-85	-84.4449	260.0	COG1028@1|root,COG1028@2|Bacteria,2GJ0E@201174|Actinobacteria,4DXTP@85010|Pseudonocardiales	201174|Actinobacteria	IQ	Enoyl-(Acyl carrier protein) reductase	-	-	1.1.1.100	ko:K00059	ko00061,ko00333,ko00780,ko01040,ko01100,ko01130,ko01212,map00061,map00333,map00780,map01040,map01100,map01130,map01212	M00083,M00572	R04533,R04534,R04536,R04543,R04566,R04953,R04964,R07759,R07763,R10116,R10120,R11671	RC00029,RC00117	ko00000,ko00001,ko00002,ko01000,ko01004	-	-	-	adh_short_C2
GENE_03156	321955.AAGP01000002_gene3090	3.33e-238	-237.478	675.0	COG1960@1|root,COG1960@2|Bacteria,2GJIB@201174|Actinobacteria,4FAC2@85019|Brevibacteriaceae	201174|Actinobacteria	I	Acyl-CoA dehydrogenase, middle domain	-	-	-	ko:K20035	ko00920,map00920	-	R11130	RC03363	ko00000,ko00001,ko01000	-	-	-	Acyl-CoA_dh_1,Acyl-CoA_dh_C,Acyl-CoA_dh_M,Acyl-CoA_dh_N,AcylCoA_DH_N
GENE_03155	1381751.JAJB01000070_gene346	3.52e-98	-97.4535	297.0	COG0583@1|root,COG0583@2|Bacteria,2GK13@201174|Actinobacteria,4FAD3@85019|Brevibacteriaceae	201174|Actinobacteria	K	Bacterial regulatory helix-turn-helix protein, lysR family	-	-	-	-	-	-	-	-	-	-	-	-	HTH_1,LysR_substrate
GENE_03154	1121385.AQXW01000003_gene624	3.25e-99	-98.4881	299.0	COG0586@1|root,COG0586@2|Bacteria,2IQBA@201174|Actinobacteria	201174|Actinobacteria	S	Pfam SNARE associated Golgi protein	-	-	-	-	-	-	-	-	-	-	-	-	SNARE_assoc
GENE_03151	345341.KUTG_05508	9.64e-262	-261.016	784.0	COG1674@1|root,COG1674@2|Bacteria,2GJBR@201174|Actinobacteria,4DZA2@85010|Pseudonocardiales	201174|Actinobacteria	D	PFAM FtsK SpoIIIE family	eccCa	GO:0002790,GO:0005575,GO:0005618,GO:0005623,GO:0005886,GO:0005887,GO:0006810,GO:0008104,GO:0008150,GO:0009306,GO:0009405,GO:0009605,GO:0009607,GO:0009987,GO:0015031,GO:0015833,GO:0016020,GO:0016021,GO:0020012,GO:0030312,GO:0030682,GO:0031224,GO:0031226,GO:0032940,GO:0033036,GO:0040007,GO:0042783,GO:0042886,GO:0043207,GO:0044110,GO:0044116,GO:0044117,GO:0044315,GO:0044403,GO:0044413,GO:0044415,GO:…	-	ko:K03466	-	-	-	-	ko00000,ko03036	3.A.12	-	-	FtsK_SpoIIIE
GENE_03150	1064537.AGSO01000011_gene2789	4.41e-80	-79.3556	241.0	COG0590@1|root,COG0590@2|Bacteria,2IFH2@201174|Actinobacteria,4FBBS@85020|Dermabacteraceae	201174|Actinobacteria	FJ	MafB19-like deaminase	codA	-	3.5.4.1	ko:K01485	ko00240,ko00330,ko01100,map00240,map00330,map01100	-	R00974,R01411,R02922	RC00074,RC00514,RC00809	ko00000,ko00001,ko01000	-	-	-	dCMP_cyt_deam_1
GENE_03149	526225.Gobs_0863	2.83e-186	-185.548	532.0	COG1457@1|root,COG1457@2|Bacteria,2GNHN@201174|Actinobacteria	201174|Actinobacteria	F	Permease for cytosine purines, uracil, thiamine, allantoin	codB	-	-	ko:K10974	-	-	-	-	ko00000,ko02000	2.A.39.1	-	-	Transp_cyt_pur
GENE_03148	710696.Intca_1504	5.32e-49	-48.2741	160.0	COG0589@1|root,COG0589@2|Bacteria,2IR3G@201174|Actinobacteria,4FGQB@85021|Intrasporangiaceae	201174|Actinobacteria	T	Belongs to the universal stress protein A family	-	-	-	-	-	-	-	-	-	-	-	-	Usp
GENE_03147	2045.KR76_06095	4.58e-268	-267.339	740.0	COG1350@1|root,COG1350@2|Bacteria,2GP7D@201174|Actinobacteria,4DPK3@85009|Propionibacteriales	201174|Actinobacteria	E	The beta subunit is responsible for the synthesis of L- tryptophan from indole and L-serine	trpB2	-	4.2.1.20	ko:K06001	ko00260,ko00400,ko01100,ko01110,ko01130,ko01230,map00260,map00400,map01100,map01110,map01130,map01230	M00023	R00674,R02340,R02722	RC00209,RC00210,RC00700,RC00701,RC02868	ko00000,ko00001,ko00002,ko01000	-	-	-	PALP
GENE_03146	478801.Ksed_02890	6.69e-59	-58.1746	189.0	29XJ3@1|root,30JA2@2|Bacteria,2HF5K@201174|Actinobacteria,1ZX2P@145357|Dermacoccaceae	201174|Actinobacteria	S	Mycothiol maleylpyruvate isomerase N-terminal domain	-	-	-	-	-	-	-	-	-	-	-	-	-
GENE_03145	1122611.KB903941_gene2129	4.82e-189	-188.317	539.0	COG0477@1|root,COG0477@2|Bacteria,2GIYR@201174|Actinobacteria,4EI1J@85012|Streptosporangiales	201174|Actinobacteria	EGP	Sugar (and other) transporter	yhjE	-	-	-	-	-	-	-	-	-	-	-	MFS_1,Sugar_tr
GENE_03144	33876.JNXY01000008_gene8384	1.91e-81	-80.719	257.0	28PB4@1|root,2ZC42@2|Bacteria,2GP5R@201174|Actinobacteria,4DCJB@85008|Micromonosporales	201174|Actinobacteria	-	-	-	-	-	-	-	-	-	-	-	-	-	-	-
GENE_03143	882083.SacmaDRAFT_0857	2.04e-51	-50.6904	172.0	COG0789@1|root,COG0789@2|Bacteria,2I9B3@201174|Actinobacteria,4E4RJ@85010|Pseudonocardiales	201174|Actinobacteria	K	transcriptional regulator	-	-	-	-	-	-	-	-	-	-	-	-	MerR_1
GENE_03142	1223543.GP2_023_00990	1.29e-75	-74.8894	233.0	COG0494@1|root,COG0494@2|Bacteria,2II41@201174|Actinobacteria,4GASB@85026|Gordoniaceae	201174|Actinobacteria	L	NUDIX domain	-	-	-	-	-	-	-	-	-	-	-	-	NUDIX
GENE_03141	227882.SAV_1933	3e-59	-58.5229	188.0	COG0350@1|root,COG0350@2|Bacteria,2IHXW@201174|Actinobacteria	201174|Actinobacteria	L	Involved in the cellular defense against the biological effects of O6-methylguanine (O6-MeG) and O4-methylthymine (O4-MeT) in DNA. Repairs the methylated nucleobase in DNA by stoichiometrically transferring the methyl group to a cysteine residue in the enzyme. This is a suicide reaction the enzyme is irreversibly inactivated	ogt	GO:0003674,GO:0003824,GO:0003908,GO:0005575,GO:0005623,GO:0005886,GO:0006139,GO:0006259,GO:0006281,GO:0006304,GO:0006307,GO:0006725,GO:0006807,GO:0006950,GO:0006974,GO:0008150,GO:0008152,GO:0008168,GO:0008172,GO:0009987,GO:0016020,GO:0016740,GO:0016741,GO:0032259,GO:0033554,GO:0034641,GO:0035510,GO:0043170,GO:0043412,GO:0044237,GO:0044238,GO:0044260,GO:0044464,GO:0046483,GO:0050896,GO:0051409,GO:…	2.1.1.63	ko:K00567	-	-	-	-	ko00000,ko01000,ko03400	-	-	-	DNA_binding_1,Methyltransf_1N
GENE_03140	710696.Intca_0983	1.07e-182	-181.971	530.0	COG0578@1|root,COG0578@2|Bacteria,2GJKN@201174|Actinobacteria,4FEIW@85021|Intrasporangiaceae	201174|Actinobacteria	C	Belongs to the FAD-dependent glycerol-3-phosphate dehydrogenase family	glpD1	GO:0005575,GO:0005618,GO:0005623,GO:0005886,GO:0016020,GO:0030312,GO:0044464,GO:0071944	1.1.5.3	ko:K00111	ko00564,ko01110,map00564,map01110	-	R00848	RC00029	ko00000,ko00001,ko01000	-	-	-	DAO,DAO_C
GENE_03139	595593.JREV01000045_gene675	7.71e-203	-202.113	583.0	COG0277@1|root,COG0277@2|Bacteria,2GIS6@201174|Actinobacteria,1W8RD@1268|Micrococcaceae	201174|Actinobacteria	C	FAD linked oxidases, C-terminal domain	eapA	-	2.5.1.26	ko:K00803	ko00565,ko01100,ko04146,map00565,map01100,map04146	-	R04311	RC00020,RC02886	ko00000,ko00001,ko01000	-	-	-	FAD-oxidase_C,FAD_binding_4
GENE_03138	595593.JREV01000045_gene678	6.62e-66	-65.1791	216.0	COG1597@1|root,COG1597@2|Bacteria,2GK3P@201174|Actinobacteria	201174|Actinobacteria	I	Diacylglycerol kinase	-	-	2.7.1.107	ko:K07029	ko00561,ko00564,ko01100,ko01110,map00561,map00564,map01100,map01110	-	R02240	RC00002,RC00017	ko00000,ko00001,ko01000	-	-	-	DAGK_cat
GENE_03137	1298863.AUEP01000002_gene1557	3.83e-122	-121.417	375.0	COG1511@1|root,COG1511@2|Bacteria,2I5BA@201174|Actinobacteria,4DWYK@85009|Propionibacteriales	201174|Actinobacteria	S	Domain of unknown function (DUF4185)	-	-	-	-	-	-	-	-	-	-	-	-	DUF4185
GENE_03136	1120936.KB907217_gene3497	1.17e-73	-72.9318	228.0	COG2813@1|root,COG2813@2|Bacteria,2IFG7@201174|Actinobacteria,4EFU8@85012|Streptosporangiales	201174|Actinobacteria	J	Putative methyltransferase	rsmC	-	2.1.1.172	ko:K00564	-	-	R07234	RC00003	ko00000,ko01000,ko03009	-	-	-	MTS
GENE_03135	443255.SCLAV_4721	5.64e-63	-62.2487	199.0	COG0566@1|root,COG0566@2|Bacteria,2GM1A@201174|Actinobacteria	201174|Actinobacteria	J	methyltransferase	trmH	-	2.1.1.34	ko:K00556	-	-	-	-	ko00000,ko01000,ko03016	-	-	-	SpoU_methylase
GENE_03134	471853.Bcav_3535	3.11e-70	-69.5072	218.0	COG2320@1|root,COG2320@2|Bacteria,2ICDV@201174|Actinobacteria	201174|Actinobacteria	K	GrpB protein	-	-	-	-	-	-	-	-	-	-	-	-	GrpB
GENE_03133	1120948.KB903240_gene3740	9.64e-158	-157.016	452.0	COG0667@1|root,COG0667@2|Bacteria,2GJ4R@201174|Actinobacteria,4DX9I@85010|Pseudonocardiales	201174|Actinobacteria	C	Aldo/keto reductase family	-	-	1.1.1.65	ko:K05275	ko00750,ko01100,ko01120,map00750,map01100,map01120	-	R01708	RC00116	ko00000,ko00001,ko01000	-	-	-	Aldo_ket_red
GENE_03132	468556.AQYG01000037_gene2734	7.45e-53	-52.1278	171.0	COG0789@1|root,COG0789@2|Bacteria,2IFX0@201174|Actinobacteria,4GE1R@85026|Gordoniaceae	201174|Actinobacteria	K	MerR, DNA binding	-	-	-	-	-	-	-	-	-	-	-	-	MerR,MerR_1
GENE_03131	1380393.JHVP01000020_gene254	1.9e-176	-175.721	513.0	COG1928@1|root,COG1928@2|Bacteria,2I2H1@201174|Actinobacteria,4ERJX@85013|Frankiales	201174|Actinobacteria	O	PFAM glycosyl transferase family 39	pmt	-	2.4.1.109	ko:K00728	ko00514,ko00515,ko01100,map00514,map00515,map01100	-	R04072,R07620,R11399	RC00005,RC00059,RC00397	ko00000,ko00001,ko01000,ko01003	-	GT39	-	PMT,PMT_4TMC
GENE_03130	593907.Celgi_0574	3.77e-109	-108.424	325.0	COG0313@1|root,COG0313@2|Bacteria,2GJ9Q@201174|Actinobacteria,4F1XK@85016|Cellulomonadaceae	201174|Actinobacteria	H	Catalyzes the 2'-O-methylation of the ribose of cytidine 1402 (C1402) in 16S rRNA	rsmI	GO:0000154,GO:0000451,GO:0000453,GO:0001510,GO:0005575,GO:0005623,GO:0005886,GO:0006139,GO:0006364,GO:0006396,GO:0006725,GO:0006807,GO:0008150,GO:0008152,GO:0009451,GO:0009987,GO:0010467,GO:0016020,GO:0016070,GO:0016072,GO:0022613,GO:0031167,GO:0032259,GO:0034470,GO:0034641,GO:0034660,GO:0042254,GO:0043170,GO:0043412,GO:0043414,GO:0044085,GO:0044237,GO:0044238,GO:0044260,GO:0044464,GO:0046483,GO:…	2.1.1.198	ko:K07056	-	-	-	-	ko00000,ko01000,ko03009	-	-	-	TP_methylase
GENE_03129	1229781.C272_14790	6.18e-99	-98.209	305.0	COG0477@1|root,COG0477@2|Bacteria,2GJ7J@201174|Actinobacteria,4FB7I@85019|Brevibacteriaceae	201174|Actinobacteria	EGP	Major Facilitator Superfamily	-	-	-	-	-	-	-	-	-	-	-	-	MFS_1
GENE_03128	1133850.SHJG_3997	1.61e-33	-32.7932	128.0	COG0477@1|root,COG0477@2|Bacteria,2GJ7J@201174|Actinobacteria	201174|Actinobacteria	EGP	Major facilitator superfamily	-	-	-	-	-	-	-	-	-	-	-	-	MFS_1
GENE_03127	1306406.ASHX01000001_gene1232	5.84e-51	-50.2336	166.0	COG1846@1|root,COG1846@2|Bacteria,2IHYF@201174|Actinobacteria	201174|Actinobacteria	K	MarR family	-	-	-	-	-	-	-	-	-	-	-	-	HTH_27,MarR,MarR_2
GENE_03126	526225.Gobs_4122	1.44e-224	-223.842	630.0	COG1301@1|root,COG1301@2|Bacteria,2GK6U@201174|Actinobacteria,4EUAM@85013|Frankiales	201174|Actinobacteria	C	Belongs to the dicarboxylate amino acid cation symporter (DAACS) (TC 2.A.23) family	gltT	-	-	ko:K11103	ko02020,map02020	-	-	-	ko00000,ko00001,ko02000	2.A.23.1.3,2.A.23.1.6,2.A.23.1.7	-	-	SDF
GENE_03124	1386089.N865_13925	1.25e-78	-77.9031	243.0	COG0132@1|root,COG0132@2|Bacteria,2GIZ2@201174|Actinobacteria,4FGTQ@85021|Intrasporangiaceae	201174|Actinobacteria	H	Catalyzes a mechanistically unusual reaction, the ATP- dependent insertion of CO2 between the N7 and N8 nitrogen atoms of 7,8-diaminopelargonic acid (DAPA) to form an ureido ring	bioD	GO:0000166,GO:0000287,GO:0003674,GO:0003824,GO:0004141,GO:0005488,GO:0005524,GO:0005575,GO:0005622,GO:0005623,GO:0005737,GO:0005829,GO:0006082,GO:0006732,GO:0006766,GO:0006767,GO:0006768,GO:0006790,GO:0006807,GO:0008144,GO:0008150,GO:0008152,GO:0009058,GO:0009102,GO:0009108,GO:0009110,GO:0009987,GO:0016053,GO:0016874,GO:0016879,GO:0016882,GO:0017076,GO:0017144,GO:0018130,GO:0019752,GO:0030554,GO:…	6.3.3.3	ko:K01935	ko00780,ko01100,map00780,map01100	M00123,M00573,M00577	R03182	RC00868	ko00000,ko00001,ko00002,ko01000	-	-	-	AAA_26
GENE_03123	1172188.KB911821_gene1475	1.07e-146	-145.971	429.0	COG0156@1|root,COG0156@2|Bacteria,2GISV@201174|Actinobacteria,4FFJ8@85021|Intrasporangiaceae	201174|Actinobacteria	E	8-amino-7-oxononanoate synthase	bioF	-	2.3.1.47,6.2.1.14	ko:K00652,ko:K01906	ko00780,ko01100,map00780,map01100	M00123,M00573,M00577	R03209,R03210,R10124	RC00004,RC00014,RC00039,RC02725	ko00000,ko00001,ko00002,ko01000,ko01007	-	-	-	Aminotran_1_2,BioW
GENE_03122	1386089.N865_13915	2.03e-224	-223.693	629.0	COG0161@1|root,COG0161@2|Bacteria,2I2DN@201174|Actinobacteria,4FEGV@85021|Intrasporangiaceae	201174|Actinobacteria	H	Belongs to the class-III pyridoxal-phosphate-dependent aminotransferase family	bioA	GO:0003674,GO:0003824,GO:0004015,GO:0006082,GO:0006732,GO:0006766,GO:0006767,GO:0006768,GO:0006790,GO:0006807,GO:0008150,GO:0008152,GO:0008483,GO:0009058,GO:0009102,GO:0009108,GO:0009110,GO:0009987,GO:0016053,GO:0016740,GO:0016769,GO:0017144,GO:0018130,GO:0019752,GO:0032787,GO:0034641,GO:0042364,GO:0043436,GO:0043603,GO:0043604,GO:0044237,GO:0044249,GO:0044271,GO:0044272,GO:0044281,GO:0044283,GO:…	2.6.1.62	ko:K00833	ko00780,ko01100,map00780,map01100	M00123,M00573,M00577	R03231	RC00006,RC00887	ko00000,ko00001,ko00002,ko01000,ko01007	-	-	-	Aminotran_3
GENE_03121	710696.Intca_2344	3.95e-206	-205.403	575.0	COG0502@1|root,COG0502@2|Bacteria,2GIUE@201174|Actinobacteria,4FG2A@85021|Intrasporangiaceae	201174|Actinobacteria	H	Catalyzes the conversion of dethiobiotin (DTB) to biotin by the insertion of a sulfur atom into dethiobiotin via a radical- based mechanism	bioB	-	2.8.1.6	ko:K01012	ko00780,ko01100,map00780,map01100	M00123,M00573,M00577	R01078	RC00441	ko00000,ko00001,ko00002,ko01000	-	-	-	BATS,Radical_SAM
GENE_03120	1172188.KB911821_gene1472	1.43e-43	-42.8447	150.0	COG1309@1|root,COG1309@2|Bacteria,2HAGC@201174|Actinobacteria,4FGQ6@85021|Intrasporangiaceae	201174|Actinobacteria	K	Bacterial regulatory proteins, tetR family	tetR	-	-	-	-	-	-	-	-	-	-	-	TetR_C,TetR_N
GENE_03119	1380356.JNIK01000011_gene1651	5.44e-148	-147.264	429.0	COG0598@1|root,COG0598@2|Bacteria,2GKNZ@201174|Actinobacteria,4ESF6@85013|Frankiales	201174|Actinobacteria	P	Magnesium transport protein CorA	corA	-	-	ko:K03284	-	-	-	-	ko00000,ko02000	1.A.35.1,1.A.35.3	-	-	CorA
GENE_03118	1120950.KB892810_gene7206	5.76e-232	-231.24	655.0	COG0143@1|root,COG0143@2|Bacteria,2GK4S@201174|Actinobacteria,4DNQ0@85009|Propionibacteriales	201174|Actinobacteria	J	Is required not only for elongation of protein synthesis but also for the initiation of all mRNA translation through initiator tRNA(fMet) aminoacylation	metG	GO:0003674,GO:0003824,GO:0004812,GO:0004825,GO:0005575,GO:0005622,GO:0005623,GO:0005737,GO:0005886,GO:0006082,GO:0006139,GO:0006399,GO:0006412,GO:0006418,GO:0006431,GO:0006518,GO:0006520,GO:0006725,GO:0006807,GO:0008150,GO:0008152,GO:0009058,GO:0009059,GO:0009987,GO:0010467,GO:0016020,GO:0016070,GO:0016874,GO:0016875,GO:0019538,GO:0019752,GO:0034641,GO:0034645,GO:0034660,GO:0040007,GO:0043038,GO:…	6.1.1.10	ko:K01874	ko00450,ko00970,map00450,map00970	M00359,M00360	R03659,R04773	RC00055,RC00523	ko00000,ko00001,ko00002,ko01000,ko01007,ko03016	-	-	-	Anticodon_1,tRNA-synt_1g
GENE_03117	33876.JNXY01000026_gene3472	4.18e-105	-104.379	314.0	COG0084@1|root,COG0084@2|Bacteria,2GMJJ@201174|Actinobacteria,4DAVH@85008|Micromonosporales	201174|Actinobacteria	L	Hydrolase, TatD family	tatD	GO:0003674,GO:0003824,GO:0004518,GO:0004536,GO:0005575,GO:0005623,GO:0005886,GO:0006139,GO:0006259,GO:0006308,GO:0006725,GO:0006807,GO:0008150,GO:0008152,GO:0009056,GO:0009057,GO:0009987,GO:0016020,GO:0016787,GO:0016788,GO:0019439,GO:0034641,GO:0034655,GO:0043170,GO:0044237,GO:0044238,GO:0044248,GO:0044260,GO:0044265,GO:0044270,GO:0044464,GO:0046483,GO:0046700,GO:0071704,GO:0071944,GO:0090304,GO:…	-	ko:K03424	-	-	-	-	ko00000,ko01000	-	-	-	TatD_DNase
GENE_03116	1203605.HMPREF1531_01633	1.16e-84	-83.9355	270.0	COG3583@1|root,COG3583@2|Bacteria,2H4RU@201174|Actinobacteria,4DMZZ@85009|Propionibacteriales	201174|Actinobacteria	M	G5	rpfB	GO:0005575,GO:0005576,GO:0008150,GO:0009892,GO:0009893,GO:0010468,GO:0010604,GO:0010605,GO:0010628,GO:0010629,GO:0019222,GO:0022611,GO:0032502,GO:0040008,GO:0040009,GO:0040010,GO:0044111,GO:0044114,GO:0044115,GO:0044403,GO:0044419,GO:0045927,GO:0048518,GO:0048519,GO:0050789,GO:0051704,GO:0060255,GO:0065007,GO:0085016	-	ko:K21688	-	-	-	-	ko00000	-	-	-	DUF348,G5,Transglycosylas
GENE_03115	1380356.JNIK01000011_gene1645	1.73e-72	-71.762	238.0	COG3583@1|root,COG3583@2|Bacteria,2H4RU@201174|Actinobacteria,4ESFI@85013|Frankiales	201174|Actinobacteria	M	Transglycosylase domain protein	rpfB	GO:0005575,GO:0005576,GO:0008150,GO:0009892,GO:0009893,GO:0010468,GO:0010604,GO:0010605,GO:0010628,GO:0010629,GO:0019222,GO:0022611,GO:0032502,GO:0040008,GO:0040009,GO:0040010,GO:0044111,GO:0044114,GO:0044115,GO:0044403,GO:0044419,GO:0045927,GO:0048518,GO:0048519,GO:0050789,GO:0051704,GO:0060255,GO:0065007,GO:0085016	-	ko:K21688	-	-	-	-	ko00000	-	-	-	DUF348,G5,Transglycosylas
GENE_03114	67373.JOBF01000030_gene1772	5.57e-121	-120.254	356.0	COG0030@1|root,COG0030@2|Bacteria,2GKBT@201174|Actinobacteria	201174|Actinobacteria	J	Specifically dimethylates two adjacent adenosines (A1518 and A1519) in the loop of a conserved hairpin near the 3'-end of 16S rRNA in the 30S particle. May play a critical role in biogenesis of 30S subunits	ksgA	GO:0000154,GO:0000179,GO:0001510,GO:0003674,GO:0003824,GO:0005575,GO:0005622,GO:0005623,GO:0005737,GO:0006139,GO:0006364,GO:0006396,GO:0006725,GO:0006807,GO:0008150,GO:0008152,GO:0008168,GO:0008170,GO:0008173,GO:0008649,GO:0008757,GO:0009451,GO:0009987,GO:0010467,GO:0016070,GO:0016072,GO:0016433,GO:0016740,GO:0016741,GO:0022613,GO:0031167,GO:0032259,GO:0034470,GO:0034641,GO:0034660,GO:0042254,GO:…	2.1.1.182	ko:K02528	-	-	R10716	RC00003,RC03257	ko00000,ko01000,ko03009	-	-	-	RrnaAD
GENE_03113	443218.AS9A_3499	1.25e-104	-103.903	315.0	COG1947@1|root,COG1947@2|Bacteria,2GKXD@201174|Actinobacteria,233J2@1762|Mycobacteriaceae	201174|Actinobacteria	F	Catalyzes the phosphorylation of the position 2 hydroxy group of 4-diphosphocytidyl-2C-methyl-D-erythritol	ispE	GO:0003674,GO:0003824,GO:0006793,GO:0006796,GO:0008150,GO:0008152,GO:0009987,GO:0016301,GO:0016310,GO:0016740,GO:0016772,GO:0016773,GO:0040007,GO:0044237,GO:0050515	2.7.1.148	ko:K00919	ko00900,ko01100,ko01110,ko01130,map00900,map01100,map01110,map01130	M00096	R05634	RC00002,RC01439	ko00000,ko00001,ko00002,ko01000	-	-	-	GHMP_kinases_C,GHMP_kinases_N
GENE_03112	219305.MCAG_03544	7.09e-101	-100.149	298.0	COG1309@1|root,COG1309@2|Bacteria,2GMBW@201174|Actinobacteria,4DA16@85008|Micromonosporales	201174|Actinobacteria	K	Transcriptional regulator	icaR	-	-	-	-	-	-	-	-	-	-	-	TetR_N
GENE_03111	526225.Gobs_0909	1.21e-155	-154.917	446.0	COG1398@1|root,COG1398@2|Bacteria,2GJJF@201174|Actinobacteria,4ES37@85013|Frankiales	201174|Actinobacteria	I	Fatty acid desaturase	-	-	1.14.19.1	ko:K00507	ko01040,ko01212,ko03320,ko04152,ko04212,map01040,map01212,map03320,map04152,map04212	-	R02222	RC00917	ko00000,ko00001,ko01000,ko01004	-	-	-	FA_desaturase
GENE_03109	1146883.BLASA_0761	8.85e-189	-188.053	543.0	COG1207@1|root,COG1207@2|Bacteria,2GJS1@201174|Actinobacteria,4ERCR@85013|Frankiales	201174|Actinobacteria	M	Catalyzes the last two sequential reactions in the de novo biosynthetic pathway for UDP-N-acetylglucosamine (UDP- GlcNAc). The C-terminal domain catalyzes the transfer of acetyl group from acetyl coenzyme A to glucosamine-1-phosphate (GlcN-1-P) to produce N-acetylglucosamine-1-phosphate (GlcNAc-1-P), which is converted into UDP-GlcNAc by the transfer of uridine 5- monophosphate (from uridine 5-tr…	glmU	GO:0000287,GO:0003674,GO:0003824,GO:0003977,GO:0005488,GO:0008080,GO:0008150,GO:0016407,GO:0016410,GO:0016740,GO:0016746,GO:0016747,GO:0016772,GO:0016779,GO:0019134,GO:0022610,GO:0030260,GO:0035635,GO:0040007,GO:0043167,GO:0043169,GO:0044403,GO:0044406,GO:0044409,GO:0044419,GO:0044650,GO:0046872,GO:0051701,GO:0051704,GO:0051806,GO:0051828,GO:0070569	2.3.1.157,2.7.7.23	ko:K04042	ko00520,ko01100,ko01130,map00520,map01100,map01130	M00362	R00416,R05332	RC00002,RC00004,RC00166	ko00000,ko00001,ko00002,ko01000	-	-	-	Hexapep,NTP_transf_3,NTP_transferase
GENE_03108	1380393.JHVP01000020_gene266	4.12e-169	-168.385	479.0	COG0462@1|root,COG0462@2|Bacteria,2GJ9S@201174|Actinobacteria,4ERS5@85013|Frankiales	201174|Actinobacteria	F	Involved in the biosynthesis of the central metabolite phospho-alpha-D-ribosyl-1-pyrophosphate (PRPP) via the transfer of pyrophosphoryl group from ATP to 1-hydroxyl of ribose-5-phosphate (Rib-5-P)	prs	GO:0000287,GO:0003674,GO:0003824,GO:0004749,GO:0005488,GO:0005575,GO:0005618,GO:0005623,GO:0005886,GO:0006015,GO:0006793,GO:0006796,GO:0008150,GO:0008152,GO:0009058,GO:0009987,GO:0016020,GO:0016740,GO:0016772,GO:0016778,GO:0019637,GO:0019693,GO:0030145,GO:0030312,GO:0040007,GO:0043167,GO:0043169,GO:0044237,GO:0044464,GO:0046390,GO:0046391,GO:0046872,GO:0046914,GO:0071704,GO:0071944,GO:0090407,GO:…	2.7.6.1	ko:K00948	ko00030,ko00230,ko01100,ko01110,ko01120,ko01130,ko01200,ko01230,map00030,map00230,map01100,map01110,map01120,map01130,map01200,map01230	M00005	R01049	RC00002,RC00078	ko00000,ko00001,ko00002,ko01000	-	-	-	Pribosyl_synth,Pribosyltran_N
GENE_03107	1451261.AS96_06295	1.21e-16	-15.9172	85.1	COG1403@1|root,COG1403@2|Bacteria	2|Bacteria	V	endonuclease activity	-	-	-	-	-	-	-	-	-	-	-	-	DUF222,HNH
GENE_03104	1068978.AMETH_2305	2.08e-179	-178.682	505.0	COG2070@1|root,COG2070@2|Bacteria,2GKA6@201174|Actinobacteria,4DXDF@85010|Pseudonocardiales	201174|Actinobacteria	S	Nitronate monooxygenase	-	-	1.13.12.16,1.3.1.9	ko:K00459,ko:K02371	ko00061,ko00910,ko01100,ko01212,map00061,map00910,map01100,map01212	M00083	R00025,R04429,R04724,R04955,R04958,R04961,R04966,R04969,R07765	RC00052,RC00076,RC02541,RC02759	ko00000,ko00001,ko00002,ko01000,ko01004	-	-	-	NMO
GENE_03102	1122609.AUGT01000008_gene2912	1.05e-66	-65.9788	212.0	COG1825@1|root,COG1825@2|Bacteria,2GJPJ@201174|Actinobacteria,4DQEY@85009|Propionibacteriales	201174|Actinobacteria	J	This is one of the proteins that binds to the 5S RNA in the ribosome where it forms part of the central protuberance	ctc	GO:0003674,GO:0003676,GO:0003723,GO:0005488,GO:0005575,GO:0005622,GO:0005623,GO:0005737,GO:0005829,GO:0005840,GO:0006412,GO:0006518,GO:0006807,GO:0008097,GO:0008150,GO:0008152,GO:0009058,GO:0009059,GO:0009987,GO:0010467,GO:0015934,GO:0019538,GO:0019843,GO:0022625,GO:0022626,GO:0032991,GO:0034641,GO:0034645,GO:0043043,GO:0043170,GO:0043226,GO:0043228,GO:0043229,GO:0043232,GO:0043603,GO:0043604,GO:…	-	ko:K02897	ko03010,map03010	M00178	-	-	ko00000,ko00001,ko00002,ko03011	-	-	-	Ribosomal_L25p,Ribosomal_TL5_C
GENE_03101	326424.FRAAL6266	8.39e-83	-82.0762	250.0	COG0193@1|root,COG0193@2|Bacteria,2GKCV@201174|Actinobacteria,4ESK5@85013|Frankiales	201174|Actinobacteria	J	The natural substrate for this enzyme may be peptidyl- tRNAs which drop off the ribosome during protein synthesis	pth	GO:0003674,GO:0003824,GO:0004045,GO:0005575,GO:0005623,GO:0005886,GO:0008150,GO:0016020,GO:0016787,GO:0016788,GO:0040007,GO:0044464,GO:0052689,GO:0071944,GO:0140098,GO:0140101	3.1.1.29	ko:K01056	-	-	-	-	ko00000,ko01000,ko03012	-	-	-	Pept_tRNA_hydro
GENE_03100	298654.FraEuI1c_2297	5.86e-75	-74.2321	235.0	COG1218@1|root,COG1218@2|Bacteria,2GMW7@201174|Actinobacteria,4ETX9@85013|Frankiales	201174|Actinobacteria	P	PFAM Inositol monophosphatase	cysQ_1	-	3.1.3.7	ko:K01082	ko00920,ko01100,ko01120,ko01130,map00920,map01100,map01120,map01130	-	R00188,R00508	RC00078	ko00000,ko00001,ko01000,ko03016	-	-	-	Inositol_P
GENE_03099	1386089.N865_15820	4.33e-132	-131.364	385.0	COG0053@1|root,COG0053@2|Bacteria,2GKSG@201174|Actinobacteria,4FFYU@85021|Intrasporangiaceae	201174|Actinobacteria	P	Cation efflux family	-	-	-	-	-	-	-	-	-	-	-	-	Cation_efflux
GENE_03098	28042.GU90_05095	6.24e-143	-142.205	410.0	COG2159@1|root,COG2159@2|Bacteria,2GMQY@201174|Actinobacteria,4DZEJ@85010|Pseudonocardiales	201174|Actinobacteria	S	Amidohydrolase	-	-	-	ko:K07045	-	-	-	-	ko00000	-	-	-	Amidohydro_2
GENE_03097	1150864.MILUP08_40978	0.0	-	1440.0	COG1197@1|root,COG1197@2|Bacteria,2GJ42@201174|Actinobacteria,4D8E4@85008|Micromonosporales	201174|Actinobacteria	L	Couples transcription and DNA repair by recognizing RNA polymerase (RNAP) stalled at DNA lesions. Mediates ATP-dependent release of RNAP and its truncated transcript from the DNA, and recruitment of nucleotide excision repair machinery to the damaged site	mfd	GO:0005575,GO:0005622,GO:0005623,GO:0005737,GO:0005829,GO:0005886,GO:0016020,GO:0044424,GO:0044444,GO:0044464,GO:0071944	-	ko:K03723	ko03420,map03420	-	-	-	ko00000,ko00001,ko01000,ko03400	-	-	-	CarD_CdnL_TRCF,DEAD,Helicase_C,TRCF
GENE_03095	469371.Tbis_0403	1.32e-58	-57.8794	190.0	COG1309@1|root,COG1309@2|Bacteria,2IBVF@201174|Actinobacteria,4EEPI@85010|Pseudonocardiales	201174|Actinobacteria	K	Bacterial regulatory proteins, tetR family	-	-	-	-	-	-	-	-	-	-	-	-	TetR_N
GENE_03094	1476876.JOJO01000013_gene4632	2.01e-100	-99.6968	302.0	COG2030@1|root,COG2030@2|Bacteria,2GJJI@201174|Actinobacteria	201174|Actinobacteria	I	dehydratase	htdY	-	-	-	-	-	-	-	-	-	-	-	MaoC_dehydrat_N,MaoC_dehydratas
GENE_03093	1211815.CBYP010000067_gene109	1.76e-145	-144.754	418.0	COG1028@1|root,COG1028@2|Bacteria,2GJ1F@201174|Actinobacteria	201174|Actinobacteria	IQ	Belongs to the short-chain dehydrogenases reductases (SDR) family	-	-	-	-	-	-	-	-	-	-	-	-	adh_short,adh_short_C2
GENE_03092	66373.JOFQ01000006_gene2837	6.41e-226	-225.193	629.0	COG1960@1|root,COG1960@2|Bacteria,2GIX8@201174|Actinobacteria	201174|Actinobacteria	I	acyl-CoA dehydrogenase	-	-	1.3.8.7	ko:K00249	ko00071,ko00280,ko00410,ko00640,ko01100,ko01110,ko01130,ko01200,ko01212,ko03320,map00071,map00280,map00410,map00640,map01100,map01110,map01130,map01200,map01212,map03320	M00013,M00036,M00087	R00924,R01175,R01279,R02661,R03172,R03777,R03857,R03990,R04095,R04432,R04751,R04754	RC00052,RC00068,RC00076,RC00095,RC00148,RC00246	ko00000,ko00001,ko00002,ko01000	-	-	-	Acyl-CoA_dh_1,Acyl-CoA_dh_M,Acyl-CoA_dh_N
GENE_03091	1476876.JOJO01000013_gene4626	3.94e-276	-275.405	781.0	COG0045@1|root,COG1042@1|root,COG0045@2|Bacteria,COG1042@2|Bacteria,2GKN1@201174|Actinobacteria	201174|Actinobacteria	C	CoA-binding domain protein	-	-	-	-	-	-	-	-	-	-	-	-	ATP-grasp_5,CoA_binding_2,Succ_CoA_lig
GENE_03090	1123023.JIAI01000003_gene2848	1.86e-107	-106.73	335.0	COG0477@1|root,COG0477@2|Bacteria,2GJSC@201174|Actinobacteria,4DYYK@85010|Pseudonocardiales	201174|Actinobacteria	EGP	Major Facilitator Superfamily	-	-	-	-	-	-	-	-	-	-	-	-	MFS_1
GENE_03089	882083.SacmaDRAFT_2478	4.94e-122	-121.306	362.0	COG0444@1|root,COG0444@2|Bacteria,2GIXV@201174|Actinobacteria,4DYTB@85010|Pseudonocardiales	201174|Actinobacteria	EP	Belongs to the ABC transporter superfamily	oppD	-	-	ko:K02031,ko:K02034,ko:K15583	ko01501,ko02010,ko02024,map01501,map02010,map02024	M00239,M00439	-	-	ko00000,ko00001,ko00002,ko02000	3.A.1.5,3.A.1.5.1,3.A.1.5.18,3.A.1.5.19,3.A.1.5.25	-	-	ABC_tran,BPD_transp_1,OppC_N,oligo_HPY
GENE_03088	882083.SacmaDRAFT_2477	4.34e-132	-131.363	387.0	COG4608@1|root,COG4608@2|Bacteria,2H4BW@201174|Actinobacteria,4E8ZS@85010|Pseudonocardiales	201174|Actinobacteria	E	Oligopeptide/dipeptide transporter, C-terminal region	-	-	-	ko:K02032,ko:K10823	ko01501,ko02010,ko02024,map01501,map02010,map02024	M00239,M00439	-	-	ko00000,ko00001,ko00002,ko02000	3.A.1.5,3.A.1.5.1,3.A.1.5.18,3.A.1.5.19,3.A.1.5.25	-	-	ABC_tran,oligo_HPY
GENE_03087	882083.SacmaDRAFT_2476	5.84e-115	-114.234	342.0	COG0601@1|root,COG0601@2|Bacteria,2GK0Z@201174|Actinobacteria,4DXBV@85010|Pseudonocardiales	201174|Actinobacteria	P	PFAM binding-protein-dependent transport systems inner membrane component	-	-	-	ko:K02033	ko02024,map02024	M00239	-	-	ko00000,ko00001,ko00002,ko02000	3.A.1.5	-	-	BPD_transp_1
GENE_03086	882083.SacmaDRAFT_2475	2.22e-106	-105.654	320.0	COG1173@1|root,COG1173@2|Bacteria,2GJ9E@201174|Actinobacteria,4DZ2W@85010|Pseudonocardiales	201174|Actinobacteria	EP	N-terminal TM domain of oligopeptide transport permease C	-	-	-	ko:K02034,ko:K15582	ko01501,ko02010,ko02024,map01501,map02010,map02024	M00239,M00439	-	-	ko00000,ko00001,ko00002,ko02000	3.A.1.5,3.A.1.5.1,3.A.1.5.18,3.A.1.5.19,3.A.1.5.25	-	-	BPD_transp_1,OppC_N
GENE_03085	1384057.CD33_13430	7.07e-151	-150.151	450.0	COG0747@1|root,COG0747@2|Bacteria,1TQ6S@1239|Firmicutes,4HF06@91061|Bacilli	91061|Bacilli	E	Bacterial extracellular solute-binding proteins, family 5 Middle	-	-	-	ko:K02035	ko02024,map02024	M00239	-	-	ko00000,ko00001,ko00002,ko02000	3.A.1.5	-	-	SBP_bac_5
GENE_03083	1048339.KB913029_gene505	4.71e-74	-73.327	230.0	COG1694@1|root,COG3956@2|Bacteria,2GNKC@201174|Actinobacteria,4ESPN@85013|Frankiales	201174|Actinobacteria	S	PFAM MazG nucleotide pyrophosphohydrolase	mazG	GO:0000287,GO:0003674,GO:0003824,GO:0005488,GO:0005575,GO:0005618,GO:0005623,GO:0006139,GO:0006163,GO:0006195,GO:0006203,GO:0006213,GO:0006220,GO:0006244,GO:0006725,GO:0006753,GO:0006793,GO:0006796,GO:0006807,GO:0006950,GO:0006979,GO:0008150,GO:0008152,GO:0009056,GO:0009058,GO:0009116,GO:0009117,GO:0009119,GO:0009141,GO:0009143,GO:0009144,GO:0009146,GO:0009147,GO:0009149,GO:0009151,GO:0009155,GO:…	3.6.1.66	ko:K02428,ko:K02499	ko00230,map00230	-	R00426,R00720,R01855,R02100,R02720,R03531	RC00002	ko00000,ko00001,ko01000,ko03036	-	-	-	MazG
GENE_03082	1380347.JNII01000006_gene1459	3.75e-241	-240.426	670.0	COG0148@1|root,COG0148@2|Bacteria,2GJAY@201174|Actinobacteria,4ERMF@85013|Frankiales	201174|Actinobacteria	G	Catalyzes the reversible conversion of 2- phosphoglycerate into phosphoenolpyruvate. It is essential for the degradation of carbohydrates via glycolysis	eno	-	4.2.1.11	ko:K01689	ko00010,ko00680,ko01100,ko01110,ko01120,ko01130,ko01200,ko01230,ko03018,ko04066,map00010,map00680,map01100,map01110,map01120,map01130,map01200,map01230,map03018,map04066	M00001,M00002,M00003,M00346,M00394	R00658	RC00349	ko00000,ko00001,ko00002,ko01000,ko03019,ko04147	-	-	-	Enolase_C,Enolase_N
GENE_03081	269800.Tfu_0429	5.15e-10	-9.28819	62.4	COG2919@1|root,COG2919@2|Bacteria,2GQH7@201174|Actinobacteria,4EK5P@85012|Streptosporangiales	201174|Actinobacteria	D	Septum formation initiator	divIC	-	-	ko:K13052	-	-	-	-	ko00000,ko03036	-	-	-	DivIC
GENE_03080	1289387.AUKW01000001_gene4918	3.86e-82	-81.4134	248.0	COG1507@1|root,COG1507@2|Bacteria,2I8CS@201174|Actinobacteria	201174|Actinobacteria	S	Septum formation initiator family protein	-	-	-	ko:K09009	-	-	-	-	ko00000	-	-	-	DUF501
GENE_03079	1122182.KB903834_gene6013	6.69e-91	-90.1746	281.0	COG0248@1|root,COG0248@2|Bacteria,2GJBN@201174|Actinobacteria,4D8I2@85008|Micromonosporales	201174|Actinobacteria	FP	Ppx/GppA phosphatase family	ppx	-	3.6.1.11,3.6.1.40	ko:K01524	ko00230,map00230	-	R03409	RC00002	ko00000,ko00001,ko01000	-	-	-	Ppx-GppA
GENE_03076	1120934.KB894414_gene3732	8.85e-137	-136.053	400.0	COG0726@1|root,COG0726@2|Bacteria,2GKIX@201174|Actinobacteria,4E13J@85010|Pseudonocardiales	201174|Actinobacteria	G	polysaccharide deacetylase	-	-	-	-	-	-	-	-	-	-	-	-	-
GENE_03074	1380347.JNII01000006_gene1470	6.14e-76	-75.2118	240.0	COG4760@1|root,COG4760@2|Bacteria,2GNCK@201174|Actinobacteria,4ESTG@85013|Frankiales	201174|Actinobacteria	S	Bax inhibitor 1 like	-	-	-	-	-	-	-	-	-	-	-	-	BaxI_1
GENE_03073	208439.AJAP_04440	1.73e-245	-244.762	679.0	COG0183@1|root,COG0183@2|Bacteria,2GJAC@201174|Actinobacteria,4DX8J@85010|Pseudonocardiales	201174|Actinobacteria	I	Belongs to the thiolase family	fadA	-	2.3.1.16,2.3.1.9	ko:K00626,ko:K00632	ko00071,ko00072,ko00280,ko00281,ko00310,ko00362,ko00380,ko00592,ko00620,ko00630,ko00640,ko00642,ko00650,ko00720,ko00900,ko01100,ko01110,ko01120,ko01130,ko01200,ko01212,ko02020,map00071,map00072,map00280,map00281,map00310,map00362,map00380,map00592,map00620,map00630,map00640,map00642,map00650,map00720,map00900,map01100,map01110,map01120,map01130,map01200,map01212,map02020	M00087,M00088,M00095,M00113,M00373,M00374,M00375	R00238,R00829,R00927,R01177,R03778,R03858,R03991,R04546,R04742,R04747,R05506,R05586,R07891,R07895,R07899,R08091,R08095	RC00004,RC00326,RC00405,RC01702,RC02728,RC02898,RC02955	ko00000,ko00001,ko00002,ko01000,ko04147	-	-	-	Thiolase_C,Thiolase_N
GENE_03072	1121946.AUAX01000003_gene1407	7.48e-38	-37.1261	140.0	COG2755@1|root,COG2755@2|Bacteria,2I9EE@201174|Actinobacteria,4D9ZC@85008|Micromonosporales	201174|Actinobacteria	E	G-D-S-L family	-	-	-	-	-	-	-	-	-	-	-	-	Lipase_GDSL_2
GENE_03071	1211815.CBYP010000024_gene1523	7.58e-104	-103.12	316.0	COG2755@1|root,COG2755@2|Bacteria,2GMVS@201174|Actinobacteria,4ESHM@85013|Frankiales	201174|Actinobacteria	E	GDSL-like Lipase/Acylhydrolase	-	-	-	-	-	-	-	-	-	-	-	-	Lipase_GDSL_2
GENE_03070	103733.JNYO01000012_gene2803	1.06e-248	-247.975	692.0	COG0031@1|root,COG3620@1|root,COG0031@2|Bacteria,COG3620@2|Bacteria,2GIXE@201174|Actinobacteria,4E0ZQ@85010|Pseudonocardiales	201174|Actinobacteria	EK	Cystathionine beta-synthase	cbs	GO:0003674,GO:0005488,GO:0005575,GO:0005576,GO:0005618,GO:0005622,GO:0005623,GO:0005737,GO:0005886,GO:0008144,GO:0016020,GO:0019842,GO:0030170,GO:0030312,GO:0036094,GO:0043167,GO:0043168,GO:0044424,GO:0044464,GO:0048037,GO:0050662,GO:0070279,GO:0071944,GO:0097159,GO:1901363	4.2.1.22	ko:K01697	ko00260,ko00270,ko01100,ko01130,ko01230,map00260,map00270,map01100,map01130,map01230	M00035,M00338	R00891,R01290,R04942	RC00056,RC00069,RC00256,RC00489,RC01246	ko00000,ko00001,ko00002,ko01000	-	-	-	CBS,PALP
GENE_03069	469371.Tbis_3117	1.11e-197	-196.955	556.0	COG0626@1|root,COG0626@2|Bacteria,2GJ5S@201174|Actinobacteria,4DX61@85010|Pseudonocardiales	201174|Actinobacteria	E	PFAM Cys Met metabolism	metB	GO:0000096,GO:0000097,GO:0003674,GO:0003824,GO:0003962,GO:0004123,GO:0005575,GO:0005622,GO:0005623,GO:0005737,GO:0005829,GO:0005886,GO:0006082,GO:0006520,GO:0006534,GO:0006555,GO:0006790,GO:0006807,GO:0008150,GO:0008152,GO:0008652,GO:0009058,GO:0009066,GO:0009067,GO:0009069,GO:0009070,GO:0009086,GO:0009092,GO:0009987,GO:0016020,GO:0016053,GO:0016740,GO:0016765,GO:0016829,GO:0016846,GO:0017144,GO:…	2.5.1.48	ko:K01739	ko00270,ko00450,ko00920,ko01100,ko01110,ko01130,ko01230,map00270,map00450,map00920,map01100,map01110,map01130,map01230	M00017	R00999,R01288,R02508,R03217,R03260,R04944,R04945,R04946	RC00020,RC00056,RC00069,RC00420,RC02848,RC02866	ko00000,ko00001,ko00002,ko01000	-	-	iNJ661.Rv1079	Cys_Met_Meta_PP
GENE_03068	1146883.BLASA_0797	4.58e-185	-184.339	526.0	COG1171@1|root,COG1171@2|Bacteria,2GJAG@201174|Actinobacteria,4ES0N@85013|Frankiales	201174|Actinobacteria	E	PFAM Pyridoxal-5'-phosphate-dependent protein beta subunit	ilvA	-	4.3.1.19	ko:K01754	ko00260,ko00290,ko01100,ko01110,ko01130,ko01200,ko01230,map00260,map00290,map01100,map01110,map01130,map01200,map01230	M00570	R00220,R00996	RC00418,RC02600	ko00000,ko00001,ko00002,ko01000	-	-	-	ACT,PALP
GENE_03067	1121926.AXWO01000002_gene1493	3.38e-69	-68.4711	213.0	COG0782@1|root,COG0782@2|Bacteria,2GNZV@201174|Actinobacteria,4EYGB@85014|Glycomycetales	201174|Actinobacteria	K	Transcription elongation factor, N-terminal	greA	GO:0005575,GO:0005618,GO:0005622,GO:0005623,GO:0005737,GO:0005829,GO:0005886,GO:0008150,GO:0016020,GO:0030312,GO:0042221,GO:0044424,GO:0044444,GO:0044464,GO:0046677,GO:0050896,GO:0071944	-	ko:K03624	-	-	-	-	ko00000,ko03021	-	-	-	GreA_GreB,GreA_GreB_N
GENE_03066	1380393.JHVP01000014_gene4769	1.24e-146	-145.907	420.0	COG2120@1|root,COG2120@2|Bacteria,2H2NY@201174|Actinobacteria,4ERKF@85013|Frankiales	201174|Actinobacteria	S	A mycothiol (MSH, N-acetylcysteinyl-glucosaminyl- inositol) S-conjugate amidase, it recycles conjugated MSH to the N-acetyl cysteine conjugate (AcCys S-conjugate, a mercapturic acid) and the MSH precursor. Involved in MSH-dependent detoxification of a number of alkylating agents and antibiotics	mca	GO:0003674,GO:0005488,GO:0006790,GO:0008150,GO:0008152,GO:0008270,GO:0009636,GO:0009987,GO:0010126,GO:0010127,GO:0016137,GO:0042221,GO:0043167,GO:0043169,GO:0044237,GO:0046872,GO:0046914,GO:0050896,GO:0051186,GO:0071704,GO:0098754,GO:1901135,GO:1901657	3.5.1.115	ko:K18455	-	-	-	-	ko00000,ko01000	-	-	-	PIG-L
GENE_03065	216594.MMAR_4384	3.9e-10	-9.40894	60.5	2EPYK@1|root,33HJ6@2|Bacteria,2GRIQ@201174|Actinobacteria,23B61@1762|Mycobacteriaceae	201174|Actinobacteria	-	-	-	-	-	-	-	-	-	-	-	-	-	-	-
GENE_03063	478801.Ksed_13430	3.08e-234	-233.511	657.0	COG2223@1|root,COG2223@2|Bacteria,2I2RR@201174|Actinobacteria	201174|Actinobacteria	P	Major facilitator superfamily	-	-	-	ko:K08177	-	-	-	-	ko00000,ko02000	2.A.1.11	-	-	MFS_1
GENE_03062	1120950.KB892768_gene5305	1.94e-148	-147.712	427.0	COG0492@1|root,COG0492@2|Bacteria,2GJ1Z@201174|Actinobacteria,4DT70@85009|Propionibacteriales	201174|Actinobacteria	O	Pyridine nucleotide-disulphide oxidoreductase	-	-	1.18.1.2,1.19.1.1	ko:K21567	-	-	-	-	ko00000,ko01000	-	-	-	Pyr_redox_2
GENE_03061	593907.Celgi_2688	1.15e-114	-113.939	337.0	COG1028@1|root,COG1028@2|Bacteria,2GWHQ@201174|Actinobacteria	201174|Actinobacteria	IQ	short-chain dehydrogenase reductase	-	-	1.1.1.100	ko:K00059	ko00061,ko00333,ko00780,ko01040,ko01100,ko01130,ko01212,map00061,map00333,map00780,map01040,map01100,map01130,map01212	M00083,M00572	R04533,R04534,R04536,R04543,R04566,R04953,R04964,R07759,R07763,R10116,R10120,R11671	RC00029,RC00117	ko00000,ko00001,ko00002,ko01000,ko01004	-	-	-	adh_short_C2
GENE_03060	1121017.AUFG01000012_gene1803	2.37e-87	-86.6253	274.0	COG3180@1|root,COG3180@2|Bacteria,2GZEI@201174|Actinobacteria	201174|Actinobacteria	S	Ammonia monooxygenase	-	-	-	ko:K07120	-	-	-	-	ko00000	-	-	-	AbrB
GENE_03059	525909.Afer_0752	1.21e-78	-77.9172	251.0	COG1085@1|root,COG1085@2|Bacteria,2HGHY@201174|Actinobacteria,4CNFK@84992|Acidimicrobiia	84992|Acidimicrobiia	C	galactose-1-phosphate uridylyltransferase	-	-	-	-	-	-	-	-	-	-	-	-	-
GENE_03058	1075090.GOAMR_44_00140	9.53e-57	-56.0209	179.0	COG1848@1|root,COG1848@2|Bacteria,2HM2N@201174|Actinobacteria,4GGQT@85026|Gordoniaceae	201174|Actinobacteria	S	Toxic component of a toxin-antitoxin (TA) module. An RNase	-	-	-	-	-	-	-	-	-	-	-	-	PIN
GENE_03057	1121017.AUFG01000045_gene3616	6.49e-27	-26.1878	100.0	2EM4G@1|root,33ETW@2|Bacteria,2GQWR@201174|Actinobacteria	201174|Actinobacteria	-	-	-	-	-	-	-	-	-	-	-	-	-	-	-
GENE_03056	66874.JOFS01000016_gene6231	8.77e-43	-42.057	151.0	2D56M@1|root,32TIB@2|Bacteria,2H6F7@201174|Actinobacteria	201174|Actinobacteria	-	-	-	-	-	-	-	-	-	-	-	-	-	-	-
GENE_03055	526225.Gobs_0945	2.17e-239	-238.664	685.0	COG1331@1|root,COG1331@2|Bacteria,2GJ88@201174|Actinobacteria,4ETUV@85013|Frankiales	201174|Actinobacteria	O	Protein of unknown function, DUF255	-	-	-	ko:K06888	-	-	-	-	ko00000	-	-	-	GlcNAc_2-epim,Thioredox_DsbH
GENE_03054	1043205.AFYF01000078_gene1725	3.07e-90	-89.5129	288.0	COG0515@1|root,COG0515@2|Bacteria,2GIV0@201174|Actinobacteria,4FEFR@85021|Intrasporangiaceae	201174|Actinobacteria	KLT	Protein kinase domain	-	-	2.7.11.1	ko:K12132	-	-	-	-	ko00000,ko01000,ko01001	-	-	-	Pkinase
GENE_03053	1380393.JHVP01000014_gene4775	4.28e-101	-100.369	302.0	COG1272@1|root,COG1272@2|Bacteria,2GJGQ@201174|Actinobacteria,4EV58@85013|Frankiales	201174|Actinobacteria	S	Haemolysin-III related	hlyI	-	-	ko:K11068	-	-	-	-	ko00000,ko02042	-	-	-	HlyIII
GENE_03052	208444.JNYY01000036_gene8236	1.6e-107	-106.796	318.0	COG0020@1|root,COG0020@2|Bacteria,2GJCP@201174|Actinobacteria,4DYMM@85010|Pseudonocardiales	201174|Actinobacteria	I	Catalyzes the condensation of isopentenyl diphosphate (IPP) with allylic pyrophosphates generating different type of terpenoids	uppS1	GO:0000287,GO:0002094,GO:0003674,GO:0003824,GO:0004659,GO:0005488,GO:0005575,GO:0005622,GO:0005623,GO:0005737,GO:0005829,GO:0005886,GO:0006066,GO:0006629,GO:0006720,GO:0008150,GO:0008152,GO:0008299,GO:0008610,GO:0009058,GO:0009987,GO:0016020,GO:0016093,GO:0016094,GO:0016740,GO:0016765,GO:0030145,GO:0033850,GO:0043167,GO:0043169,GO:0044237,GO:0044238,GO:0044249,GO:0044255,GO:0044281,GO:0044283,GO:…	2.5.1.31,2.5.1.68	ko:K00806,ko:K12503	ko00900,ko01110,map00900,map01110	-	R06447,R08528	RC00279,RC02839	ko00000,ko00001,ko01000,ko01006	-	-	-	Prenyltransf
GENE_03050	479433.Caci_0921	9.92e-78	-77.0035	232.0	COG0048@1|root,COG0048@2|Bacteria,2IHUF@201174|Actinobacteria	201174|Actinobacteria	J	Interacts with and stabilizes bases of the 16S rRNA that are involved in tRNA selection in the A site and with the mRNA backbone. Located at the interface of the 30S and 50S subunits, it traverses the body of the 30S subunit contacting proteins on the other side and probably holding the rRNA structure together. The combined cluster of proteins S8, S12 and S17 appears to hold together the shoulder…	rpsL	GO:0003674,GO:0003735,GO:0005198,GO:0005575,GO:0005622,GO:0005623,GO:0005737,GO:0005840,GO:0006412,GO:0006518,GO:0006807,GO:0008150,GO:0008152,GO:0009058,GO:0009059,GO:0009987,GO:0010467,GO:0019538,GO:0032991,GO:0034641,GO:0034645,GO:0040007,GO:0043043,GO:0043170,GO:0043226,GO:0043228,GO:0043229,GO:0043232,GO:0043603,GO:0043604,GO:0044237,GO:0044238,GO:0044249,GO:0044260,GO:0044267,GO:0044271,GO:…	-	ko:K02950	ko03010,map03010	M00178,M00179	-	-	br01610,ko00000,ko00001,ko00002,ko03011	-	-	-	Ribosom_S12_S23
GENE_03049	1223543.GP2_008_00890	1.09e-92	-91.9626	272.0	COG0049@1|root,COG0049@2|Bacteria,2GMVW@201174|Actinobacteria,4GBC0@85026|Gordoniaceae	201174|Actinobacteria	J	One of the primary rRNA binding proteins, it binds directly to 16S rRNA where it nucleates assembly of the head domain of the 30S subunit. Is located at the subunit interface close to the decoding center, probably blocks exit of the E-site tRNA	rpsG	GO:0000028,GO:0003674,GO:0003676,GO:0003723,GO:0003729,GO:0003735,GO:0005198,GO:0005488,GO:0005575,GO:0005618,GO:0005622,GO:0005623,GO:0005737,GO:0005829,GO:0005840,GO:0005886,GO:0006412,GO:0006518,GO:0006807,GO:0006996,GO:0008150,GO:0008152,GO:0009058,GO:0009059,GO:0009987,GO:0010467,GO:0015935,GO:0016020,GO:0016043,GO:0019538,GO:0019843,GO:0022607,GO:0022613,GO:0022618,GO:0022626,GO:0022627,GO:…	-	ko:K02992	ko03010,map03010	M00178,M00179	-	-	br01610,ko00000,ko00001,ko00002,ko03011	-	-	-	Ribosomal_S7
GENE_03048	644283.Micau_5530	0.0	-	1130.0	COG0480@1|root,COG0480@2|Bacteria,2GKB3@201174|Actinobacteria,4DAJC@85008|Micromonosporales	201174|Actinobacteria	J	Catalyzes the GTP-dependent ribosomal translocation step during translation elongation. During this step, the ribosome changes from the pre-translocational (PRE) to the post- translocational (POST) state as the newly formed A-site-bound peptidyl-tRNA and P-site-bound deacylated tRNA move to the P and E sites, respectively. Catalyzes the coordinated movement of the two tRNA molecules, the mRNA and…	fusA	GO:0005575,GO:0005618,GO:0005623,GO:0005886,GO:0008150,GO:0016020,GO:0030312,GO:0040007,GO:0044464,GO:0071944	-	ko:K02355	-	-	-	-	ko00000,ko03012,ko03029	-	-	-	EFG_C,EFG_II,EFG_IV,GTP_EFTU,GTP_EFTU_D2
GENE_03047	1068978.AMETH_0650	1.08e-253	-252.967	699.0	COG0050@1|root,COG0050@2|Bacteria,2GK4T@201174|Actinobacteria,4DZDG@85010|Pseudonocardiales	201174|Actinobacteria	J	This protein promotes the GTP-dependent binding of aminoacyl-tRNA to the A-site of ribosomes during protein biosynthesis	tuf	GO:0001666,GO:0003674,GO:0005488,GO:0005515,GO:0005575,GO:0005576,GO:0005618,GO:0005622,GO:0005623,GO:0005737,GO:0005829,GO:0005886,GO:0006950,GO:0008150,GO:0009628,GO:0010035,GO:0010038,GO:0010039,GO:0016020,GO:0019899,GO:0030312,GO:0035375,GO:0036293,GO:0040007,GO:0042221,GO:0044424,GO:0044444,GO:0044464,GO:0050896,GO:0070482,GO:0071944	-	ko:K02358	-	-	-	-	ko00000,ko03012,ko03029,ko04147	-	-	-	GTP_EFTU,GTP_EFTU_D2,GTP_EFTU_D3
GENE_03045	543632.JOJL01000013_gene9401	2.3e-116	-115.638	347.0	COG5485@1|root,COG5485@2|Bacteria,2I8T4@201174|Actinobacteria	201174|Actinobacteria	S	Haem-containing dehydratase	-	-	4.99.1.5	ko:K13028	-	-	R02827	RC00791	ko00000,ko01000	-	-	-	Dehydratase_hem
GENE_03044	1194972.MVAC_05597	7.93e-196	-195.101	566.0	COG1080@1|root,COG1080@2|Bacteria,2GIZZ@201174|Actinobacteria,232JE@1762|Mycobacteriaceae	201174|Actinobacteria	G	General (non sugar-specific) component of the phosphoenolpyruvate-dependent sugar phosphotransferase system (sugar PTS). This major carbohydrate active-transport system catalyzes the phosphorylation of incoming sugar substrates concomitantly with their translocation across the cell membrane. Enzyme I transfers the phosphoryl group from phosphoenolpyruvate (PEP) to the phosphoryl carrier protein (…	ptsI	-	2.7.3.9	ko:K08483	ko02060,map02060	-	-	-	ko00000,ko00001,ko01000,ko02000	8.A.7	-	-	PEP-utilisers_N,PEP-utilizers,PEP-utilizers_C
GENE_03043	246196.MSMEI_0085	3.87e-84	-83.4123	258.0	COG1349@1|root,COG1349@2|Bacteria,2GKWM@201174|Actinobacteria,233RA@1762|Mycobacteriaceae	201174|Actinobacteria	K	DeoR C terminal sensor domain	-	-	-	ko:K03436	-	-	-	-	ko00000,ko03000	-	-	-	DeoRC,HTH_DeoR
GENE_03042	710687.KI912270_gene4165	1.38e-101	-100.86	308.0	COG1105@1|root,COG1105@2|Bacteria,2GK7E@201174|Actinobacteria,2356P@1762|Mycobacteriaceae	201174|Actinobacteria	G	Belongs to the carbohydrate kinase PfkB family	fruK	-	2.7.1.11,2.7.1.56	ko:K00882,ko:K16370	ko00010,ko00030,ko00051,ko00052,ko00680,ko01100,ko01110,ko01120,ko01130,ko01200,ko01230,map00010,map00030,map00051,map00052,map00680,map01100,map01110,map01120,map01130,map01200,map01230	M00001,M00345	R00756,R02071,R03236,R03237,R03238,R03239,R04779	RC00002,RC00017	ko00000,ko00001,ko00002,ko01000	-	-	-	PfkB
GENE_03041	1380386.JIAW01000001_gene4931	5.19e-240	-239.285	688.0	COG1299@1|root,COG1445@1|root,COG1762@1|root,COG1299@2|Bacteria,COG1445@2|Bacteria,COG1762@2|Bacteria,2GJU4@201174|Actinobacteria,233QV@1762|Mycobacteriaceae	201174|Actinobacteria	G	PTS system, fructose subfamily, IIC	fruA	-	2.7.1.202	ko:K02768,ko:K02769,ko:K02770	ko00051,ko01100,ko01120,ko02060,map00051,map01100,map01120,map02060	M00273	R03232	RC00017,RC03206	ko00000,ko00001,ko00002,ko01000,ko02000	4.A.2.1	-	-	PTS_EIIA_2,PTS_EIIC,PTS_IIB
GENE_03040	196162.Noca_3185	2.27e-30	-29.644	109.0	COG1925@1|root,COG1925@2|Bacteria,2GQX6@201174|Actinobacteria,4DSGS@85009|Propionibacteriales	201174|Actinobacteria	G	PTS HPr component phosphorylation site	ptsH	-	-	ko:K11189	-	-	-	-	ko00000,ko02000	4.A.2.1	-	-	PTS-HPr
GENE_03039	1121017.AUFG01000003_gene3351	1.96e-154	-153.708	456.0	COG1574@1|root,COG1574@2|Bacteria,2GJVW@201174|Actinobacteria,4FEI0@85021|Intrasporangiaceae	201174|Actinobacteria	S	Metal-dependent hydrolase	-	-	-	-	-	-	-	-	-	-	-	-	Amidohydro_3
GENE_03038	1215092.PA6_013_00130	1.84e-136	-135.735	402.0	COG2059@1|root,COG2059@2|Bacteria,1MUBW@1224|Proteobacteria,1RPNP@1236|Gammaproteobacteria,1YDNC@136841|Pseudomonas aeruginosa group	1236|Gammaproteobacteria	P	Chromate transporter	chrA	-	-	ko:K07240	-	-	-	-	ko00000,ko02000	2.A.51.1	-	-	Chromate_transp
GENE_03037	1123258.AQXZ01000019_gene3359	6.77e-62	-61.1694	202.0	COG1024@1|root,COG1024@2|Bacteria,2H2U8@201174|Actinobacteria	201174|Actinobacteria	I	Belongs to the enoyl-CoA hydratase isomerase family	-	-	4.2.1.17,4.2.1.18	ko:K01692,ko:K13766	ko00071,ko00280,ko00281,ko00310,ko00360,ko00362,ko00380,ko00410,ko00627,ko00640,ko00650,ko00903,ko00930,ko01100,ko01110,ko01120,ko01130,ko01212,map00071,map00280,map00281,map00310,map00360,map00362,map00380,map00410,map00627,map00640,map00650,map00903,map00930,map01100,map01110,map01120,map01130,map01212	M00032,M00036,M00087	R02085,R03026,R03045,R04137,R04170,R04204,R04224,R04738,R04740,R04744,R04746,R04749,R05595,R06411,R06412,R06942,R08093	RC00831,RC00834,RC01086,RC01095,RC01098,RC01103,RC01217,RC02115,RC02416	ko00000,ko00001,ko00002,ko01000	-	-	-	ECH_1
GENE_03036	1121385.AQXW01000004_gene2541	7.88e-40	-39.1035	135.0	COG0640@1|root,COG0640@2|Bacteria,2GNW2@201174|Actinobacteria	201174|Actinobacteria	K	transcriptional regulator	-	-	-	-	-	-	-	-	-	-	-	-	AHSA1,HTH_20
GENE_03035	1121385.AQXW01000004_gene2540	3.01e-71	-70.5214	218.0	COG3832@1|root,COG3832@2|Bacteria,2IMFE@201174|Actinobacteria	201174|Actinobacteria	S	Activator of Hsp90 ATPase homolog 1-like protein	-	-	-	-	-	-	-	-	-	-	-	-	AHSA1
GENE_03034	1306174.JODP01000006_gene3535	6.78e-84	-83.1688	254.0	COG2808@1|root,COG2808@2|Bacteria,2IEXV@201174|Actinobacteria	201174|Actinobacteria	K	Transcriptional regulator	-	-	-	ko:K07734	-	-	-	-	ko00000,ko03000	-	-	-	FMN_bind_2
GENE_03033	1184609.KILIM_015_00610	1.06e-34	-33.9747	122.0	COG2388@1|root,COG2388@2|Bacteria,2GQNP@201174|Actinobacteria	201174|Actinobacteria	S	acetyltransferase	-	-	-	ko:K06975	-	-	-	-	ko00000	-	-	-	Acetyltransf_CG
GENE_03032	1146883.BLASA_0206	2.1e-166	-165.678	479.0	COG2124@1|root,COG2124@2|Bacteria,2GJ8V@201174|Actinobacteria,4ESAP@85013|Frankiales	201174|Actinobacteria	C	cytochrome P-450	cyp20	-	1.14.14.1	ko:K00493	ko00071,ko00380,ko00627,ko01120,map00071,map00380,map00627,map01120	-	R03629,R04121,R05259	RC00046,RC01311	ko00000,ko00001,ko01000	-	-	-	p450
GENE_03031	1297863.APJF01000001_gene2162	2.11e-64	-63.6757	208.0	COG0846@1|root,COG0846@2|Bacteria,1MUK1@1224|Proteobacteria,2TV1Q@28211|Alphaproteobacteria,3JTG8@41294|Bradyrhizobiaceae	28211|Alphaproteobacteria	K	NAD-dependent protein deacetylase which modulates the activities of several enzymes which are inactive in their acetylated form	MA20_30275	-	-	ko:K12410	-	-	-	-	ko00000,ko01000	-	-	-	SIR2
GENE_03030	1713.JOFV01000003_gene1534	8.44e-209	-208.074	592.0	COG2223@1|root,COG2223@2|Bacteria,2GJ1I@201174|Actinobacteria,4F0H3@85016|Cellulomonadaceae	201174|Actinobacteria	P	PFAM major facilitator superfamily MFS_1	narU	-	-	ko:K02575	ko00910,map00910	M00615	-	-	ko00000,ko00001,ko00002,ko02000	2.A.1.8	-	iNJ661.Rv0267	MFS_1
GENE_03029	1298863.AUEP01000001_gene983	5.39e-285	-284.268	803.0	COG3383@1|root,COG3383@2|Bacteria,2HC9H@201174|Actinobacteria,4DMYP@85009|Propionibacteriales	201174|Actinobacteria	C	Belongs to the prokaryotic molybdopterin-containing oxidoreductase family	nasC	-	-	ko:K00372	ko00910,ko01120,map00910,map01120	M00531	R00798,R01106	RC02812	ko00000,ko00001,ko00002,ko01000	-	-	-	Molybdop_Fe4S4,Molybdopterin,Molydop_binding
GENE_03028	1210046.B277_11400	8.93e-121	-120.049	370.0	COG1251@1|root,COG1251@2|Bacteria,2GJ3U@201174|Actinobacteria,4FEJC@85021|Intrasporangiaceae	201174|Actinobacteria	C	FAD-dependent pyridine nucleotide-disulfide oxidoreductase	nasC	-	-	ko:K00360	ko00910,ko01120,map00910,map01120	M00531	R00798	RC02812	ko00000,ko00001,ko00002,ko01000	-	-	-	Fer2_BFD,Pyr_redox_2
GENE_03027	1121017.AUFG01000042_gene736	0.0	-	1228.0	COG1251@1|root,COG1251@2|Bacteria,2GJ3U@201174|Actinobacteria,4FF81@85021|Intrasporangiaceae	201174|Actinobacteria	C	Belongs to the nitrite and sulfite reductase 4Fe-4S domain family	nirB	-	1.7.1.15	ko:K00362	ko00910,ko01120,map00910,map01120	M00530	R00787	RC00176	ko00000,ko00001,ko00002,ko01000	-	-	-	Fer2_BFD,NIR_SIR,NIR_SIR_ferr,Pyr_redox_2
GENE_03026	1121017.AUFG01000042_gene737	3.82e-31	-30.4179	115.0	COG2146@1|root,COG2146@2|Bacteria,2IQM4@201174|Actinobacteria,4FH11@85021|Intrasporangiaceae	201174|Actinobacteria	P	Nitrite reductase	nirD	-	1.7.1.15	ko:K00363	ko00910,ko01120,map00910,map01120	M00530	R00787	RC00176	ko00000,ko00001,ko00002,ko01000	-	-	-	Rieske_2
GENE_03025	1121017.AUFG01000042_gene738	3.87e-92	-91.4123	281.0	COG0007@1|root,COG0007@2|Bacteria,2GK3B@201174|Actinobacteria,4FF1I@85021|Intrasporangiaceae	201174|Actinobacteria	H	Multifunctional uroporphyrinogen III methylase precorrin-2 oxidase ferrochelatase	-	-	1.3.1.76,2.1.1.107,4.99.1.4	ko:K02302,ko:K02303	ko00860,ko01100,ko01110,ko01120,map00860,map01100,map01110,map01120	M00121	R02864,R03194,R03947	RC00003,RC00871,RC01012,RC01034	ko00000,ko00001,ko00002,ko01000	-	-	-	CbiX,NAD_binding_7,TP_methylase
GENE_03024	590998.Celf_1267	1.25e-134	-133.903	396.0	COG1587@1|root,COG3710@1|root,COG1587@2|Bacteria,COG3710@2|Bacteria,2GKMM@201174|Actinobacteria,4F0R3@85016|Cellulomonadaceae	201174|Actinobacteria	HK	PFAM Uroporphyrinogen III synthase HEM4	hemD	-	4.2.1.75	ko:K01719	ko00860,ko01100,ko01110,ko01120,map00860,map01100,map01110,map01120	M00121	R03165	RC01861	ko00000,ko00001,ko00002,ko01000	-	-	-	HEM4,Trans_reg_C
GENE_03023	1304865.JAGF01000001_gene1350	1.51e-55	-54.821	185.0	COG2138@1|root,COG2138@2|Bacteria,2GNJ0@201174|Actinobacteria,4F18A@85016|Cellulomonadaceae	201174|Actinobacteria	S	PFAM cobalamin (vitamin B12) biosynthesis CbiX protein	sirB	-	-	-	-	-	-	-	-	-	-	-	CbiX
GENE_03021	1123321.KB905821_gene4085	2.97e-83	-82.5272	259.0	COG0583@1|root,COG0583@2|Bacteria,2GM99@201174|Actinobacteria	201174|Actinobacteria	K	Transcriptional regulator	-	-	-	-	-	-	-	-	-	-	-	-	HTH_1,LysR_substrate
GENE_03020	321955.AAGP01000002_gene3058	2.77e-64	-63.5575	212.0	COG0697@1|root,COG0697@2|Bacteria,2I9E0@201174|Actinobacteria	201174|Actinobacteria	EG	EamA-like transporter family	-	-	-	-	-	-	-	-	-	-	-	-	EamA
GENE_03019	1095772.CAHH01000011_gene758	5.69e-28	-27.2449	120.0	COG3119@1|root,COG3119@2|Bacteria,2H59R@201174|Actinobacteria	201174|Actinobacteria	P	arylsulfatase activity	-	-	-	-	-	-	-	-	-	-	-	-	-
GENE_03018	1122130.AUHN01000004_gene842	5.89e-94	-93.2299	285.0	COG1215@1|root,COG1215@2|Bacteria,2GMKV@201174|Actinobacteria	201174|Actinobacteria	M	Glycosyl transferase family 2	-	-	-	-	-	-	-	-	-	-	-	-	Glycos_transf_2
GENE_03016	1445613.JALM01000120_gene1469	1.02e-66	-65.9914	202.0	COG0051@1|root,COG0051@2|Bacteria,2IHRA@201174|Actinobacteria,4E3HD@85010|Pseudonocardiales	201174|Actinobacteria	J	Involved in the binding of tRNA to the ribosomes	rpsJ	GO:0003674,GO:0003735,GO:0005198,GO:0005575,GO:0005618,GO:0005622,GO:0005623,GO:0005737,GO:0005829,GO:0005840,GO:0005886,GO:0006412,GO:0006518,GO:0006807,GO:0008150,GO:0008152,GO:0009058,GO:0009059,GO:0009987,GO:0010467,GO:0015935,GO:0016020,GO:0019538,GO:0030312,GO:0032991,GO:0034641,GO:0034645,GO:0040007,GO:0043043,GO:0043170,GO:0043226,GO:0043228,GO:0043229,GO:0043232,GO:0043603,GO:0043604,GO:…	-	ko:K02946	ko03010,map03010	M00178,M00179	-	-	br01610,ko00000,ko00001,ko00002,ko03011	-	-	-	Ribosomal_S10
GENE_03015	1380347.JNII01000010_gene2374	1.48e-106	-105.83	313.0	COG0087@1|root,COG0087@2|Bacteria,2GJXT@201174|Actinobacteria,4ERGJ@85013|Frankiales	201174|Actinobacteria	J	One of the primary rRNA binding proteins, it binds directly near the 3'-end of the 23S rRNA, where it nucleates assembly of the 50S subunit	rplC	GO:0005575,GO:0005622,GO:0005623,GO:0005737,GO:0005829,GO:0005886,GO:0008150,GO:0016020,GO:0040007,GO:0044424,GO:0044444,GO:0044464,GO:0071944	-	ko:K02906	ko03010,map03010	M00178,M00179	-	-	br01610,ko00000,ko00001,ko00002,ko03011	-	-	-	Ribosomal_L3
GENE_03014	471853.Bcav_3142	7.89e-94	-93.1029	281.0	COG0088@1|root,COG0088@2|Bacteria,2GJYJ@201174|Actinobacteria	201174|Actinobacteria	J	Forms part of the polypeptide exit tunnel	rplD	GO:0003674,GO:0003676,GO:0003723,GO:0003735,GO:0005198,GO:0005488,GO:0005575,GO:0005622,GO:0005623,GO:0005737,GO:0005829,GO:0005840,GO:0005886,GO:0006412,GO:0006518,GO:0006807,GO:0008150,GO:0008152,GO:0009058,GO:0009059,GO:0009987,GO:0010467,GO:0016020,GO:0019538,GO:0022626,GO:0032991,GO:0034641,GO:0034645,GO:0040007,GO:0043043,GO:0043170,GO:0043226,GO:0043228,GO:0043229,GO:0043232,GO:0043603,GO:…	-	ko:K02926	ko03010,map03010	M00178	-	-	br01610,ko00000,ko00001,ko00002,ko03011	-	-	-	Ribosomal_L4
GENE_03013	1111131.HMPREF1255_0327	1.99e-47	-46.7011	153.0	COG0089@1|root,COG0089@2|Bacteria,2IQ7V@201174|Actinobacteria,4DR9N@85009|Propionibacteriales	201174|Actinobacteria	J	One of the early assembly proteins it binds 23S rRNA. One of the proteins that surrounds the polypeptide exit tunnel on the outside of the ribosome. Forms the main docking site for trigger factor binding to the ribosome	rplW	GO:0000027,GO:0003674,GO:0003676,GO:0003723,GO:0003735,GO:0005198,GO:0005488,GO:0005575,GO:0005622,GO:0005623,GO:0005737,GO:0005829,GO:0005840,GO:0005886,GO:0006412,GO:0006518,GO:0006807,GO:0006996,GO:0008150,GO:0008152,GO:0009058,GO:0009059,GO:0009987,GO:0010467,GO:0015934,GO:0016020,GO:0016043,GO:0019538,GO:0022607,GO:0022613,GO:0022618,GO:0022625,GO:0022626,GO:0032991,GO:0034622,GO:0034641,GO:…	-	ko:K02892	ko03010,map03010	M00178,M00179	-	-	br01610,ko00000,ko00001,ko00002,ko03011	-	-	-	Ribosomal_L23
GENE_03012	2074.JNYD01000012_gene259	1.01e-186	-185.996	520.0	COG0090@1|root,COG0090@2|Bacteria,2GK7R@201174|Actinobacteria,4DXEW@85010|Pseudonocardiales	201174|Actinobacteria	J	One of the primary rRNA binding proteins. Required for association of the 30S and 50S subunits to form the 70S ribosome, for tRNA binding and peptide bond formation. It has been suggested to have peptidyltransferase activity	rplB	GO:0002181,GO:0003674,GO:0003676,GO:0003723,GO:0003735,GO:0005198,GO:0005488,GO:0005575,GO:0005622,GO:0005623,GO:0005737,GO:0005829,GO:0005840,GO:0005886,GO:0006412,GO:0006518,GO:0006807,GO:0008150,GO:0008152,GO:0009058,GO:0009059,GO:0009987,GO:0010467,GO:0015934,GO:0016020,GO:0019538,GO:0022625,GO:0022626,GO:0032991,GO:0034641,GO:0034645,GO:0040007,GO:0043043,GO:0043170,GO:0043226,GO:0043228,GO:…	-	ko:K02886	ko03010,map03010	M00178,M00179	-	-	br01610,ko00000,ko00001,ko00002,ko03011	-	-	-	Ribosomal_L2,Ribosomal_L2_C
GENE_03011	479431.Namu_1127	1.58e-55	-54.8013	173.0	COG0185@1|root,COG0185@2|Bacteria,2IKMS@201174|Actinobacteria,4ESWC@85013|Frankiales	201174|Actinobacteria	J	Protein S19 forms a complex with S13 that binds strongly to the 16S ribosomal RNA	rpsS	GO:0000028,GO:0003674,GO:0003735,GO:0005198,GO:0005575,GO:0005622,GO:0005623,GO:0005737,GO:0005829,GO:0005840,GO:0005886,GO:0006996,GO:0008150,GO:0009987,GO:0015935,GO:0016020,GO:0016043,GO:0022607,GO:0022613,GO:0022618,GO:0022626,GO:0022627,GO:0032991,GO:0034622,GO:0040007,GO:0042254,GO:0042255,GO:0042274,GO:0043226,GO:0043228,GO:0043229,GO:0043232,GO:0043933,GO:0044085,GO:0044391,GO:0044422,GO:…	-	ko:K02965	ko03010,map03010	M00178,M00179	-	-	br01610,ko00000,ko00001,ko00002,ko03011	-	-	-	Ribosomal_S19
GENE_03010	1292020.H483_0101330	8.18e-48	-47.0872	157.0	COG0091@1|root,COG0091@2|Bacteria,2IM3J@201174|Actinobacteria	201174|Actinobacteria	J	The globular domain of the protein is located near the polypeptide exit tunnel on the outside of the subunit, while an extended beta-hairpin is found that lines the wall of the exit tunnel in the center of the 70S ribosome	rplV	GO:0003674,GO:0003735,GO:0005198,GO:0005575,GO:0005618,GO:0005622,GO:0005623,GO:0005737,GO:0005829,GO:0005840,GO:0008150,GO:0015934,GO:0022625,GO:0022626,GO:0030312,GO:0032991,GO:0040007,GO:0043226,GO:0043228,GO:0043229,GO:0043232,GO:0044391,GO:0044422,GO:0044424,GO:0044444,GO:0044445,GO:0044446,GO:0044464,GO:0071944,GO:1990904	-	ko:K02890	ko03010,map03010	M00178,M00179	-	-	br01610,ko00000,ko00001,ko00002,ko03011	-	-	-	Ribosomal_L22
GENE_03009	1283283.ATXA01000007_gene4010	1.44e-118	-117.842	350.0	COG0092@1|root,COG0092@2|Bacteria,2GKF1@201174|Actinobacteria,4ES34@85013|Frankiales	201174|Actinobacteria	J	Binds the lower part of the 30S subunit head. Binds mRNA in the 70S ribosome, positioning it for translation	rpsC	GO:0002181,GO:0003674,GO:0003735,GO:0005198,GO:0005575,GO:0005618,GO:0005622,GO:0005623,GO:0005737,GO:0005829,GO:0005840,GO:0005886,GO:0006412,GO:0006518,GO:0006807,GO:0008150,GO:0008152,GO:0009058,GO:0009059,GO:0009987,GO:0010467,GO:0015935,GO:0016020,GO:0019538,GO:0022626,GO:0022627,GO:0030312,GO:0032991,GO:0034641,GO:0034645,GO:0040007,GO:0043043,GO:0043170,GO:0043226,GO:0043228,GO:0043229,GO:…	-	ko:K02982	ko03010,map03010	M00178,M00179	-	-	br01610,ko00000,ko00001,ko00002,ko03011	-	-	-	KH_2,Ribosomal_S3_C
GENE_03008	234621.RER_18590	3.05e-90	-89.5157	265.0	COG0197@1|root,COG0197@2|Bacteria,2IFEI@201174|Actinobacteria,4G0G3@85025|Nocardiaceae	201174|Actinobacteria	J	Binds 23S rRNA and is also seen to make contacts with the A and possibly P site tRNAs	rplP	GO:0003674,GO:0003676,GO:0003723,GO:0003735,GO:0005198,GO:0005488,GO:0005575,GO:0005622,GO:0005623,GO:0005737,GO:0005829,GO:0005840,GO:0005886,GO:0008150,GO:0015934,GO:0016020,GO:0019843,GO:0022625,GO:0022626,GO:0032991,GO:0040007,GO:0043226,GO:0043228,GO:0043229,GO:0043232,GO:0044391,GO:0044422,GO:0044424,GO:0044444,GO:0044445,GO:0044446,GO:0044464,GO:0071944,GO:0097159,GO:1901363,GO:1990904	-	ko:K02878	ko03010,map03010	M00178	-	-	br01610,ko00000,ko00001,ko00002,ko03011	-	-	-	Ribosomal_L16
GENE_03007	216594.MMAR_1039	3e-30	-29.5229	108.0	COG0255@1|root,COG0255@2|Bacteria,2IQ6V@201174|Actinobacteria,23AK9@1762|Mycobacteriaceae	201174|Actinobacteria	J	Belongs to the universal ribosomal protein uL29 family	rpmC	GO:0005575,GO:0005622,GO:0005623,GO:0005737,GO:0005829,GO:0005840,GO:0008150,GO:0015934,GO:0022625,GO:0022626,GO:0032991,GO:0040007,GO:0043226,GO:0043228,GO:0043229,GO:0043232,GO:0044391,GO:0044422,GO:0044424,GO:0044444,GO:0044445,GO:0044446,GO:0044464,GO:1990904	-	ko:K02904	ko03010,map03010	M00178,M00179	-	-	br01610,ko00000,ko00001,ko00002,ko03011	-	-	-	Ribosomal_L29
GENE_03006	1043205.AFYF01000076_gene1608	7.26e-46	-45.1391	150.0	COG0186@1|root,COG0186@2|Bacteria,2IQ68@201174|Actinobacteria,4FGZK@85021|Intrasporangiaceae	201174|Actinobacteria	J	One of the primary rRNA binding proteins, it binds specifically to the 5'-end of 16S ribosomal RNA	rpsQ	GO:0003674,GO:0003735,GO:0005198,GO:0005575,GO:0005622,GO:0005623,GO:0005737,GO:0005829,GO:0005840,GO:0005886,GO:0006412,GO:0006518,GO:0006807,GO:0008150,GO:0008152,GO:0009058,GO:0009059,GO:0009987,GO:0010467,GO:0015935,GO:0016020,GO:0019538,GO:0022626,GO:0022627,GO:0032991,GO:0034641,GO:0034645,GO:0040007,GO:0043043,GO:0043170,GO:0043226,GO:0043228,GO:0043229,GO:0043232,GO:0043603,GO:0043604,GO:…	-	ko:K02961	ko03010,map03010	M00178,M00179	-	-	br01610,ko00000,ko00001,ko00002,ko03011	-	-	-	Ribosomal_S17
GENE_03005	1123023.JIAI01000015_gene3267	2.87e-76	-75.5421	228.0	COG0093@1|root,COG0093@2|Bacteria,2IHNX@201174|Actinobacteria,4E3RG@85010|Pseudonocardiales	201174|Actinobacteria	J	Binds to 23S rRNA. Forms part of two intersubunit bridges in the 70S ribosome	rplN	GO:0003674,GO:0003676,GO:0003723,GO:0003735,GO:0005198,GO:0005488,GO:0005575,GO:0005622,GO:0005623,GO:0005737,GO:0005829,GO:0005840,GO:0005886,GO:0008150,GO:0015934,GO:0016020,GO:0019843,GO:0022625,GO:0022626,GO:0032991,GO:0040007,GO:0043226,GO:0043228,GO:0043229,GO:0043232,GO:0044391,GO:0044422,GO:0044424,GO:0044444,GO:0044445,GO:0044446,GO:0044464,GO:0070180,GO:0071944,GO:0097159,GO:1901363,GO:…	-	ko:K02874	ko03010,map03010	M00178,M00179	-	-	br01610,ko00000,ko00001,ko00002,ko03011	-	-	-	Ribosomal_L14
GENE_03004	390989.JOEG01000009_gene1216	5.16e-51	-50.2874	163.0	COG0198@1|root,COG0198@2|Bacteria,2IKP2@201174|Actinobacteria,4DEDA@85008|Micromonosporales	201174|Actinobacteria	J	One of the proteins that surrounds the polypeptide exit tunnel on the outside of the subunit	rplX	GO:0005575,GO:0005618,GO:0005622,GO:0005623,GO:0005737,GO:0005829,GO:0005840,GO:0006412,GO:0006518,GO:0006807,GO:0008150,GO:0008152,GO:0009058,GO:0009059,GO:0009987,GO:0010467,GO:0015934,GO:0019538,GO:0022625,GO:0022626,GO:0030312,GO:0032991,GO:0034641,GO:0034645,GO:0040007,GO:0043043,GO:0043170,GO:0043226,GO:0043228,GO:0043229,GO:0043232,GO:0043603,GO:0043604,GO:0044237,GO:0044238,GO:0044249,GO:…	-	ko:K02895	ko03010,map03010	M00178,M00179	-	-	br01610,ko00000,ko00001,ko00002,ko03011	-	-	-	KOW,ribosomal_L24
GENE_03003	1068978.AMETH_0664	1.09e-105	-104.963	308.0	COG0094@1|root,COG0094@2|Bacteria,2GJW7@201174|Actinobacteria,4DZM4@85010|Pseudonocardiales	201174|Actinobacteria	J	This is 1 of the proteins that binds and probably mediates the attachment of the 5S RNA into the large ribosomal subunit, where it forms part of the central protuberance. In the 70S ribosome it contacts protein S13 of the 30S subunit (bridge B1b), connecting the 2 subunits	rplE	GO:0000027,GO:0003674,GO:0003676,GO:0003723,GO:0003735,GO:0005198,GO:0005488,GO:0005575,GO:0005622,GO:0005623,GO:0005737,GO:0005829,GO:0005840,GO:0005886,GO:0006412,GO:0006518,GO:0006807,GO:0006996,GO:0008150,GO:0008152,GO:0009058,GO:0009059,GO:0009987,GO:0010467,GO:0015934,GO:0016020,GO:0016043,GO:0019538,GO:0022607,GO:0022613,GO:0022618,GO:0022625,GO:0022626,GO:0032991,GO:0034622,GO:0034641,GO:…	-	ko:K02931	ko03010,map03010	M00178,M00179	-	-	br01610,ko00000,ko00001,ko00002,ko03011	-	-	-	Ribosomal_L5,Ribosomal_L5_C
GENE_03002	1386089.N865_03740	6.82e-38	-37.1662	126.0	COG0199@1|root,COG0199@2|Bacteria,2IQ8R@201174|Actinobacteria,4FH9A@85021|Intrasporangiaceae	201174|Actinobacteria	J	Binds 16S rRNA, required for the assembly of 30S particles and may also be responsible for determining the conformation of the 16S rRNA at the A site	rpsN	GO:0003674,GO:0003735,GO:0005198,GO:0005575,GO:0005622,GO:0005623,GO:0005737,GO:0005840,GO:0006412,GO:0006518,GO:0006807,GO:0008150,GO:0008152,GO:0009058,GO:0009059,GO:0009987,GO:0010467,GO:0015935,GO:0019538,GO:0032991,GO:0034641,GO:0034645,GO:0043043,GO:0043170,GO:0043226,GO:0043228,GO:0043229,GO:0043232,GO:0043603,GO:0043604,GO:0044237,GO:0044238,GO:0044249,GO:0044260,GO:0044267,GO:0044271,GO:…	-	ko:K02954	ko03010,map03010	M00178,M00179	-	-	br01610,ko00000,ko00001,ko00002,ko03011	-	-	-	Ribosomal_S14
GENE_03001	345341.KUTG_05864	9.95e-75	-74.0022	225.0	COG0096@1|root,COG0096@2|Bacteria,2IHQZ@201174|Actinobacteria,4E2N4@85010|Pseudonocardiales	201174|Actinobacteria	J	One of the primary rRNA binding proteins, it binds directly to 16S rRNA central domain where it helps coordinate assembly of the platform of the 30S subunit	rpsH	GO:0003674,GO:0003735,GO:0005198,GO:0005575,GO:0005622,GO:0005623,GO:0005737,GO:0005829,GO:0005840,GO:0008150,GO:0015935,GO:0022626,GO:0022627,GO:0032991,GO:0040007,GO:0043226,GO:0043228,GO:0043229,GO:0043232,GO:0044391,GO:0044422,GO:0044424,GO:0044444,GO:0044445,GO:0044446,GO:0044464,GO:1990904	-	ko:K02994	ko03010,map03010	M00178,M00179	-	-	br01610,ko00000,ko00001,ko00002,ko03011	-	-	-	Ribosomal_S8
GENE_03000	1048339.KB913029_gene2765	2.45e-93	-92.6108	276.0	COG0097@1|root,COG0097@2|Bacteria,2GK35@201174|Actinobacteria,4ESCM@85013|Frankiales	201174|Actinobacteria	J	This protein binds to the 23S rRNA, and is important in its secondary structure. It is located near the subunit interface in the base of the L7 L12 stalk, and near the tRNA binding site of the peptidyltransferase center	rplF	GO:0002181,GO:0003674,GO:0003676,GO:0003723,GO:0003735,GO:0005198,GO:0005488,GO:0005575,GO:0005618,GO:0005622,GO:0005623,GO:0005737,GO:0005829,GO:0005840,GO:0005886,GO:0006412,GO:0006518,GO:0006807,GO:0008150,GO:0008152,GO:0009058,GO:0009059,GO:0009987,GO:0010467,GO:0015934,GO:0016020,GO:0019538,GO:0022625,GO:0022626,GO:0030312,GO:0032991,GO:0034641,GO:0034645,GO:0040007,GO:0043043,GO:0043170,GO:…	-	ko:K02933	ko03010,map03010	M00178,M00179	-	-	br01610,ko00000,ko00001,ko00002,ko03011	-	-	-	Ribosomal_L6
GENE_02999	405948.SACE_6820	1.08e-53	-52.9666	172.0	COG0256@1|root,COG0256@2|Bacteria,2IKTX@201174|Actinobacteria,4E3EI@85010|Pseudonocardiales	201174|Actinobacteria	J	This is one of the proteins that binds and probably mediates the attachment of the 5S RNA into the large ribosomal subunit, where it forms part of the central protuberance	rplR	GO:0003674,GO:0003676,GO:0003723,GO:0005488,GO:0005575,GO:0005622,GO:0005623,GO:0005737,GO:0005829,GO:0005840,GO:0008097,GO:0008150,GO:0015934,GO:0019843,GO:0022625,GO:0022626,GO:0032991,GO:0040007,GO:0043226,GO:0043228,GO:0043229,GO:0043232,GO:0044391,GO:0044422,GO:0044424,GO:0044444,GO:0044445,GO:0044446,GO:0044464,GO:0097159,GO:1901363,GO:1990904	-	ko:K02881	ko03010,map03010	M00178,M00179	-	-	br01610,ko00000,ko00001,ko00002,ko03011	-	-	-	Ribosomal_L18p
GENE_02998	526225.Gobs_4490	1.8e-111	-110.745	323.0	COG0098@1|root,COG0098@2|Bacteria,2GJW8@201174|Actinobacteria,4ES1E@85013|Frankiales	201174|Actinobacteria	J	Located at the back of the 30S subunit body where it stabilizes the conformation of the head with respect to the body	rpsE	GO:0003674,GO:0003735,GO:0005198,GO:0005575,GO:0005622,GO:0005623,GO:0005737,GO:0005829,GO:0005840,GO:0005886,GO:0006412,GO:0006518,GO:0006807,GO:0008150,GO:0008152,GO:0009058,GO:0009059,GO:0009987,GO:0010467,GO:0015935,GO:0016020,GO:0019538,GO:0022626,GO:0022627,GO:0032991,GO:0034641,GO:0034645,GO:0040007,GO:0043043,GO:0043170,GO:0043226,GO:0043228,GO:0043229,GO:0043232,GO:0043603,GO:0043604,GO:…	-	ko:K02988	ko03010,map03010	M00178,M00179	-	-	br01610,ko00000,ko00001,ko00002,ko03011	-	-	-	Ribosomal_S5,Ribosomal_S5_C
GENE_02997	526225.Gobs_4489	2.65e-28	-27.5768	102.0	COG1841@1|root,COG1841@2|Bacteria,2GQV0@201174|Actinobacteria,4ETGZ@85013|Frankiales	201174|Actinobacteria	J	Ribosomal protein L30	rpmD	GO:0005575,GO:0005622,GO:0005623,GO:0005737,GO:0005829,GO:0005840,GO:0008150,GO:0015934,GO:0022625,GO:0022626,GO:0032991,GO:0040007,GO:0043226,GO:0043228,GO:0043229,GO:0043232,GO:0044391,GO:0044422,GO:0044424,GO:0044444,GO:0044445,GO:0044446,GO:0044464,GO:1990904	-	ko:K02907	ko03010,map03010	M00178,M00179	-	-	br01610,ko00000,ko00001,ko00002,ko03011	-	-	-	Ribosomal_L30
GENE_02996	391037.Sare_4296	2.46e-71	-70.6091	218.0	COG0200@1|root,COG0200@2|Bacteria,2II6M@201174|Actinobacteria,4DCN5@85008|Micromonosporales	201174|Actinobacteria	J	Binds to the 23S rRNA	rplO	GO:0003674,GO:0003735,GO:0005198,GO:0005575,GO:0005622,GO:0005623,GO:0005737,GO:0005829,GO:0005840,GO:0005886,GO:0015934,GO:0016020,GO:0022625,GO:0022626,GO:0032991,GO:0043226,GO:0043228,GO:0043229,GO:0043232,GO:0044391,GO:0044422,GO:0044424,GO:0044444,GO:0044445,GO:0044446,GO:0044464,GO:0071944,GO:1990904	-	ko:K02876	ko03010,map03010	M00178,M00179	-	-	br01610,ko00000,ko00001,ko00002,ko03011	-	-	-	Ribosomal_L27A
GENE_02995	477641.MODMU_4899	4.17e-222	-221.38	623.0	COG0201@1|root,COG0201@2|Bacteria,2GJ26@201174|Actinobacteria,4ERNA@85013|Frankiales	201174|Actinobacteria	U	The central subunit of the protein translocation channel SecYEG. Consists of two halves formed by TMs 1-5 and 6-10. These two domains form a lateral gate at the front which open onto the bilayer between TMs 2 and 7, and are clamped together by SecE at the back. The channel is closed by both a pore ring composed of hydrophobic SecY resides and a short helix (helix 2A) on the extracellular side of …	secY	GO:0005575,GO:0005576,GO:0005623,GO:0005886,GO:0008150,GO:0016020,GO:0040007,GO:0044464,GO:0071944	-	ko:K03076	ko02024,ko03060,ko03070,map02024,map03060,map03070	M00335	-	-	ko00000,ko00001,ko00002,ko02044	3.A.5	-	-	SecY
GENE_02994	526225.Gobs_4486	1.27e-86	-85.8962	260.0	COG0563@1|root,COG0563@2|Bacteria,2GJ7T@201174|Actinobacteria,4ERCJ@85013|Frankiales	201174|Actinobacteria	F	Catalyzes the reversible transfer of the terminal phosphate group between ATP and AMP. Plays an important role in cellular energy homeostasis and in adenine nucleotide metabolism	adk	-	2.7.4.3	ko:K00939	ko00230,ko00730,ko01100,ko01110,ko01130,map00230,map00730,map01100,map01110,map01130	M00049	R00127,R01547,R11319	RC00002	ko00000,ko00001,ko00002,ko01000,ko04147	-	-	-	ADK,ADK_lid
GENE_02993	1146883.BLASA_4276	1.62e-123	-122.79	360.0	COG0024@1|root,COG0024@2|Bacteria,2GKKB@201174|Actinobacteria,4ERZ1@85013|Frankiales	201174|Actinobacteria	J	TIGRFAM methionine aminopeptidase, type I	mapA	GO:0000096,GO:0003674,GO:0003824,GO:0004177,GO:0005488,GO:0005506,GO:0005575,GO:0005623,GO:0005886,GO:0006082,GO:0006464,GO:0006508,GO:0006520,GO:0006555,GO:0006790,GO:0006807,GO:0008150,GO:0008152,GO:0008233,GO:0008235,GO:0008237,GO:0008238,GO:0009066,GO:0009987,GO:0010467,GO:0016020,GO:0016151,GO:0016485,GO:0016787,GO:0019538,GO:0019752,GO:0030145,GO:0035551,GO:0036211,GO:0043167,GO:0043169,GO:…	3.4.11.18	ko:K01265	-	-	-	-	ko00000,ko01000,ko01002	-	-	-	Peptidase_M24
GENE_02992	1172188.KB911823_gene493	5.66e-97	-96.2472	291.0	COG0730@1|root,COG0730@2|Bacteria,2GJCC@201174|Actinobacteria,4FE5R@85021|Intrasporangiaceae	201174|Actinobacteria	S	membrane transporter protein	-	-	-	ko:K07090	-	-	-	-	ko00000	-	-	-	TauE
GENE_02991	477641.MODMU_4206	0.0	-	958.0	COG3733@1|root,COG3733@2|Bacteria,2GIVJ@201174|Actinobacteria,4EU0F@85013|Frankiales	201174|Actinobacteria	Q	amine oxidase	tynA	-	1.4.3.21	ko:K00276	ko00260,ko00350,ko00360,ko00410,ko00950,ko00960,ko01100,ko01110,map00260,map00350,map00360,map00410,map00950,map00960,map01100,map01110	-	R02382,R02529,R02613,R03139,R04027,R04300,R06154,R06740	RC00062,RC00189,RC00676,RC01052	ko00000,ko00001,ko01000	-	-	-	Cu_amine_oxid,Cu_amine_oxidN2,Cu_amine_oxidN3
GENE_02990	1449048.JQKU01000004_gene1661	2.59e-99	-98.5867	313.0	COG0531@1|root,COG0531@2|Bacteria,2GNDE@201174|Actinobacteria,235VG@1762|Mycobacteriaceae	201174|Actinobacteria	E	Amino acid permease	-	-	-	-	-	-	-	-	-	-	-	-	AA_permease_2
GENE_02989	1283287.KB822585_gene2712	0.0	-	924.0	COG0028@1|root,COG0028@2|Bacteria,2GJ20@201174|Actinobacteria,4DQ50@85009|Propionibacteriales	201174|Actinobacteria	EH	Belongs to the TPP enzyme family	-	-	1.2.3.3,1.2.5.1	ko:K00156,ko:K00158	ko00620,ko01100,map00620,map01100	-	R00207,R03145	RC00860,RC02745	ko00000,ko00001,ko01000	-	-	-	TPP_enzyme_C,TPP_enzyme_M,TPP_enzyme_N
GENE_02988	196162.Noca_1925	5.77e-71	-70.2388	224.0	COG1191@1|root,COG1191@2|Bacteria,2GKSY@201174|Actinobacteria,4DRD7@85009|Propionibacteriales	201174|Actinobacteria	K	Sigma-70, region 4 type 2	-	-	-	ko:K02405,ko:K03090	ko02020,ko02025,ko02026,ko02040,ko05111,map02020,map02025,map02026,map02040,map05111	-	-	-	ko00000,ko00001,ko02035,ko03021	-	-	-	Sigma70_r2,Sigma70_r3,Sigma70_r4
GENE_02987	408672.NBCG_04456	4.62e-77	-76.3354	238.0	COG0177@1|root,COG0177@2|Bacteria,2GNYB@201174|Actinobacteria,4DRG2@85009|Propionibacteriales	201174|Actinobacteria	L	DNA repair enzyme that has both DNA N-glycosylase activity and AP-lyase activity. The DNA N-glycosylase activity releases various damaged pyrimidines from DNA by cleaving the N- glycosidic bond, leaving an AP (apurinic apyrimidinic) site. The AP-lyase activity cleaves the phosphodiester bond 3' to the AP site by a beta-elimination, leaving a 3'-terminal unsaturated sugar and a product with a term…	-	-	-	-	-	-	-	-	-	-	-	-	-
GENE_02986	1229203.KI301992_gene1740	1.59e-192	-191.799	544.0	COG1063@1|root,COG1063@2|Bacteria,2GISW@201174|Actinobacteria	201174|Actinobacteria	E	dehydrogenase	fdh	-	-	-	-	-	-	-	-	-	-	-	ADH_N,ADH_N_assoc,ADH_zinc_N
GENE_02985	397278.JOJN01000005_gene808	9.7e-56	-55.0132	185.0	COG2203@1|root,COG2203@2|Bacteria,2GQ2V@201174|Actinobacteria,4DRGH@85009|Propionibacteriales	201174|Actinobacteria	T	PFAM ANTAR domain protein	-	-	-	-	-	-	-	-	-	-	-	-	ANTAR,GAF_2
GENE_02984	196162.Noca_1880	7.28e-85	-84.1379	258.0	COG0546@1|root,COG0546@2|Bacteria,2GIU8@201174|Actinobacteria,4DSMR@85009|Propionibacteriales	201174|Actinobacteria	S	Haloacid dehalogenase-like hydrolase	-	-	3.1.3.18	ko:K01091	ko00630,ko01100,ko01110,ko01130,map00630,map01100,map01110,map01130	-	R01334	RC00017	ko00000,ko00001,ko01000	-	-	-	HAD_2
GENE_02983	196162.Noca_1391	1.43e-49	-48.8447	159.0	COG1158@1|root,COG1158@2|Bacteria,2IKUK@201174|Actinobacteria,4DR4P@85009|Propionibacteriales	201174|Actinobacteria	K	Facilitates transcription termination by a mechanism that involves Rho binding to the nascent RNA, activation of Rho's RNA-dependent ATPase activity, and release of the mRNA from the DNA template	-	-	-	-	-	-	-	-	-	-	-	-	-
GENE_02981	1274.HX89_05430	1.3e-22	-21.8861	95.5	2CDCS@1|root,2ZQSD@2|Bacteria,2IPQF@201174|Actinobacteria	201174|Actinobacteria	-	-	-	-	-	-	-	-	-	-	-	-	-	-	-
GENE_02980	1121934.AUDX01000004_gene2613	3.32e-53	-52.4789	183.0	COG0583@1|root,COG0583@2|Bacteria,2GK13@201174|Actinobacteria,4FPBH@85023|Microbacteriaceae	201174|Actinobacteria	K	LysR substrate binding domain	-	-	-	-	-	-	-	-	-	-	-	-	HTH_1,LysR_substrate
GENE_02979	1068978.AMETH_1102	5e-33	-32.301	128.0	COG0715@1|root,COG0715@2|Bacteria,2HH8J@201174|Actinobacteria	201174|Actinobacteria	P	ABC-type nitrate sulfonate bicarbonate transport	-	-	-	ko:K02051	-	M00188	-	-	ko00000,ko00002,ko02000	3.A.1.16,3.A.1.17	-	-	NMT1
GENE_02978	1223544.GSI01S_13_01140	8.31e-87	-86.0804	267.0	COG0600@1|root,COG0600@2|Bacteria,2GP2J@201174|Actinobacteria,4GH0Q@85026|Gordoniaceae	201174|Actinobacteria	P	Binding-protein-dependent transport system inner membrane component	-	-	-	ko:K02050	-	M00188	-	-	ko00000,ko00002,ko02000	3.A.1.16,3.A.1.17	-	-	BPD_transp_1
GENE_02977	1223544.GSI01S_13_01130	8.93e-107	-106.049	317.0	COG0600@1|root,COG0600@2|Bacteria,2GKKZ@201174|Actinobacteria,4GBEX@85026|Gordoniaceae	201174|Actinobacteria	U	Binding-protein-dependent transport system inner membrane component	-	-	-	-	-	-	-	-	-	-	-	-	BPD_transp_1
GENE_02976	1223544.GSI01S_13_01120	1.41e-115	-114.851	340.0	COG1116@1|root,COG1116@2|Bacteria,2GM73@201174|Actinobacteria,4GGZZ@85026|Gordoniaceae	201174|Actinobacteria	P	AAA ATPase domain	-	-	-	ko:K02049	-	M00188	-	-	ko00000,ko00002,ko02000	3.A.1.16,3.A.1.17	-	-	ABC_tran
GENE_02975	1223544.GSI01S_13_01110	9.29e-166	-165.032	474.0	COG1234@1|root,COG1234@2|Bacteria,2HV83@201174|Actinobacteria,4GFAF@85026|Gordoniaceae	201174|Actinobacteria	S	Beta-lactamase superfamily domain	-	-	-	-	-	-	-	-	-	-	-	-	Lactamase_B,Lactamase_B_2
GENE_02971	35754.JNYJ01000014_gene4723	9e-214	-213.046	605.0	COG1271@1|root,COG1271@2|Bacteria,2GJE4@201174|Actinobacteria,4DA5S@85008|Micromonosporales	201174|Actinobacteria	C	PFAM cytochrome bd ubiquinol oxidase subunit I	-	-	1.10.3.14	ko:K00425	ko00190,ko01100,ko02020,map00190,map01100,map02020	M00153	R11325	RC00061	ko00000,ko00001,ko00002,ko01000	3.D.4.3	-	-	Cyt_bd_oxida_I
GENE_02970	1032480.MLP_24660	4.95e-141	-140.305	410.0	COG1294@1|root,COG1294@2|Bacteria,2GMFV@201174|Actinobacteria,4DN35@85009|Propionibacteriales	201174|Actinobacteria	C	oxidase, subunit	cydB	-	1.10.3.14	ko:K00426	ko00190,ko01100,ko02020,map00190,map01100,map02020	M00153	R11325	RC00061	ko00000,ko00001,ko00002,ko01000	3.D.4.3	-	-	Cyt_bd_oxida_II
GENE_02969	1214242.B446_18870	4.06e-133	-132.391	423.0	COG4987@1|root,COG4988@1|root,COG4987@2|Bacteria,COG4988@2|Bacteria,2I2DP@201174|Actinobacteria	201174|Actinobacteria	V	ABC transporter CydDC cysteine exporter (CydDC-E) family permease ATP-binding protein CydD	cydD	-	-	ko:K16013,ko:K16014	ko02010,map02010	-	-	-	ko00000,ko00001,ko02000	3.A.1.129	-	-	ABC_membrane,ABC_tran
GENE_02968	1123320.KB889730_gene6070	1.46e-103	-102.836	344.0	COG4987@1|root,COG4988@1|root,COG4987@2|Bacteria,COG4988@2|Bacteria,2I2DP@201174|Actinobacteria	201174|Actinobacteria	V	ABC transporter CydDC cysteine exporter (CydDC-E) family permease ATP-binding protein CydD	cydD	-	-	ko:K16013,ko:K16014	ko02010,map02010	-	-	-	ko00000,ko00001,ko02000	3.A.1.129	-	-	ABC_membrane,ABC_tran
GENE_02967	58123.JOFJ01000012_gene5476	2.88e-09	-8.54061	62.0	COG2197@1|root,COG2197@2|Bacteria,2GV30@201174|Actinobacteria	201174|Actinobacteria	K	helix_turn_helix, Lux Regulon	-	-	-	-	-	-	-	-	-	-	-	-	GerE,Response_reg
GENE_02966	477641.MODMU_4390	1.07e-72	-71.9706	233.0	COG1316@1|root,COG1316@2|Bacteria,2GT6M@201174|Actinobacteria	201174|Actinobacteria	K	the current gene model (or a revised gene model) may contain a frame shift	-	-	-	-	-	-	-	-	-	-	-	-	LytR_cpsA_psr
GENE_02964	1229203.KI301992_gene2111	2.63e-29	-28.58	112.0	COG1051@1|root,COG1051@2|Bacteria,2GPP2@201174|Actinobacteria	201174|Actinobacteria	F	Belongs to the NUDIX hydrolase family	-	-	-	-	-	-	-	-	-	-	-	-	NUDIX
GENE_02963	330084.JNYZ01000028_gene8453	1.6e-183	-182.796	522.0	COG1960@1|root,COG1960@2|Bacteria,2HEKC@201174|Actinobacteria,4DZQY@85010|Pseudonocardiales	201174|Actinobacteria	I	acyl-CoA dehydrogenase	-	-	-	-	-	-	-	-	-	-	-	-	Acyl-CoA_dh_1,Acyl-CoA_dh_M,Acyl-CoA_dh_N
GENE_02962	1048339.KB913029_gene2457	1.68e-114	-113.775	344.0	COG1960@1|root,COG1960@2|Bacteria,2GKVN@201174|Actinobacteria,4EU3W@85013|Frankiales	201174|Actinobacteria	I	Acyl-CoA dehydrogenase, N-terminal domain	fadE18_1	-	-	-	-	-	-	-	-	-	-	-	Acyl-CoA_dh_1,Acyl-CoA_dh_N
GENE_02960	479431.Namu_2419	5.41e-47	-46.2668	159.0	COG4758@1|root,COG4758@2|Bacteria	2|Bacteria	KT	membrane	-	-	-	-	-	-	-	-	-	-	-	-	DUF1707,DUF2154
GENE_02959	1077144.AGFF01000020_gene833	4.46e-46	-45.3507	148.0	COG0361@1|root,COG0361@2|Bacteria,2IQ4B@201174|Actinobacteria	201174|Actinobacteria	J	One of the essential components for the initiation of protein synthesis. Stabilizes the binding of IF-2 and IF-3 on the 30S subunit to which N-formylmethionyl-tRNA(fMet) subsequently binds. Helps modulate mRNA selection, yielding the 30S pre- initiation complex (PIC). Upon addition of the 50S ribosomal subunit IF-1, IF-2 and IF-3 are released leaving the mature 70S translation initation complex	infA	GO:0003674,GO:0005488,GO:0005575,GO:0005618,GO:0005622,GO:0005623,GO:0005737,GO:0005829,GO:0005886,GO:0008150,GO:0016020,GO:0030312,GO:0040007,GO:0043021,GO:0043022,GO:0044424,GO:0044444,GO:0044464,GO:0044877,GO:0071944	-	ko:K02518	-	-	-	-	ko00000,ko03012	-	-	-	eIF-1a
GENE_02958	1048339.KB913029_gene2774	4.21e-20	-19.3757	80.1	COG0257@1|root,COG0257@2|Bacteria,2GWMH@201174|Actinobacteria,4ETJP@85013|Frankiales	201174|Actinobacteria	J	Belongs to the bacterial ribosomal protein bL36 family	rpmJ	-	-	ko:K02919	ko03010,map03010	M00178	-	-	br01610,ko00000,ko00001,ko00002,ko03011	-	-	-	Ribosomal_L36
GENE_02957	457425.XNR_3754	1.88e-64	-63.7258	198.0	COG0099@1|root,COG0099@2|Bacteria,2IHPN@201174|Actinobacteria	201174|Actinobacteria	J	Located at the top of the head of the 30S subunit, it contacts several helices of the 16S rRNA. In the 70S ribosome it contacts the 23S rRNA (bridge B1a) and protein L5 of the 50S subunit (bridge B1b), connecting the 2 subunits	rpsM	GO:0003674,GO:0003735,GO:0005198,GO:0005575,GO:0005622,GO:0005623,GO:0005737,GO:0005829,GO:0005840,GO:0005886,GO:0006412,GO:0006518,GO:0006807,GO:0008150,GO:0008152,GO:0009058,GO:0009059,GO:0009987,GO:0010467,GO:0015935,GO:0016020,GO:0019538,GO:0022613,GO:0032991,GO:0034641,GO:0034645,GO:0042254,GO:0043043,GO:0043170,GO:0043226,GO:0043228,GO:0043229,GO:0043232,GO:0043603,GO:0043604,GO:0044085,GO:…	-	ko:K02952	ko03010,map03010	M00178,M00179	-	-	br01610,ko00000,ko00001,ko00002,ko03011	-	-	-	Ribosomal_S13
GENE_02956	1068978.AMETH_0681	4.06e-79	-78.3915	236.0	COG0100@1|root,COG0100@2|Bacteria,2IFFC@201174|Actinobacteria,4E2JI@85010|Pseudonocardiales	201174|Actinobacteria	J	Located on the platform of the 30S subunit, it bridges several disparate RNA helices of the 16S rRNA. Forms part of the Shine-Dalgarno cleft in the 70S ribosome	rpsK	GO:0000028,GO:0000462,GO:0003674,GO:0003676,GO:0003723,GO:0003729,GO:0003735,GO:0005198,GO:0005488,GO:0005575,GO:0005622,GO:0005623,GO:0005737,GO:0005829,GO:0005840,GO:0005886,GO:0006139,GO:0006364,GO:0006396,GO:0006412,GO:0006518,GO:0006725,GO:0006807,GO:0006996,GO:0008150,GO:0008152,GO:0009058,GO:0009059,GO:0009987,GO:0010467,GO:0015935,GO:0016020,GO:0016043,GO:0016070,GO:0016072,GO:0019538,GO:…	-	ko:K02948	ko03010,map03010	M00178,M00179	-	-	br01610,ko00000,ko00001,ko00002,ko03011	-	-	-	Ribosomal_S11
GENE_02955	345341.KUTG_05879	1.2e-113	-112.921	329.0	COG0522@1|root,COG0522@2|Bacteria,2GIRX@201174|Actinobacteria,4E0WF@85010|Pseudonocardiales	201174|Actinobacteria	J	One of the primary rRNA binding proteins, it binds directly to 16S rRNA where it nucleates assembly of the body of the 30S subunit	rpsD	GO:0003674,GO:0003676,GO:0003723,GO:0003735,GO:0005198,GO:0005488,GO:0005575,GO:0005618,GO:0005622,GO:0005623,GO:0005737,GO:0005829,GO:0005840,GO:0005886,GO:0006417,GO:0006450,GO:0008150,GO:0009889,GO:0009891,GO:0009893,GO:0010468,GO:0010556,GO:0010557,GO:0010604,GO:0010608,GO:0010628,GO:0015935,GO:0016020,GO:0019222,GO:0019843,GO:0030312,GO:0031323,GO:0031325,GO:0031326,GO:0031328,GO:0032268,GO:…	-	ko:K02986	ko03010,map03010	M00178,M00179	-	-	br01610,ko00000,ko00001,ko00002,ko03011	-	-	-	Ribosomal_S4,S4
GENE_02954	1122247.C731_1153	6.82e-188	-187.166	529.0	COG0202@1|root,COG0202@2|Bacteria,2GJJ5@201174|Actinobacteria,2350J@1762|Mycobacteriaceae	201174|Actinobacteria	K	DNA-dependent RNA polymerase catalyzes the transcription of DNA into RNA using the four ribonucleoside triphosphates as substrates	rpoA	GO:0003674,GO:0003824,GO:0003899,GO:0005575,GO:0005618,GO:0005622,GO:0005623,GO:0005737,GO:0005829,GO:0005886,GO:0006139,GO:0006351,GO:0006354,GO:0006725,GO:0006807,GO:0008150,GO:0008152,GO:0009058,GO:0009059,GO:0009987,GO:0010467,GO:0016020,GO:0016070,GO:0016740,GO:0016772,GO:0016779,GO:0018130,GO:0019438,GO:0030312,GO:0032774,GO:0034062,GO:0034641,GO:0034645,GO:0034654,GO:0040007,GO:0043170,GO:…	2.7.7.6	ko:K03040	ko00230,ko00240,ko01100,ko03020,map00230,map00240,map01100,map03020	M00183	R00435,R00441,R00442,R00443	RC02795	br01611,ko00000,ko00001,ko00002,ko01000,ko03021,ko03400	-	-	-	RNA_pol_A_CTD,RNA_pol_A_bac,RNA_pol_L
GENE_02953	477641.MODMU_4890	9.63e-72	-71.0164	226.0	COG0203@1|root,COG0203@2|Bacteria,2IHV2@201174|Actinobacteria,4ESN1@85013|Frankiales	201174|Actinobacteria	J	Ribosomal protein L17	rplQ	GO:0003674,GO:0003735,GO:0005198,GO:0005575,GO:0005618,GO:0005622,GO:0005623,GO:0005737,GO:0005829,GO:0005840,GO:0005886,GO:0015934,GO:0016020,GO:0022625,GO:0022626,GO:0030312,GO:0032991,GO:0043226,GO:0043228,GO:0043229,GO:0043232,GO:0044391,GO:0044422,GO:0044424,GO:0044444,GO:0044445,GO:0044446,GO:0044464,GO:0071944,GO:1990904	-	ko:K02879	ko03010,map03010	M00178	-	-	br01610,ko00000,ko00001,ko00002,ko03011	-	-	-	Ribosomal_L17
GENE_02952	1211815.CBYP010000046_gene889	2.22e-112	-111.654	333.0	COG0101@1|root,COG0101@2|Bacteria,2GJ6C@201174|Actinobacteria,4ESEA@85013|Frankiales	201174|Actinobacteria	J	Formation of pseudouridine at positions 38, 39 and 40 in the anticodon stem and loop of transfer RNAs	truA	GO:0001522,GO:0003674,GO:0003824,GO:0005575,GO:0005618,GO:0005623,GO:0006139,GO:0006396,GO:0006399,GO:0006400,GO:0006725,GO:0006807,GO:0008033,GO:0008150,GO:0008152,GO:0009451,GO:0009982,GO:0009987,GO:0010467,GO:0016070,GO:0016853,GO:0016866,GO:0030312,GO:0031119,GO:0034470,GO:0034641,GO:0034660,GO:0040007,GO:0043170,GO:0043412,GO:0044237,GO:0044238,GO:0044464,GO:0046483,GO:0071704,GO:0071944,GO:…	5.4.99.12	ko:K06173	-	-	-	-	ko00000,ko01000,ko03016	-	-	-	PseudoU_synth_1
GENE_02950	196162.Noca_1513	1.64e-107	-106.785	317.0	COG0813@1|root,COG0813@2|Bacteria,2GNT6@201174|Actinobacteria,4DPAS@85009|Propionibacteriales	201174|Actinobacteria	F	Phosphorylase superfamily	deoD	-	2.4.2.1,2.4.2.28	ko:K00772,ko:K03784	ko00230,ko00240,ko00270,ko00760,ko01100,ko01110,map00230,map00240,map00270,map00760,map01100,map01110	M00034	R01402,R01561,R01863,R01969,R02147,R02294,R02295,R02297,R02484,R02557,R02748,R08368,R10244	RC00033,RC00063,RC00122,RC02819	ko00000,ko00001,ko00002,ko01000	-	-	-	PNP_UDP_1
GENE_02949	1068980.ARVW01000001_gene6822	5.03e-245	-244.298	688.0	COG4799@1|root,COG4799@2|Bacteria,2GNV2@201174|Actinobacteria,4E0TR@85010|Pseudonocardiales	201174|Actinobacteria	I	Carboxyl transferase domain	accD4_2	-	-	-	-	-	-	-	-	-	-	-	Biotin_carb_C,Biotin_carb_N,Biotin_lipoyl,CPSase_L_D2,Carboxyl_trans
GENE_02948	196490.AUEZ01000011_gene6330	0.0	-	1089.0	COG0439@1|root,COG4799@1|root,COG0439@2|Bacteria,COG4799@2|Bacteria,1MU4H@1224|Proteobacteria,2TWYZ@28211|Alphaproteobacteria,3JUPC@41294|Bradyrhizobiaceae	28211|Alphaproteobacteria	I	Biotin carboxylase C-terminal domain	MA20_04765	-	-	-	-	-	-	-	-	-	-	-	Biotin_carb_C,Biotin_carb_N,Biotin_lipoyl,CPSase_L_D2,Carboxyl_trans
GENE_02947	397278.JOJN01000003_gene2078	3.71e-138	-137.431	395.0	COG1028@1|root,COG1028@2|Bacteria,2HESV@201174|Actinobacteria,4DV1B@85009|Propionibacteriales	201174|Actinobacteria	IQ	KR domain	-	-	-	-	-	-	-	-	-	-	-	-	adh_short_C2
GENE_02946	1133849.O3I_021460	1.88e-16	-15.7258	80.9	2AQRF@1|root,31FZ7@2|Bacteria,2HJND@201174|Actinobacteria,4G73N@85025|Nocardiaceae	201174|Actinobacteria	-	-	-	-	-	-	-	-	-	-	-	-	-	-	-
GENE_02945	512565.AMIS_80590	2.9e-12	-11.5376	63.5	2DR18@1|root,339RQ@2|Bacteria	2|Bacteria	-	-	-	-	-	-	-	-	-	-	-	-	-	-	-
GENE_02944	208444.JNYY01000001_gene4969	1.51e-35	-34.821	129.0	COG0746@1|root,COG0746@2|Bacteria,2GJVE@201174|Actinobacteria,4E4P2@85010|Pseudonocardiales	201174|Actinobacteria	H	Transfers a GMP moiety from GTP to Mo-molybdopterin (Mo- MPT) cofactor (Moco or molybdenum cofactor) to form Mo- molybdopterin guanine dinucleotide (Mo-MGD) cofactor	mobA	-	-	-	-	-	-	-	-	-	-	-	NTP_transf_3
GENE_02943	1380356.JNIK01000018_gene619	5.51e-67	-66.2588	208.0	COG0521@1|root,COG0521@2|Bacteria,2II28@201174|Actinobacteria,4ESU1@85013|Frankiales	201174|Actinobacteria	H	TIGRFAM molybdenum cofactor synthesis domain	mog	-	2.8.1.12	ko:K03635	ko00790,ko01100,ko04122,map00790,map01100,map04122	-	R09395	RC02507	ko00000,ko00001,ko01000	-	-	-	MoCF_biosynth,MoaE
GENE_02942	1380356.JNIK01000018_gene618	2.15e-72	-71.6676	221.0	COG0315@1|root,COG0315@2|Bacteria,2IHR6@201174|Actinobacteria,4ESM0@85013|Frankiales	201174|Actinobacteria	H	Catalyzes the conversion of (8S)-3',8-cyclo-7,8- dihydroguanosine 5'-triphosphate to cyclic pyranopterin monophosphate (cPMP)	moaC	-	4.6.1.17	ko:K03637	ko00790,ko01100,ko04122,map00790,map01100,map04122	-	R11372	RC03425	ko00000,ko00001,ko01000	-	-	-	MoaC
GENE_02940	2074.JNYD01000018_gene2760	1.52e-143	-142.818	422.0	COG0303@1|root,COG0303@2|Bacteria,2GJC3@201174|Actinobacteria,4DXU7@85010|Pseudonocardiales	201174|Actinobacteria	H	TIGRFAM molybdenum cofactor synthesis domain	moeA	GO:0003674,GO:0003824,GO:0005575,GO:0005622,GO:0005623,GO:0005737,GO:0006139,GO:0006163,GO:0006464,GO:0006725,GO:0006732,GO:0006753,GO:0006777,GO:0006793,GO:0006796,GO:0006807,GO:0008150,GO:0008152,GO:0009058,GO:0009108,GO:0009116,GO:0009117,GO:0009119,GO:0009141,GO:0009144,GO:0009150,GO:0009199,GO:0009205,GO:0009259,GO:0009987,GO:0016740,GO:0016772,GO:0016779,GO:0018130,GO:0018315,GO:0019538,GO:…	2.10.1.1	ko:K03750	ko00790,ko01100,map00790,map01100	-	R09735	RC03462	ko00000,ko00001,ko01000	-	-	-	MoCF_biosynth,MoeA_C,MoeA_N
GENE_02939	928724.SacglDRAFT_00504	3.1e-79	-78.5086	238.0	COG0102@1|root,COG0102@2|Bacteria,2IFG1@201174|Actinobacteria,4E2WQ@85010|Pseudonocardiales	201174|Actinobacteria	J	This protein is one of the early assembly proteins of the 50S ribosomal subunit, although it is not seen to bind rRNA by itself. It is important during the early stages of 50S assembly	rplM	GO:0003674,GO:0003676,GO:0003723,GO:0003729,GO:0003735,GO:0005198,GO:0005488,GO:0005575,GO:0005618,GO:0005622,GO:0005623,GO:0005737,GO:0005829,GO:0005840,GO:0005886,GO:0006412,GO:0006518,GO:0006807,GO:0008150,GO:0008152,GO:0009058,GO:0009059,GO:0009987,GO:0010467,GO:0015934,GO:0016020,GO:0019538,GO:0022625,GO:0022626,GO:0030312,GO:0032991,GO:0034641,GO:0034645,GO:0040007,GO:0043043,GO:0043170,GO:…	-	ko:K02871	ko03010,map03010	M00178,M00179	-	-	br01610,ko00000,ko00001,ko00002,ko03011	-	-	-	Ribosomal_L13
GENE_02938	1211815.CBYP010000046_gene874	9.98e-75	-74.0009	225.0	COG0103@1|root,COG0103@2|Bacteria,2GNDY@201174|Actinobacteria,4ESQW@85013|Frankiales	201174|Actinobacteria	J	Belongs to the universal ribosomal protein uS9 family	rpsI	GO:0000462,GO:0003674,GO:0003676,GO:0003723,GO:0003735,GO:0005198,GO:0005488,GO:0005575,GO:0005622,GO:0005623,GO:0005737,GO:0005829,GO:0005840,GO:0005886,GO:0006139,GO:0006364,GO:0006396,GO:0006412,GO:0006518,GO:0006725,GO:0006807,GO:0008150,GO:0008152,GO:0009058,GO:0009059,GO:0009987,GO:0010467,GO:0015935,GO:0016020,GO:0016070,GO:0016072,GO:0019538,GO:0022613,GO:0022626,GO:0022627,GO:0030490,GO:…	-	ko:K02996	ko03010,map03010	M00178,M00179	-	-	br01610,ko00000,ko00001,ko00002,ko03011	-	-	-	Ribosomal_S9
GENE_02937	103733.JNYO01000004_gene8015	1.59e-194	-193.799	554.0	COG1109@1|root,COG1109@2|Bacteria,2GN87@201174|Actinobacteria,4DXC8@85010|Pseudonocardiales	201174|Actinobacteria	G	Catalyzes the conversion of glucosamine-6-phosphate to glucosamine-1-phosphate	glmM	GO:0008150,GO:0040007	5.4.2.10	ko:K03431	ko00520,ko01100,ko01130,map00520,map01100,map01130	-	R02060	RC00408	ko00000,ko00001,ko01000	-	-	-	PGM_PMM_I,PGM_PMM_II,PGM_PMM_III,PGM_PMM_IV
GENE_02936	479435.Kfla_1605	1.9e-60	-59.7212	209.0	COG0515@1|root,COG0515@2|Bacteria,2GJQK@201174|Actinobacteria,4DPFW@85009|Propionibacteriales	201174|Actinobacteria	KLT	Protein tyrosine kinase	-	-	2.7.11.1	ko:K08884	-	-	-	-	ko00000,ko01000,ko01001	-	-	-	Pkinase
GENE_02935	1121017.AUFG01000006_gene1186	1.86e-39	-38.7305	154.0	COG2304@1|root,COG2304@2|Bacteria,2GIW6@201174|Actinobacteria,4FH0U@85021|Intrasporangiaceae	201174|Actinobacteria	S	protein containing a von Willebrand factor type A (vWA) domain	-	-	-	ko:K07114	-	-	-	-	ko00000,ko02000	1.A.13.2.2,1.A.13.2.3	-	-	VWA,VWA_2
GENE_02934	446470.Snas_1793	7.36e-44	-43.1331	150.0	COG1396@1|root,COG1396@2|Bacteria,2GNCD@201174|Actinobacteria	201174|Actinobacteria	K	sequence-specific DNA binding	-	-	-	-	-	-	-	-	-	-	-	-	-
GENE_02933	1211112.ALJC01000128_gene4226	2.08e-92	-91.6819	288.0	COG2813@1|root,COG2813@2|Bacteria,1NEMR@1224|Proteobacteria,1RMXE@1236|Gammaproteobacteria	1236|Gammaproteobacteria	J	Specifically methylates the guanine in position 1835 (m2G1835) of 23S rRNA	rlmG	GO:0000154,GO:0001510,GO:0003674,GO:0003824,GO:0005575,GO:0005622,GO:0005623,GO:0005737,GO:0005829,GO:0006139,GO:0006364,GO:0006396,GO:0006725,GO:0006807,GO:0008150,GO:0008152,GO:0008168,GO:0008170,GO:0008173,GO:0008649,GO:0008757,GO:0008990,GO:0009451,GO:0009987,GO:0010467,GO:0016070,GO:0016072,GO:0016435,GO:0016740,GO:0016741,GO:0022613,GO:0031167,GO:0032259,GO:0034470,GO:0034641,GO:0034660,GO:…	2.1.1.172,2.1.1.174	ko:K00564,ko:K11391	-	-	R07234	RC00003	ko00000,ko01000,ko03009	-	-	-	MTS
GENE_02932	479431.Namu_0590	3.99e-147	-146.399	420.0	COG3483@1|root,COG3483@2|Bacteria,2GNB1@201174|Actinobacteria,4ESUG@85013|Frankiales	201174|Actinobacteria	E	Heme-dependent dioxygenase that catalyzes the oxidative cleavage of the L-tryptophan (L-Trp) pyrrole ring and converts L- tryptophan to N-formyl-L-kynurenine. Catalyzes the oxidative cleavage of the indole moiety	kynA	GO:0003674,GO:0003824,GO:0004833,GO:0005488,GO:0006082,GO:0006520,GO:0006568,GO:0006569,GO:0006576,GO:0006586,GO:0006725,GO:0006807,GO:0008150,GO:0008152,GO:0009056,GO:0009063,GO:0009072,GO:0009074,GO:0009308,GO:0009310,GO:0009987,GO:0016043,GO:0016054,GO:0016491,GO:0016701,GO:0016702,GO:0019439,GO:0019441,GO:0019752,GO:0020037,GO:0022607,GO:0034641,GO:0042180,GO:0042402,GO:0042430,GO:0042436,GO:…	1.13.11.11	ko:K00453	ko00380,ko01100,map00380,map01100	M00038	R00678	RC00356	ko00000,ko00001,ko00002,ko01000	-	-	-	Trp_dioxygenase
GENE_02931	1146883.BLASA_4255	0.0	-	908.0	COG0449@1|root,COG0449@2|Bacteria,2GKH0@201174|Actinobacteria,4ERD7@85013|Frankiales	201174|Actinobacteria	M	Catalyzes the first step in hexosamine metabolism, converting fructose-6P into glucosamine-6P using glutamine as a nitrogen source	glmS	GO:0003674,GO:0003824,GO:0004360,GO:0005575,GO:0005622,GO:0005623,GO:0005737,GO:0005829,GO:0005886,GO:0006002,GO:0006040,GO:0006047,GO:0006139,GO:0006464,GO:0006486,GO:0006487,GO:0006725,GO:0006793,GO:0006796,GO:0006807,GO:0008150,GO:0008152,GO:0008483,GO:0009058,GO:0009059,GO:0009100,GO:0009101,GO:0009225,GO:0009987,GO:0016020,GO:0016740,GO:0016769,GO:0019538,GO:0019637,GO:0034641,GO:0034645,GO:…	2.6.1.16	ko:K00820	ko00250,ko00520,ko01100,ko01130,ko04931,map00250,map00520,map01100,map01130,map04931	-	R00768	RC00010,RC00163,RC02752	ko00000,ko00001,ko01000,ko01002	-	-	iNJ661.Rv3436c	GATase_6,SIS
GENE_02930	1157637.KB892128_gene3263	5.33e-50	-49.2733	162.0	COG0736@1|root,COG0736@2|Bacteria,2IQF6@201174|Actinobacteria	201174|Actinobacteria	I	Transfers the 4'-phosphopantetheine moiety from coenzyme A to a Ser of acyl-carrier-protein	acpS	-	2.7.8.7	ko:K00997	ko00770,map00770	-	R01625	RC00002	ko00000,ko00001,ko01000	-	-	-	ACPS
GENE_02929	1089545.KB913037_gene5216	7.92e-114	-113.101	351.0	COG0062@1|root,COG0063@1|root,COG0062@2|Bacteria,COG0063@2|Bacteria,2GJHB@201174|Actinobacteria,4DXN7@85010|Pseudonocardiales	201174|Actinobacteria	G	Bifunctional enzyme that catalyzes the epimerization of the S- and R-forms of NAD(P)HX and the dehydration of the S-form of NAD(P)HX at the expense of ADP, which is converted to AMP. This allows the repair of both epimers of NAD(P)HX, a damaged form of NAD(P)H that is a result of enzymatic or heat-dependent hydration	nnrD	-	4.2.1.136,5.1.99.6	ko:K17758,ko:K17759	-	-	-	-	ko00000,ko01000	-	-	-	Carb_kinase,YjeF_N
GENE_02928	369723.Strop_2987	6.55e-210	-209.184	618.0	COG2409@1|root,COG2409@2|Bacteria,2GJ5A@201174|Actinobacteria,4D9J6@85008|Micromonosporales	201174|Actinobacteria	S	drug exporters of the RND superfamily	-	-	-	ko:K06994	-	-	-	-	ko00000	-	-	-	MMPL
GENE_02927	208444.JNYY01000001_gene5246	9.39e-13	-12.0273	72.0	COG1309@1|root,COG1309@2|Bacteria,2HG87@201174|Actinobacteria,4E3N4@85010|Pseudonocardiales	201174|Actinobacteria	K	Bacterial regulatory proteins, tetR family	-	-	-	-	-	-	-	-	-	-	-	-	TetR_N
GENE_02926	1146883.BLASA_4252	2.6e-144	-143.585	421.0	COG0787@1|root,COG0787@2|Bacteria,2GM2Y@201174|Actinobacteria,4ERH5@85013|Frankiales	201174|Actinobacteria	E	Catalyzes the interconversion of L-alanine and D- alanine. May also act on other amino acids	alr	-	5.1.1.1	ko:K01775	ko00473,ko01100,ko01502,map00473,map01100,map01502	-	R00401	RC00285	ko00000,ko00001,ko01000,ko01011	-	-	-	Ala_racemase_C,Ala_racemase_N
GENE_02925	211114.JOEF01000002_gene4306	4.86e-97	-96.3134	300.0	COG2267@1|root,COG2267@2|Bacteria,2GMCK@201174|Actinobacteria,4DXN6@85010|Pseudonocardiales	201174|Actinobacteria	I	Alpha beta hydrolase	-	-	-	-	-	-	-	-	-	-	-	-	Abhydrolase_1,Abhydrolase_6,Hydrolase_4
GENE_02924	477641.MODMU_4868	8.66e-49	-48.0625	161.0	COG0802@1|root,COG0802@2|Bacteria,2IKV2@201174|Actinobacteria,4ESZ5@85013|Frankiales	201174|Actinobacteria	S	Evidence 3 Function proposed based on presence of conserved amino acid motif, structural feature or limited homology	tsaE	GO:0008150,GO:0040007	-	ko:K06925	-	-	-	-	ko00000,ko03016	-	-	-	TsaE
GENE_02923	1200352.A606_09315	6.78e-36	-35.1688	141.0	COG0533@1|root,COG0533@2|Bacteria,2GJ98@201174|Actinobacteria,22JTK@1653|Corynebacteriaceae	201174|Actinobacteria	J	Required for the formation of a threonylcarbamoyl group on adenosine at position 37 (t(6)A37) in tRNAs that read codons beginning with adenine. Is involved in the transfer of the threonylcarbamoyl moiety of threonylcarbamoyl-AMP (TC-AMP) to the N6 group of A37, together with TsaE and TsaB. TsaD likely plays a direct catalytic role in this reaction	tsaD	GO:0000408,GO:0002949,GO:0005575,GO:0005622,GO:0005623,GO:0006139,GO:0006396,GO:0006399,GO:0006400,GO:0006725,GO:0006807,GO:0008033,GO:0008150,GO:0008152,GO:0009451,GO:0009987,GO:0010467,GO:0016070,GO:0032991,GO:0034470,GO:0034641,GO:0034660,GO:0043170,GO:0043412,GO:0044237,GO:0044238,GO:0044424,GO:0044464,GO:0046483,GO:0070525,GO:0071704,GO:0090304,GO:1901360	2.3.1.234	ko:K01409	-	-	R10648	RC00070,RC00416	ko00000,ko01000,ko03016	-	-	-	Acetyltransf_1,Peptidase_M22
GENE_02922	471852.Tcur_4262	4.21e-40	-39.3757	139.0	COG0454@1|root,COG0456@2|Bacteria,2IM9R@201174|Actinobacteria,4EJP4@85012|Streptosporangiales	201174|Actinobacteria	K	This enzyme acetylates the N-terminal alanine of ribosomal protein S18	rimI	GO:0003674,GO:0003824,GO:0004596,GO:0006464,GO:0006473,GO:0006474,GO:0006807,GO:0008080,GO:0008150,GO:0008152,GO:0009987,GO:0010467,GO:0016407,GO:0016410,GO:0016740,GO:0016746,GO:0016747,GO:0019538,GO:0031365,GO:0034212,GO:0036211,GO:0043170,GO:0043412,GO:0043543,GO:0044237,GO:0044238,GO:0044260,GO:0044267,GO:0051604,GO:0071704,GO:1901564	2.3.1.128	ko:K03789	-	-	-	-	ko00000,ko01000,ko03009	-	-	-	Acetyltransf_1
GENE_02921	1343740.M271_21165	5.83e-167	-166.234	476.0	COG0533@1|root,COG0533@2|Bacteria,2GJ98@201174|Actinobacteria	201174|Actinobacteria	O	Required for the formation of a threonylcarbamoyl group on adenosine at position 37 (t(6)A37) in tRNAs that read codons beginning with adenine. Is involved in the transfer of the threonylcarbamoyl moiety of threonylcarbamoyl-AMP (TC-AMP) to the N6 group of A37, together with TsaE and TsaB. TsaD likely plays a direct catalytic role in this reaction	tsaD	GO:0000408,GO:0002949,GO:0005575,GO:0005622,GO:0005623,GO:0006139,GO:0006396,GO:0006399,GO:0006400,GO:0006725,GO:0006807,GO:0008033,GO:0008150,GO:0008152,GO:0009451,GO:0009987,GO:0010467,GO:0016070,GO:0032991,GO:0034470,GO:0034641,GO:0034660,GO:0043170,GO:0043412,GO:0044237,GO:0044238,GO:0044424,GO:0044464,GO:0046483,GO:0070525,GO:0071704,GO:0090304,GO:1901360	2.3.1.234	ko:K01409	-	-	R10648	RC00070,RC00416	ko00000,ko01000,ko03016	-	-	-	Acetyltransf_1,Peptidase_M22
GENE_02920	390989.JOEG01000025_gene16	1.29e-79	-78.8894	258.0	COG2265@1|root,COG2265@2|Bacteria,2GK97@201174|Actinobacteria,4DBK8@85008|Micromonosporales	201174|Actinobacteria	J	Methyltransferase domain	-	-	-	-	-	-	-	-	-	-	-	-	Methyltransf_11,Methyltransf_15,Methyltransf_25
GENE_02919	110319.CF8_1870	3.76e-151	-150.425	434.0	COG3396@1|root,COG3396@2|Bacteria,2GMBI@201174|Actinobacteria	201174|Actinobacteria	P	P-aminobenzoate N-oxygenase AurF	-	-	-	-	-	-	-	-	-	-	-	-	AurF
GENE_02918	408672.NBCG_01300	1.04e-211	-210.983	606.0	COG0493@1|root,COG0493@2|Bacteria,2GJ4A@201174|Actinobacteria,4DP4B@85009|Propionibacteriales	201174|Actinobacteria	C	4Fe-4S binding domain	fprB	GO:0003674,GO:0003824,GO:0005575,GO:0005622,GO:0005623,GO:0005737,GO:0005886,GO:0008150,GO:0008152,GO:0016020,GO:0016491,GO:0044424,GO:0044464,GO:0055114,GO:0071944	1.18.1.2,1.19.1.1	ko:K00528	-	-	R10159	-	ko00000,ko01000	-	-	-	Fer4,Pyr_redox_2
GENE_02917	1283287.KB822576_gene3544	1.06e-66	-65.9747	214.0	COG1309@1|root,COG1309@2|Bacteria,2INGS@201174|Actinobacteria,4DSTF@85009|Propionibacteriales	201174|Actinobacteria	K	Bacterial regulatory proteins, tetR family	-	-	-	-	-	-	-	-	-	-	-	-	TetR_N
GENE_02916	390989.JOEG01000025_gene18	6.09e-57	-56.2154	177.0	COG0234@1|root,COG0234@2|Bacteria,2IKTH@201174|Actinobacteria,4DE65@85008|Micromonosporales	201174|Actinobacteria	O	Binds to Cpn60 in the presence of Mg-ATP and suppresses the ATPase activity of the latter	groS	GO:0003674,GO:0005488,GO:0005515,GO:0005575,GO:0005576,GO:0005618,GO:0005622,GO:0005623,GO:0005737,GO:0005829,GO:0005886,GO:0006355,GO:0006457,GO:0006458,GO:0006950,GO:0006986,GO:0008150,GO:0009266,GO:0009408,GO:0009628,GO:0009889,GO:0009987,GO:0010033,GO:0010468,GO:0010556,GO:0016020,GO:0019219,GO:0019222,GO:0019899,GO:0030312,GO:0031323,GO:0031326,GO:0033554,GO:0034605,GO:0035375,GO:0035966,GO:…	-	ko:K04078	-	-	-	-	ko00000,ko03029,ko03110	-	-	-	Cpn10
GENE_02915	196162.Noca_1872	1.83e-39	-38.7375	133.0	COG2261@1|root,COG2261@2|Bacteria,2IQY7@201174|Actinobacteria,4DSFP@85009|Propionibacteriales	201174|Actinobacteria	S	transglycosylase associated protein	-	-	-	-	-	-	-	-	-	-	-	-	Transgly_assoc
GENE_02914	888056.HMPREF9062_2009	6.07e-101	-100.217	297.0	COG4832@1|root,COG4832@2|Bacteria,2GN4K@201174|Actinobacteria,4D3UW@85005|Actinomycetales	201174|Actinobacteria	S	GyrI-like small molecule binding domain	-	-	-	-	-	-	-	-	-	-	-	-	GyrI-like
GENE_02913	1078020.KEK_23041	4.3e-16	-15.3665	83.6	2F0NR@1|root,33TR6@2|Bacteria,2GUJF@201174|Actinobacteria,233QX@1762|Mycobacteriaceae	201174|Actinobacteria	-	-	-	-	-	-	-	-	-	-	-	-	-	-	-
GENE_02912	1121272.KB903250_gene2734	3.93e-238	-237.406	664.0	COG1260@1|root,COG1260@2|Bacteria,2GJVN@201174|Actinobacteria	201174|Actinobacteria	I	Myo-inositol-1-phosphate synthase	-	-	5.5.1.4	ko:K01858	ko00521,ko00562,ko01100,ko01130,map00521,map00562,map01100,map01130	-	R07324	RC01804	ko00000,ko00001,ko01000	-	-	-	Inos-1-P_synth,NAD_binding_5
GENE_02911	1132441.KI519454_gene1322	2.01e-110	-109.697	330.0	COG1171@1|root,COG1171@2|Bacteria,2GKCC@201174|Actinobacteria,1WCC4@1268|Micrococcaceae	201174|Actinobacteria	E	Pyridoxal-phosphate dependent enzyme	-	-	4.3.1.19	ko:K01754	ko00260,ko00290,ko01100,ko01110,ko01130,ko01200,ko01230,map00260,map00290,map01100,map01110,map01130,map01200,map01230	M00570	R00220,R00996	RC00418,RC02600	ko00000,ko00001,ko00002,ko01000	-	-	-	PALP
GENE_02910	1451189.CFAL_09455	3.63e-35	-34.4401	125.0	2DHRC@1|root,32U9K@2|Bacteria,2IJX8@201174|Actinobacteria,22RFD@1653|Corynebacteriaceae	201174|Actinobacteria	S	Family of unknown function (DUF5319)	-	-	-	-	-	-	-	-	-	-	-	-	DUF5319
GENE_02909	1123320.KB889574_gene5512	1.05e-245	-244.979	687.0	COG0516@1|root,COG0517@1|root,COG0516@2|Bacteria,COG0517@2|Bacteria,2GITZ@201174|Actinobacteria	201174|Actinobacteria	F	Catalyzes the conversion of inosine 5'-phosphate (IMP) to xanthosine 5'-phosphate (XMP), the first committed and rate- limiting step in the de novo synthesis of guanine nucleotides, and therefore plays an important role in the regulation of cell growth	guaB	GO:0003674,GO:0003824,GO:0003938,GO:0005575,GO:0005618,GO:0005622,GO:0005623,GO:0005737,GO:0005886,GO:0006139,GO:0006163,GO:0006164,GO:0006177,GO:0006183,GO:0006195,GO:0006204,GO:0006725,GO:0006753,GO:0006793,GO:0006796,GO:0006807,GO:0008150,GO:0008152,GO:0009056,GO:0009058,GO:0009116,GO:0009117,GO:0009119,GO:0009123,GO:0009124,GO:0009125,GO:0009126,GO:0009127,GO:0009128,GO:0009141,GO:0009142,GO:…	1.1.1.205	ko:K00088	ko00230,ko00983,ko01100,ko01110,map00230,map00983,map01100,map01110	M00050	R01130,R08240	RC00143,RC02207	ko00000,ko00001,ko00002,ko01000,ko04147	-	-	-	CBS,IMPDH
GENE_02908	1122182.KB903813_gene2462	2.51e-170	-169.6	486.0	COG0516@1|root,COG0516@2|Bacteria,2GKVS@201174|Actinobacteria,4DATG@85008|Micromonosporales	201174|Actinobacteria	F	IMP dehydrogenase	guaB3	GO:0005575,GO:0005622,GO:0005623,GO:0005737,GO:0005886,GO:0006139,GO:0006163,GO:0006164,GO:0006183,GO:0006725,GO:0006753,GO:0006793,GO:0006796,GO:0006807,GO:0008150,GO:0008152,GO:0009058,GO:0009116,GO:0009117,GO:0009119,GO:0009141,GO:0009142,GO:0009144,GO:0009145,GO:0009150,GO:0009152,GO:0009163,GO:0009165,GO:0009199,GO:0009201,GO:0009205,GO:0009206,GO:0009259,GO:0009260,GO:0009987,GO:0016020,GO:…	1.1.1.205	ko:K00088	ko00230,ko00983,ko01100,ko01110,map00230,map00983,map01100,map01110	M00050	R01130,R08240	RC00143,RC02207	ko00000,ko00001,ko00002,ko01000,ko04147	-	-	-	IMPDH
GENE_02906	1385518.N798_09410	6.79e-279	-278.168	775.0	COG0519@1|root,COG0519@2|Bacteria,2GM09@201174|Actinobacteria,4FFHS@85021|Intrasporangiaceae	201174|Actinobacteria	F	Catalyzes the synthesis of GMP from XMP	guaA	GO:0003674,GO:0003824,GO:0003921,GO:0003922,GO:0005575,GO:0005618,GO:0005623,GO:0006139,GO:0006163,GO:0006164,GO:0006177,GO:0006725,GO:0006753,GO:0006793,GO:0006796,GO:0006807,GO:0008150,GO:0008152,GO:0009058,GO:0009116,GO:0009117,GO:0009119,GO:0009123,GO:0009124,GO:0009126,GO:0009127,GO:0009150,GO:0009152,GO:0009156,GO:0009161,GO:0009163,GO:0009165,GO:0009167,GO:0009168,GO:0009259,GO:0009260,GO:…	6.3.5.2	ko:K01951	ko00230,ko00983,ko01100,map00230,map00983,map01100	M00050	R01230,R01231,R08244	RC00010,RC00204	ko00000,ko00001,ko00002,ko01000,ko01002	-	-	-	GATase,GMP_synt_C,NAD_synthase
GENE_02904	1211815.CBYP010000046_gene842	2.55e-21	-20.5935	87.8	COG1605@1|root,COG1605@2|Bacteria,2IQ8K@201174|Actinobacteria,4ETJJ@85013|Frankiales	201174|Actinobacteria	E	chorismate mutase	csm	GO:0003674,GO:0003824,GO:0004106,GO:0005575,GO:0005623,GO:0005886,GO:0006082,GO:0006520,GO:0006725,GO:0006807,GO:0008150,GO:0008152,GO:0008652,GO:0009058,GO:0009072,GO:0009073,GO:0009095,GO:0009987,GO:0016020,GO:0016053,GO:0016853,GO:0016866,GO:0019438,GO:0019752,GO:0043436,GO:0043648,GO:0044237,GO:0044238,GO:0044249,GO:0044281,GO:0044283,GO:0044464,GO:0046394,GO:0046417,GO:0071704,GO:0071944,GO:…	5.4.99.5	ko:K04093	ko00400,ko01100,ko01110,ko01130,ko01230,map00400,map01100,map01110,map01130,map01230	M00024,M00025	R01715	RC03116	ko00000,ko00001,ko00002,ko01000	-	-	-	CM_2
GENE_02903	1380356.JNIK01000018_gene574	0.0	-	991.0	COG0210@1|root,COG0210@2|Bacteria,2GISS@201174|Actinobacteria,4ERQH@85013|Frankiales	201174|Actinobacteria	L	ATP-dependent DNA helicase	pcrA	GO:0000018,GO:0000166,GO:0000287,GO:0003674,GO:0003678,GO:0003824,GO:0004003,GO:0004386,GO:0005488,GO:0005575,GO:0005618,GO:0005622,GO:0005623,GO:0005886,GO:0006139,GO:0006259,GO:0006281,GO:0006302,GO:0006725,GO:0006807,GO:0006950,GO:0006974,GO:0006996,GO:0008026,GO:0008094,GO:0008150,GO:0008152,GO:0009314,GO:0009411,GO:0009416,GO:0009628,GO:0009650,GO:0009892,GO:0009987,GO:0010605,GO:0016020,GO:…	3.6.4.12	ko:K03657	ko03420,ko03430,map03420,map03430	-	-	-	ko00000,ko00001,ko01000,ko03400	-	-	-	UvrD-helicase,UvrD_C
GENE_02901	219305.MCAG_01962	1.82e-73	-72.7399	222.0	COG2185@1|root,COG2185@2|Bacteria,2IFJD@201174|Actinobacteria,4DDD4@85008|Micromonosporales	201174|Actinobacteria	I	B12 binding domain	icmB	-	5.4.99.2	ko:K01849	ko00280,ko00630,ko00640,ko00720,ko01100,ko01120,ko01200,map00280,map00630,map00640,map00720,map01100,map01120,map01200	M00375,M00376,M00741	R00833	RC00395	ko00000,ko00001,ko00002,ko01000	-	-	-	B12-binding
GENE_02900	1352941.M877_14900	1.32e-199	-198.879	562.0	COG0045@1|root,COG0045@2|Bacteria,2GKSB@201174|Actinobacteria	201174|Actinobacteria	C	Succinyl-CoA synthetase functions in the citric acid cycle (TCA), coupling the hydrolysis of succinyl-CoA to the synthesis of either ATP or GTP and thus represents the only step of substrate-level phosphorylation in the TCA. The beta subunit provides nucleotide specificity of the enzyme and binds the substrate succinate, while the binding sites for coenzyme A and phosphate are found in the alpha …	sucC	-	6.2.1.5	ko:K01903	ko00020,ko00640,ko00660,ko00720,ko01100,ko01110,ko01120,ko01130,ko01200,map00020,map00640,map00660,map00720,map01100,map01110,map01120,map01130,map01200	M00009,M00011,M00173,M00374,M00620	R00405,R02404	RC00004,RC00014	ko00000,ko00001,ko00002,ko01000	-	-	-	ATP-grasp_2,Ligase_CoA
GENE_02899	1137269.AZWL01000023_gene1179	3.65e-158	-157.438	449.0	COG0074@1|root,COG0074@2|Bacteria,2GK00@201174|Actinobacteria	201174|Actinobacteria	C	Succinyl-CoA synthetase functions in the citric acid cycle (TCA), coupling the hydrolysis of succinyl-CoA to the synthesis of either ATP or GTP and thus represents the only step of substrate-level phosphorylation in the TCA. The alpha subunit of the enzyme binds the substrates coenzyme A and phosphate, while succinate binding and nucleotide specificity is provided by the beta subunit	sucD	-	6.2.1.5	ko:K01902	ko00020,ko00640,ko00660,ko00720,ko01100,ko01110,ko01120,ko01130,ko01200,map00020,map00640,map00660,map00720,map01100,map01110,map01120,map01130,map01200	M00009,M00011,M00173,M00374,M00620	R00405,R02404	RC00004,RC00014	ko00000,ko00001,ko00002,ko01000	-	-	-	CoA_binding,Ligase_CoA
GENE_02895	66429.JOFL01000018_gene1444	2.51e-90	-89.6003	270.0	COG0299@1|root,COG0299@2|Bacteria,2H8QB@201174|Actinobacteria	201174|Actinobacteria	F	Catalyzes the transfer of a formyl group from 10- formyltetrahydrofolate to 5-phospho-ribosyl-glycinamide (GAR), producing 5-phospho-ribosyl-N-formylglycinamide (FGAR) and tetrahydrofolate	purN	GO:0000287,GO:0003674,GO:0005488,GO:0006082,GO:0006575,GO:0006725,GO:0006732,GO:0006760,GO:0006807,GO:0008150,GO:0008152,GO:0009987,GO:0019752,GO:0034641,GO:0042558,GO:0043167,GO:0043169,GO:0043436,GO:0043603,GO:0044237,GO:0044281,GO:0046483,GO:0046653,GO:0046872,GO:0051186,GO:0071704,GO:1901360,GO:1901564	2.1.2.2	ko:K11175	ko00230,ko00670,ko01100,ko01110,ko01130,map00230,map00670,map01100,map01110,map01130	M00048	R04325,R04326	RC00026,RC00197,RC01128	ko00000,ko00001,ko00002,ko01000	-	-	-	Formyl_trans_N
GENE_02894	1157637.KB892113_gene4787	8.08e-260	-259.093	725.0	COG0138@1|root,COG0138@2|Bacteria,2GJWU@201174|Actinobacteria	201174|Actinobacteria	F	Bifunctional purine biosynthesis protein PurH	purH	GO:0005575,GO:0005623,GO:0005886,GO:0008150,GO:0016020,GO:0040007,GO:0044464,GO:0071944	2.1.2.3,3.5.4.10	ko:K00602	ko00230,ko00670,ko01100,ko01110,ko01130,ko01523,map00230,map00670,map01100,map01110,map01130,map01523	M00048	R01127,R04560	RC00026,RC00263,RC00456	ko00000,ko00001,ko00002,ko01000,ko04147	-	-	-	AICARFT_IMPCHas,MGS
GENE_02891	469371.Tbis_0661	1.84e-155	-154.735	442.0	COG0190@1|root,COG0190@2|Bacteria,2GJZS@201174|Actinobacteria,4DYIH@85010|Pseudonocardiales	201174|Actinobacteria	H	Catalyzes the oxidation of 5,10- methylenetetrahydrofolate to 5,10-methenyltetrahydrofolate and then the hydrolysis of 5,10-methenyltetrahydrofolate to 10- formyltetrahydrofolate	folD	GO:0003674,GO:0003824,GO:0004477,GO:0004488,GO:0005575,GO:0005622,GO:0005623,GO:0005737,GO:0005829,GO:0006730,GO:0008150,GO:0008152,GO:0009987,GO:0016491,GO:0016645,GO:0016646,GO:0016787,GO:0016810,GO:0016814,GO:0019238,GO:0044237,GO:0044281,GO:0044424,GO:0044444,GO:0044464,GO:0055114	1.5.1.5,3.5.4.9	ko:K01491	ko00670,ko00720,ko01100,ko01120,ko01200,map00670,map00720,map01100,map01120,map01200	M00140,M00377	R01220,R01655	RC00202,RC00578	ko00000,ko00001,ko00002,ko01000	-	-	-	THF_DHG_CYH,THF_DHG_CYH_C
GENE_02888	1089455.MOPEL_099_00290	0.0	-	1122.0	COG2838@1|root,COG2838@2|Bacteria,2GJ1C@201174|Actinobacteria,4F608@85018|Dermatophilaceae	201174|Actinobacteria	C	Monomeric isocitrate dehydrogenase	icd	-	1.1.1.42	ko:K00031	ko00020,ko00480,ko00720,ko01100,ko01110,ko01120,ko01130,ko01200,ko01210,ko01230,ko04146,map00020,map00480,map00720,map01100,map01110,map01120,map01130,map01200,map01210,map01230,map04146	M00009,M00010,M00173,M00740	R00267,R00268,R01899	RC00001,RC00084,RC00114,RC00626,RC02801	br01601,ko00000,ko00001,ko00002,ko01000	-	-	-	IDH
GENE_02887	1068980.ARVW01000001_gene7512	2.05e-133	-132.688	395.0	COG0477@1|root,COG0477@2|Bacteria,2GKFJ@201174|Actinobacteria,4E0JI@85010|Pseudonocardiales	201174|Actinobacteria	EGP	Arabinose efflux permease family protein	-	-	-	-	-	-	-	-	-	-	-	-	MFS_3
GENE_02886	1237500.ANBA01000013_gene3996	1.24e-137	-136.907	399.0	COG1087@1|root,COG1087@2|Bacteria,2GMCW@201174|Actinobacteria,4EFQ0@85012|Streptosporangiales	201174|Actinobacteria	M	GDP-mannose 4,6 dehydratase	galE	-	5.1.3.2	ko:K01784	ko00052,ko00520,ko01100,map00052,map00520,map01100	M00361,M00362,M00632	R00291,R02984	RC00289	ko00000,ko00001,ko00002,ko01000	-	-	-	Epimerase
GENE_02885	926690.KE386573_gene611	4.79e-53	-52.3197	180.0	COG0596@1|root,arCOG01648@2157|Archaea,2XWUC@28890|Euryarchaeota,23VAU@183963|Halobacteria	183963|Halobacteria	S	Serine aminopeptidase, S33	-	-	-	-	-	-	-	-	-	-	-	-	Abhydrolase_6
GENE_02884	526225.Gobs_0999	3.01e-241	-240.521	671.0	COG0372@1|root,COG0372@2|Bacteria,2GJ7E@201174|Actinobacteria,4ESB0@85013|Frankiales	201174|Actinobacteria	C	Belongs to the citrate synthase family	gltA	GO:0005575,GO:0005622,GO:0005623,GO:0005737,GO:0005829,GO:0005886,GO:0016020,GO:0044424,GO:0044444,GO:0044464,GO:0071944	2.3.3.1	ko:K01647	ko00020,ko00630,ko01100,ko01110,ko01120,ko01130,ko01200,ko01210,ko01230,map00020,map00630,map01100,map01110,map01120,map01130,map01200,map01210,map01230	M00009,M00010,M00012,M00740	R00351	RC00004,RC00067	br01601,ko00000,ko00001,ko00002,ko01000	-	-	-	Citrate_synt
GENE_02883	1380356.JNIK01000018_gene553	1.93e-156	-155.714	457.0	COG1253@1|root,COG1253@2|Bacteria,2GKN5@201174|Actinobacteria,4ERVV@85013|Frankiales	201174|Actinobacteria	S	CBS domain containing protein	-	-	-	ko:K03699	-	-	-	-	ko00000,ko02042	-	-	-	CBS,CorC_HlyC,DUF21
GENE_02882	1380356.JNIK01000018_gene551	5.06e-134	-133.296	393.0	COG0079@1|root,COG0079@2|Bacteria,2GJXS@201174|Actinobacteria,4ESBF@85013|Frankiales	201174|Actinobacteria	E	May catalyze the transamination reaction in phenylalanine biosynthesis	pat	-	2.6.1.9	ko:K00817	ko00340,ko00350,ko00360,ko00400,ko00401,ko00960,ko01100,ko01110,ko01130,ko01230,map00340,map00350,map00360,map00400,map00401,map00960,map01100,map01110,map01130,map01230	M00026	R00694,R00734,R03243	RC00006,RC00888	ko00000,ko00001,ko00002,ko01000,ko01007	-	-	-	Aminotran_1_2
GENE_02881	561175.KB894094_gene2106	3.12e-52	-51.5058	182.0	2B85R@1|root,321E0@2|Bacteria,2I91Z@201174|Actinobacteria,4EIBX@85012|Streptosporangiales	201174|Actinobacteria	-	-	-	-	-	-	-	-	-	-	-	-	-	-	-
GENE_02880	1487956.DR71_1536	9.55e-151	-150.02	434.0	COG0180@1|root,COG0180@2|Bacteria,2GJ9A@201174|Actinobacteria,22JQ4@1653|Corynebacteriaceae	201174|Actinobacteria	J	Tryptophanyl-tRNA synthetase	trpS	GO:0005575,GO:0005623,GO:0005886,GO:0008150,GO:0016020,GO:0040007,GO:0044464,GO:0071944	6.1.1.2	ko:K01867	ko00970,map00970	M00359,M00360	R03664	RC00055,RC00523	ko00000,ko00001,ko00002,ko01000,ko01007,ko03016	-	-	-	tRNA-synt_1b
GENE_02879	1146883.BLASA_4200	1.21e-103	-102.917	322.0	COG1686@1|root,COG1686@2|Bacteria,2GK3M@201174|Actinobacteria,4ESJ8@85013|Frankiales	201174|Actinobacteria	M	Belongs to the peptidase S11 family	dac	-	3.4.16.4	ko:K07258	ko00550,ko01100,map00550,map01100	-	-	-	ko00000,ko00001,ko01000,ko01002,ko01011	-	-	-	Peptidase_S11
GENE_02878	1120950.KB892795_gene2290	1.11e-81	-80.9547	261.0	COG1316@1|root,COG1316@2|Bacteria,2GJJJ@201174|Actinobacteria,4DQKI@85009|Propionibacteriales	201174|Actinobacteria	K	Cell envelope-related transcriptional attenuator domain	-	-	-	-	-	-	-	-	-	-	-	-	LytR_cpsA_psr
GENE_02877	1385519.N801_05610	3e-82	-81.5229	246.0	COG1733@1|root,COG1733@2|Bacteria,2IJCU@201174|Actinobacteria,4FJVI@85021|Intrasporangiaceae	201174|Actinobacteria	K	HxlR-like helix-turn-helix	-	-	-	-	-	-	-	-	-	-	-	-	HxlR
GENE_02876	1385520.N802_07960	5.1e-53	-52.2924	174.0	COG0262@1|root,COG0262@2|Bacteria,2GKX0@201174|Actinobacteria,4FH6E@85021|Intrasporangiaceae	201174|Actinobacteria	H	Deaminase reductase	-	-	-	-	-	-	-	-	-	-	-	-	RibD_C
GENE_02875	585531.HMPREF0063_11462	5.91e-27	-26.2284	108.0	COG0394@1|root,COG0394@2|Bacteria,2GMPR@201174|Actinobacteria,4DSKW@85009|Propionibacteriales	201174|Actinobacteria	T	Belongs to the low molecular weight phosphotyrosine protein phosphatase family	-	-	3.1.3.48	ko:K01104	-	-	-	-	ko00000,ko01000	-	-	-	LMWPc
GENE_02873	1385521.N803_06320	3.59e-167	-166.445	479.0	COG0381@1|root,COG0381@2|Bacteria,2GJWS@201174|Actinobacteria,4FG1P@85021|Intrasporangiaceae	201174|Actinobacteria	M	Belongs to the UDP-N-acetylglucosamine 2-epimerase family	wecB	-	5.1.3.14	ko:K01791	ko00520,ko01100,ko05111,map00520,map01100,map05111	M00362	R00420	RC00290	ko00000,ko00001,ko00002,ko01000,ko01005	-	-	-	Epimerase_2
GENE_02872	1120944.JONS01000034_gene3048	3.46e-78	-77.4609	254.0	COG0438@1|root,COG0438@2|Bacteria,2GMI6@201174|Actinobacteria,4D57R@85005|Actinomycetales	201174|Actinobacteria	M	overlaps another CDS with the same product name	-	-	-	-	-	-	-	-	-	-	-	-	Glyco_trans_1_4,Glyco_trans_4_4,Glycos_transf_1
GENE_02871	1120954.ATXE01000003_gene331	1.2e-141	-140.921	428.0	COG0438@1|root,COG0438@2|Bacteria,2HFIZ@201174|Actinobacteria,4DUU5@85009|Propionibacteriales	201174|Actinobacteria	M	Glycosyltransferase Family 4	-	-	-	-	-	-	-	-	-	-	-	-	-
GENE_02870	1713.JOFV01000001_gene2043	1.38e-79	-78.8601	249.0	COG1682@1|root,COG1682@2|Bacteria,2GP5K@201174|Actinobacteria,4F1JG@85016|Cellulomonadaceae	201174|Actinobacteria	GM	ABC-2 type transporter	tagG	-	-	ko:K09692	ko02010,map02010	M00251	-	-	ko00000,ko00001,ko00002,ko02000	3.A.1.104	-	-	ABC2_membrane
GENE_02869	1120954.ATXE01000003_gene329	4.01e-100	-99.3969	301.0	COG1134@1|root,COG1134@2|Bacteria,2GIVF@201174|Actinobacteria,4DPY7@85009|Propionibacteriales	201174|Actinobacteria	GM	ATPases associated with a variety of cellular activities	-	-	3.6.3.40	ko:K09693	ko02010,map02010	M00251	-	-	ko00000,ko00001,ko00002,ko01000,ko02000	3.A.1.104	-	-	ABC_tran
GENE_02867	1120945.ATUW01000002_gene1928	1.32e-222	-221.879	648.0	COG0463@1|root,COG0463@2|Bacteria,2IBI1@201174|Actinobacteria	201174|Actinobacteria	M	Glycosyl transferase, family 2	-	-	-	-	-	-	-	-	-	-	-	-	Glycos_transf_2
GENE_02864	1121934.AUDX01000007_gene1856	2.23e-209	-208.652	589.0	COG0677@1|root,COG0677@2|Bacteria,2GK5K@201174|Actinobacteria,4FN1Y@85023|Microbacteriaceae	201174|Actinobacteria	M	UDP binding domain	wecC	-	1.1.1.336	ko:K02472	ko00520,ko05111,map00520,map05111	-	R03317	RC00291	ko00000,ko00001,ko01000	-	-	-	UDPG_MGDP_dh,UDPG_MGDP_dh_C,UDPG_MGDP_dh_N
GENE_02863	1121362.A605_10265	4.87e-267	-266.312	750.0	COG0463@1|root,COG4641@1|root,COG0463@2|Bacteria,COG4641@2|Bacteria,2I90S@201174|Actinobacteria,22MAZ@1653|Corynebacteriaceae	201174|Actinobacteria	M	DUF based on E. rectale Gene description (DUF3880)	-	-	-	-	-	-	-	-	-	-	-	-	DUF3880,Glyco_tranf_2_3,Glyco_trans_1_2,Glyco_trans_1_4,Glyco_transf_4,Glycos_transf_2
GENE_02862	426117.M446_6041	5.33e-69	-68.2733	219.0	COG3510@1|root,COG3510@2|Bacteria,1RK8X@1224|Proteobacteria,2UAI4@28211|Alphaproteobacteria,1JVDH@119045|Methylobacteriaceae	28211|Alphaproteobacteria	V	cephalosporin hydroxylase	-	-	-	-	-	-	-	-	-	-	-	-	Methyltransf_24
GENE_02861	396014.BF93_16545	6.6e-151	-150.18	450.0	COG3534@1|root,COG3534@2|Bacteria,2GJIN@201174|Actinobacteria,4FDJK@85020|Dermabacteraceae	201174|Actinobacteria	G	alpha-L-arabinofuranosidase	-	-	-	-	-	-	-	-	-	-	-	-	Glyco_hydro_79C,RicinB_lectin_2
GENE_02860	1123024.AUII01000008_gene1909	2.88e-123	-122.541	365.0	COG0059@1|root,COG0059@2|Bacteria,2IK1H@201174|Actinobacteria,4EBDV@85010|Pseudonocardiales	201174|Actinobacteria	EH	S-adenosyl-L-homocysteine hydrolase, NAD binding domain	-	-	-	-	-	-	-	-	-	-	-	-	IlvC,IlvN
GENE_02857	1121019.AUMN01000004_gene1341	2.87e-67	-66.5421	219.0	COG0765@1|root,COG0765@2|Bacteria,2GNBH@201174|Actinobacteria,1W83H@1268|Micrococcaceae	201174|Actinobacteria	E	ABC transporter	gluD	-	-	ko:K10007	ko02010,map02010	M00233	-	-	ko00000,ko00001,ko00002,ko02000	3.A.1.3.9	-	-	BPD_transp_1
GENE_02856	1048339.KB913029_gene3607	1.32e-77	-76.8794	239.0	COG0765@1|root,COG0765@2|Bacteria,2GNUR@201174|Actinobacteria,4ESRF@85013|Frankiales	201174|Actinobacteria	P	polar amino acid ABC transporter, inner membrane subunit	gluC1	-	-	ko:K10006	ko02010,map02010	M00233	-	-	ko00000,ko00001,ko00002,ko02000	3.A.1.3.9	-	-	BPD_transp_1
GENE_02855	1121019.AUMN01000004_gene1343	3.11e-117	-116.507	345.0	COG0834@1|root,COG0834@2|Bacteria,2GJH8@201174|Actinobacteria,1W7GR@1268|Micrococcaceae	201174|Actinobacteria	ET	Bacterial periplasmic substrate-binding proteins	gluB	-	-	ko:K10005	ko02010,map02010	M00233	-	-	ko00000,ko00001,ko00002,ko02000	3.A.1.3.9	-	-	SBP_bac_3
GENE_02854	935839.JAGJ01000007_gene3163	8.86e-135	-134.053	388.0	COG1126@1|root,COG1126@2|Bacteria,2GIZW@201174|Actinobacteria,4F3U5@85017|Promicromonosporaceae	201174|Actinobacteria	E	ATPases associated with a variety of cellular activities	gluA	-	-	ko:K10008	ko02010,map02010	M00233	-	-	ko00000,ko00001,ko00002,ko01000,ko02000	3.A.1.3.9	-	-	ABC_tran
GENE_02853	196162.Noca_1640	1.81e-246	-245.742	684.0	COG1262@1|root,COG1262@2|Bacteria,2GK9Q@201174|Actinobacteria,4DQ02@85009|Propionibacteriales	201174|Actinobacteria	S	Sulfatase-modifying factor enzyme 1	egtB	GO:0000096,GO:0000097,GO:0003674,GO:0003824,GO:0005488,GO:0005506,GO:0006082,GO:0006520,GO:0006547,GO:0006548,GO:0006575,GO:0006577,GO:0006578,GO:0006725,GO:0006790,GO:0006807,GO:0008150,GO:0008152,GO:0008198,GO:0008652,GO:0009056,GO:0009058,GO:0009063,GO:0009987,GO:0016053,GO:0016054,GO:0016491,GO:0019439,GO:0019752,GO:0034641,GO:0042398,GO:0043167,GO:0043169,GO:0043436,GO:0044237,GO:0044238,GO:…	1.14.99.50	ko:K18912	ko00340,map00340	-	R11013	RC03323,RC03324	ko00000,ko00001,ko01000	-	-	-	DinB_2,FGE-sulfatase
GENE_02852	1283287.KB822579_gene1961	2.61e-147	-146.583	424.0	COG4301@1|root,COG4301@2|Bacteria,2GJAX@201174|Actinobacteria,4DN8U@85009|Propionibacteriales	201174|Actinobacteria	S	Catalyzes the SAM-dependent triple methylation of the alpha-amino group of histidine to form hercynine, a step in the biosynthesis pathway of ergothioneine	egtD	GO:0000096,GO:0000097,GO:0003674,GO:0003824,GO:0005575,GO:0005623,GO:0005886,GO:0006082,GO:0006464,GO:0006479,GO:0006520,GO:0006547,GO:0006548,GO:0006575,GO:0006577,GO:0006578,GO:0006725,GO:0006790,GO:0006807,GO:0008150,GO:0008152,GO:0008168,GO:0008213,GO:0008276,GO:0008652,GO:0009056,GO:0009058,GO:0009063,GO:0009987,GO:0016020,GO:0016053,GO:0016054,GO:0016740,GO:0016741,GO:0019439,GO:0019538,GO:…	2.1.1.44	ko:K18911	ko00340,map00340	-	R01169	RC00003,RC02308	ko00000,ko00001,ko01000	-	-	-	Methyltransf_33
GENE_02851	710696.Intca_1211	2.9e-92	-91.5376	286.0	COG1744@1|root,COG1744@2|Bacteria,2GMFS@201174|Actinobacteria,4FG7H@85021|Intrasporangiaceae	201174|Actinobacteria	S	ABC transporter substrate-binding protein PnrA-like	bmpA	-	-	ko:K07335	-	-	-	-	ko00000	-	-	-	Bmp
GENE_02850	711393.AYRX01000006_gene4538	1.56e-248	-247.807	698.0	COG3845@1|root,COG3845@2|Bacteria,2H7KJ@201174|Actinobacteria	201174|Actinobacteria	S	ABC transporter	yufO	-	3.6.3.17	ko:K02056	-	M00221	-	-	ko00000,ko00002,ko01000,ko02000	3.A.1.2	-	-	ABC_tran
GENE_02849	43759.JNWK01000058_gene2396	1.57e-98	-97.8041	307.0	COG4603@1|root,COG4603@2|Bacteria,2GKAZ@201174|Actinobacteria	201174|Actinobacteria	S	Belongs to the binding-protein-dependent transport system permease family	-	-	-	ko:K02057	-	M00221	-	-	ko00000,ko00002,ko02000	3.A.1.2	-	-	BPD_transp_2
GENE_02848	1896.JOAU01000019_gene2387	5.39e-105	-104.268	327.0	COG1079@1|root,COG1079@2|Bacteria,2GKMB@201174|Actinobacteria	201174|Actinobacteria	S	Belongs to the binding-protein-dependent transport system permease family	-	-	-	ko:K02057	-	M00221	-	-	ko00000,ko00002,ko02000	3.A.1.2	-	-	BPD_transp_2
GENE_02847	1121017.AUFG01000026_gene273	7.86e-67	-66.1046	205.0	COG0295@1|root,COG0295@2|Bacteria,2IHP7@201174|Actinobacteria,4FGKS@85021|Intrasporangiaceae	201174|Actinobacteria	F	cytidine deaminase	cdd	-	3.5.4.5	ko:K01489	ko00240,ko00983,ko01100,map00240,map00983,map01100	-	R01878,R02485,R08221	RC00074,RC00514	ko00000,ko00001,ko01000	-	-	-	dCMP_cyt_deam_1,dCMP_cyt_deam_2
GENE_02846	471852.Tcur_4189	1.81e-203	-202.742	575.0	COG0213@1|root,COG0213@2|Bacteria,2GJH5@201174|Actinobacteria,4EG7W@85012|Streptosporangiales	201174|Actinobacteria	F	Pyrimidine nucleoside phosphorylase C-terminal domain	deoA	GO:0003674,GO:0003824,GO:0004645,GO:0005575,GO:0005622,GO:0005623,GO:0005737,GO:0005829,GO:0009032,GO:0016740,GO:0016757,GO:0016758,GO:0016763,GO:0044424,GO:0044444,GO:0044464	2.4.2.2,2.4.2.4	ko:K00756,ko:K00758	ko00240,ko00983,ko01100,ko05219,map00240,map00983,map01100,map05219	-	R01570,R01876,R02296,R02484,R08222,R08230	RC00063	ko00000,ko00001,ko01000	-	-	-	Glycos_trans_3N,Glycos_transf_3,PYNP_C
GENE_02845	35754.JNYJ01000029_gene9479	1.12e-105	-104.951	316.0	COG1131@1|root,COG1131@2|Bacteria,2GJBF@201174|Actinobacteria,4DBQV@85008|Micromonosporales	201174|Actinobacteria	V	ABC transporter related	-	-	-	ko:K01990	-	M00254	-	-	ko00000,ko00002,ko02000	3.A.1	-	-	ABC_tran
GENE_02844	35754.JNYJ01000029_gene9480	1.15e-100	-99.9393	302.0	COG0842@1|root,COG0842@2|Bacteria,2GN6S@201174|Actinobacteria,4DAHG@85008|Micromonosporales	201174|Actinobacteria	V	Transport permease protein	-	-	-	ko:K01992	-	M00254	-	-	ko00000,ko00002,ko02000	3.A.1	-	-	ABC2_membrane
GENE_02843	1125718.HMPREF1318_0357	1.29e-33	-32.8894	124.0	2F2CE@1|root,33VA7@2|Bacteria,2H4BM@201174|Actinobacteria,4D4ED@85005|Actinomycetales	201174|Actinobacteria	-	-	-	-	-	-	-	-	-	-	-	-	-	-	-
GENE_02841	479431.Namu_1321	1.66e-42	-41.7799	163.0	28NCS@1|root,2ZBFQ@2|Bacteria,2GM5N@201174|Actinobacteria,4ETE6@85013|Frankiales	201174|Actinobacteria	-	-	-	-	-	-	-	-	-	-	-	-	-	-	-
GENE_02840	446462.Amir_6429	1.34e-106	-105.873	311.0	COG0035@1|root,COG0035@2|Bacteria,2GPJE@201174|Actinobacteria,4DZ16@85010|Pseudonocardiales	201174|Actinobacteria	F	Catalyzes the conversion of uracil and 5-phospho-alpha- D-ribose 1-diphosphate (PRPP) to UMP and diphosphate	upp	GO:0003674,GO:0003824,GO:0004849,GO:0005575,GO:0005622,GO:0005623,GO:0005737,GO:0005829,GO:0005886,GO:0006139,GO:0006206,GO:0006213,GO:0006220,GO:0006221,GO:0006222,GO:0006725,GO:0006753,GO:0006793,GO:0006796,GO:0006807,GO:0008150,GO:0008152,GO:0008655,GO:0009058,GO:0009112,GO:0009116,GO:0009117,GO:0009119,GO:0009123,GO:0009124,GO:0009129,GO:0009130,GO:0009156,GO:0009161,GO:0009163,GO:0009165,GO:…	2.4.2.9	ko:K00761	ko00240,ko01100,map00240,map01100	-	R00966	RC00063	ko00000,ko00001,ko01000	-	-	-	UPRTase
GENE_02839	512565.AMIS_74640	3.51e-209	-208.455	599.0	COG1109@1|root,COG1109@2|Bacteria,2GJ3Q@201174|Actinobacteria,4D9IA@85008|Micromonosporales	201174|Actinobacteria	G	Phosphoglucomutase phosphomannomutase alpha beta alpha domain I	pmmB	-	5.4.2.8	ko:K01840	ko00051,ko00520,ko01100,ko01110,ko01130,map00051,map00520,map01100,map01110,map01130	M00114	R01818	RC00408	ko00000,ko00001,ko00002,ko01000	-	-	-	PGM_PMM_I,PGM_PMM_II,PGM_PMM_III,PGM_PMM_IV
GENE_02838	211114.JOEF01000001_gene7484	1.06e-92	-91.9747	306.0	COG0515@1|root,COG0515@2|Bacteria,2GIV0@201174|Actinobacteria,4E080@85010|Pseudonocardiales	201174|Actinobacteria	KLT	PFAM Protein kinase domain	-	-	-	-	-	-	-	-	-	-	-	-	Pkinase
GENE_02837	1380347.JNII01000007_gene351	2.27e-192	-191.644	544.0	COG2170@1|root,COG2170@2|Bacteria,2GKAA@201174|Actinobacteria,4ES1F@85013|Frankiales	201174|Actinobacteria	S	ATP-dependent carboxylate-amine ligase which exhibits weak glutamate--cysteine ligase activity	ybdK	-	-	ko:K06048	-	-	-	-	ko00000,ko01000	-	-	-	GCS2
GENE_02836	1211815.CBYP010000045_gene794	2.06e-129	-128.686	385.0	COG1473@1|root,COG1473@2|Bacteria,2GK05@201174|Actinobacteria,4ESB6@85013|Frankiales	201174|Actinobacteria	S	Evidence 3 Function proposed based on presence of conserved amino acid motif, structural feature or limited homology	amiA	-	-	ko:K01436,ko:K06048	-	-	-	-	ko00000,ko01000,ko01002	-	-	-	M20_dimer,Peptidase_M20
GENE_02834	1869.MB27_40440	2.96e-206	-205.529	585.0	COG1249@1|root,COG1249@2|Bacteria,2GMP7@201174|Actinobacteria,4D9EN@85008|Micromonosporales	201174|Actinobacteria	C	Pyruvate 2-oxoglutarate dehydrogenase complex, dihydrolipoamide dehydrogenase (E3) component, and related enzymes	lpdA	GO:0000166,GO:0003674,GO:0003824,GO:0003955,GO:0005488,GO:0008150,GO:0008152,GO:0009405,GO:0016491,GO:0016651,GO:0016655,GO:0036094,GO:0043167,GO:0043168,GO:0044419,GO:0048037,GO:0050660,GO:0050661,GO:0050662,GO:0051704,GO:0055114,GO:0070401,GO:0097159,GO:1901265,GO:1901363	1.8.1.4	ko:K00382	ko00010,ko00020,ko00260,ko00280,ko00620,ko00630,ko00640,ko01100,ko01110,ko01120,ko01130,ko01200,map00010,map00020,map00260,map00280,map00620,map00630,map00640,map01100,map01110,map01120,map01130,map01200	M00009,M00011,M00036,M00307,M00532	R00209,R01221,R01698,R03815,R07618,R08549	RC00004,RC00022,RC00583,RC02742,RC02833,RC02834	br01601,ko00000,ko00001,ko00002,ko01000,ko04147	-	-	-	Pyr_redox_2,Pyr_redox_dim
GENE_02833	1246995.AFR_13005	3.47e-42	-41.4597	171.0	COG0596@1|root,COG1680@1|root,COG0596@2|Bacteria,COG1680@2|Bacteria,2H2SY@201174|Actinobacteria,4D941@85008|Micromonosporales	201174|Actinobacteria	V	Beta-lactamase	-	-	-	-	-	-	-	-	-	-	-	-	Beta-lactamase
GENE_02832	446462.Amir_6396	5.51e-304	-303.259	843.0	COG4770@1|root,COG4770@2|Bacteria,2GIZP@201174|Actinobacteria,4DZ8S@85010|Pseudonocardiales	201174|Actinobacteria	I	Biotin carboxylase	accBC	-	6.3.4.14,6.4.1.2,6.4.1.3	ko:K11263	ko00061,ko00280,ko00620,ko00630,ko00640,ko01100,ko01110,ko01120,ko01130,ko01200,ko01212,map00061,map00280,map00620,map00630,map00640,map01100,map01110,map01120,map01130,map01200,map01212	M00082,M00741	R00742,R01859,R04385	RC00040,RC00097,RC00253,RC00367,RC00609	ko00000,ko00001,ko00002,ko01000	-	-	iNJ661.Rv3285	Biotin_carb_C,Biotin_carb_N,Biotin_lipoyl,CPSase_L_D2
GENE_02831	1944.JOAZ01000017_gene3390	3.56e-61	-60.4486	196.0	COG0424@1|root,COG0424@2|Bacteria,2GNI0@201174|Actinobacteria,417NG@629295|Streptomyces griseus group	201174|Actinobacteria	D	Maf-like protein	maf	GO:0005575,GO:0005618,GO:0005623,GO:0030312,GO:0044464,GO:0071944	-	ko:K06287	-	-	-	-	ko00000	-	-	-	Maf,NUDIX
GENE_02830	882083.SacmaDRAFT_0879	1.76e-12	-11.7545	63.9	2DSSU@1|root,33HAR@2|Bacteria,2GWP2@201174|Actinobacteria,4E7H7@85010|Pseudonocardiales	201174|Actinobacteria	S	Acyl-CoA carboxylase epsilon subunit	-	-	-	-	-	-	-	-	-	-	-	-	ACC_epsilon
GENE_02829	1386089.N865_11275	0.0	-	937.0	COG4799@1|root,COG4799@2|Bacteria,2GIRU@201174|Actinobacteria,4FEHJ@85021|Intrasporangiaceae	201174|Actinobacteria	I	COG4799 Acetyl-CoA carboxylase, carboxyltransferase component (subunits alpha and beta)	pccB	GO:0003674,GO:0003824,GO:0003989,GO:0004658,GO:0005488,GO:0005515,GO:0005575,GO:0005618,GO:0005622,GO:0005623,GO:0005737,GO:0005886,GO:0006082,GO:0006629,GO:0006631,GO:0008150,GO:0008152,GO:0009056,GO:0009062,GO:0009317,GO:0009987,GO:0015977,GO:0016020,GO:0016042,GO:0016054,GO:0016421,GO:0016874,GO:0016885,GO:0019752,GO:0030312,GO:0032787,GO:0032991,GO:0042802,GO:0043436,GO:0044237,GO:0044238,GO:…	2.1.3.15,6.4.1.3	ko:K01966	ko00280,ko00630,ko00640,ko01100,ko01120,ko01130,ko01200,map00280,map00630,map00640,map01100,map01120,map01130,map01200	M00373,M00741	R01859	RC00097,RC00609	ko00000,ko00001,ko00002,ko01000	-	-	-	Carboxyl_trans
GENE_02828	935866.JAER01000013_gene1036	7.07e-82	-81.1506	253.0	COG1396@1|root,COG1396@2|Bacteria,2GK1R@201174|Actinobacteria,4DQK7@85009|Propionibacteriales	201174|Actinobacteria	K	Helix-turn-helix XRE-family like proteins	-	-	-	-	-	-	-	-	-	-	-	-	HTH_3,HTH_31
GENE_02827	455632.SGR_3084	1.02e-15	-14.9914	76.3	2BW2J@1|root,331CU@2|Bacteria,2IM13@201174|Actinobacteria	201174|Actinobacteria	-	-	-	-	-	-	-	-	-	-	-	-	-	-	-
GENE_02826	743718.Isova_1695	5.73e-289	-288.242	807.0	COG1651@1|root,COG3004@1|root,COG1651@2|Bacteria,COG3004@2|Bacteria,2GKIK@201174|Actinobacteria,4F498@85017|Promicromonosporaceae	201174|Actinobacteria	P	) H( ) antiporter that extrudes sodium in exchange for external protons	nhaA	-	-	-	-	-	-	-	-	-	-	-	Na_H_antiport_1,Thioredoxin_4
GENE_02825	105422.BBPM01000015_gene1983	4.22e-73	-72.3747	230.0	COG0340@1|root,COG0340@2|Bacteria,2GN8Q@201174|Actinobacteria,2NGJ6@228398|Streptacidiphilus	201174|Actinobacteria	H	Biotin protein ligase C terminal domain	birA	-	6.3.4.15	ko:K03524	ko00780,ko01100,map00780,map01100	-	R01074,R05145	RC00043,RC00070,RC00096,RC02896	ko00000,ko00001,ko01000,ko03000	-	-	-	BPL_C,BPL_LplA_LipB
GENE_02824	1380370.JIBA01000012_gene3719	1.32e-60	-59.8794	197.0	COG3428@1|root,COG3428@2|Bacteria,2GK6Y@201174|Actinobacteria,4FGFN@85021|Intrasporangiaceae	201174|Actinobacteria	S	Bacterial PH domain	-	-	-	-	-	-	-	-	-	-	-	-	bPH_2
GENE_02823	28042.GU90_15885	3.02e-119	-118.52	358.0	COG0420@1|root,COG0420@2|Bacteria,2GK9R@201174|Actinobacteria,4DYUN@85010|Pseudonocardiales	201174|Actinobacteria	L	SbcCD cleaves DNA hairpin structures. These structures can inhibit DNA replication and are intermediates in certain DNA recombination reactions. The complex acts as a 3'- 5' double strand exonuclease that can open hairpins. It also has a 5' single-strand endonuclease activity	sbcD	-	-	ko:K03547	-	-	-	-	ko00000,ko03400	-	-	-	Metallophos,SbcD_C
GENE_02822	2002.JOEQ01000036_gene629	6.41e-50	-49.1931	201.0	COG0419@1|root,COG0419@2|Bacteria,2GKYR@201174|Actinobacteria,4EG84@85012|Streptosporangiales	201174|Actinobacteria	L	AAA domain	-	-	-	ko:K03546	-	-	-	-	ko00000,ko03400	-	-	-	AAA_23,SbcCD_C
GENE_02821	390989.JOEG01000005_gene2063	1.93e-42	-41.7144	145.0	COG2030@1|root,COG2030@2|Bacteria,2HFAT@201174|Actinobacteria,4DEX6@85008|Micromonosporales	201174|Actinobacteria	I	MaoC like domain	-	-	-	-	-	-	-	-	-	-	-	-	MaoC_dehydratas
GENE_02820	1032480.MLP_40040	5.06e-54	-53.2958	171.0	COG2337@1|root,COG2337@2|Bacteria,2IQJE@201174|Actinobacteria	201174|Actinobacteria	T	PemK-like, MazF-like toxin of type II toxin-antitoxin system	-	-	-	ko:K07171	-	-	-	-	ko00000,ko01000,ko02048	-	-	-	PemK_toxin
GENE_02819	875328.JDM601_1258	1.1e-33	-32.9586	116.0	2E4U8@1|root,32ZNJ@2|Bacteria,2GV02@201174|Actinobacteria,23EKG@1762|Mycobacteriaceae	201174|Actinobacteria	-	-	-	-	-	ko:K07746	-	-	-	-	ko00000,ko02048	-	-	-	-
GENE_02818	1120950.KB892770_gene1351	0.0	-	1411.0	COG0587@1|root,COG0587@2|Bacteria,2GJ1P@201174|Actinobacteria,4DNZC@85009|Propionibacteriales	201174|Actinobacteria	L	DNA polymerase involved in damage-induced mutagenesis and translesion synthesis (TLS). It is not the major replicative DNA polymerase	dnaE2	GO:0006950,GO:0006974,GO:0007154,GO:0008150,GO:0009432,GO:0009605,GO:0009987,GO:0009991,GO:0031668,GO:0033554,GO:0050896,GO:0051716,GO:0071496	2.7.7.7	ko:K14162	-	-	-	-	ko00000,ko01000,ko03400	-	-	-	DNA_pol3_alpha,HHH_6,PHP,tRNA_anti-codon
GENE_02817	1120950.KB892770_gene1352	1.44e-152	-151.842	456.0	COG0389@1|root,COG0389@2|Bacteria,2GMZ3@201174|Actinobacteria,4DNV5@85009|Propionibacteriales	201174|Actinobacteria	L	impB/mucB/samB family	dinB_2	-	-	ko:K14161	-	-	-	-	ko00000,ko03400	-	-	-	IMS
GENE_02816	1120950.KB892773_gene1079	2.66e-52	-51.5751	179.0	COG4544@1|root,COG4544@2|Bacteria,2IIXE@201174|Actinobacteria,4DR5F@85009|Propionibacteriales	201174|Actinobacteria	S	Component of the SOS system and an inhibitor of cell division. Accumulation of SulA causes rapid cessation of cell division and the appearance of long, non-septate filaments. In the presence of GTP, binds a polymerization-competent form of FtsZ in a 1 1 ratio, thus inhibiting FtsZ polymerization and therefore preventing it from participating in the assembly of the Z ring. This mechanism prevents …	-	GO:0006139,GO:0006259,GO:0006281,GO:0006725,GO:0006807,GO:0006950,GO:0006974,GO:0008150,GO:0008152,GO:0009987,GO:0033554,GO:0034641,GO:0043170,GO:0044237,GO:0044238,GO:0044260,GO:0046483,GO:0050896,GO:0051716,GO:0071704,GO:0090304,GO:1901360	-	-	-	-	-	-	-	-	-	-	-
GENE_02815	450380.JPSY01000001_gene1904	3.76e-116	-115.425	360.0	COG1403@1|root,COG1403@2|Bacteria,2GU7G@201174|Actinobacteria,4FMTP@85023|Microbacteriaceae	201174|Actinobacteria	V	Domain of unknown function (DUF222)	-	-	-	ko:K07451	-	-	-	-	ko00000,ko01000,ko02048	-	-	-	DUF222,HNH
GENE_02814	1120934.KB894409_gene6527	5.97e-91	-90.224	305.0	COG1361@1|root,COG1595@1|root,COG1361@2|Bacteria,COG1595@2|Bacteria,2GJFK@201174|Actinobacteria,4E0JT@85010|Pseudonocardiales	201174|Actinobacteria	K	Belongs to the sigma-70 factor family. ECF subfamily	-	-	-	-	-	-	-	-	-	-	-	-	Sigma70_r2,Sigma70_r4_2,zf-HC2
GENE_02812	134676.ACPL_975	2.2e-159	-158.658	459.0	COG0026@1|root,COG0026@2|Bacteria,2GJCU@201174|Actinobacteria,4D90F@85008|Micromonosporales	201174|Actinobacteria	F	Catalyzes the ATP-dependent conversion of 5- aminoimidazole ribonucleotide (AIR) and HCO(3)(-) to N5- carboxyaminoimidazole ribonucleotide (N5-CAIR)	purK	GO:0005575,GO:0005622,GO:0005623,GO:0005737,GO:0005829,GO:0005886,GO:0016020,GO:0044424,GO:0044444,GO:0044464,GO:0071944	6.3.4.18	ko:K01589	ko00230,ko01100,ko01110,ko01130,map00230,map01100,map01110,map01130	M00048	R07404	RC01927	ko00000,ko00001,ko00002,ko01000	-	-	-	ATP-grasp
GENE_02811	446468.Ndas_3883	6.3e-84	-83.2007	251.0	COG0041@1|root,COG0041@2|Bacteria,2IFFD@201174|Actinobacteria,4EIVH@85012|Streptosporangiales	201174|Actinobacteria	F	Catalyzes the conversion of N5-carboxyaminoimidazole ribonucleotide (N5-CAIR) to 4-carboxy-5-aminoimidazole ribonucleotide (CAIR)	purE	GO:0008150,GO:0040007	5.4.99.18	ko:K01588	ko00230,ko01100,ko01110,ko01130,map00230,map01100,map01110,map01130	M00048	R07405	RC01947	ko00000,ko00001,ko00002,ko01000	-	-	iNJ661.Rv3275c	AIRC
GENE_02810	1123024.AUII01000010_gene768	1.92e-215	-214.717	602.0	COG1960@1|root,COG1960@2|Bacteria,2GIX8@201174|Actinobacteria,4DXPC@85010|Pseudonocardiales	201174|Actinobacteria	I	acyl-CoA dehydrogenase	fadE25	GO:0005575,GO:0005618,GO:0005622,GO:0005623,GO:0005737,GO:0005829,GO:0005886,GO:0016020,GO:0030312,GO:0044424,GO:0044444,GO:0044464,GO:0071944	1.3.8.1	ko:K00248	ko00071,ko00280,ko00650,ko01100,ko01110,ko01120,ko01200,ko01212,map00071,map00280,map00650,map01100,map01110,map01120,map01200,map01212	-	R01175,R01178,R02661,R03172,R04751	RC00052,RC00068,RC00076,RC00120,RC00148	ko00000,ko00001,ko01000	-	-	-	Acyl-CoA_dh_1,Acyl-CoA_dh_M,Acyl-CoA_dh_N
GENE_02809	396014.BF93_15820	1.65e-131	-130.783	379.0	COG1116@1|root,COG1116@2|Bacteria,2GN33@201174|Actinobacteria,4FBJU@85020|Dermabacteraceae	201174|Actinobacteria	P	ATPases associated with a variety of cellular activities	-	-	-	ko:K02049	-	M00188	-	-	ko00000,ko00002,ko02000	3.A.1.16,3.A.1.17	-	-	ABC_tran
GENE_02808	1064537.AGSO01000006_gene1896	1.6e-96	-95.7959	292.0	COG0600@1|root,COG0600@2|Bacteria,2GKKZ@201174|Actinobacteria,4FD87@85020|Dermabacteraceae	201174|Actinobacteria	P	Binding-protein-dependent transport system inner membrane component	-	-	-	ko:K02050,ko:K15554	ko00920,ko02010,map00920,map02010	M00188,M00436	-	-	ko00000,ko00001,ko00002,ko02000	3.A.1.16,3.A.1.17,3.A.1.17.2	-	-	BPD_transp_1
GENE_02807	1064537.AGSO01000006_gene1895	2.03e-121	-120.693	359.0	COG0715@1|root,COG0715@2|Bacteria,2GNBY@201174|Actinobacteria,4FCGU@85020|Dermabacteraceae	201174|Actinobacteria	P	NMT1-like family	-	-	-	ko:K02051	-	M00188	-	-	ko00000,ko00002,ko02000	3.A.1.16,3.A.1.17	-	-	NMT1
GENE_02806	396014.BF93_09030	5.69e-54	-53.2449	178.0	COG1309@1|root,COG1309@2|Bacteria,2GP92@201174|Actinobacteria	201174|Actinobacteria	K	transcriptional regulator	-	-	-	-	-	-	-	-	-	-	-	-	TetR_N
GENE_02805	1206737.BAGF01000016_gene719	3.24e-152	-151.489	443.0	COG0654@1|root,COG0654@2|Bacteria,2GXK6@201174|Actinobacteria,4FUPV@85025|Nocardiaceae	201174|Actinobacteria	CH	FAD binding domain	-	-	-	-	-	-	-	-	-	-	-	-	FAD_binding_3
GENE_02804	1210046.B277_14723	1.62e-37	-36.7905	129.0	COG1734@1|root,COG1734@2|Bacteria,2GJBE@201174|Actinobacteria,4FHAB@85021|Intrasporangiaceae	201174|Actinobacteria	T	suppressor protein	-	-	-	-	-	-	-	-	-	-	-	-	zf-dskA_traR
GENE_02803	1122609.AUGT01000011_gene3514	3.94e-114	-113.405	331.0	COG2057@1|root,COG2057@2|Bacteria,2GKV9@201174|Actinobacteria,4DNXM@85009|Propionibacteriales	201174|Actinobacteria	I	Coenzyme A transferase	scoB	-	2.8.3.5	ko:K01029	ko00072,ko00280,ko00650,map00072,map00280,map00650	-	R00410	RC00014	ko00000,ko00001,ko01000	-	-	-	CoA_trans
GENE_02802	1122182.KB903813_gene2645	3.33e-109	-108.478	322.0	COG1788@1|root,COG1788@2|Bacteria,2GK61@201174|Actinobacteria,4DE8P@85008|Micromonosporales	201174|Actinobacteria	I	Coenzyme A transferase	-	-	2.8.3.5	ko:K01028	ko00072,ko00280,ko00650,map00072,map00280,map00650	-	R00410	RC00014	ko00000,ko00001,ko01000	-	-	-	CoA_trans
GENE_02801	1380356.JNIK01000016_gene3499	7.06e-47	-46.1512	164.0	COG0365@1|root,COG0365@2|Bacteria,2I2IW@201174|Actinobacteria,4ET0W@85013|Frankiales	201174|Actinobacteria	I	Catalyzes the conversion of acetate into acetyl-CoA (AcCoA), an essential intermediate at the junction of anabolic and catabolic pathways. AcsA undergoes a two-step reaction. In the first half reaction, AcsA combines acetate with ATP to form acetyl-adenylate (AcAMP) intermediate. In the second half reaction, it can then transfer the acetyl group from AcAMP to the sulfhydryl group of CoA, forming …	-	-	-	-	-	-	-	-	-	-	-	-	AMP-binding
GENE_02800	1211815.CBYP010000025_gene1153	8.54e-109	-108.069	339.0	COG1316@1|root,COG1316@2|Bacteria,2GJM3@201174|Actinobacteria,4ESMP@85013|Frankiales	201174|Actinobacteria	K	TIGRFAM cell envelope-related function transcriptional attenuator	-	-	-	-	-	-	-	-	-	-	-	-	LytR_C,LytR_cpsA_psr
GENE_02799	1146883.BLASA_4137	8.1e-105	-104.092	331.0	COG1316@1|root,COG1316@2|Bacteria,2GJM3@201174|Actinobacteria,4ESMP@85013|Frankiales	201174|Actinobacteria	K	TIGRFAM cell envelope-related function transcriptional attenuator	-	-	-	-	-	-	-	-	-	-	-	-	LytR_C,LytR_cpsA_psr
GENE_02798	1283283.ATXA01000004_gene4348	5.7e-112	-111.244	334.0	COG1091@1|root,COG1091@2|Bacteria,2GNY8@201174|Actinobacteria,4ERZQ@85013|Frankiales	201174|Actinobacteria	M	Catalyzes the reduction of dTDP-6-deoxy-L-lyxo-4- hexulose to yield dTDP-L-rhamnose	rmlD	GO:0000271,GO:0003674,GO:0003824,GO:0005975,GO:0005976,GO:0006139,GO:0006725,GO:0006807,GO:0008150,GO:0008152,GO:0008831,GO:0009058,GO:0009059,GO:0009225,GO:0009226,GO:0009987,GO:0016051,GO:0016491,GO:0016614,GO:0016616,GO:0018130,GO:0019305,GO:0019438,GO:0033692,GO:0034637,GO:0034641,GO:0034645,GO:0034654,GO:0043170,GO:0044237,GO:0044238,GO:0044249,GO:0044260,GO:0044262,GO:0044264,GO:0044271,GO:…	1.1.1.133,5.1.3.13	ko:K00067,ko:K01790	ko00521,ko00523,ko01130,map00521,map00523,map01130	M00793	R02777,R06514	RC00182,RC01531	ko00000,ko00001,ko00002,ko01000	-	-	-	RmlD_sub_bind
GENE_02797	1193181.BN10_520058	1.3e-135	-134.886	398.0	COG0438@1|root,COG0438@2|Bacteria,2GMXE@201174|Actinobacteria,4FF5E@85021|Intrasporangiaceae	201174|Actinobacteria	M	Glycosyl transferases group 1	-	-	-	-	-	-	-	-	-	-	-	-	Glyco_trans_1_4,Glyco_transf_4,Glycos_transf_1
GENE_02796	1193181.BN10_520057	9e-111	-110.046	332.0	COG1216@1|root,COG1216@2|Bacteria,2GK2D@201174|Actinobacteria,4FHZD@85021|Intrasporangiaceae	201174|Actinobacteria	S	Glycosyltransferase like family 2	-	-	-	ko:K07011	-	-	-	-	ko00000	-	-	-	Glyco_tranf_2_3,Glyco_trans_2_3,Glycos_transf_2
GENE_02795	1146883.BLASA_4131	6.17e-113	-112.21	341.0	COG0438@1|root,COG0438@2|Bacteria,2GMEW@201174|Actinobacteria,4ETXA@85013|Frankiales	201174|Actinobacteria	M	PFAM Glycosyl transferase, group 1	-	-	-	-	-	-	-	-	-	-	-	-	Glyco_trans_1_4,Glyco_trans_4_4,Glyco_transf_4,Glycos_transf_1
GENE_02794	1146883.BLASA_4129	6.02e-135	-134.22	397.0	COG0438@1|root,COG0438@2|Bacteria,2GK9J@201174|Actinobacteria,4ERYI@85013|Frankiales	201174|Actinobacteria	M	PFAM Glycosyl transferase, group 1	-	-	-	-	-	-	-	-	-	-	-	-	Glyco_trans_1_4,Glyco_transf_4,Glycos_transf_1
GENE_02793	882083.SacmaDRAFT_0913	3.52e-112	-111.453	333.0	COG1216@1|root,COG1216@2|Bacteria,2GIUN@201174|Actinobacteria,4DYXX@85010|Pseudonocardiales	201174|Actinobacteria	S	PFAM Glycosyl transferase family 2	wbbL	GO:0000271,GO:0003674,GO:0003824,GO:0005575,GO:0005623,GO:0005886,GO:0005975,GO:0005976,GO:0008150,GO:0008152,GO:0009058,GO:0009059,GO:0009987,GO:0016020,GO:0016051,GO:0016740,GO:0016757,GO:0016758,GO:0033692,GO:0034637,GO:0034645,GO:0040007,GO:0043170,GO:0044237,GO:0044238,GO:0044249,GO:0044260,GO:0044262,GO:0044264,GO:0044464,GO:0045226,GO:0046379,GO:0071704,GO:0071944,GO:1901576	2.4.1.289	ko:K16870	-	-	-	-	ko00000,ko01000,ko01003	-	-	iNJ661.Rv3265c	Glyco_tranf_2_3,Glycos_transf_2
GENE_02792	33876.JNXY01000006_gene1129	3.21e-113	-112.493	341.0	COG0836@1|root,COG0836@2|Bacteria,2GIRM@201174|Actinobacteria,4D91K@85008|Micromonosporales	201174|Actinobacteria	M	Mannose-1-phosphate guanylyltransferase	manC	-	2.7.7.13	ko:K00971	ko00051,ko00520,ko01100,ko01110,map00051,map00520,map01100,map01110	M00114,M00361,M00362	R00885	RC00002	ko00000,ko00001,ko00002,ko01000	-	-	-	MannoseP_isomer,NTP_transferase
GENE_02791	1380393.JHVP01000002_gene1675	4.86e-110	-109.313	324.0	COG1028@1|root,COG1028@2|Bacteria,2GNUM@201174|Actinobacteria,4EU5K@85013|Frankiales	201174|Actinobacteria	IQ	Belongs to the short-chain dehydrogenases reductases (SDR) family	-	-	-	-	-	-	-	-	-	-	-	-	adh_short,adh_short_C2
GENE_02790	675635.Psed_5210	2.72e-79	-78.5654	250.0	COG0122@1|root,COG0122@2|Bacteria,2GP69@201174|Actinobacteria,4DXEY@85010|Pseudonocardiales	201174|Actinobacteria	L	3-methyladenine DNA glycosylase	-	-	-	-	-	-	-	-	-	-	-	-	-
GENE_02789	298655.KI912266_gene21	7.27e-14	-13.1385	83.2	COG1403@1|root,COG1403@2|Bacteria,2GP2N@201174|Actinobacteria,4ET3J@85013|Frankiales	201174|Actinobacteria	L	HNH endonuclease	-	GO:0005575,GO:0005618,GO:0005623,GO:0005886,GO:0016020,GO:0030312,GO:0044464,GO:0071944	-	-	-	-	-	-	-	-	-	-	DUF222,HNH
GENE_02788	1449353.JQMQ01000005_gene297	8.38e-115	-114.077	343.0	COG3173@1|root,COG3173@2|Bacteria,2GJT0@201174|Actinobacteria,2NHU0@228398|Streptacidiphilus	201174|Actinobacteria	S	Phosphotransferase enzyme family	-	-	-	-	-	-	-	-	-	-	-	-	APH
GENE_02787	882083.SacmaDRAFT_0922	4.66e-74	-73.3316	228.0	COG1051@1|root,COG1051@2|Bacteria,2I2SX@201174|Actinobacteria,4EFF3@85010|Pseudonocardiales	201174|Actinobacteria	F	PFAM NUDIX domain	-	-	-	-	-	-	-	-	-	-	-	-	NUDIX
GENE_02786	1380356.JNIK01000016_gene3530	2.63e-76	-75.58	245.0	COG1478@1|root,COG1478@2|Bacteria,2GMJ8@201174|Actinobacteria,4ERHZ@85013|Frankiales	201174|Actinobacteria	C	F420-dependent oxidoreductase	fbiB	GO:0005575,GO:0005623,GO:0005886,GO:0006732,GO:0008150,GO:0008152,GO:0009058,GO:0009108,GO:0009987,GO:0016020,GO:0044237,GO:0044249,GO:0044464,GO:0051186,GO:0051188,GO:0071944	6.3.2.31,6.3.2.34	ko:K12234	ko00680,ko01120,map00680,map01120	M00378	R09399,R09400	RC00064,RC00090,RC00141	ko00000,ko00001,ko00002,ko01000	-	-	-	F420_ligase,Nitroreductase
GENE_02785	477641.MODMU_4702	1.68e-137	-136.775	399.0	COG0391@1|root,COG0391@2|Bacteria,2GJZ2@201174|Actinobacteria,4ERBV@85013|Frankiales	201174|Actinobacteria	S	tigrfam lppg	cofD	GO:0003674,GO:0003824,GO:0006732,GO:0008150,GO:0008152,GO:0009058,GO:0009108,GO:0009987,GO:0016740,GO:0016772,GO:0016773,GO:0043743,GO:0044237,GO:0044249,GO:0051186,GO:0051188	2.7.8.28	ko:K11212	ko00680,ko01120,map00680,map01120	M00378	R09398	RC00002,RC00017	ko00000,ko00001,ko00002,ko01000	-	-	-	UPF0052
GENE_02784	1380356.JNIK01000016_gene3532	2.75e-44	-43.5607	145.0	2CC1Y@1|root,32RUK@2|Bacteria,2IQ4Q@201174|Actinobacteria,4ET3Z@85013|Frankiales	201174|Actinobacteria	K	Acts as a transcriptional regulator. Probably redox- responsive. The apo- but not holo-form probably binds DNA	whiB2	-	-	ko:K18955	-	-	-	-	ko00000,ko03000	-	-	-	Whib
GENE_02783	526225.Gobs_4300	1.97e-50	-49.7055	164.0	COG3824@1|root,COG3824@2|Bacteria,2IS6W@201174|Actinobacteria,4ET0J@85013|Frankiales	201174|Actinobacteria	S	Zincin-like metallopeptidase	-	-	-	-	-	-	-	-	-	-	-	-	Zincin_1
GENE_02782	526225.Gobs_4299	4.53e-49	-48.3439	159.0	2C7XW@1|root,32RR4@2|Bacteria,2IQ5R@201174|Actinobacteria,4ET3W@85013|Frankiales	201174|Actinobacteria	S	Protein of unknown function (DUF3499)	-	-	-	-	-	-	-	-	-	-	-	-	DUF3499
GENE_02781	1137269.AZWL01000043_gene1277	1.63e-188	-187.788	539.0	COG1109@1|root,COG1109@2|Bacteria,2GJQA@201174|Actinobacteria	201174|Actinobacteria	G	the resulting product is then converted to GDP-mannose by ManC which is then used in the synthesis of mannose-containing glycoconjugates that are important for mediating entry into host cells	manB	-	5.4.2.8	ko:K01840	ko00051,ko00520,ko01100,ko01110,ko01130,map00051,map00520,map01100,map01110,map01130	M00114	R01818	RC00408	ko00000,ko00001,ko00002,ko01000	-	-	-	PGM_PMM_I,PGM_PMM_II,PGM_PMM_III,PGM_PMM_IV
GENE_02780	1068980.ARVW01000001_gene4567	4.31e-17	-16.3655	74.7	COG2835@1|root,COG2835@2|Bacteria,2HUT5@201174|Actinobacteria,4E6TY@85010|Pseudonocardiales	201174|Actinobacteria	S	Trm112p-like protein	-	-	-	ko:K09791	-	-	-	-	ko00000	-	-	-	Trm112p
GENE_02778	1278078.G419_24852	3.52e-115	-114.453	349.0	COG1482@1|root,COG1482@2|Bacteria,2GJXC@201174|Actinobacteria,4FWUF@85025|Nocardiaceae	201174|Actinobacteria	G	Phosphomannose isomerase type I	manA	-	5.3.1.8	ko:K01809	ko00051,ko00520,ko01100,ko01110,ko01130,map00051,map00520,map01100,map01110,map01130	M00114	R01819	RC00376	ko00000,ko00001,ko00002,ko01000	-	-	-	PMI_typeI
GENE_02777	58123.JOFJ01000008_gene407	1.89e-286	-285.724	790.0	COG0499@1|root,COG0499@2|Bacteria,2GK2Q@201174|Actinobacteria,4EIAX@85012|Streptosporangiales	201174|Actinobacteria	H	May play a key role in the regulation of the intracellular concentration of adenosylhomocysteine	ahcY	GO:0000096,GO:0000098,GO:0000166,GO:0003674,GO:0003824,GO:0004013,GO:0005488,GO:0005515,GO:0005575,GO:0005576,GO:0005618,GO:0005622,GO:0005623,GO:0005737,GO:0005829,GO:0005886,GO:0006082,GO:0006139,GO:0006520,GO:0006534,GO:0006555,GO:0006575,GO:0006725,GO:0006732,GO:0006790,GO:0006807,GO:0008150,GO:0008152,GO:0009056,GO:0009063,GO:0009066,GO:0009068,GO:0009069,GO:0009087,GO:0009116,GO:0009119,GO:…	3.3.1.1	ko:K01251	ko00270,ko01100,map00270,map01100	M00035	R00192,R04936	RC00056,RC00069,RC01161,RC01243	ko00000,ko00001,ko00002,ko01000,ko01009,ko04147	-	-	-	AdoHcyase,AdoHcyase_NAD
GENE_02776	1449976.KALB_7891	2.35e-134	-133.629	385.0	COG0745@1|root,COG0745@2|Bacteria,2GJE6@201174|Actinobacteria,4DXWN@85010|Pseudonocardiales	201174|Actinobacteria	KT	Response regulator receiver	mtrA	GO:0005575,GO:0005623,GO:0005886,GO:0006355,GO:0006464,GO:0006468,GO:0006793,GO:0006796,GO:0006807,GO:0008150,GO:0008152,GO:0009889,GO:0009891,GO:0009893,GO:0009987,GO:0010468,GO:0010556,GO:0010557,GO:0010604,GO:0010628,GO:0016020,GO:0016310,GO:0019219,GO:0019222,GO:0019538,GO:0031323,GO:0031325,GO:0031326,GO:0031328,GO:0036211,GO:0040007,GO:0043170,GO:0043412,GO:0044110,GO:0044116,GO:0044117,GO:…	-	ko:K07670	ko02020,map02020	M00461	-	-	ko00000,ko00001,ko00002,ko02022	-	-	-	Response_reg,Trans_reg_C
GENE_02775	1380347.JNII01000007_gene429	6.03e-149	-148.22	446.0	COG3850@1|root,COG5002@1|root,COG3850@2|Bacteria,COG5002@2|Bacteria,2GJ2D@201174|Actinobacteria,4ERQ8@85013|Frankiales	201174|Actinobacteria	T	Histidine kinase	mtrB	GO:0005575,GO:0005622,GO:0005623,GO:0005737,GO:0005829,GO:0008150,GO:0040007,GO:0044424,GO:0044444,GO:0044464	2.7.13.3	ko:K07636,ko:K07654	ko02020,map02020	M00434,M00461	-	-	ko00000,ko00001,ko00002,ko01000,ko01001,ko02022	-	-	-	HAMP,HATPase_c,HisKA
GENE_02773	710696.Intca_2505	3.58e-34	-33.4461	130.0	COG1040@1|root,COG1040@2|Bacteria,2I9PA@201174|Actinobacteria,4FH9U@85021|Intrasporangiaceae	201174|Actinobacteria	S	Phosphoribosyl transferase domain	pyrE_1	-	-	-	-	-	-	-	-	-	-	-	Pribosyltran
GENE_02772	1146883.BLASA_4100	4.11e-75	-74.3862	233.0	COG1544@1|root,COG1544@2|Bacteria,2GMYF@201174|Actinobacteria,4ESQU@85013|Frankiales	201174|Actinobacteria	J	Required for dimerization of active 70S ribosomes into 100S ribosomes in stationary phase	hpf	GO:0003674,GO:0005488,GO:0005575,GO:0005622,GO:0005623,GO:0005737,GO:0005829,GO:0005840,GO:0006417,GO:0006448,GO:0008150,GO:0009889,GO:0009890,GO:0009892,GO:0010468,GO:0010556,GO:0010558,GO:0010605,GO:0010608,GO:0010629,GO:0015935,GO:0017148,GO:0019222,GO:0022626,GO:0022627,GO:0031323,GO:0031324,GO:0031326,GO:0031327,GO:0032268,GO:0032269,GO:0032991,GO:0034248,GO:0034249,GO:0043021,GO:0043022,GO:…	-	ko:K05808	-	-	-	-	ko00000,ko03009	-	-	-	Ribosom_S30AE_C,Ribosomal_S30AE
GENE_02771	1380356.JNIK01000016_gene3553	0.0	-	1273.0	COG0653@1|root,COG0653@2|Bacteria,2GIRT@201174|Actinobacteria,4ERM3@85013|Frankiales	201174|Actinobacteria	U	Part of the Sec protein translocase complex. Interacts with the SecYEG preprotein conducting channel. Has a central role in coupling the hydrolysis of ATP to the transfer of proteins into and across the cell membrane, serving as an ATP-driven molecular motor driving the stepwise translocation of polypeptide chains across the membrane	secA	GO:0000166,GO:0003674,GO:0003824,GO:0005215,GO:0005488,GO:0005524,GO:0005575,GO:0005576,GO:0005618,GO:0005622,GO:0005623,GO:0005737,GO:0005829,GO:0005886,GO:0005887,GO:0006810,GO:0008104,GO:0008144,GO:0008150,GO:0008320,GO:0008565,GO:0015031,GO:0015399,GO:0015405,GO:0015440,GO:0015450,GO:0015462,GO:0015833,GO:0016020,GO:0016021,GO:0016462,GO:0016787,GO:0016817,GO:0016818,GO:0016887,GO:0017076,GO:…	-	ko:K03070	ko02024,ko03060,ko03070,map02024,map03060,map03070	M00335	-	-	ko00000,ko00001,ko00002,ko02044	3.A.5.1,3.A.5.10,3.A.5.2,3.A.5.4	-	-	SEC-C,SecA_DEAD,SecA_PP_bind,SecA_SW
GENE_02769	2045.KR76_23215	2.13e-123	-122.672	364.0	COG1744@1|root,COG1744@2|Bacteria,2IBHK@201174|Actinobacteria	201174|Actinobacteria	S	ABC transporter substrate-binding protein PnrA-like	-	-	-	ko:K07335	-	-	-	-	ko00000	-	-	-	Bmp
GENE_02768	1385519.N801_15080	2.35e-192	-191.629	555.0	COG3845@1|root,COG3845@2|Bacteria,2H43U@201174|Actinobacteria,4FIBS@85021|Intrasporangiaceae	201174|Actinobacteria	S	ATPases associated with a variety of cellular activities	-	-	-	-	-	-	-	-	-	-	-	-	ABC_tran
GENE_02767	1385519.N801_15085	1.31e-140	-139.883	410.0	COG4603@1|root,COG4603@2|Bacteria,2GKAZ@201174|Actinobacteria,4FIC3@85021|Intrasporangiaceae	201174|Actinobacteria	U	Belongs to the binding-protein-dependent transport system permease family	-	-	-	ko:K02057	-	M00221	-	-	ko00000,ko00002,ko02000	3.A.1.2	-	-	BPD_transp_2
GENE_02766	1385519.N801_15090	5.64e-128	-127.249	373.0	COG1079@1|root,COG1079@2|Bacteria,2ID5P@201174|Actinobacteria,4FIS8@85021|Intrasporangiaceae	201174|Actinobacteria	U	Belongs to the binding-protein-dependent transport system permease family	-	-	-	-	-	-	-	-	-	-	-	-	BPD_transp_2
GENE_02765	1172188.KB911828_gene4055	1.78e-12	-11.7496	79.0	COG1403@1|root,COG1403@2|Bacteria,2GP2N@201174|Actinobacteria,4FGJB@85021|Intrasporangiaceae	201174|Actinobacteria	V	HNH nucleases	-	GO:0005575,GO:0005618,GO:0005623,GO:0005886,GO:0016020,GO:0030312,GO:0044464,GO:0071944	-	-	-	-	-	-	-	-	-	-	DUF222
GENE_02764	1223545.GS4_33_00550	3.24e-52	-51.4895	174.0	COG1280@1|root,COG1280@2|Bacteria,2HRJR@201174|Actinobacteria,4GAH3@85026|Gordoniaceae	201174|Actinobacteria	E	LysE type translocator	-	-	-	-	-	-	-	-	-	-	-	-	LysE
GENE_02763	43759.JNWK01000050_gene8159	7.88e-10	-9.10347	62.4	2DPN9@1|root,332RH@2|Bacteria,2IGIX@201174|Actinobacteria	201174|Actinobacteria	-	-	-	-	-	-	-	-	-	-	-	-	-	-	-
GENE_02762	1380347.JNII01000007_gene439	3.99e-11	-10.399	68.9	COG1652@1|root,COG1652@2|Bacteria,2GQMU@201174|Actinobacteria,4ETKP@85013|Frankiales	201174|Actinobacteria	S	PFAM Peptidoglycan-binding lysin domain	-	-	-	-	-	-	-	-	-	-	-	-	LysM
GENE_02761	1385519.N801_02015	3.15e-38	-37.5017	136.0	2E4C6@1|root,32Z7Q@2|Bacteria,2GRH1@201174|Actinobacteria,4FGSQ@85021|Intrasporangiaceae	201174|Actinobacteria	-	-	-	-	-	-	-	-	-	-	-	-	-	-	-
GENE_02760	710111.FraQA3DRAFT_3648	6.91e-30	-29.1605	107.0	COG3311@1|root,COG3311@2|Bacteria,2GR98@201174|Actinobacteria,4ETBQ@85013|Frankiales	201174|Actinobacteria	K	excisionase family	-	-	-	-	-	-	-	-	-	-	-	-	HTH_17
GENE_02759	526225.Gobs_4272	2.62e-43	-42.5817	155.0	COG1261@1|root,COG1261@2|Bacteria,2GR8T@201174|Actinobacteria,4EXDF@85013|Frankiales	201174|Actinobacteria	NO	PFAM SAF domain protein	-	-	-	-	-	-	-	-	-	-	-	-	ChapFlgA,SAF
GENE_02758	1380347.JNII01000007_gene443	1.88e-115	-114.726	351.0	COG0455@1|root,COG0455@2|Bacteria,2IARP@201174|Actinobacteria,4ERDT@85013|Frankiales	201174|Actinobacteria	D	bacterial-type flagellum organization	-	-	-	-	-	-	-	-	-	-	-	-	CbiA
GENE_02757	40571.JOEA01000007_gene6563	2.17e-167	-166.664	486.0	COG1020@1|root,COG1020@2|Bacteria,2HEFF@201174|Actinobacteria,4DZCT@85010|Pseudonocardiales	201174|Actinobacteria	Q	Belongs to the long-chain O-acyltransferase family	tgs3	GO:0000302,GO:0001666,GO:0003674,GO:0003824,GO:0004144,GO:0005575,GO:0005618,GO:0005623,GO:0005886,GO:0006629,GO:0006638,GO:0006639,GO:0006641,GO:0006950,GO:0006979,GO:0008150,GO:0008152,GO:0008374,GO:0008610,GO:0009058,GO:0009628,GO:0009987,GO:0010035,GO:0016020,GO:0016411,GO:0016740,GO:0016746,GO:0016747,GO:0019432,GO:0030312,GO:0036293,GO:0040007,GO:0042221,GO:0042493,GO:0044110,GO:0044116,GO:…	2.3.1.20	ko:K00635	ko00561,ko01100,map00561,map01100	M00089	R02251	RC00004,RC00041	ko00000,ko00001,ko00002,ko01000	-	-	-	DUF1298,WES_acyltransf
GENE_02755	28042.GU90_17545	6.49e-143	-142.188	410.0	COG0024@1|root,COG0024@2|Bacteria,2GKIZ@201174|Actinobacteria,4E03C@85010|Pseudonocardiales	201174|Actinobacteria	E	Methionine aminopeptidase	map	GO:0000096,GO:0003674,GO:0003824,GO:0004177,GO:0005488,GO:0005506,GO:0006082,GO:0006464,GO:0006508,GO:0006520,GO:0006555,GO:0006790,GO:0006807,GO:0008150,GO:0008152,GO:0008233,GO:0008235,GO:0008237,GO:0008238,GO:0009066,GO:0009987,GO:0010467,GO:0016151,GO:0016485,GO:0016787,GO:0019538,GO:0019752,GO:0030145,GO:0035551,GO:0036211,GO:0043167,GO:0043169,GO:0043170,GO:0043412,GO:0043436,GO:0044237,GO:…	3.4.11.18	ko:K01265	-	-	-	-	ko00000,ko01000,ko01002	-	-	-	Peptidase_M24
GENE_02753	219305.MCAG_03482	1.42e-37	-36.8477	130.0	COG3011@1|root,COG3011@2|Bacteria,2IMHW@201174|Actinobacteria,4DEVM@85008|Micromonosporales	201174|Actinobacteria	S	Protein of unknown function, DUF393	-	-	-	-	-	-	-	-	-	-	-	-	DUF393
GENE_02752	1380356.JNIK01000016_gene3564	1.86e-115	-114.73	342.0	28PI0@1|root,2ZC87@2|Bacteria,2IDWK@201174|Actinobacteria,4EVMN@85013|Frankiales	201174|Actinobacteria	-	-	-	-	-	-	-	-	-	-	-	-	-	-	VKG_Carbox
GENE_02751	1464048.JNZS01000004_gene1434	2.35e-38	-37.6289	134.0	2ECMH@1|root,336JI@2|Bacteria,2IQU7@201174|Actinobacteria,4DF0Q@85008|Micromonosporales	201174|Actinobacteria	-	-	-	-	-	-	-	-	-	-	-	-	-	-	-
GENE_02749	211114.JOEF01000002_gene4580	4.89e-38	-37.3107	139.0	COG3428@1|root,COG3428@2|Bacteria,2IA1C@201174|Actinobacteria,4E0GI@85010|Pseudonocardiales	201174|Actinobacteria	S	PFAM Bacterial membrane flanked domain	-	-	-	-	-	-	-	-	-	-	-	-	bPH_2
GENE_02747	656024.FsymDg_0887	1.68e-89	-88.7747	275.0	COG2887@1|root,COG2887@2|Bacteria,2I94N@201174|Actinobacteria,4ETNH@85013|Frankiales	201174|Actinobacteria	L	PD-(D/E)XK nuclease superfamily	-	-	-	ko:K07465	-	-	-	-	ko00000	-	-	-	PDDEXK_1
GENE_02746	1463820.JOGW01000021_gene166	3.42e-177	-176.466	505.0	COG0436@1|root,COG0436@2|Bacteria,2GJ7R@201174|Actinobacteria	201174|Actinobacteria	E	Aminotransferase	dapC	-	2.6.1.1,2.6.1.17	ko:K00812,ko:K14267	ko00220,ko00250,ko00270,ko00300,ko00330,ko00350,ko00360,ko00400,ko00401,ko00950,ko00960,ko01100,ko01110,ko01120,ko01130,ko01210,ko01230,map00220,map00250,map00270,map00300,map00330,map00350,map00360,map00400,map00401,map00950,map00960,map01100,map01110,map01120,map01130,map01210,map01230	M00016	R00355,R00694,R00734,R00896,R02433,R02619,R04475,R05052	RC00006	ko00000,ko00001,ko00002,ko01000,ko01007	-	-	-	Aminotran_1_2
GENE_02745	1380356.JNIK01000016_gene3576	1.4e-86	-85.8539	268.0	COG2267@1|root,COG2267@2|Bacteria,2GKPK@201174|Actinobacteria,4EV2K@85013|Frankiales	201174|Actinobacteria	I	Serine aminopeptidase, S33	-	-	-	-	-	-	-	-	-	-	-	-	Abhydrolase_1,Abhydrolase_6,Hydrolase_4
GENE_02744	326424.FRAAL6061	5.73e-115	-114.242	340.0	COG1192@1|root,COG1192@2|Bacteria,2GNEQ@201174|Actinobacteria	201174|Actinobacteria	D	Cobyrinic acid ac-diamide synthase	-	-	-	ko:K03496	-	-	-	-	ko00000,ko03036,ko04812	-	-	-	AAA_31
GENE_02743	1048339.KB913029_gene2907	3.81e-17	-16.4191	77.4	2C4RB@1|root,2ZVRN@2|Bacteria,2HAZK@201174|Actinobacteria,4EWZ7@85013|Frankiales	201174|Actinobacteria	-	-	-	-	-	-	-	-	-	-	-	-	-	-	-
GENE_02741	1380356.JNIK01000016_gene3578	2.61e-219	-218.583	630.0	COG0513@1|root,COG0513@2|Bacteria,2GIUR@201174|Actinobacteria,4ERIC@85013|Frankiales	201174|Actinobacteria	L	Belongs to the DEAD box helicase family	rhlE	-	3.6.4.13	ko:K11927	ko03018,map03018	-	-	-	ko00000,ko00001,ko01000,ko03019	-	-	-	DEAD,Helicase_C
GENE_02740	477641.MODMU_4652	4.91e-24	-23.3089	92.8	2E3M2@1|root,32YJA@2|Bacteria,2GQQW@201174|Actinobacteria,4ETF4@85013|Frankiales	201174|Actinobacteria	S	Protein of unknown function (DUF3107)	-	-	-	-	-	-	-	-	-	-	-	-	DUF3107
GENE_02739	1120949.KB903309_gene982	5.94e-77	-76.2262	237.0	COG1309@1|root,COG1309@2|Bacteria,2GVM5@201174|Actinobacteria,4D9C7@85008|Micromonosporales	201174|Actinobacteria	K	Transcriptional regulator	-	-	-	-	-	-	-	-	-	-	-	-	TetR_N
GENE_02738	526225.Gobs_4250	2.32e-73	-72.6345	237.0	COG2267@1|root,COG2267@2|Bacteria,2GM96@201174|Actinobacteria,4ESPK@85013|Frankiales	201174|Actinobacteria	I	Alpha beta hydrolase	-	-	-	-	-	-	-	-	-	-	-	-	Abhydrolase_1,Abhydrolase_4
GENE_02737	1380347.JNII01000007_gene464	4.47e-72	-71.3497	231.0	COG5479@1|root,COG5479@2|Bacteria,2GMJR@201174|Actinobacteria,4ET6S@85013|Frankiales	201174|Actinobacteria	M	Protein of unknown function (DUF3152)	-	-	-	-	-	-	-	-	-	-	-	-	DUF3152
GENE_02736	1121927.GOHSU_05_00230	1.97e-126	-125.706	375.0	COG0476@1|root,COG0607@1|root,COG0476@2|Bacteria,COG0607@2|Bacteria,2GJB6@201174|Actinobacteria,4GAUG@85026|Gordoniaceae	201174|Actinobacteria	HP	ThiF family	moeB	GO:0000096,GO:0000097,GO:0003674,GO:0003824,GO:0005575,GO:0005618,GO:0005622,GO:0005623,GO:0005737,GO:0005829,GO:0006082,GO:0006520,GO:0006534,GO:0006535,GO:0006563,GO:0006790,GO:0006807,GO:0008146,GO:0008150,GO:0008152,GO:0008652,GO:0009058,GO:0009069,GO:0009070,GO:0009605,GO:0009607,GO:0009987,GO:0016053,GO:0016740,GO:0016772,GO:0016779,GO:0016782,GO:0019344,GO:0019752,GO:0020012,GO:0030312,GO:…	2.7.7.80,2.8.1.11	ko:K21147	ko04122,map04122	-	R07459,R07461	RC00043	ko00000,ko00001,ko01000	-	-	-	Rhodanese,ThiF
GENE_02735	1380356.JNIK01000016_gene3587	4.56e-23	-22.341	92.0	COG3695@1|root,COG3695@2|Bacteria,2GQMD@201174|Actinobacteria,4ETMB@85013|Frankiales	201174|Actinobacteria	L	PFAM Methylated-DNA- protein -cysteine S-methyltransferase, DNA binding	-	-	-	-	-	-	-	-	-	-	-	-	DNA_binding_1
GENE_02734	35754.JNYJ01000007_gene2828	1.29e-207	-206.889	632.0	COG0210@1|root,COG2887@1|root,COG0210@2|Bacteria,COG2887@2|Bacteria,2GJD0@201174|Actinobacteria,4DB8B@85008|Micromonosporales	201174|Actinobacteria	L	Belongs to the helicase family. UvrD subfamily	uvrD3	-	-	-	-	-	-	-	-	-	-	-	PDDEXK_1,UvrD-helicase,UvrD_C
GENE_02733	644283.Micau_5305	3.72e-251	-250.429	748.0	COG0210@1|root,COG2887@1|root,COG0210@2|Bacteria,COG2887@2|Bacteria,2GM2E@201174|Actinobacteria,4DC0K@85008|Micromonosporales	201174|Actinobacteria	L	Belongs to the helicase family. UvrD subfamily	uvrD2	-	3.6.4.12	ko:K03657	ko03420,ko03430,map03420,map03430	-	-	-	ko00000,ko00001,ko01000,ko03400	-	-	-	PDDEXK_1,UvrD-helicase,UvrD_C
GENE_02732	1451261.AS96_06295	2.04e-17	-16.6904	87.4	COG1403@1|root,COG1403@2|Bacteria	2|Bacteria	V	endonuclease activity	-	-	-	-	-	-	-	-	-	-	-	-	DUF222,HNH
GENE_02731	1380393.JHVP01000002_gene1607	4.61e-100	-99.3363	301.0	COG0596@1|root,COG0596@2|Bacteria,2GJDM@201174|Actinobacteria	201174|Actinobacteria	CH	Alpha beta hydrolase	-	-	-	-	-	-	-	-	-	-	-	-	Abhydrolase_1,Abhydrolase_6
GENE_02730	1380356.JNIK01000016_gene3596	2.56e-55	-54.5918	189.0	2EAJ3@1|root,334N1@2|Bacteria	2|Bacteria	-	-	-	-	-	-	-	-	-	-	-	-	-	-	DUF2510
GENE_02729	1179773.BN6_09470	1.68e-164	-163.775	476.0	COG0612@1|root,COG0612@2|Bacteria,2GJZ3@201174|Actinobacteria,4DYFI@85010|Pseudonocardiales	201174|Actinobacteria	S	overlaps another CDS with the same product name	-	-	-	-	-	-	-	-	-	-	-	-	Peptidase_M16,Peptidase_M16_C
GENE_02728	365528.KB891208_gene3049	8.36e-104	-103.078	323.0	COG0612@1|root,COG0612@2|Bacteria,2GKAT@201174|Actinobacteria,4ERQ4@85013|Frankiales	201174|Actinobacteria	S	PFAM Peptidase M16	-	-	-	-	-	-	-	-	-	-	-	-	Peptidase_M16,Peptidase_M16_C
GENE_02727	526225.Gobs_4236	3.9e-97	-96.4089	296.0	COG2816@1|root,COG2816@2|Bacteria,2GJZY@201174|Actinobacteria,4ESNC@85013|Frankiales	201174|Actinobacteria	L	NADH pyrophosphatase	nudC	GO:0005575,GO:0005623,GO:0005886,GO:0016020,GO:0044464,GO:0071944	3.6.1.22	ko:K03426	ko00760,ko01100,ko04146,map00760,map01100,map04146	-	R00103,R03004,R11104	RC00002	ko00000,ko00001,ko01000	-	-	-	NUDIX,NUDIX-like,zf-NADH-PPase
GENE_02726	1146883.BLASA_4050	7.32e-29	-28.1355	105.0	COG0695@1|root,COG0695@2|Bacteria,2IQF9@201174|Actinobacteria,4ETBV@85013|Frankiales	201174|Actinobacteria	O	Evidence 3 Function proposed based on presence of conserved amino acid motif, structural feature or limited homology	-	-	1.20.4.3	ko:K18917	-	-	-	-	ko00000,ko01000	-	-	-	Glutaredoxin
GENE_02725	1122182.KB903834_gene5801	2.98e-251	-250.526	717.0	COG0210@1|root,COG0210@2|Bacteria,2GKRW@201174|Actinobacteria,4D9QI@85008|Micromonosporales	201174|Actinobacteria	L	DNA helicase	uvrD2	GO:0000287,GO:0003674,GO:0003678,GO:0003824,GO:0004386,GO:0005488,GO:0006996,GO:0008094,GO:0008150,GO:0009987,GO:0016043,GO:0016462,GO:0016787,GO:0016817,GO:0016818,GO:0016887,GO:0017111,GO:0032392,GO:0032508,GO:0040007,GO:0042623,GO:0043167,GO:0043169,GO:0046872,GO:0051276,GO:0071103,GO:0071840,GO:0140097	3.6.4.12	ko:K03657	ko03420,ko03430,map03420,map03430	-	-	-	ko00000,ko00001,ko01000,ko03400	-	-	-	HRDC,UvrD-helicase,UvrD_C
GENE_02723	1121926.AXWO01000035_gene4039	3.04e-40	-39.5171	136.0	2DMIS@1|root,32RVG@2|Bacteria,2IQ99@201174|Actinobacteria,4EYTA@85014|Glycomycetales	201174|Actinobacteria	K	DNA binding domain with preference for A/T rich regions	whiB7	GO:0001101,GO:0008150,GO:0010033,GO:0033993,GO:0042221,GO:0046677,GO:0050896,GO:0070542,GO:1901700	-	ko:K18958	-	-	-	-	ko00000,ko03000	-	-	-	AT_hook,Whib
GENE_02721	477641.MODMU_4625	1.58e-198	-197.801	563.0	COG0661@1|root,COG0661@2|Bacteria,2GJQ6@201174|Actinobacteria,4ES31@85013|Frankiales	201174|Actinobacteria	S	PFAM ABC-1 domain protein	-	-	-	-	-	-	-	-	-	-	-	-	ABC1,APH
GENE_02720	1449355.JQNR01000005_gene4144	3.71e-23	-22.4306	103.0	COG0476@1|root,COG0476@2|Bacteria,2GMJI@201174|Actinobacteria	201174|Actinobacteria	H	UBA ThiF-type NAD FAD binding protein	-	-	-	-	-	-	-	-	-	-	-	-	ThiF
GENE_02719	1449355.JQNR01000005_gene4145	4.96e-68	-67.3045	213.0	COG1451@1|root,COG1451@2|Bacteria,2GMP6@201174|Actinobacteria	201174|Actinobacteria	S	metal-dependent hydrolase	-	-	-	ko:K07043	-	-	-	-	ko00000	-	-	-	DUF45
GENE_02718	1298863.AUEP01000015_gene1755	2.14e-141	-140.67	417.0	COG4552@1|root,COG4552@2|Bacteria,2GNXZ@201174|Actinobacteria,4DQI7@85009|Propionibacteriales	201174|Actinobacteria	S	Sterol carrier protein domain	-	-	-	-	-	-	-	-	-	-	-	-	Acetyltransf_9,SCP2_2
GENE_02717	1179773.BN6_10190	4.15e-133	-132.382	399.0	COG5282@1|root,COG5282@2|Bacteria,2GJ9K@201174|Actinobacteria,4E0U4@85010|Pseudonocardiales	201174|Actinobacteria	S	PFAM Uncharacterised conserved protein (DUF2342)	-	-	-	-	-	-	-	-	-	-	-	-	Zincin_2
GENE_02716	1380356.JNIK01000016_gene3613	1.18e-103	-102.928	315.0	COG3480@1|root,COG3480@2|Bacteria,2GJDD@201174|Actinobacteria,4ESJM@85013|Frankiales	201174|Actinobacteria	T	Belongs to the peptidase S16 family	lon	-	-	ko:K07177	ko02024,map02024	-	-	-	ko00000,ko00001,ko01002	-	-	-	Lon_C,PDZ_2
GENE_02715	1211815.CBYP010000042_gene2407	0.0	-	928.0	COG1615@1|root,COG1615@2|Bacteria,2GMP3@201174|Actinobacteria,4ERVJ@85013|Frankiales	201174|Actinobacteria	S	Uncharacterised protein family (UPF0182)	-	GO:0005575,GO:0005576,GO:0005618,GO:0005623,GO:0005886,GO:0005887,GO:0016020,GO:0016021,GO:0030312,GO:0031224,GO:0031226,GO:0044425,GO:0044459,GO:0044464,GO:0071944	-	ko:K09118	-	-	-	-	ko00000	-	-	-	UPF0182
GENE_02713	1120944.JONS01000062_gene2562	5.11e-29	-28.2916	105.0	COG1396@1|root,COG1396@2|Bacteria,2GR6P@201174|Actinobacteria,4D6CD@85005|Actinomycetales	201174|Actinobacteria	K	Helix-turn-helix	-	-	-	-	-	-	-	-	-	-	-	-	HTH_3,HTH_31
GENE_02711	1449976.KALB_4677	5.95e-62	-61.2255	207.0	COG3200@1|root,COG3200@2|Bacteria,2HS9M@201174|Actinobacteria,4ECZ2@85010|Pseudonocardiales	201174|Actinobacteria	E	phospho-2-dehydro-3-deoxyheptonate aldolase	-	-	-	-	-	-	-	-	-	-	-	-	-
GENE_02707	1133849.O3I_015635	1.12e-60	-59.9508	194.0	COG1876@1|root,COG1876@2|Bacteria,2IHUG@201174|Actinobacteria,4G91K@85025|Nocardiaceae	201174|Actinobacteria	M	D-alanyl-D-alanine carboxypeptidase	-	-	-	-	-	-	-	-	-	-	-	-	VanY
GENE_02706	1133849.O3I_015640	6.87e-140	-139.163	397.0	COG0745@1|root,COG0745@2|Bacteria,2GKYV@201174|Actinobacteria,4FYFY@85025|Nocardiaceae	201174|Actinobacteria	T	Transcriptional regulatory protein, C terminal	-	-	-	ko:K18352	ko01502,ko02020,map01502,map02020	M00651,M00658	-	-	ko00000,ko00001,ko00002,ko01504,ko02022	-	-	-	Response_reg,Trans_reg_C
GENE_02705	446471.Xcel_1425	1.08e-149	-148.967	435.0	COG4251@1|root,COG4251@2|Bacteria,2I2KA@201174|Actinobacteria,4F58V@85017|Promicromonosporaceae	201174|Actinobacteria	T	HAMP (Histidine kinases, Adenylyl cyclases, Methyl binding proteins, Phosphatases) domain	-	-	2.7.13.3	ko:K18351	ko01502,ko02020,map01502,map02020	M00651,M00658	-	-	ko00000,ko00001,ko00002,ko01000,ko01001,ko01504,ko02022	-	-	-	HAMP,HATPase_c,HisKA
GENE_02703	2045.KR76_22150	1.31e-61	-60.8827	190.0	COG4898@1|root,COG4898@2|Bacteria,2IKPX@201174|Actinobacteria,4DRBT@85009|Propionibacteriales	201174|Actinobacteria	S	Uncharacterized protein conserved in bacteria (DUF2200)	-	-	-	-	-	-	-	-	-	-	-	-	DUF2200
GENE_02702	313589.JNB_04945	1.2e-144	-143.921	412.0	COG2411@1|root,COG2411@2|Bacteria,2IN3A@201174|Actinobacteria,4FF1K@85021|Intrasporangiaceae	201174|Actinobacteria	K	iron dependent repressor	-	-	-	-	-	-	-	-	-	-	-	-	-
GENE_02701	710685.MycrhN_5348	5.23e-24	-23.2815	94.4	2FJSJ@1|root,34BFA@2|Bacteria,2HS55@201174|Actinobacteria,23AJX@1762|Mycobacteriaceae	201174|Actinobacteria	-	-	-	-	-	-	-	-	-	-	-	-	-	-	PASTA
GENE_02700	1385520.N802_01300	4.35e-103	-102.362	300.0	COG1051@1|root,COG1051@2|Bacteria,2GJGZ@201174|Actinobacteria,4FEBX@85021|Intrasporangiaceae	201174|Actinobacteria	F	ADP-ribose pyrophosphatase	-	-	-	-	-	-	-	-	-	-	-	-	DUF4916
GENE_02699	1449347.JQLN01000001_gene183	1.26e-47	-46.8996	172.0	COG0464@1|root,COG0464@2|Bacteria,2GMG8@201174|Actinobacteria	201174|Actinobacteria	O	ATPase family associated with various cellular activities (AAA)	-	-	-	-	-	-	-	-	-	-	-	-	AAA
GENE_02698	1380370.JIBA01000012_gene3929	0.0	-	1163.0	COG1074@1|root,COG1074@2|Bacteria,2GNKH@201174|Actinobacteria,4FG59@85021|Intrasporangiaceae	201174|Actinobacteria	L	A helicase nuclease that prepares dsDNA breaks (DSB) for recombinational DNA repair. Binds to DSBs and unwinds DNA via a highly rapid and processive ATP-dependent bidirectional helicase activity. Unwinds dsDNA until it encounters a Chi (crossover hotspot instigator) sequence from the 3' direction. Cuts ssDNA a few nucleotides 3' to the Chi site. The properties and activities of the enzyme are cha…	-	-	-	-	-	-	-	-	-	-	-	-	PDDEXK_1,UvrD-helicase,UvrD_C
GENE_02697	1380370.JIBA01000012_gene3930	7.87e-310	-	893.0	COG3857@1|root,COG3857@2|Bacteria,2I6QC@201174|Actinobacteria,4FI91@85021|Intrasporangiaceae	201174|Actinobacteria	L	PD-(D/E)XK nuclease superfamily	-	-	-	-	-	-	-	-	-	-	-	-	PDDEXK_1
GENE_02695	318424.EU78_04555	1.28e-160	-159.893	476.0	COG1061@1|root,COG1112@1|root,COG1061@2|Bacteria,COG1112@2|Bacteria,2H3MV@201174|Actinobacteria,237MW@1762|Mycobacteriaceae	201174|Actinobacteria	KL	DNA helicase	-	-	-	-	-	-	-	-	-	-	-	-	AAA_19,NERD,UvrD_C_2
GENE_02693	1451261.AS96_06295	7.24e-15	-14.1403	80.1	COG1403@1|root,COG1403@2|Bacteria	2|Bacteria	V	endonuclease activity	-	-	-	-	-	-	-	-	-	-	-	-	DUF222,HNH
GENE_02692	1449058.JQKT01000007_gene1882	2.26e-90	-89.6459	271.0	COG2039@1|root,COG2039@2|Bacteria,2GN39@201174|Actinobacteria,4FP6K@85023|Microbacteriaceae	201174|Actinobacteria	O	Removes 5-oxoproline from various penultimate amino acid residues except L-proline	pcp	GO:0006508,GO:0006807,GO:0008150,GO:0008152,GO:0019538,GO:0043170,GO:0044238,GO:0071704,GO:1901564	3.4.19.3	ko:K01304	-	-	-	-	ko00000,ko01000,ko01002	-	-	-	Peptidase_C15
GENE_02690	1205910.B005_2341	6.12e-143	-142.213	407.0	COG4604@1|root,COG4604@2|Bacteria,2I2KS@201174|Actinobacteria,4EN62@85012|Streptosporangiales	201174|Actinobacteria	P	ABC transporter	feuA	-	3.6.3.34	ko:K02013	ko02010,map02010	M00240	-	-	ko00000,ko00001,ko00002,ko01000,ko02000	3.A.1.14	-	-	ABC_tran
GENE_02689	1246448.ANAZ01000002_gene4015	6.75e-176	-175.171	499.0	COG4605@1|root,COG4605@2|Bacteria,2GN2I@201174|Actinobacteria,4EP57@85012|Streptosporangiales	201174|Actinobacteria	P	FecCD transport family	feuC	-	-	ko:K02015	ko02010,map02010	M00240	-	-	ko00000,ko00001,ko00002,ko02000	3.A.1.14	-	-	FecCD
GENE_02688	1246445.ANAY01000023_gene2722	6.36e-188	-187.197	527.0	COG4606@1|root,COG4606@2|Bacteria,2GNC7@201174|Actinobacteria,4EMJA@85012|Streptosporangiales	201174|Actinobacteria	P	FecCD transport family	feuB	-	-	ko:K02015	ko02010,map02010	M00240	-	-	ko00000,ko00001,ko00002,ko02000	3.A.1.14	-	-	FecCD
GENE_02687	1246448.ANAZ01000002_gene4013	3.18e-149	-148.498	429.0	COG4607@1|root,COG4607@2|Bacteria,2GK6Q@201174|Actinobacteria,4EPQV@85012|Streptosporangiales	201174|Actinobacteria	P	Periplasmic binding protein	feuS	-	-	ko:K02016	ko02010,map02010	M00240	-	-	ko00000,ko00001,ko00002,ko02000	3.A.1.14	-	-	Peripla_BP_2
GENE_02686	1122237.AUGQ01000030_gene2311	7.02e-207	-206.154	603.0	COG3336@1|root,COG3336@2|Bacteria,2GKIR@201174|Actinobacteria	201174|Actinobacteria	P	Cytochrome c oxidase	-	GO:0008150,GO:0040007	-	ko:K02351,ko:K07245	-	-	-	-	ko00000,ko02000	9.B.62.1	-	-	Caa3_CtaG,CopD
GENE_02685	1122175.ATXU01000003_gene704	1.57e-270	-269.804	771.0	COG2217@1|root,COG2217@2|Bacteria,2GIRF@201174|Actinobacteria,4FQX9@85023|Microbacteriaceae	201174|Actinobacteria	P	Heavy-metal-associated domain	-	-	3.6.3.54	ko:K17686	ko01524,ko04016,map01524,map04016	-	R00086	RC00002	ko00000,ko00001,ko01000	3.A.3.5	-	-	E1-E2_ATPase,HMA,Hydrolase
GENE_02684	1123065.ATWL01000002_gene1440	3.78e-36	-35.4225	127.0	COG3682@1|root,COG3682@2|Bacteria	2|Bacteria	K	negative regulation of transcription, DNA-templated	-	-	-	-	-	-	-	-	-	-	-	-	Penicillinase_R
GENE_02683	1451261.AS96_14060	3.08e-43	-42.5114	154.0	COG0501@1|root,COG0501@2|Bacteria,2HSW3@201174|Actinobacteria,4FQKF@85023|Microbacteriaceae	201174|Actinobacteria	O	Peptidase family M48	-	-	-	-	-	-	-	-	-	-	-	-	Peptidase_M48
GENE_02682	397278.JOJN01000001_gene2986	4.48e-195	-194.349	552.0	COG1228@1|root,COG1228@2|Bacteria,2GMUS@201174|Actinobacteria,4DPZP@85009|Propionibacteriales	201174|Actinobacteria	Q	Amidohydrolase family	-	-	-	-	-	-	-	-	-	-	-	-	Amidohydro_1
GENE_02681	196162.Noca_3513	0.0	-	1776.0	COG1038@1|root,COG1038@2|Bacteria,2H238@201174|Actinobacteria,4DP0F@85009|Propionibacteriales	201174|Actinobacteria	C	Catalyzes a 2-step reaction, involving the ATP-dependent carboxylation of the covalently attached biotin in the first step and the transfer of the carboxyl group to pyruvate in the second	pyc	-	6.4.1.1	ko:K01958	ko00020,ko00620,ko00720,ko01100,ko01120,ko01200,ko01230,map00020,map00620,map00720,map01100,map01120,map01200,map01230	M00173	R00344	RC00040,RC00367	ko00000,ko00001,ko00002,ko01000	-	-	-	Biotin_carb_C,Biotin_carb_N,Biotin_lipoyl,CPSase_L_D2,HMGL-like,PYC_OADA
GENE_02680	1210046.B277_01114	2.37e-190	-189.625	533.0	COG1878@1|root,COG1878@2|Bacteria,2GJ59@201174|Actinobacteria,4FIBP@85021|Intrasporangiaceae	201174|Actinobacteria	S	Putative cyclase	-	-	-	-	-	-	-	-	-	-	-	-	Cyclase
GENE_02679	1380356.JNIK01000006_gene1502	9.47e-311	-	857.0	COG0318@1|root,COG0318@2|Bacteria,2GIUC@201174|Actinobacteria,4EUV1@85013|Frankiales	201174|Actinobacteria	IQ	synthetase	fadD	-	6.2.1.3	ko:K01897	ko00061,ko00071,ko01100,ko01212,ko02024,ko03320,ko04146,ko04216,ko04714,ko04920,map00061,map00071,map01100,map01212,map02024,map03320,map04146,map04216,map04714,map04920	M00086	R01280	RC00004,RC00014	ko00000,ko00001,ko00002,ko01000,ko01004,ko04147	4.C.1.1	-	-	AMP-binding,AMP-binding_C
GENE_02678	234621.RER_31780	7.68e-111	-110.115	324.0	COG2013@1|root,COG2013@2|Bacteria,2I9XC@201174|Actinobacteria,4FXMX@85025|Nocardiaceae	201174|Actinobacteria	S	Mitochondrial biogenesis AIM24	-	-	-	-	-	-	-	-	-	-	-	-	AIM24
GENE_02677	526225.Gobs_2378	1.98e-301	-300.703	835.0	COG0365@1|root,COG0365@2|Bacteria,2GJSQ@201174|Actinobacteria,4ERFJ@85013|Frankiales	201174|Actinobacteria	I	PFAM AMP-dependent synthetase and ligase	-	-	6.2.1.1	ko:K01895	ko00010,ko00620,ko00640,ko00680,ko00720,ko01100,ko01110,ko01120,ko01130,ko01200,map00010,map00620,map00640,map00680,map00720,map01100,map01110,map01120,map01130,map01200	M00357	R00235,R00236,R00316,R00926,R01354	RC00004,RC00012,RC00043,RC00070,RC02746,RC02816	ko00000,ko00001,ko00002,ko01000,ko01004	-	-	-	AMP-binding,AMP-binding_C
GENE_02676	1123024.AUII01000006_gene4712	1.4e-177	-176.854	506.0	COG1680@1|root,COG1680@2|Bacteria,2H2SY@201174|Actinobacteria	201174|Actinobacteria	V	Beta-lactamase	-	-	-	-	-	-	-	-	-	-	-	-	Beta-lactamase
GENE_02674	40571.JOEA01000005_gene4015	6.75e-27	-26.1707	106.0	2CAW2@1|root,32RS7@2|Bacteria,2IB15@201174|Actinobacteria,4E55G@85010|Pseudonocardiales	201174|Actinobacteria	-	-	-	-	-	-	-	-	-	-	-	-	-	-	-
GENE_02673	479435.Kfla_0925	9.64e-90	-89.0159	281.0	COG4129@1|root,COG4129@2|Bacteria,2GIR7@201174|Actinobacteria,4DNGI@85009|Propionibacteriales	201174|Actinobacteria	S	Fusaric acid resistance protein-like	-	-	-	-	-	-	-	-	-	-	-	-	FUSC_2
GENE_02672	1223542.GM1_031_00270	6.91e-108	-107.161	327.0	COG0372@1|root,COG0372@2|Bacteria,2GM3G@201174|Actinobacteria,4GAIS@85026|Gordoniaceae	201174|Actinobacteria	C	Citrate synthase, C-terminal domain	-	-	2.3.3.1	ko:K01647	ko00020,ko00630,ko01100,ko01110,ko01120,ko01130,ko01200,ko01210,ko01230,map00020,map00630,map01100,map01110,map01120,map01130,map01200,map01210,map01230	M00009,M00010,M00012,M00740	R00351	RC00004,RC00067	br01601,ko00000,ko00001,ko00002,ko01000	-	-	-	Citrate_synt,HTH_17
GENE_02671	1223542.GM1_031_00280	5.94e-156	-155.226	451.0	COG0372@1|root,COG0372@2|Bacteria,2GKST@201174|Actinobacteria,4GCME@85026|Gordoniaceae	201174|Actinobacteria	C	Citrate synthase, C-terminal domain	citA	-	2.3.3.1	ko:K01647	ko00020,ko00630,ko01100,ko01110,ko01120,ko01130,ko01200,ko01210,ko01230,map00020,map00630,map01100,map01110,map01120,map01130,map01200,map01210,map01230	M00009,M00010,M00012,M00740	R00351	RC00004,RC00067	br01601,ko00000,ko00001,ko00002,ko01000	-	-	-	Citrate_synt
GENE_02669	446471.Xcel_3163	1.32e-29	-28.8794	111.0	COG4113@1|root,COG4113@2|Bacteria,2GR4U@201174|Actinobacteria	201174|Actinobacteria	S	Toxic component of a toxin-antitoxin (TA) module. An RNase	-	-	-	-	-	-	-	-	-	-	-	-	PIN
GENE_02668	1283283.ATXA01000002_gene2695	8.74e-160	-159.058	462.0	COG0579@1|root,COG0579@2|Bacteria,2GKFB@201174|Actinobacteria,4ETP5@85013|Frankiales	201174|Actinobacteria	S	FAD dependent oxidoreductase	-	-	-	ko:K15736	-	-	-	-	ko00000,ko01000	-	-	-	DAO
GENE_02667	1312954.KI914885_gene2594	2.92e-32	-31.5346	124.0	COG0398@1|root,COG0398@2|Bacteria,2GN68@201174|Actinobacteria	201174|Actinobacteria	S	Pfam SNARE associated Golgi protein	-	-	-	-	-	-	-	-	-	-	-	-	SNARE_assoc
GENE_02666	216591.BCAM1591	4.76e-138	-137.322	400.0	COG1171@1|root,COG1171@2|Bacteria,1MVWJ@1224|Proteobacteria,2VJM2@28216|Betaproteobacteria,1K3CW@119060|Burkholderiaceae	28216|Betaproteobacteria	E	Catalyzes the formation of 2-oxobutanoate from L-threonine or the formation of pyruvate from serine	tdcB_2	-	4.3.1.19	ko:K01754	ko00260,ko00290,ko01100,ko01110,ko01130,ko01200,ko01230,map00260,map00290,map01100,map01110,map01130,map01200,map01230	M00570	R00220,R00996	RC00418,RC02600	ko00000,ko00001,ko00002,ko01000	-	-	-	PALP
GENE_02665	1121017.AUFG01000036_gene662	9.24e-99	-98.0343	292.0	COG3145@1|root,COG3145@2|Bacteria,2GNBD@201174|Actinobacteria,4FFUM@85021|Intrasporangiaceae	201174|Actinobacteria	L	Alkylated DNA repair protein	-	-	-	-	-	-	-	-	-	-	-	-	2OG-FeII_Oxy_2
GENE_02664	1713.JOFV01000002_gene530	8.59e-128	-127.066	370.0	COG0483@1|root,COG0483@2|Bacteria,2GKZZ@201174|Actinobacteria,4F0SN@85016|Cellulomonadaceae	201174|Actinobacteria	G	Inositol monophosphatase family	hisN	GO:0000105,GO:0003674,GO:0003824,GO:0004401,GO:0006082,GO:0006520,GO:0006547,GO:0006725,GO:0006793,GO:0006796,GO:0006807,GO:0008150,GO:0008152,GO:0008652,GO:0009058,GO:0009987,GO:0016053,GO:0016311,GO:0016787,GO:0016788,GO:0016791,GO:0018130,GO:0019438,GO:0019752,GO:0034641,GO:0042578,GO:0043436,GO:0044237,GO:0044238,GO:0044249,GO:0044281,GO:0044283,GO:0046394,GO:0046483,GO:0052803,GO:0071704,GO:…	3.1.3.15,3.1.3.25	ko:K01092,ko:K05602	ko00340,ko00521,ko00562,ko01100,ko01110,ko01230,ko04070,map00340,map00521,map00562,map01100,map01110,map01230,map04070	M00026,M00131	R01185,R01186,R01187,R03013	RC00017,RC00078	ko00000,ko00001,ko00002,ko01000	-	-	-	Inositol_P
GENE_02663	471852.Tcur_3715	2.35e-119	-118.629	352.0	COG1162@1|root,COG1162@2|Bacteria,2GJ37@201174|Actinobacteria,4EFIE@85012|Streptosporangiales	201174|Actinobacteria	S	One of several proteins that assist in the late maturation steps of the functional core of the 30S ribosomal subunit. Helps release RbfA from mature subunits. May play a role in the assembly of ribosomal proteins into the subunit. Circularly permuted GTPase that catalyzes slow GTP hydrolysis, GTPase activity is stimulated by the 30S ribosomal subunit	rsgA	-	3.1.3.100	ko:K06949	ko00730,ko01100,map00730,map01100	-	R00615,R02135	RC00002,RC00017	ko00000,ko00001,ko01000,ko03009	-	-	-	RsgA_GTPase
GENE_02662	1449069.JMLO01000003_gene3996	4.13e-153	-152.384	448.0	COG0128@1|root,COG0128@2|Bacteria,2GJKX@201174|Actinobacteria,4FU48@85025|Nocardiaceae	201174|Actinobacteria	E	Catalyzes the transfer of the enolpyruvyl moiety of phosphoenolpyruvate (PEP) to the 5-hydroxyl of shikimate-3- phosphate (S3P) to produce enolpyruvyl shikimate-3-phosphate and inorganic phosphate	aroA	GO:0003674,GO:0003824,GO:0003866,GO:0005575,GO:0005622,GO:0005623,GO:0005737,GO:0005829,GO:0005886,GO:0006082,GO:0008150,GO:0008152,GO:0009058,GO:0009423,GO:0009987,GO:0016020,GO:0016053,GO:0016740,GO:0016765,GO:0019752,GO:0043436,GO:0043648,GO:0043650,GO:0044237,GO:0044249,GO:0044281,GO:0044283,GO:0044424,GO:0044444,GO:0044464,GO:0046394,GO:0046417,GO:0071704,GO:0071944,GO:1901576	2.5.1.19	ko:K00800	ko00400,ko01100,ko01110,ko01130,ko01230,map00400,map01100,map01110,map01130,map01230	M00022	R03460	RC00350	ko00000,ko00001,ko00002,ko01000	-	-	-	EPSP_synthase
GENE_02661	1114959.SZMC14600_21538	3.18e-85	-84.4976	261.0	COG2135@1|root,COG2135@2|Bacteria,2GKY8@201174|Actinobacteria,4E13E@85010|Pseudonocardiales	201174|Actinobacteria	S	Belongs to the SOS response-associated peptidase family	yedK	-	-	-	-	-	-	-	-	-	-	-	SRAP
GENE_02660	1283283.ATXA01000002_gene2796	8.57e-99	-98.067	296.0	COG1595@1|root,COG1595@2|Bacteria,2GJ02@201174|Actinobacteria,4ES6T@85013|Frankiales	201174|Actinobacteria	K	RNA polymerase sigma factor	sigH	GO:0005575,GO:0005618,GO:0005623,GO:0006355,GO:0006950,GO:0006979,GO:0008150,GO:0009266,GO:0009408,GO:0009628,GO:0009889,GO:0009987,GO:0010468,GO:0010556,GO:0019219,GO:0019222,GO:0030312,GO:0031323,GO:0031326,GO:0033554,GO:0034605,GO:0044464,GO:0050789,GO:0050794,GO:0050896,GO:0051171,GO:0051252,GO:0051409,GO:0051716,GO:0060255,GO:0065007,GO:0071944,GO:0080090,GO:1903506,GO:2000112,GO:2001141	-	ko:K03088	-	-	-	-	ko00000,ko03021	-	-	-	Sigma70_r2,Sigma70_r4_2
GENE_02659	211114.JOEF01000001_gene7358	8.86e-14	-13.0526	69.7	COG5662@1|root,COG5662@2|Bacteria,2IM2X@201174|Actinobacteria,4E6KJ@85010|Pseudonocardiales	201174|Actinobacteria	K	anti-sigma factor	rsrA	GO:0000988,GO:0000989,GO:0003674,GO:0005488,GO:0006950,GO:0006979,GO:0008150,GO:0008270,GO:0009266,GO:0009408,GO:0009593,GO:0009628,GO:0009889,GO:0010556,GO:0016989,GO:0019219,GO:0019222,GO:0031323,GO:0031326,GO:0032502,GO:0042221,GO:0043167,GO:0043169,GO:0043934,GO:0046872,GO:0046914,GO:0050789,GO:0050794,GO:0050896,GO:0051171,GO:0051252,GO:0051606,GO:0051775,GO:0051776,GO:0060255,GO:0065007,GO:…	-	-	-	-	-	-	-	-	-	-	zf-HC2
GENE_02658	710111.FraQA3DRAFT_2018	9.58e-98	-97.0186	299.0	COG2141@1|root,COG2141@2|Bacteria,2GJ66@201174|Actinobacteria,4ESQA@85013|Frankiales	201174|Actinobacteria	C	TIGRFAM luciferase family oxidoreductase, group 1	-	-	-	-	-	-	-	-	-	-	-	-	Bac_luciferase
GENE_02657	1136417.AZWE01000001_gene3785	1.4e-26	-25.8539	99.0	COG4770@1|root,COG4770@2|Bacteria,2I2DF@201174|Actinobacteria,4DFRH@85008|Micromonosporales	201174|Actinobacteria	I	Biotin lipoyl attachment domain-containing protein	-	-	-	-	-	-	-	-	-	-	-	-	Biotin_lipoyl
GENE_02656	390989.JOEG01000019_gene5908	5.01e-163	-162.3	477.0	COG3920@1|root,COG3920@2|Bacteria,2GKMP@201174|Actinobacteria,4D8K6@85008|Micromonosporales	201174|Actinobacteria	T	Histidine kinase	pdtaS	GO:0000155,GO:0000160,GO:0000166,GO:0003674,GO:0003824,GO:0004672,GO:0004673,GO:0005488,GO:0005524,GO:0006464,GO:0006468,GO:0006793,GO:0006796,GO:0006807,GO:0007154,GO:0007165,GO:0008144,GO:0008150,GO:0008152,GO:0009987,GO:0016301,GO:0016310,GO:0016740,GO:0016772,GO:0016773,GO:0016775,GO:0017076,GO:0018106,GO:0018193,GO:0018202,GO:0019538,GO:0023014,GO:0023052,GO:0030554,GO:0032553,GO:0032555,GO:…	2.7.13.3	ko:K00936	-	M00839	-	-	ko00000,ko00002,ko01000,ko01001,ko02022	-	-	-	HATPase_c,H_kinase_N,HisKA_2,PAS_4
GENE_02655	408672.NBCG_01365	7.25e-104	-103.14	305.0	COG0778@1|root,COG0778@2|Bacteria,2GKG5@201174|Actinobacteria,4DSF9@85009|Propionibacteriales	201174|Actinobacteria	C	Nitroreductase family	-	-	-	-	-	-	-	-	-	-	-	-	Nitroreductase
GENE_02654	1240349.ANGC01000002_gene2192	9.29e-48	-47.032	153.0	2DMIE@1|root,32RSG@2|Bacteria,2IQCG@201174|Actinobacteria,4G21G@85025|Nocardiaceae	201174|Actinobacteria	K	Acts as a transcriptional regulator. Probably redox- responsive. The apo- but not holo-form probably binds DNA	whiB	GO:0000302,GO:0003674,GO:0003676,GO:0003677,GO:0003824,GO:0005488,GO:0006355,GO:0006950,GO:0006979,GO:0008150,GO:0008152,GO:0009889,GO:0009890,GO:0009892,GO:0010035,GO:0010468,GO:0010556,GO:0010558,GO:0010605,GO:0010629,GO:0015035,GO:0015036,GO:0016491,GO:0016651,GO:0016667,GO:0016668,GO:0019219,GO:0019222,GO:0031323,GO:0031324,GO:0031326,GO:0031327,GO:0042221,GO:0042493,GO:0045892,GO:0045934,GO:…	-	ko:K18955	-	-	-	-	ko00000,ko03000	-	-	-	Whib
GENE_02651	468556.AQYG01000046_gene1350	7.23e-74	-73.1409	226.0	COG1247@1|root,COG1247@2|Bacteria,2IHSU@201174|Actinobacteria	201174|Actinobacteria	M	acetyltransferase	-	-	-	-	-	-	-	-	-	-	-	-	Acetyltransf_1
GENE_02650	1386089.N865_08140	1.36e-104	-103.866	317.0	COG1183@1|root,COG1183@2|Bacteria,2I3MV@201174|Actinobacteria,4FFTA@85021|Intrasporangiaceae	201174|Actinobacteria	I	Belongs to the CDP-alcohol phosphatidyltransferase class-I family	pssA	GO:0003674,GO:0003824,GO:0003882,GO:0005575,GO:0005576,GO:0005622,GO:0005623,GO:0005737,GO:0005886,GO:0006629,GO:0006644,GO:0006650,GO:0006793,GO:0006796,GO:0008150,GO:0008152,GO:0008610,GO:0008654,GO:0009058,GO:0009987,GO:0016020,GO:0016740,GO:0016772,GO:0016780,GO:0017169,GO:0019637,GO:0044237,GO:0044238,GO:0044249,GO:0044255,GO:0044424,GO:0044464,GO:0045017,GO:0046474,GO:0046486,GO:0071704,GO:…	2.7.8.8	ko:K17103	ko00260,ko00564,ko01100,ko01110,map00260,map00564,map01100,map01110	M00093	R01800	RC00002,RC00017,RC02795	ko00000,ko00001,ko00002,ko01000	-	-	-	CDP-OH_P_tran_2,CDP-OH_P_transf
GENE_02649	313589.JNB_03375	2.08e-95	-94.6819	285.0	COG0688@1|root,COG0688@2|Bacteria,2GMMF@201174|Actinobacteria,4FFIR@85021|Intrasporangiaceae	201174|Actinobacteria	I	Catalyzes the formation of phosphatidylethanolamine (PtdEtn) from phosphatidylserine (PtdSer)	psd	GO:0005575,GO:0005623,GO:0005886,GO:0016020,GO:0044464,GO:0071944	4.1.1.65	ko:K01613	ko00564,ko01100,ko01110,map00564,map01100,map01110	M00093	R02055	RC00299	ko00000,ko00001,ko00002,ko01000	-	-	-	PS_Dcarbxylase
GENE_02648	935866.JAER01000019_gene3975	2.81e-66	-65.5513	208.0	COG0406@1|root,COG0406@2|Bacteria,2GNRS@201174|Actinobacteria,4DQ6Z@85009|Propionibacteriales	201174|Actinobacteria	G	Phosphoglycerate mutase family	gpm2	GO:0003674,GO:0003824,GO:0003993,GO:0005488,GO:0005515,GO:0006793,GO:0006796,GO:0008150,GO:0008152,GO:0009987,GO:0016311,GO:0016787,GO:0016788,GO:0016791,GO:0042578,GO:0042802,GO:0042803,GO:0044237,GO:0046983	3.1.3.73	ko:K02226	ko00860,ko01100,map00860,map01100	M00122	R04594,R11173	RC00017	ko00000,ko00001,ko00002,ko01000	-	-	-	His_Phos_1
GENE_02647	1298880.AUEV01000020_gene627	3.17e-121	-120.499	361.0	COG0520@1|root,COG0520@2|Bacteria,2GJA4@201174|Actinobacteria	201174|Actinobacteria	E	Aminotransferase class v	-	-	-	-	-	-	-	-	-	-	-	-	Aminotran_5
GENE_02646	1394178.AWOO02000115_gene892	1.42e-128	-127.848	376.0	COG0491@1|root,COG0491@2|Bacteria,2HFVZ@201174|Actinobacteria,4EFG8@85012|Streptosporangiales	201174|Actinobacteria	S	Metallo-beta-lactamase superfamily	-	-	-	ko:K05555	ko01057,ko01130,map01057,map01130	M00778	R09305	-	ko00000,ko00001,ko00002,ko01000,ko01008	-	-	-	Lactamase_B
GENE_02645	1123023.JIAI01000001_gene7115	1.19e-101	-100.924	307.0	COG0179@1|root,COG0179@2|Bacteria,2GMSJ@201174|Actinobacteria,4E1BT@85010|Pseudonocardiales	201174|Actinobacteria	Q	Fumarylacetoacetate (FAA) hydrolase family	-	-	-	-	-	-	-	-	-	-	-	-	FAA_hydrolase
GENE_02644	591158.SSMG_06365	8.5e-86	-85.0706	259.0	COG1898@1|root,COG1898@2|Bacteria,2GMW4@201174|Actinobacteria	201174|Actinobacteria	M	Catalyzes the epimerization of the C3' and C5'positions of dTDP-6-deoxy-D-xylo-4-hexulose, forming dTDP-6-deoxy-L-lyxo-4- hexulose	rmlC	-	5.1.3.13	ko:K01790	ko00521,ko00523,ko01130,map00521,map00523,map01130	M00793	R06514	RC01531	ko00000,ko00001,ko00002,ko01000	-	-	-	dTDP_sugar_isom
GENE_02643	1003195.SCAT_4111	9.17e-164	-163.038	472.0	COG0281@1|root,COG0281@2|Bacteria,2GJAJ@201174|Actinobacteria	201174|Actinobacteria	C	malic enzyme	-	-	1.1.1.38	ko:K00027	ko00620,ko01200,ko02020,map00620,map01200,map02020	-	R00214	RC00105	ko00000,ko00001,ko01000	-	-	-	Malic_M,malic
GENE_02642	1177594.MIC448_2140002	1.1e-163	-162.959	474.0	COG0277@1|root,COG0277@2|Bacteria,2GJ33@201174|Actinobacteria,4FK7M@85023|Microbacteriaceae	201174|Actinobacteria	C	D-arabinono-1,4-lactone oxidase	gulO	-	1.1.3.8	ko:K00103	ko00053,ko01100,map00053,map01100	M00129	R00647,R03184,R10053	RC00195,RC00346,RC00869	ko00000,ko00001,ko00002,ko01000	-	-	-	ALO,FAD_binding_4
GENE_02641	1385521.N803_07130	2.3e-229	-228.638	645.0	COG0531@1|root,COG0531@2|Bacteria,2GJ75@201174|Actinobacteria,4FFBB@85021|Intrasporangiaceae	201174|Actinobacteria	E	amino acid	-	-	-	-	-	-	-	-	-	-	-	-	AA_permease_2
GENE_02640	1123023.JIAI01000010_gene8603	1.46e-22	-21.8356	87.8	2E460@1|root,32Z20@2|Bacteria,2GQGS@201174|Actinobacteria,4E6KG@85010|Pseudonocardiales	201174|Actinobacteria	-	-	-	-	-	-	-	-	-	-	-	-	-	-	-
GENE_02639	1380393.JHVP01000002_gene1533	0.0	-	1638.0	COG0508@1|root,COG0567@1|root,COG0508@2|Bacteria,COG0567@2|Bacteria,2GIU6@201174|Actinobacteria,4ES2Q@85013|Frankiales	201174|Actinobacteria	C	TIGRFAM 2-oxoglutarate dehydrogenase, E1	kgd	GO:0000287,GO:0003674,GO:0003824,GO:0005488,GO:0005575,GO:0005618,GO:0005622,GO:0005623,GO:0005737,GO:0005829,GO:0005886,GO:0006082,GO:0006091,GO:0006099,GO:0006101,GO:0006103,GO:0008150,GO:0008152,GO:0008683,GO:0009055,GO:0009060,GO:0009987,GO:0015980,GO:0016020,GO:0016491,GO:0016740,GO:0016744,GO:0016829,GO:0016830,GO:0016831,GO:0016999,GO:0017144,GO:0019752,GO:0022900,GO:0030312,GO:0032991,GO:…	1.2.4.2,4.1.1.71	ko:K00164,ko:K01616	ko00020,ko00310,ko00380,ko01100,ko01110,ko01120,ko01130,ko01200,map00020,map00310,map00380,map01100,map01110,map01120,map01130,map01200	M00009,M00011,M00032	R00621,R01933,R01940,R03316,R08549	RC00004,RC00027,RC00627,RC02743,RC02833,RC02883	br01601,ko00000,ko00001,ko00002,ko01000	-	-	iNJ661.Rv1248c	2-oxoacid_dh,2-oxogl_dehyd_N,E1_dh,OxoGdeHyase_C,Transket_pyr
GENE_02638	1146883.BLASA_3980	7.52e-56	-55.1238	186.0	COG1277@1|root,COG1277@2|Bacteria	2|Bacteria	-	-	-	-	-	ko:K01992	-	M00254	-	-	ko00000,ko00002,ko02000	3.A.1	-	-	ABC2_membrane_2,ABC2_membrane_4
GENE_02637	1380393.JHVP01000002_gene1531	1.99e-116	-115.701	346.0	COG1131@1|root,COG1131@2|Bacteria,2GJDP@201174|Actinobacteria,4EUC5@85013|Frankiales	201174|Actinobacteria	V	AAA domain, putative AbiEii toxin, Type IV TA system	-	-	-	ko:K01990	-	M00254	-	-	ko00000,ko00002,ko02000	3.A.1	-	-	ABC_tran
GENE_02636	1869.MB27_13325	3.09e-12	-11.51	65.9	2EP16@1|root,33GN1@2|Bacteria,2HUCE@201174|Actinobacteria,4DE8N@85008|Micromonosporales	201174|Actinobacteria	-	-	-	-	-	-	-	-	-	-	-	-	-	-	-
GENE_02635	1179773.BN6_74060	1.47e-50	-49.8327	164.0	2BX7X@1|root,32RMD@2|Bacteria,2IKN7@201174|Actinobacteria,4E4BS@85010|Pseudonocardiales	201174|Actinobacteria	S	membrane	-	-	-	-	-	-	-	-	-	-	-	-	-
[truncated: 2,277 more rows]

## Sheet: Cutinebacterium acnes
Table S9. Annotation of Epidermidibacterium kratini EPI-7T and skin floar using eggNOG-mapper
[truncated: 2,135 more rows]

## Sheet: Micrococcus luteus
Table S9. Annotation of Epidermidibacterium kratini EPI-7T and skin floar using eggNOG-mapper
[truncated: 2,094 more rows]

[truncated: 5 more sheets: Staphylococcus epidermidis, Staphylococcus aureus, Staphylococcus warneri, Streptococcus mitis, Streptococcus pyogenes]
